# Supplementary material for: Comparison of the Transcriptomes and Proteomes of Serum Exosomes from Marek’s Disease Virus-Vaccinated and Protected and Lymphoma-Bearing Chickens
Source: Genes (Basel). 2019 Feb 5;10(2):116. doi: 10.3390/genes10020116 (PMC6410298; doi:10.3390/genes10020116)
Supplement: Supplementary file 1 [file genes-10-00116-s001.zip]

Archive with 25 entries (22 files):
- Supplementary Data/
- Supplementary Data/Supplementary file 8-Broiler tumor_Funrich_report-3.xlsx
- __MACOSX/
- __MACOSX/Supplementary Data/
- __MACOSX/Supplementary Data/._Supplementary file 8-Broiler tumor_Funrich_report-3.xlsx
- Supplementary Data/Supplementary Figures.pptx
- __MACOSX/Supplementary Data/._Supplementary Figures.pptx
- Supplementary Data/Supplementary Tables-revised.docx
- __MACOSX/Supplementary Data/._Supplementary Tables-revised.docx
- Supplementary Data/Supplementary file 4 exosomal proteome.xlsx
- __MACOSX/Supplementary Data/._Supplementary file 4 exosomal proteome.xlsx
- Supplementary Data/Supplementary file 6-Leghorn VEX_bpreport.xlsx
- __MACOSX/Supplementary Data/._Supplementary file 6-Leghorn VEX_bpreport.xlsx
- Supplementary Data/Supplementary file 2-RB-1B mapping.xlsx
- __MACOSX/Supplementary Data/._Supplementary file 2-RB-1B mapping.xlsx
- Supplementary Data/Supplementary file 5 Exosome Proteomes comp.xlsx
- __MACOSX/Supplementary Data/._Supplementary file 5 Exosome Proteomes comp.xlsx
- Supplementary Data/Exosome Figures-hi-res-revised.pptx
- __MACOSX/Supplementary Data/._Exosome Figures-hi-res-revised.pptx
- Supplementary Data/Supplementary file 7-Leghorn TEX_report-3.xlsx
- __MACOSX/Supplementary Data/._Supplementary file 7-Leghorn TEX_report-3.xlsx
- Supplementary Data/Supplementary file 3-mirDB targets.xlsx
- __MACOSX/Supplementary Data/._Supplementary file 3-mirDB targets.xlsx
- Supplementary Data/Supplementary file 1-miRNA targeted pathways.xlsx
- __MACOSX/Supplementary Data/._Supplementary file 1-miRNA targeted pathways.xlsx
