# Supplementary material for: Comparison of the Transcriptomes and Proteomes of Serum Exosomes from Marek’s Disease Virus-Vaccinated and Protected and Lymphoma-Bearing Chickens
Source: Genes (Basel). 2019 Feb 5;10(2):116. doi: 10.3390/genes10020116 (PMC6410298; doi:10.3390/genes10020116)
Supplement: Supplementary file 1 [file genes-10-00116-s001.zip › Supplementary Data/Supplementary file 8-Broiler tumor_Funrich_report-3.xlsx]

## Sheet: Dataset(Broiler tumor)
Name of dataset: Broiler tumor
No. of identified items: 358 of 467
No. of unidentified items: 109
ID type: GeneSymbol
Number of mapped gene: 358
Is dataset quantitative :NO
Mapped items:
Dataset item (Gene symbol )		Entrez ID	Gene symbol	Description	Alternate names	Chromosome	Map location
A2M		2	A2M	alpha-2-macroglobulin	A2MD|CPAMD5|FWP007|S863-7	12	12p13.31
A2ML1		144568	A2ML1	alpha-2-macroglobulin-like 1	CPAMD9	12	12p13.31
ABCA1		19	ABCA1	ATP-binding cassette, sub-family A (ABC1), member 1	ABC-1|ABC1|CERP|HDLDT1|TGD	9	9q31.1
ABCA3		21	ABCA3	ATP-binding cassette, sub-family A (ABC1), member 3	ABC-C|ABC3|EST111653|LBM180|SMDP3	16	16p13.3
ABCA8		10351	ABCA8	ATP-binding cassette, sub-family A (ABC1), member 8	-	17	17q24
ABCB6		10058	ABCB6	ATP-binding cassette, sub-family B (MDR/TAP), member 6 (Langereis blood group)	ABC|ABC14|DUH3|LAN|MCOPCB7|MTABC3|PRP|umat	2	2q36
ACSF2		80221	ACSF2	acyl-CoA synthetase family member 2	ACSMW|AVYV493	17	17q21.33
ACTA1		58	ACTA1	actin, alpha 1, skeletal muscle	ACTA|ASMA|CFTD|CFTD1|CFTDM|MPFD|NEM1|NEM2|NEM3	1	1q42.13
ACTA2		59	ACTA2	actin, alpha 2, smooth muscle, aorta	AAT6|ACTSA|MYMY5	10	10q23.3
ACTB		60	ACTB	actin, beta	BRWS1|PS1TP5BP1	7	7p22
ACTBL2		345651	ACTBL2	actin, beta-like 2	ACT	5	5q11.2
ACTG1		71	ACTG1	actin gamma 1	ACT|ACTG|BRWS2|DFNA20|DFNA26|HEL-176	17	17q25
ADAM12		8038	ADAM12	ADAM metallopeptidase domain 12	ADAM12-OT1|CAR10|MCMP|MCMPMltna|MLTN|MLTNA	10	10q26
ADAM15		8751	ADAM15	ADAM metallopeptidase domain 15	MDC15	1	1q21.3
ADAM32		203102	ADAM32	ADAM metallopeptidase domain 32	-	8	8p11.22
ADAMTS13		11093	ADAMTS13	ADAM metallopeptidase with thrombospondin type 1 motif, 13	ADAM-TS13|ADAMTS-13|C9orf8|VWFCP|vWF-CP	9	9q34
ADCY6		112	ADCY6	adenylate cyclase 6	AC6|LCCS8	12	12q12-q13
AGRN		375790	AGRN	agrin	CMS8|CMSPPD	1	1p36.33
AGT		183	AGT	angiotensinogen (serpin peptidase inhibitor, clade A, member 8)	ANHU|SERPINA8	1	1q42.2
AHSG		197	AHSG	alpha-2-HS-glycoprotein	A2HS|AHS|FETUA|HSGA	3	3q27
ALB		213	ALB	albumin	ANALBA|FDAH|PRO0883|PRO0903|PRO1341	4	4q13.3
ALDH3A2		224	ALDH3A2	aldehyde dehydrogenase 3 family, member A2	ALDH10|FALDH|SLS	17	17p11.2
ALDOC		230	ALDOC	aldolase C, fructose-bisphosphate	ALDC	17	17cen-q12
ALG12		79087	ALG12	ALG12, alpha-1,6-mannosyltransferase	CDG1G|ECM39|PP14673|hALG12	22	22q13.33
ALG14		199857	ALG14	ALG14, UDP-N-acetylglucosaminyltransferase subunit	CMS15	1	1p21.3
AMBP		259	AMBP	alpha-1-microglobulin/bikunin precursor	A1M|EDC1|HCP|HI30|IATIL|ITI|ITIL|ITILC|UTI	9	9q32-q33
ANK2		287	ANK2	ankyrin 2, neuronal	ANK-2|LQT4|brank-2	4	4q25-q27
ANKRD26		22852	ANKRD26	ankyrin repeat domain 26	THC2|bA145E8.1	10	10p12.1
ANKRD52		283373	ANKRD52	ankyrin repeat domain 52	ANKRD33	12	12q13.3
ANKS1A		23294	ANKS1A	ankyrin repeat and sterile alpha motif domain containing 1A	ANKS1	6	6p21.31
APC2		10297	APC2	adenomatosis polyposis coli 2	APCL	19	19p13.3
APOA1		335	APOA1	apolipoprotein A-I	-	11	11q23-q24
APOA2		336	APOA2	apolipoprotein A-II	Apo-AII|ApoA-II|apoAII	1	1q23.3
APOA5		116519	APOA5	apolipoprotein A-V	APOAV|RAP3	11	11q23
APOB		338	APOB	apolipoprotein B	FLDB|LDLCQ4	2	2p24-p23
APOC3		345	APOC3	apolipoprotein C-III	APOCIII|HALP2	11	11q23.3
APOH		350	APOH	apolipoprotein H (beta-2-glycoprotein I)	B2G1|B2GP1|BG	17	17q24.2
ARHGEF12		23365	ARHGEF12	Rho guanine nucleotide exchange factor (GEF) 12	LARG|PRO2792	11	11q23.3
ASB1		51665	ASB1	ankyrin repeat and SOCS box containing 1	ASB-1	2	2q37
ASPM		259266	ASPM	asp (abnormal spindle) homolog, microcephaly associated (Drosophila)	ASP|Calmbp1|MCPH5	1	1q31
ATM		472	ATM	ATM serine/threonine kinase	AT1|ATA|ATC|ATD|ATDC|ATE|TEL1|TELO1	11	11q22-q23
ATP10A		57194	ATP10A	ATPase, class V, type 10A	ATP10C|ATPVA|ATPVC	15	15q11.2
ATRX		546	ATRX	alpha thalassemia/mental retardation syndrome X-linked	ATR2|JMS|MRXHF1|RAD54|RAD54L|SFM1|SHS|XH2|XNP|ZNF-HX	X	Xq21.1
ATXN2		6311	ATXN2	ataxin 2	ASL13|ATX2|SCA2|TNRC13	12	12q24.1
B2M		567	B2M	beta-2-microglobulin	-	15	15q21.1
BAZ2B		29994	BAZ2B	bromodomain adjacent to zinc finger domain, 2B	WALp4	2	2q24.2
BHLHE22		27319	BHLHE22	basic helix-loop-helix family, member e22	BHLHB5|Beta3|CAGL85|TNRC20	8	8q13
BMP2K		55589	BMP2K	BMP2 inducible kinase	BIKE|HRIHFB2017	4	4q21.21
BMS1		9790	BMS1	BMS1 ribosome biogenesis factor	ACC|BMS1L	10	10q11.21
BRCA2		675	BRCA2	breast cancer 2, early onset	BRCC2|BROVCA2|FACD|FAD|FAD1|FANCD|FANCD1|GLM3|PNCA2|XRCC11	13	13q12.3
BRS3		680	BRS3	bombesin-like receptor 3	BB3	X	Xq26.3
C1QA		712	C1QA	complement component 1, q subcomponent, A chain	-	1	1p36.12
C1QC		714	C1QC	complement component 1, q subcomponent, C chain	C1Q-C|C1QG	1	1p36.11
C1QTNF3		114899	C1QTNF3	C1q and tumor necrosis factor related protein 3	C1ATNF3|CORCS|CORS|CORS-26|CORS26|CTRP3	5	5p13
C1R		715	C1R	complement component 1, r subcomponent	-	12	12p13
C3		718	C3	complement component 3	AHUS5|ARMD9|ASP|C3a|C3b|CPAMD1|HEL-S-62p	19	19p13.3-p13.2
C4A		720	C4A	complement component 4A (Rodgers blood group)	C4|C4A2|C4A3|C4A4|C4A6|C4AD|C4S|CO4|CPAMD2|RG	6	6p21.3
C4B		721	C4B	complement component 4B (Chido blood group)	C4B1|C4B12|C4B2|C4B3|C4B5|C4BD|C4B_2|C4F|CH|CO4|CPAMD3	6	6p21.3
C5		727	C5	complement component 5	C5D|C5a|C5b|CPAMD4|ECLZB	9	9q33-q34
C6		729	C6	complement component 6	-	5	5p13
C7		730	C7	complement component 7	-	5	5p13
C8A		731	C8A	complement component 8, alpha polypeptide	-	1	1p32
C8B		732	C8B	complement component 8, beta polypeptide	C82	1	1p32.2
C8G		733	C8G	complement component 8, gamma polypeptide	C8C	9	9q34.3
CACNA1D		776	CACNA1D	calcium channel, voltage-dependent, L type, alpha 1D subunit	CACH3|CACN4|CACNL1A2|CCHL1A2|Cav1.3|PASNA|SANDD	3	3p14.3
CACNA1E		777	CACNA1E	calcium channel, voltage-dependent, R type, alpha 1E subunit	BII|CACH6|CACNL1A6|Cav2.3	1	1q25.3
CAD		790	CAD	carbamoyl-phosphate synthetase 2, aspartate transcarbamylase, and dihydroorotase	-	2	2p22-p21
CASKIN1		57524	CASKIN1	CASK interacting protein 1	ANKS5A	16	16p13.3
CD163L1		283316	CD163L1	CD163 molecule-like 1	CD163B|M160	12	12p13.3
CD36		948	CD36	CD36 molecule (thrombospondin receptor)	BDPLT10|CHDS7|FAT|GP3B|GP4|GPIV|PASIV|SCARB3	7	7q11.2
CD48		962	CD48	CD48 molecule	BCM1|BLAST|BLAST1|MEM-102|SLAMF2|hCD48|mCD48	1	1q21.3-q22
CD5L		922	CD5L	CD5 molecule-like	AIM|API6|PRO229|SP-ALPHA|Spalpha	1	1q23.1
CELSR1		9620	CELSR1	cadherin, EGF LAG seven-pass G-type receptor 1	ADGRC1|CDHF9|FMI2|HFMI2|ME2	22	22q13.3
CETP		1071	CETP	cholesteryl ester transfer protein, plasma	BPIFF|HDLCQ10	16	16q21
CFD		1675	CFD	complement factor D (adipsin)	ADIPSIN|ADN|DF|PFD	19	19p13.3
CFH		3075	CFH	complement factor H	AHUS1|AMBP1|ARMD4|ARMS1|CFHL3|FH|FHL1|HF|HF1|HF2|HUS	1	1q32
CFTR		1080	CFTR	cystic fibrosis transmembrane conductance regulator (ATP-binding cassette sub-family C, member 7)	ABC35|ABCC7|CF|CFTR/MRP|MRP7|TNR-CFTR|dJ760C5.1	7	7q31.2
CGREF1		10669	CGREF1	cell growth regulator with EF-hand domain 1	CGR11	2	2p23.3
CHTF18		63922	CHTF18	chromosome transmission fidelity factor 18	C16orf41|C321D2.2|C321D2.3|C321D2.4|CHL12|Ctf18|RUVBL	16	16p13.3
CKM		1158	CKM	creatine kinase, muscle	CKMM|M-CK	19	19q13.32
CLSTN2		64084	CLSTN2	calsyntenin 2	ALC-GAMMA|CDHR13|CS2|CSTN2|alcagamma	3	3q23
CLTB		1212	CLTB	clathrin, light chain B	LCB	5	5q35
CLU		1191	CLU	clusterin	AAG4|APO-J|APOJ|CLI|CLU1|CLU2|KUB1|NA1/NA2|SGP-2|SGP2|SP-40|TRPM-2|TRPM2	8	8p21-p12
CMAS		55907	CMAS	cytidine monophosphate N-acetylneuraminic acid synthetase	CSS	12	12p12.1
CMSS1		84319	CMSS1	cms1 ribosomal small subunit homolog (yeast)	C3orf26	3	3q12.1
CNOT6		57472	CNOT6	CCR4-NOT transcription complex, subunit 6	CCR4|Ccr4a	5	5q35.3
COL11A1		1301	COL11A1	collagen, type XI, alpha 1	CO11A1|COLL6|STL2	1	1p21
COL18A1		80781	COL18A1	collagen, type XVIII, alpha 1	KNO|KNO1|KS	21	21q22.3
COL19A1		1310	COL19A1	collagen, type XIX, alpha 1	COL9A1L|D6S228E	6	6q12-q13
COL1A1		1277	COL1A1	collagen, type I, alpha 1	EDSC|OI1|OI2|OI3|OI4	17	17q21.33
COL1A2		1278	COL1A2	collagen, type I, alpha 2	OI4	7	7q22.1
COL22A1		169044	COL22A1	collagen, type XXII, alpha 1	-	8	8q24.3
COL24A1		255631	COL24A1	collagen, type XXIV, alpha 1	-	1	1p22.3
COL27A1		85301	COL27A1	collagen, type XXVII, alpha 1	STLS	9	9q32
COL28A1		340267	COL28A1	collagen, type XXVIII, alpha 1	COL28	7	7p21.3
COL2A1		1280	COL2A1	collagen, type II, alpha 1	ANFH|AOM|COL11A3|SEDC|STL1	12	12q13.11
COL3A1		1281	COL3A1	collagen, type III, alpha 1	EDS4A	2	2q31
COL4A1		1282	COL4A1	collagen, type IV, alpha 1	BSVD|RATOR	13	13q34
COL4A4		1286	COL4A4	collagen, type IV, alpha 4	CA44	2	2q35-q37
COL4A5		1287	COL4A5	collagen, type IV, alpha 5	ASLN|ATS|CA54	X	Xq22
COL4A6		1288	COL4A6	collagen, type IV, alpha 6	CXDELq22.3|DELXq22.3|DFNX6	X	Xq22
COL5A2		1290	COL5A2	collagen, type V, alpha 2	EDSC	2	2q14-q32
COL6A1		1291	COL6A1	collagen, type VI, alpha 1	OPLL	21	21q22.3
COL6A3		1293	COL6A3	collagen, type VI, alpha 3	DYT27	2	2q37
COL7A1		1294	COL7A1	collagen, type VII, alpha 1	EBD1|EBDCT|EBR1|NDNC8	3	3p21.1
COL8A1		1295	COL8A1	collagen, type VIII, alpha 1	C3orf7	3	3q12.3
COL9A1		1297	COL9A1	collagen, type IX, alpha 1	DJ149L1.1.2|EDM6|MED|STL4	6	6q13
COMMD7		149951	COMMD7	COMM domain containing 7	C20orf92|dJ1085F17.3	20	20q11.21
COMP		1311	COMP	cartilage oligomeric matrix protein	EDM1|EPD1|MED|PSACH|THBS5	19	19p13.1
CP		1356	CP	ceruloplasmin (ferroxidase)	CP-2	3	3q23-q25
CPQ		10404	CPQ	carboxypeptidase Q	LDP|PGCP	8	8q22.2
CRP		1401	CRP	C-reactive protein, pentraxin-related	PTX1	1	1q23.2
CTSD		1509	CTSD	cathepsin D	CLN10|CPSD|HEL-S-130P	11	11p15.5
CUTA		51596	CUTA	cutA divalent cation tolerance homolog (E. coli)	ACHAP|C6orf82	6	6p21.32
DAG1		1605	DAG1	dystroglycan 1 (dystrophin-associated glycoprotein 1)	156DAG|A3a|AGRNR|DAG|MDDGC7|MDDGC9	3	3p21
DCHS1		8642	DCHS1	dachsous cadherin-related 1	CDH19|CDH25|CDHR6|FIB1|PCDH16|VMLDS1	11	11p15.4
DENND3		22898	DENND3	DENN/MADD domain containing 3	-	8	8q24.3
DGKD		8527	DGKD	diacylglycerol kinase, delta 130kDa	DGKdelta|dgkd-2	2	2q37.1
DKK1		22943	DKK1	dickkopf WNT signaling pathway inhibitor 1	DKK-1|SK	10	10q11.2
DMBT1		1755	DMBT1	deleted in malignant brain tumors 1	GP340|muclin	10	10q26.13
DNAH12		201625	DNAH12	dynein, axonemal, heavy chain 12	DHC3|DLP12|DNAH12L|DNAH7L|DNAHC12|DNAHC3|DNHD2|HDHC3|HL-19|HL19	3	3p14.3
DSP		1832	DSP	desmoplakin	DCWHKTA|DP|DPI|DPII	6	6p24
DYSF		8291	DYSF	dysferlin	FER1L1|LGMD2B|MMD1	2	2p13.3
DYTN		391475	DYTN	dystrotelin	-	2	2q33.3
E2F4		1874	E2F4	E2F transcription factor 4, p107/p130-binding	E2F-4	16	16q22.1
EEF1A2		1917	EEF1A2	eukaryotic translation elongation factor 1 alpha 2	EEF1AL|EF-1-alpha-2|EF1A|EIEE33|HS1|MRD38|STN|STNL	20	20q13.3
EIF2S3		1968	EIF2S3	eukaryotic translation initiation factor 2, subunit 3 gamma, 52kDa	EIF2|EIF2G|EIF2gamma|eIF-2gA	X	Xp22.2-p22.1
ENO3		2027	ENO3	enolase 3 (beta, muscle)	GSD13|MSE	17	17p13.2
EPHA4		2043	EPHA4	EPH receptor A4	HEK8|SEK|TYRO1	2	2q36.1
ERICH3		127254	ERICH3	glutamate-rich 3	C1orf173	1	1p31.1
EXD2		55218	EXD2	exonuclease 3'-5' domain containing 2	C14orf114|EXDL2	14	14q24.1
F10		2159	F10	coagulation factor X	FX|FXA	13	13q34
F13B		2165	F13B	coagulation factor XIII, B polypeptide	FXIIIB	1	1q31-q32.1
F5		2153	F5	coagulation factor V (proaccelerin, labile factor)	FVL|PCCF|RPRGL1|THPH2	1	1q23
F8A3		474384	F8A3	coagulation factor VIII-associated 3	-	X	Xq28
F9		2158	F9	coagulation factor IX	FIX|HEMB|P19|PTC|THPH8	X	Xq27.1-q27.2
FAM208B		54906	FAM208B	family with sequence similarity 208, member B	C10orf18|bA318E3.2	10	10p15.1
FAM63B		54629	FAM63B	family with sequence similarity 63, member B	-	15	15q21.3
FANCE		2178	FANCE	Fanconi anemia, complementation group E	FACE|FAE	6	6p21.31
FAT4		79633	FAT4	FAT atypical cadherin 4	CDHF14|CDHR11|FAT-J|FATJ|HKLLS2|NBLA00548|VMLDS2	4	4q28.1
FBLN1		2192	FBLN1	fibulin 1	FBLN|FIBL1	22	22q13.31
FCGBP		8857	FCGBP	Fc fragment of IgG binding protein	FC(GAMMA)BP	19	19q13.1
FECH		2235	FECH	ferrochelatase	EPP|FCE	18	18q21.3
FETUB		26998	FETUB	fetuin B	16G2|Gugu|IRL685	3	3q27
FGA		2243	FGA	fibrinogen alpha chain	Fib2	4	4q28
FGB		2244	FGB	fibrinogen beta chain	HEL-S-78p	4	4q28
FGG		2266	FGG	fibrinogen gamma chain	-	4	4q28
FJX1		24147	FJX1	four jointed box 1	-	11	11p13
FLRT1		23769	FLRT1	fibronectin leucine rich transmembrane protein 1	SPG68	11	11q13.1
FN1		2335	FN1	fibronectin 1	CIG|ED-B|FINC|FN|FNZ|GFND|GFND2|LETS|MSF	2	2q34
FZD5		7855	FZD5	frizzled class receptor 5	C2orf31|HFZ5	2	2q33.3
GAPDH		2597	GAPDH	glyceraldehyde-3-phosphate dehydrogenase	G3PD|GAPD|HEL-S-162eP	12	12p13
GCN1		10985	GCN1	GCN1 eIF2 alpha kinase activator homolog	GCN1L|GCN1L1|PRIC295	12	12q24.2
GHDC		84514	GHDC	GH3 domain containing	D11LGP1|LGP1	17	17q21.2
GORAB		92344	GORAB	golgin, RAB6-interacting	GO|NTKLBP1|SCYL1BP1	1	1q24.2
GP1BA		2811	GP1BA	glycoprotein Ib (platelet), alpha polypeptide	BDPLT1|BDPLT3|BSS|CD42B|CD42b-alpha|DBPLT3|GP1B|GPIbA|VWDP	17	17p13.2
GPX3		2878	GPX3	glutathione peroxidase 3	GPx-P|GSHPx-3|GSHPx-P	5	5q33.1
GSN		2934	GSN	gelsolin	ADF|AGEL	9	9q33
GUCY1A2		2977	GUCY1A2	guanylate cyclase 1, soluble, alpha 2	GC-SA2|GUC1A2	11	11q21-q22
H2AFX		3014	H2AFX	H2A histone family, member X	H2A.X|H2A/X|H2AX	11	11q23.3
HABP2		3026	HABP2	hyaluronan binding protein 2	FSAP|HABP|HGFAL|PHBP	10	10q25.3
HADHA		3030	HADHA	hydroxyacyl-CoA dehydrogenase/3-ketoacyl-CoA thiolase/enoyl-CoA hydratase (trifunctional protein), alpha subunit	ECHA|GBP|HADH|LCEH|LCHAD|MTPA|TP-ALPHA	2	2p23
HBB		3043	HBB	hemoglobin, beta	CD113t-C|beta-globin	11	11p15.5
HECTD4		283450	HECTD4	HECT domain containing E3 ubiquitin protein ligase 4	C12orf51|POTAGE	12	12q24.13
HEG1		57493	HEG1	heart development protein with EGF-like domains 1	HEG|MST112|MSTP112	3	3q21.2
HERC2		8924	HERC2	HECT and RLD domain containing E3 ubiquitin protein ligase 2	D15F37S1|MRT38|SHEP1|jdf2|p528	15	15q13
HHLA2		11148	HHLA2	HERV-H LTR-associating 2	B7-H7|B7H7	3	3q13.13
HIVEP3		59269	HIVEP3	human immunodeficiency virus type I enhancer binding protein 3	KBP-1|KBP1|KRC|SHN3|Schnurri-3|ZAS3|ZNF40C	1	1p34
HMCN1		83872	HMCN1	hemicentin 1	ARMD1|FBLN6|FIBL-6|FIBL6	1	1q25.3-q31.1
HPS5		11234	HPS5	Hermansky-Pudlak syndrome 5	AIBP63	11	11p14
HPX		3263	HPX	hemopexin	HX	11	11p15.5-p15.4
HRG		3273	HRG	histidine-rich glycoprotein	HPRG|HRGP|THPH11	3	3q27
HS3ST3A1		9955	HS3ST3A1	heparan sulfate (glucosamine) 3-O-sulfotransferase 3A1	3-OST-3A|3OST3A1	17	17p12
HSPG2		3339	HSPG2	heparan sulfate proteoglycan 2	HSPG|PLC|PRCAN|SJA|SJS|SJS1	1	1p36.1-p34
IGFN1		91156	IGFN1	immunoglobulin-like and fibronectin type III domain containing 1	EEF1A2BP1	1	1q32.1
IGLL1		3543	IGLL1	immunoglobulin lambda-like polypeptide 1	14.1|AGM2|CD179b|IGL1|IGL5|IGLJ14.1|IGLL|IGO|IGVPB|VPREB2	22	22q11.23
IL1RAPL2		26280	IL1RAPL2	interleukin 1 receptor accessory protein-like 2	IL-1R9|IL1R9|IL1RAPL-2|TIGIRR-1	X	Xq22
INSR		3643	INSR	insulin receptor	CD220|HHF5	19	19p13.3-p13.2
IRS4		8471	IRS4	insulin receptor substrate 4	IRS-4|PY160	X	Xq22.3
ISM2		145501	ISM2	isthmin 2	TAIL1|THSD3	14	14q24.3
IST1		9798	IST1	increased sodium tolerance 1 homolog (yeast)	OLC1	16	16q22.2
ITGB5		3693	ITGB5	integrin, beta 5	-	3	3q21.2
ITIH2		3698	ITIH2	inter-alpha-trypsin inhibitor heavy chain 2	H2P|SHAP	10	10p15
ITIH3		3699	ITIH3	inter-alpha-trypsin inhibitor heavy chain 3	H3P|ITI-HC3|SHAP	3	3p21.1
JCHAIN		3512	JCHAIN	joining chain of multimeric IgA and IgM	IGCJ|IGJ|JCH	4	4q21
JUND		3727	JUND	jun D proto-oncogene	AP-1	19	19p13.2
KALRN		8997	KALRN	kalirin, RhoGEF kinase	ARHGEF24|CHD5|CHDS5|DUET|DUO|HAPIP|TRAD	3	3q21.2
KAT5		10524	KAT5	K(lysine) acetyltransferase 5	ESA1|HTATIP|HTATIP1|PLIP|TIP|TIP60|ZC2HC5|cPLA2	11	11q13
KCNH2		3757	KCNH2	potassium channel, voltage gated eag related subfamily H, member 2	ERG-1|ERG1|H-ERG|HERG|HERG1|Kv11.1|LQT2|SQT1	7	7q36.1
KDELR2		11014	KDELR2	KDEL (Lys-Asp-Glu-Leu) endoplasmic reticulum protein retention receptor 2	ELP-1|ERD2.2	7	7p22.1
KIAA1109		84162	KIAA1109	KIAA1109	FSA|Tweek	4	4q27
KMT2D		8085	KMT2D	lysine (K)-specific methyltransferase 2D	AAD10|ALR|CAGL114|KABUK1|KMS|MLL2|MLL4|TNRC21	12	12q13.12
KNG1		3827	KNG1	kininogen 1	BDK|BK|KNG	3	3q27
LAMA1		284217	LAMA1	laminin, alpha 1	LAMA|PTBHS|S-LAM-alpha	18	18p11.3
LCAT		3931	LCAT	lecithin-cholesterol acyltransferase	-	16	16q22.1
LHCGR		3973	LHCGR	luteinizing hormone/choriogonadotropin receptor	HHG|LCGR|LGR2|LH/CG-R|LH/CGR|LHR|LHRHR|LSH-R|ULG5	2	2p21
LRCH1		23143	LRCH1	leucine-rich repeats and calponin homology (CH) domain containing 1	CHDC1|NP81	13	13q14.11
LRP1		4035	LRP1	low density lipoprotein receptor-related protein 1	A2MR|APOER|APR|CD91|IGFBP3R|LRP|LRP1A|TGFBR5	12	12q13.3
LRP1B		53353	LRP1B	low density lipoprotein receptor-related protein 1B	LRP-DIT|LRPDIT	2	2q21.2
LRP2		4036	LRP2	low density lipoprotein receptor-related protein 2	DBS|GP330	2	2q31.1
LSAMP		4045	LSAMP	limbic system-associated membrane protein	IGLON3|LAMP	3	3q13.2-q21
LVRN		206338	LVRN	laeverin	APQ|AQPEP|TAQPEP	5	5q23.1
LYST		1130	LYST	lysosomal trafficking regulator	CHS|CHS1	1	1q42.1-q42.2
MACF1		23499	MACF1	microtubule-actin crosslinking factor 1	ABP620|ACF7|MACF|OFC4	1	1p32-p31
MAML3		55534	MAML3	mastermind-like 3 (Drosophila)	CAGH3|ERDA3|GDN|MAM-2|MAM2|TNRC3	4	4q28
MAN1A1		4121	MAN1A1	mannosidase, alpha, class 1A, member 1	HUMM3|HUMM9|MAN9	6	6q22
MASP2		10747	MASP2	mannan-binding lectin serine peptidase 2	MAP19|MASP-2|MASP1P1|sMAP	1	1p36.3-p36.2
MCM3AP		8888	MCM3AP	minichromosome maintenance complex component 3 associated protein	GANP|MAP80|SAC3	21	21q22.3
MDK		4192	MDK	midkine (neurite growth-promoting factor 2)	ARAP|MK|NEGF2	11	11p11.2
MDM1		56890	MDM1	Mdm1 nuclear protein	-	12	12q15
MDN1		23195	MDN1	midasin AAA ATPase 1	Rea1	6	6q15
MED1		5469	MED1	mediator complex subunit 1	CRSP1|CRSP200|DRIP205|DRIP230|PBP|PPARBP|PPARGBP|RB18A|TRAP220|TRIP2	17	17q12
MEGF6		1953	MEGF6	multiple EGF-like-domains 6	EGFL3	1	1p36.3
MICALL2		79778	MICALL2	MICAL-like 2	JRAB|MICAL-L2	7	7p22.3
MIXL1		83881	MIXL1	Mix paired-like homeobox	MILD1|MIX|MIXL	1	1q42.12
MROH7		374977	MROH7	maestro heat-like repeat family member 7	C1orf175|HEATR8	1	1p32.3
MUC5AC		4586	MUC5AC	mucin 5AC, oligomeric mucus/gel-forming	MUC5|TBM|leB|mucin	11	11p15.5
MXRA5		25878	MXRA5	matrix-remodelling associated 5	-	X	Xp22.33
MYH6		4624	MYH6	myosin, heavy chain 6, cardiac muscle, alpha	ASD3|CMD1EE|CMH14|MYHC|MYHCA|SSS3|alpha-MHC	14	14q12
MYH7		4625	MYH7	myosin, heavy chain 7, cardiac muscle, beta	CMD1S|CMH1|MPD1|MYHCB|SPMD|SPMM	14	14q12
MYLPF		29895	MYLPF	myosin light chain, phosphorylatable, fast skeletal muscle	HUMMLC2B|MRLC2|MYL11	16	16p11.2
MYO18A		399687	MYO18A	myosin XVIIIA	MYSPDZ|SPR210	17	17q11.2
MYO1A		4640	MYO1A	myosin IA	BBMI|DFNA48|MIHC|MYHL	12	12q13-q14
MYOF		26509	MYOF	myoferlin	FER1L3	10	10q24
NAV1		89796	NAV1	neuron navigator 1	POMFIL3|STEERIN1|UNC53H1	1	1q32.3
NCKAP5L		57701	NCKAP5L	NCK-associated protein 5-like	FP1193|KIAA1602	12	12q13.12
NODAL		4838	NODAL	nodal growth differentiation factor	HTX5	10	10q22.1
NOS2		4843	NOS2	nitric oxide synthase 2, inducible	HEP-NOS|INOS|NOS|NOS2A	17	17q11.2
NOTCH1		4851	NOTCH1	notch 1	AOS5|AOVD1|TAN1|hN1	9	9q34.3
NPAS3		64067	NPAS3	neuronal PAS domain protein 3	MOP6|PASD6|bHLHe12	14	14q13.1
NRP1		8829	NRP1	neuropilin 1	BDCA4|CD304|NP1|NRP|VEGF165R	10	10p12
NUBP1		4682	NUBP1	nucleotide binding protein 1	NBP|NBP1|NBP35	16	16p13.13
ORM1		5004	ORM1	orosomucoid 1	AGP-A|AGP1|HEL-S-153w|ORM	9	9q32
OTOL1		131149	OTOL1	otolin 1	C1QTNF15	3	3q26.1
PANK2		80025	PANK2	pantothenate kinase 2	C20orf48|HARP|HSS|NBIA1|PKAN	20	20p13
PCDH17		27253	PCDH17	protocadherin 17	PCDH68|PCH68	13	13q21.1
PCYOX1L		78991	PCYOX1L	prenylcysteine oxidase 1 like	-	5	5q32
PDZD8		118987	PDZD8	PDZ domain containing 8	PDZK8	10	10q26.12
PGAM1		5223	PGAM1	phosphoglycerate mutase 1 (brain)	HEL-S-35|PGAM-B|PGAMA	10	10q25.3
PGM1		5236	PGM1	phosphoglucomutase 1	CDG1T|GSD14	1	1p31
PHF7		51533	PHF7	PHD finger protein 7	HSPC045|HSPC226|NYD-SP6	3	3p21.1
PI4KA		5297	PI4KA	phosphatidylinositol 4-kinase, catalytic, alpha	PI4K-ALPHA|PIK4CA|pi4K230	22	22q11.21
PIGT		51604	PIGT	phosphatidylinositol glycan anchor biosynthesis, class T	CGI-06|MCAHS3|NDAP|PNH2	20	20q13.12
PIK3IP1		113791	PIK3IP1	phosphoinositide-3-kinase interacting protein 1	HGFL|hHGFL(S)	22	22q12.2
PKM		5315	PKM	pyruvate kinase, muscle	CTHBP|HEL-S-30|OIP3|PK3|PKM2|TCB|THBP1	15	15q22
PLG		5340	PLG	plasminogen	-	6	6q26
PLXND1		23129	PLXND1	plexin D1	PLEXD1	3	3q22.1
POSTN		10631	POSTN	periostin, osteoblast specific factor	OSF-2|OSF2|PDLPOSTN|PN|periostin	13	13q13.3
PPIB		5479	PPIB	peptidylprolyl isomerase B (cyclophilin B)	CYP-S1|CYPB|HEL-S-39|OI9|SCYLP	15	15q21-q22
PPP1R13B		23368	PPP1R13B	protein phosphatase 1, regulatory subunit 13B	ASPP1|p53BP2-like|p85	14	14q32.33
PPP2R3A		5523	PPP2R3A	protein phosphatase 2, regulatory subunit B'', alpha	PPP2R3|PR130|PR72	3	3q22.1
PRDM15		63977	PRDM15	PR domain containing 15	C21orf83|PFM15|ZNF298	21	21q22.3
PRELP		5549	PRELP	proline/arginine-rich end leucine-rich repeat protein	MST161|MSTP161|SLRR2A	1	1q32
PROS1		5627	PROS1	protein S (alpha)	PROS|PS21|PS22|PS23|PS24|PS25|PSA|THPH5|THPH6	3	3q11.2
PSAP		5660	PSAP	prosaposin	GLBA|SAP1	10	10q21-q22
PSMA2		5683	PSMA2	proteasome (prosome, macropain) subunit, alpha type, 2	HC3|MU|PMSA2|PSC2	7	7p13
PTPRJ		5795	PTPRJ	protein tyrosine phosphatase, receptor type, J	CD148|DEP1|HPTPeta|R-PTP-ETA|SCC1	11	11p11.2
PTPRN2		5799	PTPRN2	protein tyrosine phosphatase, receptor type, N polypeptide 2	IA-2beta|IAR|ICAAR|PTPRP|R-PTP-N2	7	7q36
PYGB		5834	PYGB	phosphorylase, glycogen; brain	GPBB	20	20p11.21
PYGM		5837	PYGM	phosphorylase, glycogen, muscle	-	11	11q12-q13.2
RAB11FIP1		80223	RAB11FIP1	RAB11 family interacting protein 1 (class I)	NOEL1A|RCP|rab11-FIP1	8	8p11.22
RANBP2		5903	RANBP2	RAN binding protein 2	ADANE|ANE1|IIAE3|NUP358|TRP1|TRP2	2	2q12.3
RAPH1		65059	RAPH1	Ras association (RalGDS/AF-6) and pleckstrin homology domains 1	ALS2CR18|ALS2CR9|LPD|PREL-2|PREL2|RMO1|RalGDS/AF-6	2	2q33
RASGRF1		5923	RASGRF1	Ras protein-specific guanine nucleotide-releasing factor 1	CDC25|CDC25L|GNRP|GRF1|GRF55|H-GRF55|PP13187|ras-GRF1	15	15q24.2
RBM15		64783	RBM15	RNA binding motif protein 15	OTT|OTT1|SPEN	1	1p13
RBM15B		29890	RBM15B	RNA binding motif protein 15B	HUMAGCGB|OTT3	3	3p21.2
RBP4		5950	RBP4	retinol binding protein 4, plasma	MCOPCB10|RDCCAS	10	10q23.33
RC3H1		149041	RC3H1	ring finger and CCCH-type domains 1	RNF198|ROQUIN	1	1q25.1
RDH14		57665	RDH14	retinol dehydrogenase 14 (all-trans/9-cis/11-cis)	PAN2|SDR7C4	2	2p24.2
RETSAT		54884	RETSAT	retinol saturase (all-trans-retinol 13,14-reductase)	-	2	2p11.2
RGS12		6002	RGS12	regulator of G-protein signaling 12	-	4	4p16.3
RHOBTB1		9886	RHOBTB1	Rho-related BTB domain containing 1	-	10	10q21.2
RXRG		6258	RXRG	retinoid X receptor, gamma	NR2B3|RXRC	1	1q22-q23
SBNO1		55206	SBNO1	strawberry notch homolog 1 (Drosophila)	MOP3|Sno	12	12q24.31
SCN11A		11280	SCN11A	sodium channel, voltage gated, type XI alpha subunit	FEPS3|HSAN7|NAV1.9|NaN|PN5|SCN12A|SNS-2	3	3p22.2
SCN4A		6329	SCN4A	sodium channel, voltage gated, type IV alpha subunit	CMS16|HOKPP2|HYKPP|HYPP|NAC1A|Na(V)1.4|Nav1.4|SkM1	17	17q23.3
SCN5A		6331	SCN5A	sodium channel, voltage gated, type V alpha subunit	CDCD2|CMD1E|CMPD2|HB1|HB2|HBBD|HH1|ICCD|IVF|LQT3|Nav1.5|PFHB1|SSS1|VF1	3	3p21
SEC16A		9919	SEC16A	SEC16 homolog A (S. cerevisiae)	KIAA0310|SEC16L|p250	9	9q34.3
SEPP1		6414	SEPP1	selenoprotein P, plasma, 1	SELP|SEPP|SeP	5	5q31
SERPINA1		5265	SERPINA1	serpin peptidase inhibitor, clade A (alpha-1 antiproteinase, antitrypsin), member 1	A1A|A1AT|AAT|PI|PI1|PRO2275|alpha1AT	14	14q32.1
SERPINA3		12	SERPINA3	serpin peptidase inhibitor, clade A (alpha-1 antiproteinase, antitrypsin), member 3	AACT|ACT|GIG24|GIG25	14	14q32.1
SERPINA4		5267	SERPINA4	serpin peptidase inhibitor, clade A (alpha-1 antiproteinase, antitrypsin), member 4	KAL|KLST|KST|PI-4|PI4|kallistatin	14	14q32.13
SERPINA5		5104	SERPINA5	serpin peptidase inhibitor, clade A (alpha-1 antiproteinase, antitrypsin), member 5	PAI-3|PAI3|PCI|PCI-B|PLANH3|PROCI	14	14q32.1
SERPIND1		3053	SERPIND1	serpin peptidase inhibitor, clade D (heparin cofactor), member 1	D22S673|HC2|HCF2|HCII|HLS2|LS2|THPH10	22	22q11.21
SERPINF1		5176	SERPINF1	serpin peptidase inhibitor, clade F (alpha-2 antiplasmin, pigment epithelium derived factor), member 1	EPC-1|OI12|OI6|PEDF|PIG35	17	17p13.3
SERPINF2		5345	SERPINF2	serpin peptidase inhibitor, clade F (alpha-2 antiplasmin, pigment epithelium derived factor), member 2	A2AP|AAP|ALPHA-2-PI|API|PLI	17	17p13
SERPING1		710	SERPING1	serpin peptidase inhibitor, clade G (C1 inhibitor), member 1	C1IN|C1INH|C1NH|HAE1|HAE2	11	11q12.1
SHANK2		22941	SHANK2	SH3 and multiple ankyrin repeat domains 2	AUTS17|CORTBP1|CTTNBP1|ProSAP1|SHANK|SPANK-3	11	11q13.2
SHROOM3		57619	SHROOM3	shroom family member 3	APXL3|MSTP013|SHRM|ShrmL	4	4q21.1
SKIDA1		387640	SKIDA1	SKI/DACH domain containing 1	C10orf140|DLN-1	10	10p12.31
SLC13A2		9058	SLC13A2	solute carrier family 13 (sodium-dependent dicarboxylate transporter), member 2	NADC1|NaCT|NaDC-1|SDCT1	17	17p13.2
SLC13A3		64849	SLC13A3	solute carrier family 13 (sodium-dependent dicarboxylate transporter), member 3	NADC3|SDCT2	20	20q13.12
SLC26A9		115019	SLC26A9	solute carrier family 26 (anion exchanger), member 9	-	1	1q32.1
SLC27A1		376497	SLC27A1	solute carrier family 27 (fatty acid transporter), member 1	ACSVL5|FATP|FATP-1|FATP1	19	19p13.11
SLC33A1		9197	SLC33A1	solute carrier family 33 (acetyl-CoA transporter), member 1	ACATN|AT-1|AT1|CCHLND|SPG42	3	3q25.31
SLC35A2		7355	SLC35A2	solute carrier family 35 (UDP-galactose transporter), member A2	CDG2M|CDGX|UDP-Gal-Tr|UGALT|UGAT|UGT|UGT1|UGT2|UGTL	X	Xp11.23-p11.22
SLC35G1		159371	SLC35G1	solute carrier family 35, member G1	C10orf60|TMEM20	10	10q23.33
SLC47A1		55244	SLC47A1	solute carrier family 47 (multidrug and toxin extrusion), member 1	MATE1	17	17p11.2
SLC4A5		57835	SLC4A5	solute carrier family 4 (sodium bicarbonate cotransporter), member 5	NBC4	2	2p13
SLC9A8		23315	SLC9A8	solute carrier family 9, subfamily A (NHE8, cation proton antiporter 8), member 8	NHE-8|NHE8	20	20q13.13
SLITRK3		22865	SLITRK3	SLIT and NTRK-like family, member 3	-	3	3q26.1
SMARCA2		6595	SMARCA2	SWI/SNF related, matrix associated, actin dependent regulator of chromatin, subfamily a, member 2	BAF190|BRM|NCBRS|SNF2|SNF2L2|SNF2LA|SWI2|Sth1p|hBRM|hSNF2a	9	9p22.3
SMC6		79677	SMC6	structural maintenance of chromosomes 6	SMC-6|SMC6L1|hSMC6	2	2p24.2
SMG1		23049	SMG1	SMG1 phosphatidylinositol 3-kinase-related kinase	61E3.4|ATX|LIP	16	16p12.3
SOD3		6649	SOD3	superoxide dismutase 3, extracellular	EC-SOD	4	4p15.2
SORD		6652	SORD	sorbitol dehydrogenase	HEL-S-95n|SORD1	15	15q15.3
SORT1		6272	SORT1	sortilin 1	Gp95|LDLCQ6|NT3	1	1p13.3|1p21.3-p13.1
SOX1		6656	SOX1	SRY (sex determining region Y)-box 1	-	13	13q34
SOX4		6659	SOX4	SRY (sex determining region Y)-box 4	EVI16	6	6p22.3
SPATA5L1		79029	SPATA5L1	spermatogenesis associated 5-like 1	-	15	15q21.1
SPEN		23013	SPEN	spen family transcriptional repressor	HIAA0929|MINT|RBM15C|SHARP	1	1p36
SPINK5		11005	SPINK5	serine peptidase inhibitor, Kazal type 5	LEKTI|LETKI|NETS|NS|VAKTI	5	5q32
SPP2		6694	SPP2	secreted phosphoprotein 2, 24kDa	SPP-24|SPP24	2	2q37.1
SRF		6722	SRF	serum response factor (c-fos serum response element-binding transcription factor)	MCM1	6	6p21.1
SRRM1		10250	SRRM1	serine/arginine repetitive matrix 1	160-KD|POP101|SRM160	1	1p36.11
SRSF1		6426	SRSF1	serine/arginine-rich splicing factor 1	ASF|SF2|SF2p33|SFRS1|SRp30a	17	17q22
ST6GAL1		6480	ST6GAL1	ST6 beta-galactosamide alpha-2,6-sialyltranferase 1	SIAT1|ST6GalI|ST6N	3	3q27.3
STAB1		23166	STAB1	stabilin 1	CLEVER-1|FEEL-1|FELE-1|FEX1|STAB-1	3	3p21.1
STARD9		57519	STARD9	StAR-related lipid transfer (START) domain containing 9	KIF16A	15	15q15.2
SYNRG		11276	SYNRG	synergin, gamma	AP1GBP1|SYNG	17	17q12
TCF20		6942	TCF20	transcription factor 20 (AR1)	AR1|SPBP|TCF-20	22	22q13.3|22q13.3
TECTA		7007	TECTA	tectorin alpha	DFNA12|DFNA8|DFNB21	11	11q22-q24
TFRC		7037	TFRC	transferrin receptor	CD71|T9|TFR|TFR1|TR|TRFR|p90	3	3q29
TGFBR2		7048	TGFBR2	transforming growth factor, beta receptor II (70/80kDa)	AAT3|FAA3|LDS1B|LDS2|LDS2B|MFS2|RIIC|TAAD2|TGFR-2|TGFbeta-RII	3	3p22
THRB		7068	THRB	thyroid hormone receptor, beta	C-ERBA-2|C-ERBA-BETA|ERBA2|GRTH|NR1A2|PRTH|THR1|THRB1|THRB2	3	3p24.2
TLN1		7094	TLN1	talin 1	ILWEQ|TLN	9	9p13
TMEM165		55858	TMEM165	transmembrane protein 165	CDG2K|FT27|GDT1|TMPT27|TPARL	4	4q12
TMEM218		219854	TMEM218	transmembrane protein 218	-	11	11q24.2
TMEM245		23731	TMEM245	transmembrane protein 245	C9orf5|CG-2|CG2	9	9q31
TMEM74		157753	TMEM74	transmembrane protein 74	NET36	8	8q23.1
TMUB1		83590	TMUB1	transmembrane and ubiquitin-like domain containing 1	C7orf21|DULP|SB144	7	7q36.1
TNC		3371	TNC	tenascin C	150-225|DFNA56|GMEM|GP|HXB|JI|TN|TN-C	9	9q33
TTC24		164118	TTC24	tetratricopeptide repeat domain 24	-	1	1q23.1
TTLL9		164395	TTLL9	tubulin tyrosine ligase-like family member 9	C20orf125|dJ310O13.1	20	20q11.21
TTR		7276	TTR	transthyretin	CTS|CTS1|HEL111|HsT2651|PALB|TBPA	18	18q12.1
TUBB		203068	TUBB	tubulin, beta class I	CDCBM6|M40|OK/SW-cl.56|TUBB1|TUBB5	6	6p21.33
TUBB2B		347733	TUBB2B	tubulin, beta 2B class IIb	PMGYSA|bA506K6.1	6	6p25
UBN1		29855	UBN1	ubinuclein 1	VT|VT4	16	16p13.3
UGP2		7360	UGP2	UDP-glucose pyrophosphorylase 2	UDPG|UDPGP|UDPGP2|UGP1|UGPP1|UGPP2|pHC379	2	2p14-p13
VCAM1		7412	VCAM1	vascular cell adhesion molecule 1	CD106|INCAM-100	1	1p32-p31
VMO1		284013	VMO1	vitelline membrane outer layer 1 homolog (chicken)	ERGA6350|PRO21055	17	17p13.2
VNN1		8876	VNN1	vanin 1	HDLCQ8|Tiff66	6	6q23-q24
VPS13B		157680	VPS13B	vacuolar protein sorting 13 homolog B (yeast)	CHS1|COH1	8	8q22.2
VTN		7448	VTN	vitronectin	V75|VN|VNT	17	17q11
VWA8		23078	VWA8	von Willebrand factor A domain containing 8	KIAA0564	13	13q14.11
VWF		7450	VWF	von Willebrand factor	F8VWF|VWD	12	12p13.3
YEATS2		55689	YEATS2	YEATS domain containing 2	-	3	3q27.1
YTHDC2		64848	YTHDC2	YTH domain containing 2	CAHL	5	5q22.2
ZBTB20		26137	ZBTB20	zinc finger and BTB domain containing 20	DPZF|HOF|ODA-8S|PRIMS|ZNF288	3	3q13.2
ZC3H12B		340554	ZC3H12B	zinc finger CCCH-type containing 12B	CXorf32|MCPIP2	X	Xq12
ZFHX3		463	ZFHX3	zinc finger homeobox 3	ATBF1|ATBT|ZNF927	16	16q22.3
ZFPM1		161882	ZFPM1	zinc finger protein, FOG family member 1	FOG|FOG1|ZC2HC11A|ZNF408|ZNF89A	16	16q24.2
ZNF226		7769	ZNF226	zinc finger protein 226	-	19	19q13.2
ZNF469		84627	ZNF469	zinc finger protein 469	BCS|BCS1	16	16q24
ZNF653		115950	ZNF653	zinc finger protein 653	E430039K05Rik|ZIP67	19	19p13.2
ZNF865		100507290	ZNF865	zinc finger protein 865	-	19	19q13.42
ZP1		22917	ZP1	zona pellucida glycoprotein 1 (sperm receptor)	HEL163|OOMD	11	11q12.2
ZP3		7784	ZP3	zona pellucida glycoprotein 3 (sperm receptor)	ZP3A|ZP3B|ZPC|Zp-3	7	7q11.23

## Sheet: Cellular component
Analysis: Cellular component
Dataset name: Broiler tumor
Number of genes in the dataset: 358
Number of genes in the dataset (which are available in Cellular component database) :323
Number of genes in background: 19230
Is analysis quantitative: No
						Corrected p-values
Cellular component	No. of genes in the dataset	No.of genes in the background dataset	Percentage of genes	Fold enrichment	P-value (Hypergeometric test)	Bonferroni method	BH method	Q-value (Storey-Tibshirani method)
Plasma membrane	101	3479	28.2123	1.55953	1.39091e-06	0.00109048	9.91342e-05	0.000547059	ABCA1; ABCA3; ABCB6; ACTB; ADAM12; ADAM15; ADCY6; AGRN; AMBP; ANK2; ANKRD26; APOA1; APOB; APOH; ARHGEF12; ATP10A; B2M; BRS3; CACNA1D; CACNA1E; CD163L1; CD36; CD48; CELSR1; CFTR; CLSTN2; CLTB; COL1A1; COL1A2; CP; CUTA; DAG1; DCHS1; DGKD; DKK1; DMBT1; DSP; DYSF; EPHA4; F10; F5; F9; FAT4; FGA; FGB; FGG; FLRT1; FZD5; GP1BA; HHLA2; HRG; HS3ST3A1; IL1RAPL2; INSR; IRS4; ITGB5; KCNH2; LHCGR; LRP1; LRP1B;…
ER-Golgi intermediate compartment	3	30	0.837989	5.38747	0.0179108	1	0.280683	1	FN1; IST1; MAN1A1;
Integral to membrane	22	1702	6.14525	0.694612	0.976843	1	1	1	ABCA3; ALG12; ATP10A; BRS3; CELSR1; HEG1; HS3ST3A1; KDELR2; NOTCH1; PIK3IP1; PSAP; PTPRN2; SLC13A3; SLC26A9; SLC35G1; SLC4A5; SORT1; TFRC; TGFBR2; TMEM245; TMUB1; VNN1;
Integral to plasma membrane	18	934	5.02793	1.03573	0.474516	1	1	1	ABCA1; CD36; CD48; CELSR1; EPHA4; FLRT1; FZD5; GP1BA; INSR; LHCGR; LRP1; PTPRJ; PTPRN2; SCN4A; SLC13A2; SLC33A1; STAB1; TFRC;
Golgi aparatus	37	897	10.3352	2.21619	5.31e-06	0.00416304	0.00029736	0.00164094	ABCB6; ACTB; ADAM12; AMBP; APC2; APOA1; APOB; ATXN2; C1QA; CD36; CLSTN2; CLTB; CP; CTSD; F13B; F5; F9; FGG; FZD5; JCHAIN; KALRN; KCNH2; KDELR2; LRP1; MACF1; MAN1A1; MYO18A; PI4KA; PPIB; PSAP; SLC33A1; SLC35A2; SLC9A8; SORT1; ST6GAL1; SYNRG; VWF;
Nucleus	111	5847	31.0056	1.01979	0.421481	1	1	1	ACTB; ACTBL2; ADAM32; ADAMTS13; ALB; ANK2; APC2; ASPM; ATM; ATRX; ATXN2; B2M; BAZ2B; BMP2K; BMS1; BRCA2; C1QC; CACNA1D; CAD; CD36; CELSR1; CHTF18; CLU; CMAS; CNOT6; COMMD7; CRP; DGKD; DSP; E2F4; F8A3; FANCE; FGA; FGB; FGG; FN1; GAPDH; GCN1; GP1BA; H2AFX; HADHA; HBB; HIVEP3; HPX; INSR; JCHAIN; JUND; KALRN; KAT5; KIAA1109; KMT2D; LAMA1; LRP1; MACF1; MAML3; MCM3AP; MDK; MDM1; MDN1; MED1; MIXL1; MYH6…
Perinuclear region of cytoplasm	3	119	0.837989	1.35852	0.382113	1	1	1	ATXN2; SORT1; SPINK5;
Actin cytoskeleton	4	132	1.11732	1.63163	0.231854	1	1	1	ACTA1; APC2; GSN; KALRN;
Ribonucleoprotein complex	2	65	0.558659	1.66073	0.34184	1	1	1	ACTB; ATXN2;
Nucleolus	31	1257	8.65922	1.3251	0.0670657	1	0.64913	1	ACTA2; ACTB; ASPM; ATM; ATRX; BMS1; C1QC; CMSS1; DSP; E2F4; EEF1A2; EIF2S3; GAPDH; GCN1; H2AFX; KAT5; MDK; MDN1; MYH6; MYH7; MYO18A; MYOF; PPIB; RBM15B; SMC6; SPEN; SRF; SRSF1; TUBB; UBN1; ZBTB20;
Mitochondrion	15	1259	4.18994	0.640377	0.978816	1	1	1	ABCB6; ACTA2; ACTB; ALDOC; CLU; CTSD; FECH; GAPDH; GSN; HADHA; MACF1; PPIB; RANBP2; RETSAT; TFRC;
Cytosol	25	1178	6.98324	1.14038	0.276697	1	1	1	A2M; ACTB; ACTG1; ARHGEF12; CAD; CKM; EIF2S3; GSN; KALRN; MCM3AP; NOS2; NOTCH1; NUBP1; PGAM1; PGM1; PKM; PPIB; PYGM; RAB11FIP1; RANBP2; RASGRF1; SCN5A; SPINK5; TLN1; TUBB;
Mitochondrial nucleoid	1	31	0.27933	1.74946	0.441789	1	1	1	HADHA;
Ribosome	2	144	0.558659	0.7497	0.751884	1	1	1	BMS1; GCN1;
Membrane fraction	10	346	2.7933	1.55392	0.113665	1	0.900135	1	ABCA1; ABCA3; CD36; GP1BA; LRP1; MAN1A1; PI4KA; SLC13A2; SLC33A1; SORD;
Cytoplasm	122	5684	34.0782	1.15299	0.0345992	1	0.451876	1	ACTA1; ACTA2; ACTB; ACTBL2; ACTG1; ADAMTS13; ADCY6; AGT; AHSG; ALB; ALDOC; AMBP; ANK2; ANKS1A; APC2; APOA1; APOA2; APOH; ARHGEF12; ASB1; ATM; ATRX; ATXN2; B2M; BRCA2; C1QA; C1QC; C3; CAD; CASKIN1; CD36; CKM; CLTB; CLU; CMAS; CNOT6; COL9A1; CPQ; CTSD; DAG1; DENND3; DGKD; DMBT1; DSP; E2F4; EEF1A2; EIF2S3; ENO3; FANCE; FECH; FGA; FGB; FGG; GAPDH; GCN1; GORAB; GP1BA; GSN; GUCY1A2; HBB; HERC2; HIVEP3;…
Exosomes	117	2043	32.6816	3.07636	3.80305e-30	2.98159e-27	9.93864e-28	5.48451e-27	A2M; A2ML1; ABCB6; ACTA1; ACTA2; ACTB; ACTBL2; ACTG1; AGRN; AGT; AHSG; ALB; ALDOC; AMBP; APOA1; APOA2; APOB; ARHGEF12; B2M; C1QC; C1QTNF3; C1R; C3; C4A; C4B; C5; CAD; CD163L1; CD36; CD48; CD5L; CETP; CFD; CFH; CLU; COL18A1; COL6A1; COL6A3; CP; CTSD; CUTA; DAG1; DMBT1; DSP; DYSF; EEF1A2; EIF2S3; ENO3; F5; FAM208B; FCGBP; FGA; FGB; FGG; FN1; GAPDH; GCN1; GPX3; GSN; HADHA; HBB; HECTD4; HPX; HRG; HSP…
Perinuclear region	2	131	0.558659	0.824093	0.703824	1	1	1	ADAM12; PKM;
Chromatin	1	32	0.27933	1.69481	0.452198	1	1	1	JUND;
Lysosome	73	1620	20.3911	2.42074	8.72831e-13	6.84299e-10	9.77571e-11	5.3946e-10	A2M; ABCA1; ABCA3; ACTB; ACTG1; ADAM12; AGT; AHSG; ALB; ALDH3A2; ALDOC; APOA1; APOA2; APOB; APOH; C4A; C4B; C8B; CD36; CFH; CLU; COL6A1; COL6A3; CP; CPQ; CTSD; DAG1; DSP; DYSF; F5; FGA; FN1; GAPDH; GCN1; GHDC; GSN; HADHA; HBB; HPX; INSR; IST1; ITGB5; LRP1; LRP2; LVRN; LYST; MYLPF; MYOF; NRP1; ORM1; PGM1; PI4KA; PIGT; PKM; PPIB; PSAP; PSMA2; PTPRJ; PYGB; RDH14; SERPINA1; SERPINA3; SERPINA5; SERPIN…
Endoplasmic reticulum	41	1104	11.4525	1.99527	1.9977e-05	0.015662	0.000921292	0.00508403	ALDH3A2; ALG12; AMBP; ANK2; APOB; CACNA1E; CETP; CFH; CFTR; CLSTN2; COMP; CP; CTSD; DGKD; F13B; F5; F9; FGB; FN1; JCHAIN; KCNH2; KDELR2; LRP1; MAN1A1; MYO18A; NRP1; PIGT; PLXND1; PPIB; PYGM; RASGRF1; RDH14; SEC16A; SERPINA1; SLC33A1; SLC35A2; SORT1; SPINK5; ST6GAL1; STAB1; VWF;
Secretory granule	2	50	0.558659	2.15886	0.238525	1	1	1	CPQ; VWF;
Nucleosome	1	44	0.27933	1.23269	0.562987	1	1	1	H2AFX;
Protein phosphatase type 2A complex	1	13	0.27933	4.16993	0.216807	1	1	1	PPP2R3A;
Endosome	11	303	3.07263	1.95171	0.0271424	1	0.386903	1	C3; DMBT1; ITGB5; LHCGR; LRP1; LRP2; RAB11FIP1; RGS12; SORT1; STAB1; TFRC;
Cell surface	8	205	2.23464	2.09866	0.0385547	1	0.457473	1	ABCA1; ADAMTS13; APOH; CD36; SORT1; ST6GAL1; VCAM1; ZP1;
Very-low-density lipoprotein particle	6	14	1.67598	23.042	1.05711e-07	8.28775e-05	9.11979e-06	5.03264e-05	APOA1; APOA2; APOA5; APOB; APOC3; APOH;
Extracellular	141	1825	39.3855	4.1502	6.26197e-53	4.90938e-50	4.90938e-50	2.70918e-49	A2M; ABCA3; ACTA1; ACTB; ADAM12; ADAMTS13; AGRN; AGT; AHSG; ALB; AMBP; APOA1; APOA2; APOA5; APOB; APOC3; APOH; B2M; BRCA2; BRS3; C1QA; C1QC; C1QTNF3; C1R; C3; C4A; C5; C6; C7; C8A; C8B; C8G; CD5L; CETP; CFD; CFH; CKM; CLU; COL11A1; COL18A1; COL19A1; COL1A1; COL1A2; COL24A1; COL27A1; COL28A1; COL2A1; COL3A1; COL4A1; COL4A4; COL4A5; COL4A6; COL5A2; COL6A1; COL6A3; COL7A1; COL8A1; COL9A1; COMP; CP; …
Kinetochore	4	90	1.11732	2.39297	0.0872649	1	0.740185	1	ACTA1; MED1; RANBP2; TUBB;
Extracellular region	72	442	20.1117	8.75075	6.01641e-47	4.71687e-44	2.35843e-44	1.30147e-43	A2M; AGT; AHSG; ALB; AMBP; APOA1; APOA2; APOA5; APOB; APOC3; B2M; C1QA; C1QC; C1R; C3; C4A; C5; C6; C7; C8A; C8B; C8G; CD5L; CETP; CFD; COL1A1; COL1A2; COL2A1; COL4A1; CP; CRP; CTSD; DMBT1; F10; F13B; F5; F9; FBLN1; FETUB; FGA; FGB; FGG; FN1; GSN; HABP2; HPX; HRG; ITIH2; ITIH3; JCHAIN; KNG1; LCAT; MASP2; ORM1; PLG; PROS1; PSAP; SEPP1; SERPINA1; SERPINA3; SERPINA5; SERPIND1; SERPINF1; SERPINF2; SE…
Nuclear pore	1	42	0.27933	1.29138	0.546211	1	1	1	RANBP2;
Membrane	20	350	5.58659	3.0708	9.98783e-06	0.00783046	0.000489403	0.00270071	ABCB6; ALDH3A2; C8A; C8B; CUTA; DAG1; DCHS1; DYSF; IGLL1; INSR; ITGB5; KDELR2; LRP1; MYOF; NRP1; PPIB; RETSAT; SERPINA5; TFRC; TNC;
Extracellular space	48	404	13.4078	6.38299	6.45879e-25	5.06369e-22	1.26592e-22	6.98584e-22	A2ML1; AGT; AHSG; ALB; APOA1; APOA5; APOC3; APOH; C5; C8A; CD5L; CETP; CFH; CLU; COL18A1; COL1A1; COL1A2; COL3A1; COL6A3; COMP; CP; CPQ; CTSD; DAG1; FBLN1; FGA; FGB; FGG; FJX1; FN1; GPX3; HABP2; HPX; HSPG2; LAMA1; LCAT; ORM1; PLG; PSAP; RBP4; SERPINA1; SERPINA4; SERPINF1; SOD3; SORD; TNC; VCAM1; VTN;
Extracellular matrix	26	120	7.26257	11.6415	1.31247e-20	1.02897e-17	2.05795e-18	1.13565e-17	AGRN; APOH; CLU; COL18A1; COL1A1; COL1A2; COL3A1; COL4A1; COL5A2; COL6A1; COL6A3; COL8A1; COMP; CTSD; FBLN1; FN1; HSPG2; POSTN; PRELP; SERPINF1; SERPING1; SOD3; TGFBR2; TNC; VTN; VWF;
Receptor complex	1	11	0.27933	4.92741	0.186792	1	1	1	TGFBR2;
Endoplasmic reticulum membrane	3	150	0.837989	1.07778	0.53127	1	1	1	RETSAT; SLC33A1; SPINK5;
Nucleoplasm	7	449	1.95531	0.838584	0.734021	1	1	1	ATM; BRCA2; DAG1; E2F4; H2AFX; RBM15B; SMARCA2;
NuA4 histone acetyltransferase complex	2	14	0.558659	7.70624	0.0271319	1	0.386903	1	ACTB; KAT5;
Centrosome	15	656	4.18994	1.22901	0.242984	1	1	1	ACTA1; ACTB; ACTG1; ANKRD26; BRCA2; GAPDH; GCN1; MDM1; MYOF; NAV1; PGAM1; SLC13A3; SRSF1; TLN1; TUBB;
Low-density lipoprotein particle	2	6	0.558659	17.9641	0.00493379	1	0.121728	0.67174	APOA5; APOB;
Soluble fraction	5	180	1.39665	1.49495	0.245037	1	1	1	AGT; FBLN1; FGB; SOD3; SORD;
Nuclear envelope	1	71	0.27933	0.763987	0.73729	1	1	1	MYOF;
Focal adhesion	4	45	1.11732	4.78542	0.00965206	1	0.216206	1	DAG1; MYH6; MYH7; TLN1;
Cytoskeleton	24	427	6.70391	3.02022	1.72356e-06	0.00135127	0.000112606	0.0006214	ACTB; ACTBL2; ACTG1; ALB; APOA1; APOB; B2M; CD36; CLU; DSP; FGA; FGB; FGG; GAPDH; GP1BA; GSN; KALRN; LYST; MACF1; SHANK2; TLN1; TTR; TUBB; VWF;
Apical plasma membrane	1	42	0.27933	1.29138	0.546211	1	1	1	CFTR;
Intracellular	3	151	0.837989	1.07064	0.535756	1	1	1	NOS2; SERPINA3; SMC6;
Trans-Golgi network	1	31	0.27933	1.74946	0.441789	1	1	1	ATXN2;
Platelet alpha granule lumen	12	35	3.35196	18.4262	8.19411e-13	6.42418e-10	9.77571e-11	5.3946e-10	A2M; ALB; CFD; F5; FGA; FGB; FGG; FN1; HRG; SERPINA1; SERPINF2; SERPING1;
Mediator complex	1	23	0.27933	2.3577	0.351096	1	1	1	MED1;
Voltage-gated calcium channel complex	2	20	0.558659	5.39552	0.0526698	1	0.537233	1	CACNA1D; CACNA1E;
Microtubule	2	129	0.558659	0.836868	0.69578	1	1	1	ASPM; MACF1;
Striated muscle thin filament	1	4	0.27933	13.5289	0.0724187	1	0.657051	1	ACTA1;
Caveola	2	24	0.558659	4.49664	0.0729125	1	0.657051	1	INSR; TGFBR2;
Cytoplasmic membrane-bounded vesicle	3	19	0.837989	8.50489	0.00496849	1	0.121728	0.67174	DGKD; SORT1; TFRC;
Endosome membrane	2	27	0.558659	3.9972	0.0894551	1	0.740185	1	APOB; INSR;
Stress fiber	1	16	0.27933	3.38855	0.25977	1	1	1	ACTA1;
Nuclear matrix	1	37	0.27933	1.46584	0.501409	1	1	1	CAD;
Proteinaceous extracellular matrix	7	70	1.95531	5.37827	0.00032017	0.251013	0.0112907	0.0623062	ADAMTS13; COL19A1; COMP; FBLN1; FLRT1; FN1; PRELP;
Synaptosome	1	3	0.27933	18.0235	0.0548197	1	0.537233	1	RASGRF1;
Protein complex	3	65	0.837989	2.48697	0.120773	1	0.929333	1	ALB; BRCA2; SERPINA5;
Histone methyltransferase complex	1	11	0.27933	4.92741	0.186792	1	1	1	KMT2D;
Apical part of cell	1	13	0.27933	4.16993	0.216807	1	1	1	VCAM1;
Microvillus	2	11	0.558659	9.80603	0.0170111	1	0.280683	1	MYO1A; VCAM1;
Spherical high-density lipoprotein particle	4	8	1.11732	26.8903	7.79452e-06	0.00611091	0.000407394	0.00224815	APOA1; APOA2; APOC3; CLU;
Transcription factor complex	1	43	0.27933	1.26135	0.554678	1	1	1	ZFHX3;
Filopodium	2	10	0.558659	10.7857	0.0140899	1	0.280683	1	DAG1; VCAM1;
Myosin complex	2	10	0.558659	10.7857	0.0140899	1	0.280683	1	MYH6; MYH7;
Proteasome complex	1	34	0.27933	1.59514	0.472438	1	1	1	PSMA2;
Cell cortex	2	20	0.558659	5.39552	0.0526698	1	0.537233	1	MACF1; SPINK5;
Early endosome membrane	1	7	0.27933	7.73905	0.123279	1	0.929333	1	B2M;
Chylomicron	5	8	1.39665	33.5962	1.16324e-07	9.11979e-05	9.11979e-06	5.03264e-05	APOA2; APOA5; APOB; APOC3; APOH;
Mitochondrial outer membrane	1	29	0.27933	1.87007	0.420376	1	1	1	ABCB6;
Microsome	6	156	1.67598	2.06922	0.0719076	1	0.657051	1	ALDH3A2; APOB; ATM; INSR; RETSAT; SORT1;
Lamellipodium	1	23	0.27933	2.3577	0.351096	1	1	1	DAG1;
Microtubule cytoskeleton	2	47	0.558659	2.29663	0.217871	1	1	1	LYST; NAV1;
Intracellular membrane-bounded organelle	4	127	1.11732	1.69586	0.212152	1	1	1	C1QC; PSAP; TLN1; VWF;
Cell junction	2	38	0.558659	2.84042	0.157308	1	1	1	PTPRJ; SLC13A3;
Mitochondrial matrix	2	79	0.558659	1.36646	0.434139	1	1	1	FECH; HADHA;
Membrane raft	2	36	0.558659	2.99818	0.144321	1	1	1	ABCA1; CD48;
Collagen type V	1	3	0.27933	18.0235	0.0548197	1	0.537233	1	COL5A2;
Peroxisome	1	111	0.27933	0.488701	0.876558	1	1	1	ATM;
Endoplasmic reticulum lumen	4	24	1.11732	8.97091	0.00093466	0.732773	0.0281836	0.155528	APOA1; APOA2; APOB; PPIB;
Golgi membrane	1	55	0.27933	0.986198	0.644788	1	1	1	B2M;
Endocytic vesicle	2	16	0.558659	6.74356	0.0349174	1	0.451876	1	ABCA1; APOA1;
Voltage-gated potassium channel complex	1	42	0.27933	1.29138	0.546211	1	1	1	KCNH2;
Brush border	1	12	0.27933	4.51713	0.20194	1	1	1	MYO1A;
Polysome	1	7	0.27933	7.73905	0.123279	1	0.929333	1	ATXN2;
Coated pit	2	13	0.558659	8.29857	0.0235416	1	0.348237	1	SORT1; TFRC;
External side of plasma membrane	5	35	1.39665	7.68652	0.000445932	0.349611	0.0139844	0.0771714	FGA; FGB; FGG; TGFBR2; VCAM1;
Collagen type III	1	1	0.27933	53.7136	0.0186167	1	0.280683	1	COL3A1;
BRCA2-MAGE-D1 complex	1	1	0.27933	53.7136	0.0186167	1	0.280683	1	BRCA2;
Lateral plasma membrane	1	8	0.27933	6.77288	0.139606	1	0.995013	1	MYO1A;
Clathrin-coated vesicle	1	19	0.27933	2.8538	0.300382	1	1	1	SORT1;
High-density lipoprotein particle	6	11	1.67598	29.3205	1.70523e-08	1.3369e-05	1.67112e-06	9.22187e-06	APOA1; APOA2; APOA5; APOH; CETP; LCAT;
Basolateral plasma membrane	3	40	0.837989	4.04094	0.0380711	1	0.457473	1	ANK2; CFTR; MYO1A;
Integral to endoplasmic reticulum membrane	1	31	0.27933	1.74946	0.441789	1	1	1	PIGT;
Early endosome	2	69	0.558659	1.56447	0.368813	1	1	1	CFTR; SORT1;
Intermediate-density lipoprotein particle	2	4	0.558659	26.9238	0.00202296	1	0.0566428	0.312576	APOB; APOC3;
Hemoglobin complex	1	10	0.27933	5.41966	0.171358	1	1	1	HBB;
Cytoplasmic vesicle	6	160	1.67598	2.01749	0.0790537	1	0.704297	1	A2ML1; ANK2; APOA1; CASKIN1; DGKD; RHOBTB1;
Phagocytic vesicle membrane	1	3	0.27933	18.0235	0.0548197	1	0.537233	1	DMBT1;
Lysosomal lumen	1	1	0.27933	53.7136	0.0186167	1	0.280683	1	PSAP;
Stored secretory granule	2	19	0.558659	5.67935	0.0479794	1	0.537233	1	APOA1; BRCA2;
Platelet alpha granule membrane	2	11	0.558659	9.80603	0.0170111	1	0.280683	1	CD36; GP1BA;
Muscle myosin complex	3	15	0.837989	10.7714	0.0024651	1	0.0644213	0.355501	MYH6; MYH7; MYLPF;
Actin filament	1	24	0.27933	2.25951	0.363191	1	1	1	ACTA1;
Clathrin-coated endocytic vesicle membrane	1	2	0.27933	26.9904	0.0368879	1	0.451876	1	APOB;
Extrinsic to external side of plasma membrane	1	3	0.27933	18.0235	0.0548197	1	0.537233	1	PLG;
Collagen type II	1	1	0.27933	53.7136	0.0186167	1	0.280683	1	COL2A1;
Golgi-associated vesicle	1	6	0.27933	9.02675	0.106642	1	0.853138	1	PI4KA;
Condensed nuclear chromosome	1	12	0.27933	4.51713	0.20194	1	1	1	RGS12;
Others	4	51	1.11732	4.22254	0.0148459	1	0.280683	1	ABCA3; ANK2; SERPINA1; STAB1;
Cornified envelope	1	19	0.27933	2.8538	0.300382	1	1	1	DSP;
ATP-binding cassette (ABC) transporter complex	1	7	0.27933	7.73905	0.123279	1	0.929333	1	ABCB6;
SWI/SNF-type complex	1	6	0.27933	9.02675	0.106642	1	0.853138	1	SMARCA2;
Fibrinogen complex	4	7	1.11732	30.7263	3.95542e-06	0.00310105	0.000238542	0.00131637	FGA; FGB; FGG; FN1;
Synapse	2	33	0.558659	3.27066	0.125308	1	0.935635	1	PCDH17; RASGRF1;
SWI/SNF complex	1	13	0.27933	4.16993	0.216807	1	1	1	SMARCA2;
Platelet alpha granule	4	10	1.11732	21.5176	2.27015e-05	0.017798	0.000988778	0.00545645	FGA; FGB; FGG; VWF;
Collagen type IV	3	5	0.837989	32.2711	6.22335e-05	0.0487911	0.00256795	0.0141709	COL4A4; COL4A5; COL4A6;
Apical membrane	2	16	0.558659	6.74356	0.0349174	1	0.451876	1	CFTR; SLC47A1;
Sarcomere	3	15	0.837989	10.7714	0.0024651	1	0.0644213	0.355501	ACTA1; MYH6; MYH7;
Alphav-beta3 integrin-vitronectin complex	1	3	0.27933	18.0235	0.0548197	1	0.537233	1	VTN;
Integral to mitochondrial outer membrane	1	6	0.27933	9.02675	0.106642	1	0.853138	1	ABCB6;
Basement membrane	3	21	0.837989	7.69529	0.00663475	1	0.15732	0.868153	COL7A1; DAG1; LAMA1;
Catenin complex	1	7	0.27933	7.73905	0.123279	1	0.929333	1	APC2;
Sarcolemma	1	8	0.27933	6.77288	0.139606	1	0.995013	1	SCN5A;
Dystrophin-associated glycoprotein complex	1	10	0.27933	5.41966	0.171358	1	1	1	DAG1;
Intracellular vesicle (None)	1	8	0.27933	6.77288	0.139606	1	0.995013	1	ABCA1;
Cortical actin cytoskeleton	1	5	0.27933	10.8285	0.0896908	1	0.740185	1	MYO1A;
Filamentous actin	1	9	0.27933	6.02117	0.155631	1	1	1	MYO1A;
Weibel-Palade body	1	2	0.27933	26.9904	0.0368879	1	0.451876	1	VWF;
Phagocytic vesicle	1	4	0.27933	13.5289	0.0724187	1	0.657051	1	ABCA1;
AP-1 adaptor complex	1	5	0.27933	10.8285	0.0896908	1	0.740185	1	SYNRG;
Complement component C1 complex	1	2	0.27933	26.9904	0.0368879	1	0.451876	1	C1QA;
Chromosome, telomeric region	2	17	0.558659	6.34711	0.0390952	1	0.457473	1	ATM; H2AFX;
MLL5-L complex	1	8	0.27933	6.77288	0.139606	1	0.995013	1	ACTB;
Nuclear heterochromatin	1	5	0.27933	10.8285	0.0896908	1	0.740185	1	ATRX;
Basal lamina	2	7	0.558659	15.4015	0.00682257	1	0.15732	0.868153	AGRN; COL4A4;
Laminin-3 complex	1	2	0.27933	26.9904	0.0368879	1	0.451876	1	LAMA1;
Chylomicron remnant	1	1	0.27933	53.7136	0.0186167	1	0.280683	1	APOB;
Vesicle	1	4	0.27933	13.5289	0.0724187	1	0.657051	1	CETP;
Clathrin coat	1	3	0.27933	18.0235	0.0548197	1	0.537233	1	CLTB;
Laminin-1 complex	1	3	0.27933	18.0235	0.0548197	1	0.537233	1	LAMA1;
Collagen type VI	2	2	0.558659	53.7136	0.000345633	0.270976	0.0112907	0.0623062	COL6A1; COL6A3;
Zymogen granule	1	34	0.27933	1.59514	0.472438	1	1	1	CLU;
Stress granule	1	8	0.27933	6.77288	0.139606	1	0.995013	1	ATXN2;
Cell projection	1	41	0.27933	1.32287	0.537584	1	1	1	RAPH1;
Membrane attack complex	2	2	0.558659	53.7136	0.000345633	0.270976	0.0112907	0.0623062	C7; C8A;
Fibril	1	3	0.27933	18.0235	0.0548197	1	0.537233	1	MUC5AC;
Collagen type I	2	2	0.558659	53.7136	0.000345633	0.270976	0.0112907	0.0623062	COL1A1; COL1A2;
GPI-anchor transamidase complex	1	5	0.27933	10.8285	0.0896908	1	0.740185	1	PIGT;
Collagen type XI	1	2	0.27933	26.9904	0.0368879	1	0.451876	1	COL11A1;
Lamellar body	2	2	0.558659	53.7136	0.000345633	0.270976	0.0112907	0.0623062	ABCA3; SPINK5;
Collagen type VII	1	1	0.27933	53.7136	0.0186167	1	0.280683	1	COL7A1;
Collagen type IX	1	3	0.27933	18.0235	0.0548197	1	0.537233	1	COL9A1;
Collagen	2	4	0.558659	26.9238	0.00202296	1	0.0566428	0.312576	COL18A1; COL19A1;
Mature chylomicron	1	1	0.27933	53.7136	0.0186167	1	0.280683	1	APOB;
Collagen type VIII	1	1	0.27933	53.7136	0.0186167	1	0.280683	1	COL8A1;
Insulin receptor complex	1	2	0.27933	26.9904	0.0368879	1	0.451876	1	INSR;
Piccolo NuA4 histone acetyltransferase complex	1	3	0.27933	18.0235	0.0548197	1	0.537233	1	KAT5;
Mitochondrial envelope	1	5	0.27933	10.8285	0.0896908	1	0.740185	1	ABCB6;
Voltage-gated sodium channel complex	1	4	0.27933	13.5289	0.0724187	1	0.657051	1	SCN11A;
Endosome lumen	1	1	0.27933	53.7136	0.0186167	1	0.280683	1	APOB;
Contractile ring	1	1	0.27933	53.7136	0.0186167	1	0.280683	1	DAG1;
Endoplasmic reticulum Sec complex	1	1	0.27933	53.7136	0.0186167	1	0.280683	1	CFTR;

## Sheet: Molecular function
Analysis: Molecular function
Dataset name: Broiler tumor
Number of genes in the dataset: 358
Number of genes in the dataset (which are available in Molecular function database) :351
Number of genes in background: 19230
Is analysis quantitative: No
						Corrected p-values
Molecular function	No. of genes in the dataset	No.of genes in the background dataset	Percentage of genes	Fold enrichment	P-value (Hypergeometric test)	Bonferroni method	BH method	Q-value (Storey-Tibshirani method)
Molecular function unknown	59	5685	16.4804	0.557543	1	1	1	1	ACSF2; ACTBL2; ALG14; ANKRD26; ASPM; BHLHE22; BMS1; C1QTNF3; CMSS1; COMMD7; CUTA; DENND3; DMBT1; DYSF; ERICH3; F8A3; FAM208B; FAM63B; FCGBP; FJX1; GHDC; GORAB; HECTD4; HPS5; IGLL1; IST1; KIAA1109; LRCH1; MDM1; MICALL2; MROH7; MXRA5; MYOF; NAV1; NCKAP5L; OTOL1; PCYOX1L; PDZD8; PIK3IP1; SBNO1; SEC16A; SKIDA1; SLC35G1; SLITRK3; SMC6; SMG1; SPATA5L1; STARD9; TMEM165; TMEM218; TMEM245; TMEM74; TMUB1; …
Protease inhibitor activity	15	94	4.18994	8.57612	2.04879e-10	4.58929e-08	1.52976e-08	7.36295e-08	A2M; A2ML1; ITIH2; ITIH3; KNG1; PROS1; SERPINA1; SERPINA3; SERPINA4; SERPINA5; SERPIND1; SERPINF2; SERPING1; SPINK5; SPP2;
Acyltransferase activity	2	80	0.558659	1.34939	0.440476	1	1	1	KAT5; LCAT;
Cell adhesion molecule activity	11	356	3.07263	1.66115	0.0704477	1	0.830541	1	DAG1; DCHS1; FAT4; FLRT1; ISM2; ITGB5; LSAMP; PCDH17; POSTN; TNC; VCAM1;
Ligase activity	3	112	0.837989	1.44342	0.346599	1	1	1	CAD; CMAS; FECH;
Transaminase activity	1	23	0.27933	2.3577	0.351096	1	1	1	PIGT;
Transporter activity	21	576	5.86592	1.95921	0.00276528	0.619424	0.123885	0.596273	ABCA1; ABCA3; ALB; APOA1; APOA2; APOA5; APOB; APOC3; APOH; CETP; FETUB; HBB; HPX; KDELR2; RANBP2; RBP4; SLC35A2; SLC47A1; SYNRG; TTR; VPS13B;
Translation regulator activity	3	101	0.837989	1.60061	0.290549	1	1	1	EEF1A2; EIF2S3; GCN1;
ATPase activity	1	111	0.27933	0.488701	0.876558	1	1	1	ATP10A;
Catalytic activity	13	532	3.63128	1.31354	0.19482	1	1	1	ALDH3A2; CKM; DGKD; ENO3; GAPDH; HADHA; PANK2; PGAM1; PGM1; PKM; RDH14; RETSAT; SORD;
Transferase activity	3	156	0.837989	1.03633	0.557817	1	1	1	ALG12; F13B; SLC33A1;
GTPase activator activity	2	144	0.558659	0.7497	0.751884	1	1	1	RAB11FIP1; RGS12;
Oxidoreductase activity	2	161	0.558659	0.670544	0.804493	1	1	1	CP; NOS2;
Hydrolase activity	2	203	0.558659	0.531818	0.894334	1	1	1	MAN1A1; VNN1;
Serine-type peptidase activity	4	98	1.11732	2.19765	0.110355	1	1	1	CFD; HABP2; MASP2; SERPINF1;
Receptor binding	1	129	0.27933	0.420516	0.912172	1	1	1	DKK1;
Structural molecule activity	10	269	2.7933	1.99871	0.0297614	1	0.577696	1	ACTA1; CLTB; IGFN1; MEGF6; MYH6; MYH7; MYLPF; MYO18A; MYO1A; SHANK2;
Structural constituent of cytoskeleton	7	137	1.95531	2.74821	0.014338	1	0.458816	1	ACTA2; ACTB; ACTG1; DSP; GSN; TUBB; TUBB2B;
Chromatin binding	1	13	0.27933	4.16993	0.216807	1	1	1	MCM3AP;
Cytoskeletal protein binding	4	218	1.11732	0.987989	0.580933	1	1	1	ANK2; MACF1; RAPH1; TLN1;
Receptor signaling protein serine/threonine kinase activity	1	14	0.27933	3.87229	0.231397	1	1	1	TGFBR2;
Metallopeptidase activity	4	101	1.11732	2.13238	0.119651	1	1	1	ADAM12; ADAM15; ADAMTS13; LVRN;
Adenylate cyclase activity	1	10	0.27933	5.41966	0.171358	1	1	1	ADCY6;
Peptide hormone	1	45	0.27933	1.2053	0.571141	1	1	1	AGT;
G-protein coupled receptor activity	4	736	1.11732	0.292648	0.999532	1	1	1	BRS3; CELSR1; FZD5; LHCGR;
Cytoskeletal anchoring activity	1	39	0.27933	1.39069	0.519836	1	1	1	PRELP;
Protein serine/threonine kinase activity	2	301	0.558659	0.358674	0.977274	1	1	1	ATM; BMP2K;
Lyase activity	1	21	0.27933	2.58214	0.326215	1	1	1	ALDOC;
Transcription regulator activity	13	832	3.63128	0.839911	0.779121	1	1	1	APC2; ATRX; BAZ2B; BRCA2; HIVEP3; KAT5; MED1; MIXL1; PHF7; SPEN; UBN1; ZFPM1; ZNF653;
Extracellular matrix structural constituent	32	166	8.93855	10.357	1.96893e-23	4.4104e-21	4.4104e-21	2.12278e-20	AGRN; COL11A1; COL18A1; COL19A1; COL1A1; COL1A2; COL22A1; COL24A1; COL27A1; COL28A1; COL2A1; COL3A1; COL4A1; COL4A4; COL4A5; COL4A6; COL5A2; COL6A1; COL6A3; COL7A1; COL8A1; COL9A1; COMP; FBLN1; FN1; HMCN1; HSPG2; LAMA1; TECTA; VTN; ZP1; ZP3;
Receptor activity	12	361	3.35196	1.78693	0.038685	1	0.577696	1	CD163L1; CD36; CD48; GP1BA; LRP1; LRP1B; LRP2; NOTCH1; NRP1; PLXND1; SORT1; STAB1;
Ligand-dependent nuclear receptor activity	1	35	0.27933	1.54958	0.482277	1	1	1	THRB;
Transcription factor activity	12	842	3.35196	0.766143	0.864134	1	1	1	E2F4; JUND; KMT2D; NPAS3; RXRG; SMARCA2; SOX1; SOX4; SRF; TCF20; ZBTB20; ZNF226;
Defense/immunity protein activity	4	61	1.11732	3.53043	0.0268576	1	0.577696	1	AHSG; AMBP; CD5L; ORM1;
Receptor signaling complex scaffold activity	6	322	1.67598	1.00251	0.556294	1	1	1	ANKS1A; ASB1; CASKIN1; IRS4; LYST; SHROOM3;
Calcium ion binding	3	185	0.837989	0.873888	0.672574	1	1	1	CGREF1; CLSTN2; HEG1;
Transmembrane receptor protein tyrosine kinase activity	2	56	0.558659	1.92759	0.280035	1	1	1	EPHA4; INSR;
Ubiquitin-specific protease activity	2	377	0.558659	0.28637	0.993524	1	1	1	HERC2; PSMA2;
Ribonuclease activity	1	48	0.27933	1.12999	0.594705	1	1	1	SRRM1;
Binding	1	22	0.27933	2.46482	0.338772	1	1	1	HRG;
Protein binding	6	182	1.67598	1.77363	0.125091	1	1	1	FGA; FGB; FGG; HRG; PPP1R13B; VWF;
RNA binding	4	366	1.11732	0.588486	0.912141	1	1	1	ATXN2; RBM15; RBM15B; SRSF1;
GTPase activity	1	222	0.27933	0.244362	0.984948	1	1	1	RHOBTB1;
DNA binding	7	654	1.95531	0.575729	0.96219	1	1	1	CHTF18; FANCE; H2AFX; MAML3; NUBP1; PRDM15; ZFHX3;
Chaperone activity	2	126	0.558659	0.856792	0.683376	1	1	1	MDN1; PPIB;
Auxiliary transport protein activity	9	333	2.51397	1.45329	0.170393	1	1	1	ABCA8; ABCB6; CFTR; SLC13A2; SLC13A3; SLC26A9; SLC27A1; SLC9A8; TFRC;
Ion transporter activity	1	23	0.27933	2.3577	0.351096	1	1	1	SLC4A5;
Motor activity	1	79	0.27933	0.686631	0.774093	1	1	1	DNAH12;
MHC class I receptor activity	1	37	0.27933	1.46584	0.501409	1	1	1	B2M;
MHC class II receptor activity	1	38	0.27933	1.42728	0.510709	1	1	1	B2M;
Voltage-gated ion channel activity	6	130	1.67598	2.48303	0.0348887	1	0.577696	1	CACNA1D; CACNA1E; KCNH2; SCN11A; SCN4A; SCN5A;
Complement activity	13	28	3.63128	24.9487	7.56213e-16	1.69392e-13	8.46958e-14	4.07652e-13	C1QA; C1QC; C1R; C3; C4A; C5; C6; C7; C8A; C8B; C8G; CLU; CRP;
Antigen binding	2	42	0.558659	2.56997	0.183874	1	1	1	HHLA2; JCHAIN;
Peptidase activity	3	58	0.837989	2.78707	0.0935376	1	1	1	ADAM32; F10; PLG;
Phosphatase regulator activity	1	16	0.27933	3.38855	0.25977	1	1	1	PPP2R3A;
Kinase activity	1	14	0.27933	3.87229	0.231397	1	1	1	PKM;
Nucleotidyltransferase activity	1	11	0.27933	4.92741	0.186792	1	1	1	UGP2;
Guanyl-nucleotide exchange factor activity	3	112	0.837989	1.44342	0.346599	1	1	1	ARHGEF12; KALRN; RASGRF1;
Lipid kinase activity	1	35	0.27933	1.54958	0.482277	1	1	1	PI4KA;
Cytokine activity	2	107	0.558659	1.00892	0.5951	1	1	1	MDK; NODAL;
Carboxypeptidase activity	1	21	0.27933	2.58214	0.326215	1	1	1	CPQ;
Transmembrane receptor activity	1	52	0.27933	1.04308	0.624128	1	1	1	IL1RAPL2;
Aspartic-type signal peptidase activity	1	7	0.27933	7.73905	0.123279	1	1	1	CTSD;
Metal ion binding	2	7	0.558659	15.4015	0.00682257	1	0.254709	1	F5; HRG;
Extracellular matrix binding	1	2	0.27933	26.9904	0.0368879	1	0.577696	1	F9;
Phosphorylase activity	2	20	0.558659	5.39552	0.0526698	1	0.682201	1	PYGB; PYGM;
Peroxidase activity	2	20	0.558659	5.39552	0.0526698	1	0.682201	1	GPX3; SEPP1;
Guanylate cyclase activity	1	8	0.27933	6.77288	0.139606	1	1	1	GUCY1A2;
Complement binding	2	3	0.558659	35.8686	0.0010241	0.229399	0.0573496	0.276031	CFH; HRG;
Immunoglobulin binding	1	2	0.27933	26.9904	0.0368879	1	0.577696	1	HRG;
Polysaccharide binding	1	2	0.27933	26.9904	0.0368879	1	0.577696	1	HRG;
Sulfotransferase activity	1	53	0.27933	1.02341	0.631144	1	1	1	HS3ST3A1;
Exonuclease activity	1	10	0.27933	5.41966	0.171358	1	1	1	EXD2;
Ubiquitin binding	1	9	0.27933	6.02117	0.155631	1	1	1	RC3H1;
Lipid binding	1	11	0.27933	4.92741	0.186792	1	1	1	PSAP;
Receptor signaling protein tyrosine phosphatase activity	2	16	0.558659	6.74356	0.0349174	1	0.577696	1	PTPRJ; PTPRN2;
Sialyltransferase activity	1	19	0.27933	2.8538	0.300382	1	1	1	ST6GAL1;
Superoxide dismutase activity	1	3	0.27933	18.0235	0.0548197	1	0.682201	1	SOD3;
Endonuclease activity	1	7	0.27933	7.73905	0.123279	1	1	1	CNOT6;

## Sheet: Biological process
Analysis: Biological process
Dataset name: Broiler tumor
Number of genes in the dataset: 358
Number of genes in the dataset (which are available in Biological process database) :351
Number of genes in background: 19230
Is analysis quantitative: No
						Corrected p-values
Biological process	No. of genes in the dataset	No.of genes in the background dataset	Percentage of genes	Fold enrichment	P-value (Hypergeometric test)	Bonferroni method	BH method	Q-value (Storey-Tibshirani method)
Biological_process unknown	49	4731	13.6872	0.556436	1	1	1	1	ACSF2; ACTBL2; ALG14; ANKRD26; ASPM; BHLHE22; BMS1; CMSS1; COMMD7; CUTA; DENND3; ERICH3; F8A3; FAM208B; FAM63B; FETUB; FJX1; GHDC; GORAB; IGFN1; IST1; LRCH1; MDM1; MICALL2; MROH7; MXRA5; NAV1; NCKAP5L; OTOL1; PCYOX1L; PDZD8; PIK3IP1; SBNO1; SKIDA1; SLC35G1; SLITRK3; SPATA5L1; STARD9; TMEM165; TMEM218; TMEM245; TMEM74; TTLL9; VMO1; VWA8; YEATS2; YTHDC2; ZC3H12B; ZP1;
Protein metabolism	45	1323	12.5698	1.82739	6.51331e-05	0.0115937	0.00386456	0.0227209	A2M; A2ML1; ADAM12; ADAM15; ADAM32; ADAMTS13; ALG12; CNOT6; CPQ; CTSD; EEF1A2; EIF2S3; F10; F13B; F5; F9; FGA; FGB; FGG; GCN1; HABP2; HERC2; ITIH2; ITIH3; KNG1; LVRN; MASP2; PIGT; PLG; PPIB; PROS1; PSMA2; RC3H1; SERPINA1; SERPINA3; SERPINA4; SERPINA5; SERPIND1; SERPINF2; SERPING1; SPINK5; SPP2; SRSF1; TMUB1; VWF;
Metabolism	29	1683	8.10056	0.92586	0.697241	1	1	1	ALDH3A2; ALDOC; CAD; CD36; CKM; CMAS; CP; ENO3; FECH; GAPDH; GPX3; HADHA; HS3ST3A1; LCAT; MAN1A1; NOS2; PANK2; PGAM1; PGM1; PKM; PYGB; PYGM; RDH14; SEPP1; SLC33A1; SOD3; SORD; UGP2; VNN1;
Energy pathways	26	1633	7.26257	0.855531	0.825259	1	1	1	ALDOC; CAD; CKM; CMAS; CP; ENO3; FECH; GAPDH; GPX3; HADHA; HS3ST3A1; LCAT; MAN1A1; NOS2; PGAM1; PGM1; PKM; PYGB; PYGM; RDH14; SEPP1; SLC33A1; SOD3; SORD; UGP2; VNN1;
Cell growth and/or maintenance	54	1125	15.0838	2.57871	1.37521e-10	2.44788e-08	2.44788e-08	1.43918e-07	ACTA1; ACTA2; ACTB; ACTG1; AGRN; ANK2; C1QTNF3; CLTB; COL11A1; COL18A1; COL19A1; COL1A1; COL1A2; COL22A1; COL24A1; COL27A1; COL28A1; COL2A1; COL3A1; COL4A1; COL4A4; COL4A5; COL4A6; COL5A2; COL6A1; COL6A3; COL7A1; COL8A1; COL9A1; COMP; DNAH12; DSP; FAT4; FBLN1; FN1; GSN; HSPG2; KIAA1109; LAMA1; MEGF6; MYH6; MYH7; MYLPF; MYO18A; MYO1A; MYOF; PRELP; RAPH1; SHANK2; TECTA; TLN1; TUBB; TUBB2B; VTN;
Transport	35	1215	9.77654	1.54774	0.00692176	1	0.246415	1	ABCA1; ABCA3; ABCA8; ABCB6; ALB; APOA1; APOA2; APOA5; APOB; APOC3; APOH; ATP10A; CACNA1E; CETP; CFTR; HBB; HPX; KCNH2; KDELR2; RBP4; SCN11A; SCN4A; SCN5A; SLC13A2; SLC13A3; SLC26A9; SLC27A1; SLC35A2; SLC47A1; SLC4A5; SLC9A8; SYNRG; TFRC; TTR; VPS13B;
Cell communication	65	3713	18.1564	0.940456	0.731299	1	1	1	ADCY6; AGT; AHSG; ANKS1A; APC2; ARHGEF12; ASB1; ATM; BMP2K; BRS3; CACNA1D; CASKIN1; CD48; CELSR1; CGREF1; CLSTN2; DAG1; DCHS1; DGKD; DKK1; DYSF; EPHA4; FLRT1; FZD5; GP1BA; GUCY1A2; HECTD4; HEG1; HMCN1; IL1RAPL2; INSR; IRS4; ITGB5; KALRN; LHCGR; LRP1; LRP1B; LRP2; LSAMP; LYST; MACF1; MCM3AP; MDK; MED1; NODAL; NOTCH1; PI4KA; PLXND1; POSTN; PPP2R3A; PSAP; PTPRJ; PTPRN2; RANBP2; RASGRF1; RGS12; RHOBT…
Signal transduction	68	3934	18.9944	0.928585	0.774441	1	1	1	ADCY6; AGT; AHSG; ANKS1A; APC2; ARHGEF12; ASB1; ATM; BMP2K; BRS3; CACNA1D; CASKIN1; CD48; CELSR1; CGREF1; CLSTN2; DAG1; DCHS1; DGKD; DKK1; DYSF; EPHA4; FLRT1; FZD5; GP1BA; GUCY1A2; HECTD4; HEG1; HMCN1; IL1RAPL2; INSR; IRS4; ITGB5; KALRN; KAT5; LHCGR; LRP1; LRP1B; LRP2; LSAMP; LYST; MACF1; MCM3AP; MDK; MED1; NODAL; NOTCH1; NRP1; PI4KA; PLXND1; POSTN; PPP2R3A; PSAP; PTPRJ; PTPRN2; RANBP2; RASGRF1; …
Regulation of nucleobase, nucleoside, nucleotide and nucleic acid metabolism	36	2828	10.0559	0.683953	0.99652	1	1	1	ATRX; ATXN2; BAZ2B; BRCA2; CHTF18; E2F4; EXD2; FANCE; HIVEP3; JUND; KMT2D; MAML3; MDN1; MIXL1; NPAS3; NUBP1; PHF7; PRDM15; RBM15; RBM15B; RXRG; SMARCA2; SMC6; SMG1; SOX1; SOX4; SPEN; SRF; SRRM1; TCF20; UBN1; ZBTB20; ZFHX3; ZFPM1; ZNF226; ZNF653;
Regulation of cell proliferation	1	23	0.27933	2.3577	0.351096	1	1	1	TGFBR2;
Immune response	28	576	7.82123	2.61197	4.01467e-06	0.000714611	0.000357305	0.0021007	A2ML1; AMBP; B2M; C1QA; C1QC; C1R; C3; C4A; C5; C6; C7; C8A; C8B; C8G; CD163L1; CD5L; CFD; CFH; CLU; CRP; DMBT1; FCGBP; HHLA2; IGLL1; JCHAIN; NRP1; ORM1; ST6GAL1;
Ion transport	2	48	0.558659	2.24879	0.224741	1	1	1	KCNH2; SLC13A3;
Endosome transport	1	3	0.27933	18.0235	0.0548197	1	0.887083	1	RAB11FIP1;
Apoptosis	3	220	0.837989	0.734866	0.780001	1	1	1	HRG; KAT5; PPP1R13B;
Regulation of immune response	1	8	0.27933	6.77288	0.139606	1	1	1	TGFBR2;
Regulation of cell growth	1	21	0.27933	2.58214	0.326215	1	1	1	PPP2R3A;
Cell motility	1	20	0.27933	2.71118	0.31342	1	1	1	SEC16A;
Cell adhesion	3	54	0.837989	2.99348	0.0792765	1	1	1	ADAM15; ISM2; PCDH17;
Cell differentiation	1	29	0.27933	1.87007	0.420376	1	1	1	KIAA1109;
DNA repair	2	58	0.558659	1.86113	0.293858	1	1	1	H2AFX; KAT5;
Lipid metabolism	1	33	0.27933	1.64346	0.462413	1	1	1	KIAA1109;
Cell migration	1	15	0.27933	3.61431	0.245716	1	1	1	NRP1;
Cell organization and biogenesis	2	7	0.558659	15.4015	0.00682257	1	0.246415	1	HPS5; KIAA1109;
Protein targeting	1	5	0.27933	10.8285	0.0896908	1	1	1	RAB11FIP1;
Embryonic development	1	11	0.27933	4.92741	0.186792	1	1	1	ST6GAL1;
Lymphocyte activation	1	1	0.27933	53.7136	0.0186167	1	0.414223	1	ST6GAL1;
Lymphocyte proliferation	1	1	0.27933	53.7136	0.0186167	1	0.414223	1	ST6GAL1;
Protein transport	1	11	0.27933	4.92741	0.186792	1	1	1	SEC16A;
Morphogenesis	1	3	0.27933	18.0235	0.0548197	1	0.887083	1	NRP1;
ER organization and biogenesis	1	1	0.27933	53.7136	0.0186167	1	0.414223	1	SEC16A;
Vitamin metabolism	1	2	0.27933	26.9904	0.0368879	1	0.72956	1	RETSAT;

## Sheet: Biological pathway
Analysis: Biological pathway
Dataset name: Broiler tumor
Number of genes in the dataset: 358
Number of genes in the dataset (which are available in Biological pathway database) :187
Number of genes in background: 19230
Is analysis quantitative: No
						Corrected p-values
Biological pathway	No. of genes in the dataset	No.of genes in the background dataset	Percentage of genes	Fold enrichment	P-value (Hypergeometric test)	Bonferroni method	BH method	Q-value (Storey-Tibshirani method)
The role of Nef in HIV-1 replication and disease pathogenesis	1	27	0.27933	2.00854	0.398144	1	1	1	B2M;
Vif-mediated degradation of APOBEC3G	1	69	0.27933	0.786129	0.727191	1	1	1	PSMA2;
Nuclear import of Rev protein	1	30	0.27933	1.80776	0.431183	1	1	1	RANBP2;
Interactions of Rev with host cellular proteins	1	33	0.27933	1.64346	0.462413	1	1	1	RANBP2;
Nef mediated downregulation of MHC class I complex cell surface expression	1	9	0.27933	6.02117	0.155631	1	1	1	B2M;
Nef-mediates down modulation of cell surface receptors by recruiting them to clathrin adapters	1	20	0.27933	2.71118	0.31342	1	1	1	B2M;
Developmental Biology	12	432	3.35196	1.49325	0.110498	1	0.894711	1	AGRN; ANK2; ARHGEF12; CACNA1D; CD36; LAMA1; MED1; NODAL; NOTCH1; NRP1; PLXND1; TLN1;
Vpu mediated degradation of CD4	1	67	0.27933	0.809592	0.716705	1	1	1	PSMA2;
Sema4D in semaphorin signaling	1	27	0.27933	2.00854	0.398144	1	1	1	ARHGEF12;
Sema4D induced cell migration and growth-cone collapse	1	22	0.27933	2.46482	0.338772	1	1	1	ARHGEF12;
SEMA3A-Plexin repulsion signaling by inhibiting Integrin adhesion	2	14	0.558659	7.70624	0.0271319	1	0.356347	1	NRP1; TLN1;
Axon guidance	8	219	2.23464	1.9645	0.0530877	1	0.613687	1	AGRN; ANK2; ARHGEF12; CACNA1D; LAMA1; NRP1; PLXND1; TLN1;
Semaphorin interactions	4	64	1.11732	3.36497	0.0313284	1	0.398899	1	ARHGEF12; NRP1; PLXND1; TLN1;
NCAM signaling for neurite out-growth	3	57	0.837989	2.83596	0.0898784	1	0.797432	1	AGRN; CACNA1D; TLN1;
Other semaphorin interactions	1	16	0.27933	3.38855	0.25977	1	1	1	PLXND1;
CRMPs in Sema3A signaling	1	16	0.27933	3.38855	0.25977	1	1	1	NRP1;
Sema3A PAK dependent Axon repulsion	1	15	0.27933	3.61431	0.245716	1	1	1	NRP1;
CHL1 interactions	1	5	0.27933	10.8285	0.0896908	1	0.797432	1	NRP1;
Signal transduction by L1	2	35	0.558659	3.08381	0.137916	1	1	1	ANK2; NRP1;
Neurofascin interactions	1	9	0.27933	6.02117	0.155631	1	1	1	ANK2;
Regulation of gene expression in late stage (branching morphogenesis) pancreatic bud precursor cells	1	6	0.27933	9.02675	0.106642	1	0.870389	1	NOTCH1;
Regulation of beta-cell development	1	108	0.27933	0.502275	0.869356	1	1	1	NOTCH1;
Netrin mediated repulsion signals	1	15	0.27933	3.61431	0.245716	1	1	1	TLN1;
Recycling pathway of L1	1	32	0.27933	1.69481	0.452198	1	1	1	TLN1;
L1CAM interactions	4	79	1.11732	2.72613	0.0598839	1	0.652852	1	ANK2; LAMA1; NRP1; TLN1;
Interaction between L1 and Ankyrins	1	12	0.27933	4.51713	0.20194	1	1	1	ANK2;
Platelet Adhesion to exposed collagen	4	13	1.11732	16.5558	7.39414e-05	0.123334	0.00205557	0.0095783	CD36; COL1A1; COL1A2; VWF;
Platelet sensitization by LDL	1	8	0.27933	6.77288	0.139606	1	1	1	APOB;
Nitric oxide stimulates guanylate cyclase	2	12	0.558659	8.98954	0.0201648	1	0.277975	1	GUCY1A2; NOS2;
GP1b-IX-V activation signalling	1	9	0.27933	6.02117	0.155631	1	1	1	VWF;
Platelet activation, signaling and aggregation	5	138	1.39665	1.9499	0.115641	1	0.92735	1	APOA1; DGKD; PSAP; TLN1; VWF;
Transcriptional Regulation of White Adipocyte Differentiation	2	69	0.558659	1.56447	0.368813	1	1	1	CD36; MED1;
Regulation of Signaling by NODAL	1	4	0.27933	13.5289	0.0724187	1	0.707525	1	NODAL;
Amyloids	1	2	0.27933	26.9904	0.0368879	1	0.449116	1	HSPG2;
Signaling by NODAL	1	16	0.27933	3.38855	0.25977	1	1	1	NODAL;
Hemostasis	29	375	8.10056	4.15517	1.06079e-10	1.7694e-07	2.21176e-08	1.03061e-07	A2M; APOA1; APOB; CD36; CD48; COL1A1; COL1A2; DGKD; F10; F13B; F5; F9; FGA; FGB; FGG; FN1; GUCY1A2; HBB; HRG; KNG1; NOS2; PLG; PROS1; PSAP; SERPINF2; SERPING1; TLN1; VWF; ZFPM1;
Platelet homeostasis	3	40	0.837989	4.04094	0.0380711	1	0.460164	1	APOB; GUCY1A2; NOS2;
Cell surface interactions at the vascular wall	4	72	1.11732	2.99113	0.0452705	1	0.535541	1	APOB; CD48; FN1; PROS1;
Dissolution of Fibrin Clot	3	10	0.837989	16.1516	0.000696684	1	0.0168416	0.0784763	HRG; PLG; SERPINF2;
Platelet degranulation	3	28	0.837989	5.77215	0.014851	1	0.221173	1	APOA1; PSAP; TLN1;
Response to elevated platelet cytosolic Ca2+	3	39	0.837989	4.14453	0.0356932	1	0.447641	1	APOA1; PSAP; TLN1;
Intrinsic Pathway	6	18	1.67598	17.9244	6.13526e-07	0.00102336	5.42512e-05	0.000252793	A2M; F10; F9; KNG1; SERPING1; VWF;
Common Pathway	7	16	1.95531	23.5186	7.23931e-09	1.20752e-05	9.28859e-07	4.32819e-06	F10; F13B; F5; FGA; FGB; FGG; PROS1;
Formation of Fibrin Clot (Clotting Cascade)	12	33	3.35196	19.5426	3.60284e-13	6.00953e-10	2.00318e-10	9.33416e-10	A2M; F10; F13B; F5; F9; FGA; FGB; FGG; KNG1; PROS1; SERPING1; VWF;
Extrinsic Pathway	2	5	0.558659	21.5498	0.00333011	1	0.061718	0.287586	F10; F9;
Effects of PIP2 hydrolysis	1	20	0.27933	2.71118	0.31342	1	1	1	DGKD;
p130Cas linkage to MAPK signaling for integrins	1	10	0.27933	5.41966	0.171358	1	1	1	TLN1;
Platelet Aggregation (Plug Formation)	1	29	0.27933	1.87007	0.420376	1	1	1	TLN1;
Integrin alphaIIb beta3 signaling	1	20	0.27933	2.71118	0.31342	1	1	1	TLN1;
GRB2:SOS provides linkage to MAPK signaling for Intergrins	1	10	0.27933	5.41966	0.171358	1	1	1	TLN1;
Mitotic Prometaphase	1	99	0.27933	0.547932	0.84514	1	1	1	RANBP2;
Mitotic Prophase	1	62	0.27933	0.874871	0.688696	1	1	1	TUBB;
Golgi Cisternae Pericentriolar Stack Reorganization	1	62	0.27933	0.874871	0.688696	1	1	1	TUBB;
Mitotic M-M/G1 phases	3	242	0.837989	0.668063	0.831408	1	1	1	PSMA2; RANBP2; TUBB;
M Phase	2	158	0.558659	0.683275	0.795992	1	1	1	RANBP2; TUBB;
DNA Replication	3	261	0.837989	0.619432	0.867175	1	1	1	PSMA2; RANBP2; TUBB;
Post-Elongation Processing of the Transcript	2	43	0.558659	2.51022	0.190616	1	1	1	SRRM1; SRSF1;
Post-Elongation Processing of Intron-Containing pre-mRNA	2	34	0.558659	3.17449	0.131577	1	0.993081	1	SRRM1; SRSF1;
mRNA 3'-end processing	2	34	0.558659	3.17449	0.131577	1	0.993081	1	SRRM1; SRSF1;
Factors involved in megakaryocyte development and platelet production	2	119	0.558659	0.907187	0.652831	1	1	1	HBB; ZFPM1;
Netrin-1 signaling	1	45	0.27933	1.2053	0.571141	1	1	1	TLN1;
NCAM1 interactions	2	23	0.558659	4.69206	0.067644	1	0.707525	1	AGRN; CACNA1D;
Neurotransmitter Receptor Binding And Downstream Transmission In The Postsynaptic Cell	2	89	0.558659	1.21295	0.495672	1	1	1	ADCY6; RASGRF1;
Activation of NMDA receptor upon glutamate binding and postsynaptic events	1	34	0.27933	1.59514	0.472438	1	1	1	RASGRF1;
Post NMDA receptor activation events	1	34	0.27933	1.59514	0.472438	1	1	1	RASGRF1;
Neuronal System	3	188	0.837989	0.859943	0.683105	1	1	1	ADCY6; KCNH2; RASGRF1;
Smooth Muscle Contraction	3	24	0.837989	6.73378	0.00969028	1	0.153937	0.717297	ACTA2; ITGB5; TLN1;
Striated Muscle Contraction	1	30	0.27933	1.80776	0.431183	1	1	1	MYH6;
Muscle contraction	4	50	1.11732	4.30697	0.0138801	1	0.208576	0.971898	ACTA2; ITGB5; MYH6; TLN1;
Transmission across Chemical Synapses	2	121	0.558659	0.892194	0.66179	1	1	1	ADCY6; RASGRF1;
CREB phosphorylation through the activation of Ras	1	28	0.27933	1.93683	0.409364	1	1	1	RASGRF1;
Ras activation uopn Ca2+ infux through NMDA receptor	1	17	0.27933	3.18934	0.273562	1	1	1	RASGRF1;
Voltage gated Potassium channels	1	39	0.27933	1.39069	0.519836	1	1	1	KCNH2;
Potassium Channels	1	76	0.27933	0.713732	0.760937	1	1	1	KCNH2;
Inhibition of adenylate cyclase pathway	1	13	0.27933	4.16993	0.216807	1	1	1	ADCY6;
Activation of GABAB receptors	1	28	0.27933	1.93683	0.409364	1	1	1	ADCY6;
Adenylate cyclase inhibitory pathway	1	13	0.27933	4.16993	0.216807	1	1	1	ADCY6;
GABA B receptor activation	1	28	0.27933	1.93683	0.409364	1	1	1	ADCY6;
GABA receptor activation	1	36	0.27933	1.50655	0.491933	1	1	1	ADCY6;
Vpr-mediated nuclear import of PICs	1	31	0.27933	1.74946	0.441789	1	1	1	RANBP2;
Interactions of Vpr with host cellular proteins	1	34	0.27933	1.59514	0.472438	1	1	1	RANBP2;
Host Interactions of HIV factors	3	141	0.837989	1.14657	0.489846	1	1	1	B2M; PSMA2; RANBP2;
Rev-mediated nuclear export of HIV-1 RNA	1	32	0.27933	1.69481	0.452198	1	1	1	RANBP2;
Late Phase of HIV Life Cycle	1	92	0.27933	0.589618	0.823251	1	1	1	RANBP2;
HIV Life Cycle	1	103	0.27933	0.526655	0.856411	1	1	1	RANBP2;
HIV Infection	3	203	0.837989	0.796404	0.731983	1	1	1	B2M; PSMA2; RANBP2;
PLC-gamma1 signalling	1	30	0.27933	1.80776	0.431183	1	1	1	ADCY6;
Insulin receptor recycling	1	28	0.27933	1.93683	0.409364	1	1	1	INSR;
Signal attenuation	1	11	0.27933	4.92741	0.186792	1	1	1	INSR;
Signalling by NGF	1	143	0.27933	0.379349	0.932616	1	1	1	ADCY6;
NGF signalling via TRKA from the plasma membrane	1	107	0.27933	0.506969	0.866864	1	1	1	ADCY6;
Signaling by FGFR	1	95	0.27933	0.571	0.832986	1	1	1	ADCY6;
IRS activation	1	5	0.27933	10.8285	0.0896908	1	0.797432	1	INSR;
SHC-related events	1	16	0.27933	3.38855	0.25977	1	1	1	INSR;
SHC activation	1	3	0.27933	18.0235	0.0548197	1	0.613687	1	INSR;
IRS-related events	1	53	0.27933	1.02341	0.631144	1	1	1	INSR;
Signaling by Insulin receptor	1	79	0.27933	0.686631	0.774093	1	1	1	INSR;
Insulin receptor signalling cascade	1	56	0.27933	0.96859	0.65142	1	1	1	INSR;
Phospholipase C-mediated cascade	1	27	0.27933	2.00854	0.398144	1	1	1	ADCY6;
Downstream signaling of activated FGFR	1	66	0.27933	0.821856	0.711312	1	1	1	ADCY6;
Signaling by EGFR	2	98	0.558659	1.10156	0.547288	1	1	1	ADAM12; ADCY6;
Signal Transduction	28	1208	7.82123	1.24545	0.136262	1	1	1	ADAM12; ADCY6; AGT; C3; C5; COL1A1; COL1A2; COL2A1; DGKD; FGA; FGB; FGG; FN1; FZD5; INSR; ITGB5; KNG1; LAMA1; LHCGR; MAML3; NOTCH1; NRP1; PSMA2; TGFBR2; TLN1; TNC; VCAM1; VTN;
PKA activation	1	19	0.27933	2.8538	0.300382	1	1	1	ADCY6;
PKA-mediated phosphorylation of CREB	1	20	0.27933	2.71118	0.31342	1	1	1	ADCY6;
DAG and IP3 signaling	1	27	0.27933	2.00854	0.398144	1	1	1	ADCY6;
EGFR interacts with phospholipase C-gamma	1	29	0.27933	1.87007	0.420376	1	1	1	ADCY6;
Calmodulin induced events	1	25	0.27933	2.16916	0.375061	1	1	1	ADCY6;
CaM pathway	1	25	0.27933	2.16916	0.375061	1	1	1	ADCY6;
Assembly of the pre-replicative complex	1	83	0.27933	0.653545	0.790519	1	1	1	PSMA2;
DNA Replication Pre-Initiation	1	98	0.27933	0.553523	0.842187	1	1	1	PSMA2;
M/G1 Transition	1	98	0.27933	0.553523	0.842187	1	1	1	PSMA2;
Autodegradation of Cdh1 by Cdh1:APC/C	1	60	0.27933	0.904028	0.676735	1	1	1	PSMA2;
APC/C:Cdc20 mediated degradation of Securin	1	66	0.27933	0.821856	0.711312	1	1	1	PSMA2;
APC/C:Cdh1 mediated degradation of Cdc20 and other APC/C:Cdh1 targeted proteins in late mitosis/early G1	1	69	0.27933	0.786129	0.727191	1	1	1	PSMA2;
Loss of Nlp from mitotic centrosomes	1	61	0.27933	0.889211	0.682772	1	1	1	TUBB;
Regulation of mitotic cell cycle	1	81	0.27933	0.66968	0.78246	1	1	1	PSMA2;
Loss of proteins required for interphase microtubule organizationÃÂ from the centrosome	1	61	0.27933	0.889211	0.682772	1	1	1	TUBB;
APC/C-mediated degradation of cell cycle proteins	1	81	0.27933	0.66968	0.78246	1	1	1	PSMA2;
Regulation of APC/C activators between G1/S and early anaphase	1	78	0.27933	0.695433	0.76979	1	1	1	PSMA2;
APC/C:Cdc20 mediated degradation of mitotic proteins	1	71	0.27933	0.763987	0.73729	1	1	1	PSMA2;
Activation of APC/C and APC/C:Cdc20 mediated degradation of mitotic proteins	1	72	0.27933	0.753378	0.742199	1	1	1	PSMA2;
SCF-beta-TrCP mediated degradation of Emi1	1	70	0.27933	0.7749	0.732288	1	1	1	PSMA2;
Ubiquitin-dependent degradation of Cyclin D	1	66	0.27933	0.821856	0.711312	1	1	1	PSMA2;
Ubiquitin-dependent degradation of Cyclin D1	1	66	0.27933	0.821856	0.711312	1	1	1	PSMA2;
Mitotic G2-G2/M phases	1	99	0.27933	0.547932	0.84514	1	1	1	TUBB;
G2/M Transition	1	96	0.27933	0.565053	0.836111	1	1	1	TUBB;
Recruitment of mitotic centrosome proteins and complexes	1	70	0.27933	0.7749	0.732288	1	1	1	TUBB;
Centrosome maturation	1	70	0.27933	0.7749	0.732288	1	1	1	TUBB;
SCF(Skp2)-mediated degradation of p27/p21	1	67	0.27933	0.809592	0.716705	1	1	1	PSMA2;
Cyclin E associated events during G1/S transition	1	78	0.27933	0.695433	0.76979	1	1	1	PSMA2;
G1/S Transition	1	117	0.27933	0.463642	0.889795	1	1	1	PSMA2;
S Phase	1	121	0.27933	0.448316	0.897823	1	1	1	PSMA2;
Cyclin A:Cdk2-associated events at S phase entry	1	90	0.27933	0.602719	0.816449	1	1	1	PSMA2;
G1 Phase	1	31	0.27933	1.74946	0.441789	1	1	1	E2F4;
G0 and Early G1	1	21	0.27933	2.58214	0.326215	1	1	1	E2F4;
Transport of Mature mRNA Derived from an Intronless Transcript	1	35	0.27933	1.54958	0.482277	1	1	1	RANBP2;
Transport of the SLBP independent Mature mRNA	1	32	0.27933	1.69481	0.452198	1	1	1	RANBP2;
Mitotic G1-G1/S phases	2	140	0.558659	0.771119	0.737858	1	1	1	E2F4; PSMA2;
Cell Cycle, Mitotic	4	317	1.11732	0.679447	0.844574	1	1	1	E2F4; PSMA2; RANBP2; TUBB;
Transport of Mature mRNA derived from an Intron-Containing Transcript	3	51	0.837989	3.16953	0.069264	1	0.707525	1	RANBP2; SRRM1; SRSF1;
Transport of Mature Transcript to Cytoplasm	3	55	0.837989	2.93907	0.0827466	1	0.797432	1	RANBP2; SRRM1; SRSF1;
Transport of the SLBP Dependant Mature mRNA	1	33	0.27933	1.64346	0.462413	1	1	1	RANBP2;
Transport of Mature mRNAs Derived from Intronless Transcripts	1	36	0.27933	1.50655	0.491933	1	1	1	RANBP2;
Cyclin D associated events in G1	1	31	0.27933	1.74946	0.441789	1	1	1	E2F4;
mRNA Splicing - Minor Pathway	1	42	0.27933	1.29138	0.546211	1	1	1	SRSF1;
mRNA Splicing - Major Pathway	2	107	0.558659	1.00892	0.5951	1	1	1	SRRM1; SRSF1;
mRNA Splicing	2	107	0.558659	1.00892	0.5951	1	1	1	SRRM1; SRSF1;
Processing of Capped Intron-Containing Pre-mRNA	3	138	0.837989	1.17149	0.475646	1	1	1	RANBP2; SRRM1; SRSF1;
mRNA Processing	3	157	0.837989	1.02973	0.562153	1	1	1	RANBP2; SRRM1; SRSF1;
Unfolded Protein Response	1	63	0.27933	0.860986	0.694511	1	1	1	TLN1;
Activation of Chaperones by IRE1alpha	1	45	0.27933	1.2053	0.571141	1	1	1	TLN1;
Regulation of Insulin-like Growth Factor (IGF) Activity by Insulin-like Growth Factor Binding Proteins (IGFBPs)	1	14	0.27933	3.87229	0.231397	1	1	1	PLG;
Diabetes pathways	2	216	0.558659	0.499812	0.913207	1	1	1	PLG; TLN1;
Removal of licensing factors from origins	1	85	0.27933	0.638169	0.798279	1	1	1	PSMA2;
Regulation of DNA replication	1	88	0.27933	0.616416	0.809386	1	1	1	PSMA2;
CDT1 association with the CDC6:ORC:origin complex	1	74	0.27933	0.733019	0.751744	1	1	1	PSMA2;
Synthesis of DNA	1	109	0.27933	0.497668	0.871802	1	1	1	PSMA2;
Switching of origins to a post-replicative state	1	83	0.27933	0.653545	0.790519	1	1	1	PSMA2;
Orc1 removal from chromatin	1	83	0.27933	0.653545	0.790519	1	1	1	PSMA2;
CDK-mediated phosphorylation and removal of Cdc6	1	66	0.27933	0.821856	0.711312	1	1	1	PSMA2;
Mature Notch receptor traffics to plasma membrane	1	4	0.27933	13.5289	0.0724187	1	0.707525	1	NOTCH1;
Notch receptor binds with a ligand	1	8	0.27933	6.77288	0.139606	1	1	1	NOTCH1;
Transport of Notch receptor precursor to golgi	1	4	0.27933	13.5289	0.0724187	1	0.707525	1	NOTCH1;
Maturation of Notch precursor via proteolytic cleavage	1	5	0.27933	10.8285	0.0896908	1	0.797432	1	NOTCH1;
Signaling by Notch	2	21	0.558659	5.13871	0.0575156	1	0.631158	1	MAML3; NOTCH1;
Signaling by TGF beta	1	13	0.27933	4.16993	0.216807	1	1	1	TGFBR2;
Signaling by GPCR	8	800	2.23464	0.537801	0.983387	1	1	1	ADCY6; AGT; C3; C5; DGKD; FZD5; KNG1; LHCGR;
GPCR ligand binding	6	336	1.67598	0.960742	0.597894	1	1	1	AGT; C3; C5; FZD5; KNG1; LHCGR;
Class A/1 (Rhodopsin-like receptors)	5	274	1.39665	0.9821	0.580172	1	1	1	AGT; C3; C5; KNG1; LHCGR;
Peptide ligand-binding receptors	4	167	1.11732	1.28969	0.377484	1	1	1	AGT; C3; C5; KNG1;
Receptor-ligand binding initiates the second proteolytic cleavage of Notch receptor	1	9	0.27933	6.02117	0.155631	1	1	1	NOTCH1;
A third proteolytic cleavage releases NICD	1	8	0.27933	6.77288	0.139606	1	1	1	NOTCH1;
NICD traffics to nucleus	2	11	0.558659	9.80603	0.0170111	1	0.246735	1	MAML3; NOTCH1;
Signaling by PDGF	1	78	0.27933	0.695433	0.76979	1	1	1	ADCY6;
Downstream signal transduction	1	75	0.27933	0.723247	0.756384	1	1	1	ADCY6;
Signaling by VEGF	1	5	0.27933	10.8285	0.0896908	1	0.797432	1	NRP1;
VEGF ligand-receptor interactions	1	5	0.27933	10.8285	0.0896908	1	0.797432	1	NRP1;
Neurophilin interactions with VEGF and VEGFR	1	4	0.27933	13.5289	0.0724187	1	0.707525	1	NRP1;
G alpha (i) signalling events	1	31	0.27933	1.74946	0.441789	1	1	1	ADCY6;
G alpha (s) signalling events	1	31	0.27933	1.74946	0.441789	1	1	1	ADCY6;
GPCR downstream signaling	2	530	0.558659	0.203702	0.999534	1	1	1	ADCY6; DGKD;
G alpha (q) signalling events	1	120	0.27933	0.452052	0.895872	1	1	1	DGKD;
G alpha (z) signalling events	1	22	0.27933	2.46482	0.338772	1	1	1	ADCY6;
Opioid Signalling	1	53	0.27933	1.02341	0.631144	1	1	1	ADCY6;
PLC beta mediated events	1	39	0.27933	1.39069	0.519836	1	1	1	ADCY6;
G-protein mediated events	1	40	0.27933	1.35593	0.528794	1	1	1	ADCY6;
Ca-dependent events	1	27	0.27933	2.00854	0.398144	1	1	1	ADCY6;
Adenylate cyclase activating pathway	1	10	0.27933	5.41966	0.171358	1	1	1	ADCY6;
Hormone ligand-binding receptors	1	10	0.27933	5.41966	0.171358	1	1	1	LHCGR;
Class B/2 (Secretin family receptors)	1	47	0.27933	1.15403	0.586998	1	1	1	FZD5;
Adaptive Immune System	4	237	1.11732	0.908787	0.646487	1	1	1	B2M; C3; PSMA2; VCAM1;
Immune System	19	522	5.30726	1.95608	0.00439756	1	0.0797297	0.371515	B2M; C1QA; C1QC; C1R; C3; C4A; C4B; C5; C6; C7; C8A; C8B; C8G; CFD; CRP; MASP2; PSMA2; TLN1; VCAM1;
RNA Polymerase II Transcription	2	101	0.558659	1.06885	0.563654	1	1	1	SRRM1; SRSF1;
Nuclear Receptor transcription pathway	1	1	0.27933	53.7136	0.0186167	1	0.258773	1	MED1;
Formation and Maturation of mRNA Transcript	3	185	0.837989	0.873888	0.672574	1	1	1	RANBP2; SRRM1; SRSF1;
Signaling by Wnt	1	75	0.27933	0.723247	0.756384	1	1	1	PSMA2;
Degradation of beta-catenin by the destruction complex	1	75	0.27933	0.723247	0.756384	1	1	1	PSMA2;
Integrin cell surface interactions	13	72	3.63128	9.7044	6.84282e-10	1.14138e-06	1.03762e-07	4.83497e-07	COL1A1; COL1A2; COL2A1; FGA; FGB; FGG; FN1; ITGB5; LAMA1; TLN1; TNC; VCAM1; VTN;
Gene Expression	7	378	1.95531	0.996091	0.558767	1	1	1	EIF2S3; MAML3; MED1; NOTCH1; RANBP2; SRRM1; SRSF1;
Generic Transcription Pathway	3	35	0.837989	4.61805	0.0269804	1	0.356347	1	MAML3; MED1; NOTCH1;
Notch-HLH transcription pathway	2	11	0.558659	9.80603	0.0170111	1	0.246735	1	MAML3; NOTCH1;
Cleavage of Growing Transcript in the Termination Region	2	43	0.558659	2.51022	0.190616	1	1	1	SRRM1; SRSF1;
RNA Polymerase II Transcription Termination	2	43	0.558659	2.51022	0.190616	1	1	1	SRRM1; SRSF1;
Pyrimidine biosynthesis	1	6	0.27933	9.02675	0.106642	1	0.870389	1	CAD;
Pyrimidine metabolism	1	22	0.27933	2.46482	0.338772	1	1	1	CAD;
Vitamin D (calciferol) metabolism	1	7	0.27933	7.73905	0.123279	1	0.938945	1	LRP2;
DNA Repair	4	106	1.11732	2.0318	0.135859	1	1	1	ATM; BRCA2; FANCE; H2AFX;
Bile acid and bile salt metabolism	1	27	0.27933	2.00854	0.398144	1	1	1	ALB;
Metabolism of steroid hormones and vitamins A and D	1	32	0.27933	1.69481	0.452198	1	1	1	LRP2;
Recycling of bile acids and salts	1	11	0.27933	4.92741	0.186792	1	1	1	ALB;
Regulation of Lipid Metabolism by Peroxisome proliferator-activated receptor alpha (PPARalpha)	1	32	0.27933	1.69481	0.452198	1	1	1	ABCA1;
mitochondrial fatty acid beta-oxidation of unsaturated fatty acids	1	6	0.27933	9.02675	0.106642	1	0.870389	1	HADHA;
Homologous Recombination Repair	3	22	0.837989	7.34566	0.00757773	1	0.125145	0.583136	ATM; BRCA2; H2AFX;
Double-Strand Break Repair	3	27	0.837989	5.98586	0.0134418	1	0.203826	0.949765	ATM; BRCA2; H2AFX;
ATM mediated response to DNA double-strand break	2	6	0.558659	17.9641	0.00493379	1	0.0875485	0.407948	ATM; H2AFX;
Homologous recombination repair of replication-independent double-strand breaks	3	22	0.837989	7.34566	0.00757773	1	0.125145	0.583136	ATM; BRCA2; H2AFX;
ATM mediated phosphorylation of repair proteins	2	6	0.558659	17.9641	0.00493379	1	0.0875485	0.407948	ATM; H2AFX;
Recruitment of repair and signaling proteins to double-strand breaks	2	8	0.558659	13.4787	0.00898534	1	0.14551	0.67803	ATM; H2AFX;
MRN complex relocalizes to nuclear foci	1	4	0.27933	13.5289	0.0724187	1	0.707525	1	H2AFX;
Assembly of the RAD50-MRE11-NBS1 complex at DNA double-strand breaks	1	4	0.27933	13.5289	0.0724187	1	0.707525	1	H2AFX;
Homologous DNA pairing and strand exchange	1	7	0.27933	7.73905	0.123279	1	0.938945	1	BRCA2;
Presynaptic phase of homologous DNA pairing and strand exchange	1	6	0.27933	9.02675	0.106642	1	0.870389	1	BRCA2;
Metabolism	9	823	2.51397	0.588036	0.97203	1	1	1	ADCY6; CAD; CNOT6; FECH; PANK2; PSMA2; RANBP2; SMG1; UGP2;
L13a-mediated translational silencing of Ceruloplasmin expression	1	102	0.27933	0.531818	0.853672	1	1	1	EIF2S3;
Metabolism of nucleotides	1	58	0.27933	0.935196	0.664315	1	1	1	CAD;
3' -UTR-mediated translational regulation	1	102	0.27933	0.531818	0.853672	1	1	1	EIF2S3;
Fanconi Anemia pathway	2	22	0.558659	4.90524	0.0625094	1	0.677049	1	BRCA2; FANCE;
Stabilization of p53	2	69	0.558659	1.56447	0.368813	1	1	1	ATM; PSMA2;
p53-Dependent G1 DNA Damage Response	2	72	0.558659	1.4993	0.388756	1	1	1	ATM; PSMA2;
p53-Dependent G1/S DNA damage checkpoint	2	72	0.558659	1.4993	0.388756	1	1	1	ATM; PSMA2;
G1/S DNA Damage Checkpoints	2	76	0.558659	1.4204	0.414901	1	1	1	ATM; PSMA2;
Cell Cycle Checkpoints	2	118	0.558659	0.914875	0.648281	1	1	1	ATM; PSMA2;
N-Glycan antennae elongation	1	9	0.27933	6.02117	0.155631	1	1	1	ST6GAL1;
Autodegradation of the E3 ubiquitin ligase COP1	2	68	0.558659	1.58748	0.362108	1	1	1	ATM; PSMA2;
G2/M DNA damage checkpoint	1	29	0.27933	1.87007	0.420376	1	1	1	ATM;
G2/M Checkpoints	1	43	0.27933	1.26135	0.554678	1	1	1	ATM;
p53-Independent G1/S DNA damage checkpoint	2	70	0.558659	1.54213	0.37549	1	1	1	ATM; PSMA2;
Ubiquitin Mediated Degradation of Phosphorylated Cdc25A	2	69	0.558659	1.56447	0.368813	1	1	1	ATM; PSMA2;
p53-Independent DNA Damage Response	2	70	0.558659	1.54213	0.37549	1	1	1	ATM; PSMA2;
Biosynthesis of the N-glycan precursor (dolichol lipid-linked oligosaccharide, LLO) and transfer to a nascent protein	2	30	0.558659	3.59761	0.106972	1	0.870389	1	ALG12; ALG14;
Post-translational modification: synthesis of GPI-anchored proteins	1	26	0.27933	2.08576	0.386711	1	1	1	PIGT;
Removal of aminoterminal propeptides from gamma-carboxylated proteins	3	10	0.837989	16.1516	0.000696684	1	0.0168416	0.0784763	F10; F9; PROS1;
Asparagine N-linked glycosylation	4	77	1.11732	2.79693	0.0554806	1	0.616945	1	ALG12; ALG14; MAN1A1; ST6GAL1;
Attachment of GPI anchor to uPAR	1	7	0.27933	7.73905	0.123279	1	0.938945	1	PIGT;
N-glycan antennae elongation in the medial/trans-Golgi	1	12	0.27933	4.51713	0.20194	1	1	1	ST6GAL1;
Progressive trimming of alpha-1,2-linked mannose residues from Man9/8/7GlcNAc2 to produce Man5GlcNAc2	1	3	0.27933	18.0235	0.0548197	1	0.613687	1	MAN1A1;
N-glycan trimming and elongation in the cis-Golgi	1	5	0.27933	10.8285	0.0896908	1	0.797432	1	MAN1A1;
Transport to the Golgi and subsequent modification	2	28	0.558659	3.85449	0.0951939	1	0.831327	1	MAN1A1; ST6GAL1;
Folding of actin by CCT/TriC	1	9	0.27933	6.02117	0.155631	1	1	1	ACTB;
Post-chaperonin tubulin folding pathway	1	12	0.27933	4.51713	0.20194	1	1	1	TUBB2B;
Post-translational protein modification	8	114	2.23464	3.77376	0.00132525	1	0.0272902	0.127164	ALG12; ALG14; F10; F9; MAN1A1; PIGT; PROS1; ST6GAL1;
Post-translational modification: gamma carboxylation and hypusine formation	3	14	0.837989	11.5402	0.00199949	1	0.0396976	0.184978	F10; F9; PROS1;
Gamma-carboxylation, transport, and amino-terminal cleavage of proteins	3	12	0.837989	13.4619	0.00124236	1	0.0269124	0.125403	F10; F9; PROS1;
Gamma-carboxylation of protein precursors	3	9	0.837989	17.9443	0.000494489	0.824808	0.0126893	0.0591283	F10; F9; PROS1;
Transport of gamma-carboxylated protein precursors from the endoplasmic reticulum to the Golgi apparatus	3	8	0.837989	20.1845	0.000334267	0.557558	0.00885012	0.0412387	F10; F9; PROS1;
Cooperation of Prefoldin and TriC/CCT in actin and tubulin folding	1	15	0.27933	3.61431	0.245716	1	1	1	ACTB;
Chaperonin-mediated protein folding	1	16	0.27933	3.38855	0.25977	1	1	1	ACTB;
Protein folding	2	28	0.558659	3.85449	0.0951939	1	0.831327	1	ACTB; TUBB2B;
Recycling of eIF2:GDP	1	8	0.27933	6.77288	0.139606	1	1	1	EIF2S3;
Ribosomal scanning and start codon recognition	1	54	0.27933	1.00446	0.63803	1	1	1	EIF2S3;
GTP hydrolysis and joining of the 60S ribosomal subunit	1	103	0.27933	0.526655	0.856411	1	1	1	EIF2S3;
Translation initiation complex formation	1	54	0.27933	1.00446	0.63803	1	1	1	EIF2S3;
Activation of the mRNA upon binding of the cap-binding complex and eIFs, and subsequent binding to 43S	1	55	0.27933	0.986198	0.644788	1	1	1	EIF2S3;
Formation of the ternary complex, and subsequently, the 43S complex	1	47	0.27933	1.15403	0.586998	1	1	1	EIF2S3;
Translation	1	117	0.27933	0.463642	0.889795	1	1	1	EIF2S3;
Eukaryotic Translation Initiation	1	110	0.27933	0.493144	0.874202	1	1	1	EIF2S3;
Cap-dependent Translation Initiation	1	110	0.27933	0.493144	0.874202	1	1	1	EIF2S3;
Metabolism of proteins	11	259	3.07263	2.28326	0.00952467	1	0.152761	0.711817	ACTB; ALG12; ALG14; EIF2S3; F10; F9; MAN1A1; PIGT; PROS1; ST6GAL1; TUBB2B;
NEP/NS2 Interacts with the Cellular Export Machinery	1	29	0.27933	1.87007	0.420376	1	1	1	RANBP2;
Export of Viral Ribonucleoproteins from Nucleus	1	31	0.27933	1.74946	0.441789	1	1	1	RANBP2;
Influenza Life Cycle	1	135	0.27933	0.401828	0.921599	1	1	1	RANBP2;
Transport of Ribonucleoproteins into the Host Nucleus	1	29	0.27933	1.87007	0.420376	1	1	1	RANBP2;
Influenza Infection	1	140	0.27933	0.387478	0.928678	1	1	1	RANBP2;
Meiotic Synapsis	1	47	0.27933	1.15403	0.586998	1	1	1	H2AFX;
Meiotic Recombination	3	42	0.837989	3.84856	0.0430629	1	0.516755	1	ATM; BRCA2; H2AFX;
Meiosis	3	72	0.837989	2.24522	0.150518	1	1	1	ATM; BRCA2; H2AFX;
Formation of the active cofactor, UDP-glucuronate	1	3	0.27933	18.0235	0.0548197	1	0.613687	1	UGP2;
Glucuronidation	1	6	0.27933	9.02675	0.106642	1	0.870389	1	UGP2;
Phase II conjugation	1	39	0.27933	1.39069	0.519836	1	1	1	UGP2;
Bile salt and organic anion SLC transporters	3	12	0.837989	13.4619	0.00124236	1	0.0269124	0.125403	SLC13A2; SLC13A3; SLC47A1;
Integration of energy metabolism	1	83	0.27933	0.653545	0.790519	1	1	1	ADCY6;
Regulation of ornithine decarboxylase (ODC)	1	70	0.27933	0.7749	0.732288	1	1	1	PSMA2;
Biological oxidations	1	98	0.27933	0.553523	0.842187	1	1	1	UGP2;
Metabolism of porphyrins	1	10	0.27933	5.41966	0.171358	1	1	1	FECH;
Heme biosynthesis	1	7	0.27933	7.73905	0.123279	1	0.938945	1	FECH;
Glucagon signaling in metabolic regulation	1	33	0.27933	1.64346	0.462413	1	1	1	ADCY6;
PKA activation in glucagon signalling	1	17	0.27933	3.18934	0.273562	1	1	1	ADCY6;
Nonsense-Mediated Decay	1	104	0.27933	0.521592	0.859098	1	1	1	SMG1;
Regulation of mRNA Stability by Proteins that Bind AU-rich Elements	1	104	0.27933	0.521592	0.859098	1	1	1	PSMA2;
Destabilization of mRNA by AUF1 (hnRNP D0)	1	71	0.27933	0.763987	0.73729	1	1	1	PSMA2;
Deadenylation-dependent mRNA decay	1	46	0.27933	1.17911	0.579144	1	1	1	CNOT6;
Deadenylation of mRNA	1	22	0.27933	2.46482	0.338772	1	1	1	CNOT6;
Metabolism of mRNA	3	234	0.837989	0.690902	0.814034	1	1	1	CNOT6; PSMA2; SMG1;
Metabolism of RNA	4	281	1.11732	0.766491	0.770711	1	1	1	CNOT6; PSMA2; RANBP2; SMG1;
Metabolism of amino acids and derivatives	1	188	0.27933	0.288552	0.971287	1	1	1	PSMA2;
Coenzyme A biosynthesis	1	6	0.27933	9.02675	0.106642	1	0.870389	1	PANK2;
Vitamin B5 (pantothenate) metabolism	1	9	0.27933	6.02117	0.155631	1	1	1	PANK2;
Nonsense Mediated Decay Enhanced by the Exon Junction Complex	1	104	0.27933	0.521592	0.859098	1	1	1	SMG1;
Metabolism of non-coding RNA	1	50	0.27933	1.0848	0.609693	1	1	1	RANBP2;
snRNP Assembly	1	50	0.27933	1.0848	0.609693	1	1	1	RANBP2;
Metabolism of vitamins and cofactors	1	47	0.27933	1.15403	0.586998	1	1	1	PANK2;
Metabolism of water-soluble vitamins and cofactors	1	47	0.27933	1.15403	0.586998	1	1	1	PANK2;
Glucose metabolism	3	36	0.837989	4.48981	0.0290379	1	0.3784	1	PYGB; PYGM; UGP2;
Glucose transport	1	38	0.27933	1.42728	0.510709	1	1	1	RANBP2;
Regulation of Glucokinase by Glucokinase Regulatory Protein	1	29	0.27933	1.87007	0.420376	1	1	1	RANBP2;
Hexose transport	1	40	0.27933	1.35593	0.528794	1	1	1	RANBP2;
Metabolism of carbohydrates	4	92	1.11732	2.34096	0.0927973	1	0.818973	1	PYGB; PYGM; RANBP2; UGP2;
Beta oxidation of octanoyl-CoA to hexanoyl-CoA	1	5	0.27933	10.8285	0.0896908	1	0.797432	1	HADHA;
Beta oxidation of hexanoyl-CoA to butanoyl-CoA	1	5	0.27933	10.8285	0.0896908	1	0.797432	1	HADHA;
mitochondrial fatty acid beta-oxidation of saturated fatty acids	1	8	0.27933	6.77288	0.139606	1	1	1	HADHA;
Mitochondrial Fatty Acid Beta-Oxidation	1	14	0.27933	3.87229	0.231397	1	1	1	HADHA;
Beta oxidation of myristoyl-CoA to lauroyl-CoA	1	3	0.27933	18.0235	0.0548197	1	0.613687	1	HADHA;
Beta oxidation of palmitoyl-CoA to myristoyl-CoA	1	3	0.27933	18.0235	0.0548197	1	0.613687	1	HADHA;
Beta oxidation of decanoyl-CoA to octanoyl-CoA-CoA	1	5	0.27933	10.8285	0.0896908	1	0.797432	1	HADHA;
Beta oxidation of lauroyl-CoA to decanoyl-CoA-CoA	1	5	0.27933	10.8285	0.0896908	1	0.797432	1	HADHA;
Fatty acid, triacylglycerol, and ketone body metabolism	2	83	0.558659	1.30062	0.459251	1	1	1	ABCA1; HADHA;
Lipoprotein metabolism	11	27	3.07263	21.8951	7.98185e-13	1.33137e-09	2.62728e-10	1.22423e-09	A2M; ABCA1; ALB; APOA1; APOA2; APOA5; APOB; APOC3; CETP; HSPG2; LCAT;
LDL-mediated lipid transport	2	4	0.558659	26.9238	0.00202296	1	0.0396976	0.184978	APOB; CETP;
HDL-mediated lipid transport	7	15	1.95531	25.0854	4.13811e-09	6.90237e-06	5.75198e-07	2.68024e-06	A2M; ABCA1; ALB; APOA1; APOC3; CETP; LCAT;
Chylomicron-mediated lipid transport	6	16	1.67598	20.1636	2.73139e-07	0.000455595	2.67997e-05	0.000124878	APOA1; APOA2; APOA5; APOB; APOC3; HSPG2;
Glycogen synthesis	1	2	0.27933	26.9904	0.0368879	1	0.449116	1	UGP2;
Glycogen breakdown (glycogenolysis)	2	14	0.558659	7.70624	0.0271319	1	0.356347	1	PYGB; PYGM;
Transmembrane transport of small molecules	20	378	5.58659	2.84334	3.02527e-05	0.0504615	0.00085528	0.00398533	ABCA3; ABCA8; ABCB6; ADCY6; ALB; APOA1; ATP10A; CFTR; CP; RANBP2; SLC13A2; SLC13A3; SLC26A9; SLC27A1; SLC33A1; SLC35A2; SLC47A1; SLC4A5; SLC9A8; TFRC;
Sodium/Proton exchangers	1	9	0.27933	6.02117	0.155631	1	1	1	SLC9A8;
Transport of inorganic cations/anions and amino acids/oligopeptides	3	94	0.837989	1.7198	0.255209	1	1	1	SLC26A9; SLC4A5; SLC9A8;
Bicarbonate transporters	1	9	0.27933	6.02117	0.155631	1	1	1	SLC4A5;
Mitochondrial ABC transporters	1	1	0.27933	53.7136	0.0186167	1	0.258773	1	ABCB6;
SLC-mediated transmembrane transport	12	247	3.35196	2.61164	0.00238784	1	0.0457806	0.213323	ALB; CP; RANBP2; SLC13A2; SLC13A3; SLC26A9; SLC27A1; SLC33A1; SLC35A2; SLC47A1; SLC4A5; SLC9A8;
ABC-family proteins mediated transport	5	25	1.39665	10.7599	8.50146e-05	0.141804	0.00232466	0.0108322	ABCA3; ABCA8; ABCB6; APOA1; CFTR;
ABCA transporters in lipid homeostasis	2	9	0.558659	11.9827	0.0114113	1	0.176241	0.821227	ABCA3; APOA1;
Sodium-coupled sulphate, di- and tri-carboxylate transporters	2	5	0.558659	21.5498	0.00333011	1	0.061718	0.287586	SLC13A2; SLC13A3;
Metal ion SLC transporters	1	25	0.27933	2.16916	0.375061	1	1	1	CP;
Multifunctional anion exchangers	1	7	0.27933	7.73905	0.123279	1	0.938945	1	SLC26A9;
Transport of glucose and other sugars, bile salts and organic acids, metal ions and amine compounds	4	94	1.11732	2.29116	0.0984922	1	0.855651	1	CP; SLC13A2; SLC13A3; SLC47A1;
Transferrin endocytosis and recycling	1	27	0.27933	2.00854	0.398144	1	1	1	TFRC;
Ion channel transport	1	46	0.27933	1.17911	0.579144	1	1	1	ATP10A;
Iron uptake and transport	2	37	0.558659	2.91717	0.150787	1	1	1	CP; TFRC;
Regulation of Water Balance by Renal Aquaporins	1	24	0.27933	2.25951	0.363191	1	1	1	ADCY6;
Lipid digestion, mobilization, and transport	11	46	3.07263	12.8534	5.95143e-10	9.92699e-07	9.92699e-08	4.62566e-07	A2M; ABCA1; ALB; APOA1; APOA2; APOA5; APOB; APOC3; CETP; HSPG2; LCAT;
Metabolism of lipids and lipoproteins	13	257	3.63128	2.71902	0.00111311	1	0.0254338	0.118513	A2M; ABCA1; ALB; APOA1; APOA2; APOA5; APOB; APOC3; CETP; HADHA; HSPG2; LCAT; LRP2;
Ion transport by P-type ATPases	1	29	0.27933	1.87007	0.420376	1	1	1	ATP10A;
Transport of vitamins, nucleosides, and related molecules	4	30	1.11732	7.17733	0.00220787	1	0.0428224	0.199539	ALB; SLC27A1; SLC33A1; SLC35A2;
Aquaporin-mediated transport	1	27	0.27933	2.00854	0.398144	1	1	1	ADCY6;
Transport of nucleotide sugars	1	8	0.27933	6.77288	0.139606	1	1	1	SLC35A2;
Transport of organic anions	1	10	0.27933	5.41966	0.171358	1	1	1	ALB;
Transport of fatty acids	1	3	0.27933	18.0235	0.0548197	1	0.613687	1	SLC27A1;
Class I MHC mediated antigen processing & presentation	2	101	0.558659	1.06885	0.563654	1	1	1	B2M; PSMA2;
Antigen processing: Ubiquitination & Proteasome degradation	1	69	0.27933	0.786129	0.727191	1	1	1	PSMA2;
Transcription	2	178	0.558659	0.606507	0.846966	1	1	1	SRRM1; SRSF1;
Regulation of Apoptosis	1	75	0.27933	0.723247	0.756384	1	1	1	PSMA2;
Regulation of activated PAK-2p34 by proteasome mediated degradation	1	66	0.27933	0.821856	0.711312	1	1	1	PSMA2;
Cdc20:Phospho-APC/C mediated degradation of Cyclin A	1	69	0.27933	0.786129	0.727191	1	1	1	PSMA2;
Caspase-mediated cleavage of cytoskeletal proteins	1	11	0.27933	4.92741	0.186792	1	1	1	GSN;
Apoptotic cleavage of cellular proteins	2	39	0.558659	2.76761	0.163882	1	1	1	DSP; GSN;
Apoptotic cleavage of cell adhesion proteins	1	12	0.27933	4.51713	0.20194	1	1	1	DSP;
Apoptotic execution phase	2	48	0.558659	2.24879	0.224741	1	1	1	DSP; GSN;
Apoptosis	3	158	0.837989	1.02321	0.566463	1	1	1	DSP; GSN; PSMA2;
Steroid hormones	1	25	0.27933	2.16916	0.375061	1	1	1	LRP2;
Innate Immune System	15	183	4.18994	4.40545	1.80872e-06	0.00301695	0.000111739	0.000520667	C1QA; C1QC; C1R; C3; C4A; C4B; C5; C6; C7; C8A; C8B; C8G; CFD; CRP; MASP2;
Endosomal/Vacuolar pathway	1	9	0.27933	6.02117	0.155631	1	1	1	B2M;
Cross-presentation of soluble exogenous antigens (endosomes)	1	67	0.27933	0.809592	0.716705	1	1	1	PSMA2;
Immunoregulatory interactions between a Lymphoid and a non-Lymphoid cell	3	52	0.837989	3.10859	0.0725341	1	0.707525	1	B2M; C3; VCAM1;
Antigen Presentation: Folding, assembly and peptide loading of class I MHC	1	23	0.27933	2.3577	0.351096	1	1	1	B2M;
Antigen processing-Cross presentation	2	86	0.558659	1.25525	0.477654	1	1	1	B2M; PSMA2;
ER-Phagosome pathway	2	80	0.558659	1.34939	0.440476	1	1	1	B2M; PSMA2;
Cytokine Signaling in Immune system	3	193	0.837989	0.837666	0.700095	1	1	1	B2M; TLN1; VCAM1;
Interferon alpha/beta signaling	1	77	0.27933	0.704464	0.765405	1	1	1	TLN1;
Interferon Signaling	3	98	0.837989	1.64961	0.275344	1	1	1	B2M; TLN1; VCAM1;
Interferon gamma signaling	2	47	0.558659	2.29663	0.217871	1	1	1	B2M; VCAM1;
Regulation of IFNA signaling	1	38	0.27933	1.42728	0.510709	1	1	1	TLN1;
Classical antibody-mediated complement activation	4	6	1.11732	35.8389	1.7205e-06	0.00286979	0.000111739	0.000520667	C1QA; C1QC; C1R; CRP;
Lectin pathway of complement activation	1	3	0.27933	18.0235	0.0548197	1	0.613687	1	MASP2;
Complement cascade	15	22	4.18994	36.6307	1.2657e-21	2.11118e-18	2.11118e-18	9.83742e-18	C1QA; C1QC; C1R; C3; C4A; C4B; C5; C6; C7; C8A; C8B; C8G; CFD; CRP; MASP2;
Creation of C4 and C2 activators	5	9	1.39665	29.8674	2.57729e-07	0.000429891	2.67997e-05	0.000124878	C1QA; C1QC; C1R; CRP; MASP2;
Initial triggering of complement	9	15	2.51397	32.2425	1.10258e-12	1.8391e-09	2.62728e-10	1.22423e-09	C1QA; C1QC; C1R; C3; C4A; C4B; CFD; CRP; MASP2;
Terminal pathway of complement	6	7	1.67598	46.0512	2.75232e-10	4.59087e-07	5.10096e-08	2.37688e-07	C5; C6; C7; C8A; C8B; C8G;
Activation of C3 and C5	2	3	0.558659	35.8686	0.0010241	1	0.023725	0.110551	C3; C5;
Alternative complement activation	2	3	0.558659	35.8686	0.0010241	1	0.023725	0.110551	C3; CFD;
GDP-glucose biosynthesis	1	4	0.27933	13.5289	0.0724187	1	0.707525	1	PGM1;
CMP-N-acetylneuraminate biosynthesis I (eukaryotes)	1	4	0.27933	13.5289	0.0724187	1	0.707525	1	CMAS;
glycogen biosynthesis II (from UDP-D-Glucose)	1	6	0.27933	9.02675	0.106642	1	0.870389	1	UGP2;
heparan sulfate biosynthesis	1	23	0.27933	2.3577	0.351096	1	1	1	HS3ST3A1;
heparan sulfate biosynthesis (late stages)	1	16	0.27933	3.38855	0.25977	1	1	1	HS3ST3A1;
colanic acid building blocks biosynthesis	1	13	0.27933	4.16993	0.216807	1	1	1	UGP2;
coenzyme A biosynthesis	1	7	0.27933	7.73905	0.123279	1	0.938945	1	PANK2;
heme biosynthesis II	1	9	0.27933	6.02117	0.155631	1	1	1	FECH;
heme biosynthesis from uroporphyrinogen-III I	1	4	0.27933	13.5289	0.0724187	1	0.707525	1	FECH;
glutathione redox reactions I	1	9	0.27933	6.02117	0.155631	1	1	1	GPX3;
3-phosphoinositide biosynthesis	1	26	0.27933	2.08576	0.386711	1	1	1	PI4KA;
creatine-phosphate biosynthesis	1	5	0.27933	10.8285	0.0896908	1	0.797432	1	CKM;
Rapoport-Luebering glycolytic shunt	1	4	0.27933	13.5289	0.0724187	1	0.707525	1	PGAM1;
pyrimidine ribonucleotides de novo biosynthesis	1	11	0.27933	4.92741	0.186792	1	1	1	CAD;
uridine-5'-phosphate biosynthesis	1	2	0.27933	26.9904	0.0368879	1	0.449116	1	CAD;
dopamine degradation	1	7	0.27933	7.73905	0.123279	1	0.938945	1	ALDH3A2;
putrescine degradation III	1	5	0.27933	10.8285	0.0896908	1	0.797432	1	ALDH3A2;
oxidative ethanol degradation III (microsomal)	1	6	0.27933	9.02675	0.106642	1	0.870389	1	ALDH3A2;
ethanol degradation IV (peroxisomal)	1	7	0.27933	7.73905	0.123279	1	0.938945	1	ALDH3A2;
ethanol degradation II (cytosol)	1	6	0.27933	9.02675	0.106642	1	0.870389	1	ALDH3A2;
isoleucine degradation I	1	11	0.27933	4.92741	0.186792	1	1	1	HADHA;
phenylalanine degradation IV (mammalian, via side chain)	1	5	0.27933	10.8285	0.0896908	1	0.797432	1	ALDH3A2;
tryptophan degradation X (mammalian, via tryptamine)	1	6	0.27933	9.02675	0.106642	1	0.870389	1	ALDH3A2;
valine degradation I	1	12	0.27933	4.51713	0.20194	1	1	1	HADHA;
glucose and glucose-1-phosphate degradation	1	4	0.27933	13.5289	0.0724187	1	0.707525	1	PGM1;
sucrose degradation	1	7	0.27933	7.73905	0.123279	1	0.938945	1	ALDOC;
fatty acid beta-oxidation I	1	19	0.27933	2.8538	0.300382	1	1	1	HADHA;
fatty acid alpha-oxidation	1	1	0.27933	53.7136	0.0186167	1	0.258773	1	ALDH3A2;
serotonin degradation	1	7	0.27933	7.73905	0.123279	1	0.938945	1	ALDH3A2;
noradrenaline and adrenaline degradation	1	7	0.27933	7.73905	0.123279	1	0.938945	1	ALDH3A2;
purine nucleotides degradation II (aerobic)	1	12	0.27933	4.51713	0.20194	1	1	1	RDH14;
adenosine nucleotides degradation II	1	9	0.27933	6.02117	0.155631	1	1	1	RDH14;
sorbitol degradation I	1	1	0.27933	53.7136	0.0186167	1	0.258773	1	SORD;
superoxide radicals degradation	1	5	0.27933	10.8285	0.0896908	1	0.797432	1	SOD3;
Wnt signaling network	5	200	1.39665	1.34546	0.316478	1	1	1	DKK1; FZD5; GSN; MED1; SRF;
Beta2 integrin cell surface interactions	7	28	1.95531	13.4428	6.1797e-07	0.00103077	5.42512e-05	0.000252793	C3; F10; FGA; FGB; FGG; KNG1; VCAM1;
LPA4-mediated signaling events	1	16	0.27933	3.38855	0.25977	1	1	1	ADCY6;
Osteopontin-mediated events	1	29	0.27933	1.87007	0.420376	1	1	1	GSN;
Regulation of cytoplasmic and nuclear SMAD2/3 signaling	7	305	1.95531	1.23449	0.341215	1	1	1	ATM; COL1A2; E2F4; ITGB5; NOS2; SRF; TGFBR2;
Validated targets of C-MYC transcriptional repression	3	63	0.837989	2.56591	0.112715	1	0.908255	1	CLU; COL1A2; DKK1;
IL6-mediated signaling events	3	47	0.837989	3.43923	0.0568846	1	0.628367	1	A2M; CRP; FGG;
Signaling events mediated by the Hedgehog family	1	65	0.27933	0.834498	0.705816	1	1	1	LRP2;
EphrinA-EPHA pathway	1	43	0.27933	1.26135	0.554678	1	1	1	EPHA4;
Degradation of beta catenin	1	18	0.27933	3.01226	0.287098	1	1	1	FZD5;
Canonical NF-kappaB pathway	1	35	0.27933	1.54958	0.482277	1	1	1	ATM;
Signaling events mediated by HDAC Class I	3	113	0.837989	1.43065	0.35169	1	1	1	RANBP2; SRF; ZFPM1;
EPHA forward signaling	1	31	0.27933	1.74946	0.441789	1	1	1	EPHA4;
Integrins in angiogenesis	6	64	1.67598	5.04326	0.00120623	1	0.0268266	0.125004	FN1; GSN; PI4KA; TGFBR2; TLN1; VTN;
Syndecan-1-mediated signaling events	49	1297	13.6872	2.02967	1.76702e-06	0.0029474	0.000111739	0.000520667	A2M; ACTA1; ACTA2; AGT; AHSG; ATM; B2M; CAD; CLTB; CLU; COL18A1; COL1A1; COL1A2; COL24A1; CP; CRP; CTSD; DKK1; DSP; E2F4; FECH; FGA; FGB; FGG; FN1; FZD5; GAPDH; GSN; INSR; ITGB5; JUND; KALRN; KAT5; LHCGR; LRP1; MED1; MYLPF; NOS2; PGM1; PKM; PLG; PPIB; PPP1R13B; PTPRJ; SRF; TFRC; TGFBR2; TLN1; VTN;
Downstream signaling in na&#xef;ve CD8+ T cells	1	65	0.27933	0.834498	0.705816	1	1	1	B2M;
Regulation of CDC42 activity	28	768	7.82123	1.95898	0.00057969	0.966924	0.0146504	0.068266	A2M; ACTA1; AGT; ARHGEF12; ATM; B2M; COL1A2; COL24A1; CP; CRP; DKK1; E2F4; FECH; FGG; GSN; ITGB5; JUND; KALRN; KAT5; MED1; NOS2; PGM1; PKM; RASGRF1; SRF; TFRC; TGFBR2; TLN1;
Notch-mediated HES/HEY network	3	94	0.837989	1.7198	0.255209	1	1	1	ADAM12; NOTCH1; SPEN;
p38 signaling mediated by MAPKAP kinases	1	21	0.27933	2.58214	0.326215	1	1	1	SRF;
Glypican pathway	50	1335	13.9665	2.01213	1.75347e-06	0.00292479	0.000111739	0.000520667	A2M; ACTA1; ACTA2; AGT; AHSG; ATM; B2M; CAD; CLTB; CLU; COL18A1; COL1A1; COL1A2; COL24A1; CP; CRP; CTSD; DKK1; DSP; E2F4; FECH; FGA; FGB; FGG; FN1; FZD5; GAPDH; GSN; INSR; ITGB5; JUND; KALRN; KAT5; LAMA1; LHCGR; LRP1; MDK; MED1; MYLPF; NOS2; PGM1; PKM; PLG; PPP1R13B; PTPRJ; SRF; TFRC; TGFBR2; TLN1; VTN;
Arf1 pathway	1	20	0.27933	2.71118	0.31342	1	1	1	CLTB;
GMCSF-mediated signaling events	48	1289	13.4078	2.0006	3.39117e-06	0.00565647	0.000122922	0.000572777	A2M; ACTA1; ACTA2; AGT; AHSG; ATM; B2M; CAD; CLTB; CLU; COL18A1; COL1A1; COL1A2; COL24A1; CP; CRP; CTSD; DKK1; DSP; E2F4; FECH; FGA; FGB; FGG; FN1; FZD5; GAPDH; GSN; INSR; ITGB5; JUND; KALRN; KAT5; LHCGR; LRP1; MED1; MYLPF; NOS2; PGM1; PKM; PLG; PPP1R13B; PTPRJ; SRF; TFRC; TGFBR2; TLN1; VTN;
Validated transcriptional targets of deltaNp63 isoforms	4	64	1.11732	3.36497	0.0313284	1	0.398899	1	ATM; BRCA2; FZD5; NOTCH1;
Sumoylation by RanBP2 regulates transcriptional repression	1	15	0.27933	3.61431	0.245716	1	1	1	RANBP2;
Insulin Pathway	48	1285	13.4078	2.00683	3.11524e-06	0.00519622	0.000122922	0.000572777	A2M; ACTA1; ACTA2; AGT; AHSG; ATM; B2M; CAD; CLTB; CLU; COL18A1; COL1A1; COL1A2; COL24A1; CP; CRP; CTSD; DKK1; DSP; E2F4; FECH; FGA; FGB; FGG; FN1; FZD5; GAPDH; GSN; INSR; ITGB5; JUND; KALRN; KAT5; LHCGR; LRP1; MED1; MYLPF; NOS2; PGM1; PKM; PLG; PPP1R13B; PTPRJ; SRF; TFRC; TGFBR2; TLN1; VTN;
C-MYC pathway	7	149	1.95531	2.52689	0.0216997	1	0.296681	1	CAD; CLU; COL1A2; DKK1; GAPDH; KAT5; TFRC;
Signaling events mediated by HDAC Class II	2	38	0.558659	2.84042	0.157308	1	1	1	RANBP2; SRF;
Stabilization and expansion of the E-cadherin adherens junction	6	275	1.67598	1.17384	0.405335	1	1	1	DKK1; DSP; FZD5; GSN; MED1; SRF;
FOXA transcription factor networks	9	81	2.51397	5.97407	1.94805e-05	0.0324935	0.000560233	0.00261051	ALB; APOA1; APOB; COL18A1; PRDM15; SERPINA1; TFRC; TTR; VTN;
Glypican 3 network	5	206	1.39665	1.30627	0.338469	1	1	1	DKK1; FZD5; GSN; MED1; SRF;
Nectin adhesion pathway	48	1292	13.4078	1.99595	3.61289e-06	0.0060263	0.000122986	0.000573074	A2M; ACTA1; ACTA2; AGT; AHSG; ATM; B2M; CAD; CLTB; CLU; COL18A1; COL1A1; COL1A2; COL24A1; CP; CRP; CTSD; DKK1; DSP; E2F4; FECH; FGA; FGB; FGG; FN1; FZD5; GAPDH; GSN; INSR; ITGB5; JUND; KALRN; KAT5; LHCGR; LRP1; MED1; MYLPF; NOS2; PGM1; PKM; PLG; PPP1R13B; PTPRJ; SRF; TFRC; TGFBR2; TLN1; VTN;
Validated nuclear estrogen receptor beta network	1	15	0.27933	3.61431	0.245716	1	1	1	C3;
Neurotrophic factor-mediated Trk receptor signaling	2	101	0.558659	1.06885	0.563654	1	1	1	RASGRF1; SRF;
CD40/CD40L signaling	1	58	0.27933	0.935196	0.664315	1	1	1	ATM;
TRAIL signaling pathway	48	1325	13.4078	1.94624	7.12346e-06	0.0118819	0.000208455	0.000971333	A2M; ACTA1; ACTA2; AGT; AHSG; ATM; B2M; CAD; CLTB; CLU; COL18A1; COL1A1; COL1A2; COL24A1; CP; CRP; CTSD; DKK1; DSP; E2F4; FECH; FGA; FGB; FGG; FN1; FZD5; GAPDH; GSN; INSR; ITGB5; JUND; KALRN; KAT5; LHCGR; LRP1; MED1; MYLPF; NOS2; PGM1; PKM; PLG; PPP1R13B; PTPRJ; SRF; TFRC; TGFBR2; TLN1; VTN;
LPA receptor mediated events	2	100	0.558659	1.07954	0.558246	1	1	1	ADCY6; ATM;
IGF1 pathway	48	1288	13.4078	2.00215	3.32013e-06	0.00553798	0.000122922	0.000572777	A2M; ACTA1; ACTA2; AGT; AHSG; ATM; B2M; CAD; CLTB; CLU; COL18A1; COL1A1; COL1A2; COL24A1; CP; CRP; CTSD; DKK1; DSP; E2F4; FECH; FGA; FGB; FGG; FN1; FZD5; GAPDH; GSN; INSR; ITGB5; JUND; KALRN; KAT5; LHCGR; LRP1; MED1; MYLPF; NOS2; PGM1; PKM; PLG; PPP1R13B; PTPRJ; SRF; TFRC; TGFBR2; TLN1; VTN;
PLK1 signaling events	1	104	0.27933	0.521592	0.859098	1	1	1	ATM;
ATF-2 transcription factor network	4	59	1.11732	3.65009	0.0241033	1	0.326865	1	COL24A1; JUND; KAT5; NOS2;
HIF-1-alpha transcription factor network	6	66	1.67598	4.89045	0.00141711	1	0.0288261	0.13432	CP; FECH; NOS2; PGM1; PKM; TFRC;
CDC42 signaling events	28	755	7.82123	1.99271	0.000444036	0.740652	0.0115727	0.053925	A2M; ACTA1; AGT; ARHGEF12; ATM; B2M; COL1A2; COL24A1; CP; CRP; DKK1; E2F4; FECH; FGG; GSN; ITGB5; JUND; KALRN; KAT5; MED1; NOS2; PGM1; PKM; RASGRF1; SRF; TFRC; TGFBR2; TLN1;
Signaling events mediated by Hepatocyte Growth Factor Receptor (c-Met)	48	1290	13.4078	1.99905	3.46363e-06	0.00577733	0.000122922	0.000572777	A2M; ACTA1; ACTA2; AGT; AHSG; ATM; B2M; CAD; CLTB; CLU; COL18A1; COL1A1; COL1A2; COL24A1; CP; CRP; CTSD; DKK1; DSP; E2F4; FECH; FGA; FGB; FGG; FN1; FZD5; GAPDH; GSN; INSR; ITGB5; JUND; KALRN; KAT5; LHCGR; LRP1; MED1; MYLPF; NOS2; PGM1; PKM; PLG; PPP1R13B; PTPRJ; SRF; TFRC; TGFBR2; TLN1; VTN;
Glypican 1 network	49	1296	13.6872	2.03124	1.72899e-06	0.00288395	0.000111739	0.000520667	A2M; ACTA1; ACTA2; AGT; AHSG; ATM; B2M; CAD; CLTB; CLU; COL18A1; COL1A1; COL1A2; COL24A1; CP; CRP; CTSD; DKK1; DSP; E2F4; FECH; FGA; FGB; FGG; FN1; FZD5; GAPDH; GSN; INSR; ITGB5; JUND; KALRN; KAT5; LAMA1; LHCGR; LRP1; MED1; MYLPF; NOS2; PGM1; PKM; PLG; PPP1R13B; PTPRJ; SRF; TFRC; TGFBR2; TLN1; VTN;
Validated targets of C-MYC transcriptional activation	4	81	1.11732	2.65883	0.0644675	1	0.693753	1	CAD; GAPDH; KAT5; TFRC;
N-cadherin signaling events	6	251	1.67598	1.28608	0.325895	1	1	1	DKK1; DSP; FZD5; GSN; MED1; SRF;
VEGFR3 signaling in lymphatic endothelium	3	25	0.837989	6.46453	0.0108622	1	0.170925	0.796457	COL1A1; COL1A2; FN1;
PDGF receptor signaling network	48	1290	13.4078	1.99905	3.46363e-06	0.00577733	0.000122922	0.000572777	A2M; ACTA1; ACTA2; AGT; AHSG; ATM; B2M; CAD; CLTB; CLU; COL18A1; COL1A1; COL1A2; COL24A1; CP; CRP; CTSD; DKK1; DSP; E2F4; FECH; FGA; FGB; FGG; FN1; FZD5; GAPDH; GSN; INSR; ITGB5; JUND; KALRN; KAT5; LHCGR; LRP1; MED1; MYLPF; NOS2; PGM1; PKM; PLG; PPP1R13B; PTPRJ; SRF; TFRC; TGFBR2; TLN1; VTN;
EphrinB-EPHB pathway	4	60	1.11732	3.58926	0.025458	1	0.342451	1	FGA; FGB; FGG; KALRN;
Integrin family cell surface interactions	68	1375	18.9944	2.65675	8.34414e-14	1.3918e-10	6.95901e-11	3.24268e-10	A2M; ACTA1; ACTA2; ADAM12; ADAM15; AGT; AHSG; ATM; B2M; C3; CAD; CLTB; CLU; COL11A1; COL18A1; COL1A1; COL1A2; COL24A1; COL2A1; COL3A1; COL4A1; COL4A4; COL4A5; COL4A6; COL5A2; COL6A1; COL6A3; COL7A1; CP; CRP; CTSD; DKK1; DSP; E2F4; F10; FECH; FGA; FGB; FGG; FN1; FZD5; GAPDH; GSN; INSR; ITGB5; JUND; KALRN; KAT5; KNG1; LAMA1; LHCGR; LRP1; MDK; MED1; MYLPF; NOS2; PGM1; PKM; PLG; PPP1R13B; PTPRJ; SRF;…
IL1-mediated signaling events	3	234	0.837989	0.690902	0.814034	1	1	1	ATM; NOS2; SRF;
Caspase cascade in apoptosis	2	52	0.558659	2.07584	0.252349	1	1	1	ACTA1; GSN;
Fanconi anemia pathway	4	48	1.11732	4.48639	0.0120704	1	0.184711	0.860694	ATM; BRCA2; FANCE; H2AFX;
BARD1 signaling events	2	29	0.558659	3.72163	0.101035	1	0.870389	1	ATM; FANCE;
Coregulation of Androgen receptor activity	3	61	0.837989	2.65002	0.104873	1	0.870389	1	GSN; MED1; SRF;
Regulation of Telomerase	1	68	0.27933	0.797688	0.721997	1	1	1	ATM;
Cellular roles of Anthrax toxin	1	22	0.27933	2.46482	0.338772	1	1	1	VCAM1;
Internalization of ErbB1	48	1285	13.4078	2.00683	3.11524e-06	0.00519622	0.000122922	0.000572777	A2M; ACTA1; ACTA2; AGT; AHSG; ATM; B2M; CAD; CLTB; CLU; COL18A1; COL1A1; COL1A2; COL24A1; CP; CRP; CTSD; DKK1; DSP; E2F4; FECH; FGA; FGB; FGG; FN1; FZD5; GAPDH; GSN; INSR; ITGB5; JUND; KALRN; KAT5; LHCGR; LRP1; MED1; MYLPF; NOS2; PGM1; PKM; PLG; PPP1R13B; PTPRJ; SRF; TFRC; TGFBR2; TLN1; VTN;
TGF-beta receptor signaling	7	305	1.95531	1.23449	0.341215	1	1	1	ATM; COL1A2; E2F4; ITGB5; NOS2; SRF; TGFBR2;
FOXA2 and FOXA3 transcription factor networks	4	43	1.11732	5.00794	0.00822943	1	0.134575	0.627078	ALB; APOA1; TFRC; TTR;
Posttranslational regulation of adherens junction stability and dissassembly	6	231	1.67598	1.39742	0.261582	1	1	1	DKK1; DSP; FZD5; GSN; MED1; SRF;
Signaling events mediated by TCPTP	3	92	0.837989	1.75718	0.245221	1	1	1	COL1A1; COL1A2; INSR;
a4b7 Integrin signaling	1	9	0.27933	6.02117	0.155631	1	1	1	VCAM1;
Signaling events mediated by VEGFR1 and VEGFR2	49	1293	13.6872	2.03595	1.61942e-06	0.00270118	0.000111739	0.000520667	A2M; ACTA1; ACTA2; AGT; AHSG; ATM; B2M; CAD; CLTB; CLU; COL18A1; COL1A1; COL1A2; COL24A1; CP; CRP; CTSD; DKK1; DSP; E2F4; FECH; FGA; FGB; FGG; FN1; FZD5; GAPDH; GSN; INSR; ITGB5; JUND; KALRN; KAT5; LHCGR; LRP1; MED1; MYLPF; MYOF; NOS2; PGM1; PKM; PLG; PPP1R13B; PTPRJ; SRF; TFRC; TGFBR2; TLN1; VTN;
Beta1 integrin cell surface interactions	65	1348	18.1564	2.59043	1.03205e-12	1.72146e-09	2.62728e-10	1.22423e-09	A2M; ACTA1; ACTA2; ADAM12; ADAM15; AGT; AHSG; ATM; B2M; CAD; CLTB; CLU; COL11A1; COL18A1; COL1A1; COL1A2; COL24A1; COL2A1; COL3A1; COL4A1; COL4A4; COL4A5; COL4A6; COL5A2; COL6A1; COL6A3; COL7A1; CP; CRP; CTSD; DKK1; DSP; E2F4; FECH; FGA; FGB; FGG; FN1; FZD5; GAPDH; GSN; INSR; ITGB5; JUND; KALRN; KAT5; LAMA1; LHCGR; LRP1; MDK; MED1; MYLPF; NOS2; PGM1; PKM; PLG; PPP1R13B; PTPRJ; SRF; TFRC; TGFBR2; …
Thromboxane A2 receptor signaling	1	54	0.27933	1.00446	0.63803	1	1	1	VCAM1;
Urokinase-type plasminogen activator (uPA) and uPAR-mediated signaling	48	1285	13.4078	2.00683	3.11524e-06	0.00519622	0.000122922	0.000572777	A2M; ACTA1; ACTA2; AGT; AHSG; ATM; B2M; CAD; CLTB; CLU; COL18A1; COL1A1; COL1A2; COL24A1; CP; CRP; CTSD; DKK1; DSP; E2F4; FECH; FGA; FGB; FGG; FN1; FZD5; GAPDH; GSN; INSR; ITGB5; JUND; KALRN; KAT5; LHCGR; LRP1; MED1; MYLPF; NOS2; PGM1; PKM; PLG; PPP1R13B; PTPRJ; SRF; TFRC; TGFBR2; TLN1; VTN;
TCR signaling in na&#xef;ve CD8+ T cells	2	127	0.558659	0.850046	0.687556	1	1	1	ATM; B2M;
Ceramide signaling pathway	1	49	0.27933	1.10693	0.60227	1	1	1	CTSD;
Signaling mediated by p38-alpha and p38-beta	2	50	0.558659	2.15886	0.238525	1	1	1	NOS2; SRF;
Signaling by Aurora kinases	1	98	0.27933	0.553523	0.842187	1	1	1	ATM;
Validated nuclear estrogen receptor alpha network	6	64	1.67598	5.04326	0.00120623	1	0.0268266	0.125004	ABCA3; C3; COL18A1; CTSD; MED1; PRDM15;
Polo-like kinase signaling events in the cell cycle	1	109	0.27933	0.497668	0.871802	1	1	1	ATM;
IFN-gamma pathway	48	1293	13.4078	1.99441	3.68974e-06	0.00615449	0.00012309	0.000573559	A2M; ACTA1; ACTA2; AGT; AHSG; ATM; B2M; CAD; CLTB; CLU; COL18A1; COL1A1; COL1A2; COL24A1; CP; CRP; CTSD; DKK1; DSP; E2F4; FECH; FGA; FGB; FGG; FN1; FZD5; GAPDH; GSN; INSR; ITGB5; JUND; KALRN; KAT5; LHCGR; LRP1; MED1; MYLPF; NOS2; PGM1; PKM; PLG; PPP1R13B; PTPRJ; SRF; TFRC; TGFBR2; TLN1; VTN;
Regulation of RAC1 activity	10	205	2.7933	2.62267	0.00520731	1	0.0886306	0.41299	ACTA1; ARHGEF12; COL24A1; JUND; KALRN; KAT5; NOS2; RASGRF1; SRF; TLN1;
PAR1-mediated thrombin signaling events	48	1296	13.4078	1.98979	3.92955e-06	0.00655449	0.000128519	0.000598859	A2M; ACTA1; ACTA2; AGT; AHSG; ATM; B2M; CAD; CLTB; CLU; COL18A1; COL1A1; COL1A2; COL24A1; CP; CRP; CTSD; DKK1; DSP; E2F4; FECH; FGA; FGB; FGG; FN1; FZD5; GAPDH; GSN; INSR; ITGB5; JUND; KALRN; KAT5; LHCGR; LRP1; MED1; MYLPF; NOS2; PGM1; PKM; PLG; PPP1R13B; PTPRJ; SRF; TFRC; TGFBR2; TLN1; VTN;
Beta3 integrin cell surface interactions	13	43	3.63128	16.2477	5.74214e-13	9.57789e-10	2.39447e-10	1.11575e-09	COL1A1; COL1A2; COL4A1; COL4A4; COL4A5; COL4A6; FGA; FGB; FGG; FN1; TGFBR2; TNC; VTN;
Noncanonical Wnt signaling pathway	5	182	1.39665	1.47852	0.251997	1	1	1	DKK1; FZD5; GSN; MED1; SRF;
Regulation of p38-alpha and p38-beta	2	164	0.558659	0.658279	0.812679	1	1	1	NOS2; SRF;
Alpha4 beta1 integrin signaling events	4	33	1.11732	6.52504	0.00315547	1	0.0598106	0.278698	FN1; MDK; TLN1; VCAM1;
VEGFR1 specific signals	1	29	0.27933	1.87007	0.420376	1	1	1	NRP1;
PDGFR-beta signaling pathway	48	1285	13.4078	2.00683	3.11524e-06	0.00519622	0.000122922	0.000572777	A2M; ACTA1; ACTA2; AGT; AHSG; ATM; B2M; CAD; CLTB; CLU; COL18A1; COL1A1; COL1A2; COL24A1; CP; CRP; CTSD; DKK1; DSP; E2F4; FECH; FGA; FGB; FGG; FN1; FZD5; GAPDH; GSN; INSR; ITGB5; JUND; KALRN; KAT5; LHCGR; LRP1; MED1; MYLPF; NOS2; PGM1; PKM; PLG; PPP1R13B; PTPRJ; SRF; TFRC; TGFBR2; TLN1; VTN;
p63 transcription factor network	4	105	1.11732	2.05115	0.132548	1	0.995904	1	ATM; BRCA2; FZD5; NOTCH1;
Canonical Wnt signaling pathway	5	155	1.39665	1.73605	0.16345	1	1	1	DKK1; FZD5; GSN; MED1; SRF;
E-cadherin signaling in the nascent adherens junction	6	275	1.67598	1.17384	0.405335	1	1	1	DKK1; DSP; FZD5; GSN; MED1; SRF;
EPHB forward signaling	1	40	0.27933	1.35593	0.528794	1	1	1	KALRN;
Integrin-linked kinase signaling	24	654	6.70391	1.97193	0.00129813	1	0.0271284	0.12641	A2M; ACTA1; AGT; ATM; B2M; COL1A2; COL24A1; CP; CRP; DKK1; E2F4; FECH; FGG; GSN; ITGB5; JUND; KAT5; MED1; NOS2; PGM1; PKM; SRF; TFRC; TGFBR2;
Regulation of nuclear beta catenin signaling and target gene transcription	4	135	1.11732	1.59538	0.243884	1	1	1	DKK1; GSN; MED1; SRF;
Ephrin B reverse signaling	3	30	0.837989	5.38747	0.0179108	1	0.257545	1	FGA; FGB; FGG;
p38 MAPK signaling pathway	3	189	0.837989	0.855394	0.686559	1	1	1	ATM; NOS2; SRF;
EGF receptor (ErbB1) signaling pathway	48	1285	13.4078	2.00683	3.11524e-06	0.00519622	0.000122922	0.000572777	A2M; ACTA1; ACTA2; AGT; AHSG; ATM; B2M; CAD; CLTB; CLU; COL18A1; COL1A1; COL1A2; COL24A1; CP; CRP; CTSD; DKK1; DSP; E2F4; FECH; FGA; FGB; FGG; FN1; FZD5; GAPDH; GSN; INSR; ITGB5; JUND; KALRN; KAT5; LHCGR; LRP1; MED1; MYLPF; NOS2; PGM1; PKM; PLG; PPP1R13B; PTPRJ; SRF; TFRC; TGFBR2; TLN1; VTN;
p75(NTR)-mediated signaling	5	178	1.39665	1.51174	0.238129	1	1	1	ATM; PLG; RASGRF1; SORT1; SRF;
Thrombin/protease-activated receptor (PAR) pathway	48	1297	13.4078	1.98826	4.01266e-06	0.00669311	0.000128714	0.000599765	A2M; ACTA1; ACTA2; AGT; AHSG; ATM; B2M; CAD; CLTB; CLU; COL18A1; COL1A1; COL1A2; COL24A1; CP; CRP; CTSD; DKK1; DSP; E2F4; FECH; FGA; FGB; FGG; FN1; FZD5; GAPDH; GSN; INSR; ITGB5; JUND; KALRN; KAT5; LHCGR; LRP1; MED1; MYLPF; NOS2; PGM1; PKM; PLG; PPP1R13B; PTPRJ; SRF; TFRC; TGFBR2; TLN1; VTN;
Class I PI3K signaling events	48	1285	13.4078	2.00683	3.11524e-06	0.00519622	0.000122922	0.000572777	A2M; ACTA1; ACTA2; AGT; AHSG; ATM; B2M; CAD; CLTB; CLU; COL18A1; COL1A1; COL1A2; COL24A1; CP; CRP; CTSD; DKK1; DSP; E2F4; FECH; FGA; FGB; FGG; FN1; FZD5; GAPDH; GSN; INSR; ITGB5; JUND; KALRN; KAT5; LHCGR; LRP1; MED1; MYLPF; NOS2; PGM1; PKM; PLG; PPP1R13B; PTPRJ; SRF; TFRC; TGFBR2; TLN1; VTN;
Arf6 signaling events	48	1285	13.4078	2.00683	3.11524e-06	0.00519622	0.000122922	0.000572777	A2M; ACTA1; ACTA2; AGT; AHSG; ATM; B2M; CAD; CLTB; CLU; COL18A1; COL1A1; COL1A2; COL24A1; CP; CRP; CTSD; DKK1; DSP; E2F4; FECH; FGA; FGB; FGG; FN1; FZD5; GAPDH; GSN; INSR; ITGB5; JUND; KALRN; KAT5; LHCGR; LRP1; MED1; MYLPF; NOS2; PGM1; PKM; PLG; PPP1R13B; PTPRJ; SRF; TFRC; TGFBR2; TLN1; VTN;
Plasma membrane estrogen receptor signaling	48	1298	13.4078	1.98673	4.0974e-06	0.00683446	0.000128952	0.000600876	A2M; ACTA1; ACTA2; AGT; AHSG; ATM; B2M; CAD; CLTB; CLU; COL18A1; COL1A1; COL1A2; COL24A1; CP; CRP; CTSD; DKK1; DSP; E2F4; FECH; FGA; FGB; FGG; FN1; FZD5; GAPDH; GSN; INSR; ITGB5; JUND; KALRN; KAT5; LHCGR; LRP1; MED1; MYLPF; NOS2; PGM1; PKM; PLG; PPP1R13B; PTPRJ; SRF; TFRC; TGFBR2; TLN1; VTN;
IL2-mediated signaling events	1	115	0.27933	0.471705	0.885548	1	1	1	ATM;
FAS (CD95) signaling pathway	4	130	1.11732	1.65673	0.223917	1	1	1	ACTA1; ATM; CTSD; GSN;
C-MYB transcription factor network	4	84	1.11732	2.56388	0.0716764	1	0.707525	1	COL1A2; SMARCA2; ZFHX3; ZFPM1;
p73 transcription factor network	3	78	0.837989	2.07253	0.177658	1	1	1	BRCA2; KAT5; SERPINA1;
FOXM1 transcription factor network	1	42	0.27933	1.29138	0.546211	1	1	1	BRCA2;
IL3-mediated signaling events	48	1292	13.4078	1.99595	3.61289e-06	0.0060263	0.000122986	0.000573074	A2M; ACTA1; ACTA2; AGT; AHSG; ATM; B2M; CAD; CLTB; CLU; COL18A1; COL1A1; COL1A2; COL24A1; CP; CRP; CTSD; DKK1; DSP; E2F4; FECH; FGA; FGB; FGG; FN1; FZD5; GAPDH; GSN; INSR; ITGB5; JUND; KALRN; KAT5; LHCGR; LRP1; MED1; MYLPF; NOS2; PGM1; PKM; PLG; PPP1R13B; PTPRJ; SRF; TFRC; TGFBR2; TLN1; VTN;
AP-1 transcription factor network	24	621	6.70391	2.07672	0.000639288	1	0.0159154	0.0741606	A2M; ACTA1; AGT; ATM; B2M; COL1A2; COL24A1; CP; CRP; DKK1; E2F4; FECH; FGG; GSN; ITGB5; JUND; KAT5; MED1; NOS2; PGM1; PKM; SRF; TFRC; TGFBR2;
Signaling events regulated by Ret tyrosine kinase	1	69	0.27933	0.786129	0.727191	1	1	1	ATM;
Hypoxic and oxygen homeostasis regulation of HIF-1-alpha	6	80	1.67598	4.03473	0.00377386	1	0.0691737	0.322327	CP; FECH; NOS2; PGM1; PKM; TFRC;
amb2 Integrin signaling	4	40	1.11732	5.38344	0.00636512	1	0.107243	0.499716	APOB; LRP1; PLG; TLN1;
Glucocorticoid receptor signaling	1	85	0.27933	0.638169	0.798279	1	1	1	FGG;
mTOR signaling pathway	48	1285	13.4078	2.00683	3.11524e-06	0.00519622	0.000122922	0.000572777	A2M; ACTA1; ACTA2; AGT; AHSG; ATM; B2M; CAD; CLTB; CLU; COL18A1; COL1A1; COL1A2; COL24A1; CP; CRP; CTSD; DKK1; DSP; E2F4; FECH; FGA; FGB; FGG; FN1; FZD5; GAPDH; GSN; INSR; ITGB5; JUND; KALRN; KAT5; LHCGR; LRP1; MED1; MYLPF; NOS2; PGM1; PKM; PLG; PPP1R13B; PTPRJ; SRF; TFRC; TGFBR2; TLN1; VTN;
RAC1 signaling pathway	10	205	2.7933	2.62267	0.00520731	1	0.0886306	0.41299	ACTA1; ARHGEF12; COL24A1; JUND; KALRN; KAT5; NOS2; RASGRF1; SRF; TLN1;
ErbB receptor signaling network	48	1308	13.4078	1.97154	5.04144e-06	0.00840912	0.000150163	0.000699711	A2M; ACTA1; ACTA2; AGT; AHSG; ATM; B2M; CAD; CLTB; CLU; COL18A1; COL1A1; COL1A2; COL24A1; CP; CRP; CTSD; DKK1; DSP; E2F4; FECH; FGA; FGB; FGG; FN1; FZD5; GAPDH; GSN; INSR; ITGB5; JUND; KALRN; KAT5; LHCGR; LRP1; MED1; MYLPF; NOS2; PGM1; PKM; PLG; PPP1R13B; PTPRJ; SRF; TFRC; TGFBR2; TLN1; VTN;
Signaling events mediated by focal adhesion kinase	48	1285	13.4078	2.00683	3.11524e-06	0.00519622	0.000122922	0.000572777	A2M; ACTA1; ACTA2; AGT; AHSG; ATM; B2M; CAD; CLTB; CLU; COL18A1; COL1A1; COL1A2; COL24A1; CP; CRP; CTSD; DKK1; DSP; E2F4; FECH; FGA; FGB; FGG; FN1; FZD5; GAPDH; GSN; INSR; ITGB5; JUND; KALRN; KAT5; LHCGR; LRP1; MED1; MYLPF; NOS2; PGM1; PKM; PLG; PPP1R13B; PTPRJ; SRF; TFRC; TGFBR2; TLN1; VTN;
VEGF and VEGFR signaling network	50	1301	13.9665	2.06472	8.31831e-07	0.00138749	6.93747e-05	0.000323264	A2M; ACTA1; ACTA2; AGT; AHSG; ATM; B2M; CAD; CLTB; CLU; COL18A1; COL1A1; COL1A2; COL24A1; CP; CRP; CTSD; DKK1; DSP; E2F4; FECH; FGA; FGB; FGG; FN1; FZD5; GAPDH; GSN; INSR; ITGB5; JUND; KALRN; KAT5; LHCGR; LRP1; MED1; MYLPF; MYOF; NOS2; NRP1; PGM1; PKM; PLG; PPP1R13B; PTPRJ; SRF; TFRC; TGFBR2; TLN1; VTN;
Insulin-mediated glucose transport	1	29	0.27933	1.87007	0.420376	1	1	1	INSR;
Glucocorticoid receptor regulatory network	1	80	0.27933	0.67805	0.778316	1	1	1	FGG;
Alpha9 beta1 integrin signaling events	52	1302	14.5251	2.14564	1.48216e-07	0.000247225	1.64816e-05	7.67992e-05	A2M; ACTA1; ACTA2; ADAM12; ADAM15; AGT; AHSG; ATM; B2M; CAD; CLTB; CLU; COL18A1; COL1A1; COL1A2; COL24A1; CP; CRP; CTSD; DKK1; DSP; E2F4; FECH; FGA; FGB; FGG; FN1; FZD5; GAPDH; GSN; INSR; ITGB5; JUND; KALRN; KAT5; LHCGR; LRP1; MED1; MYLPF; NOS2; PGM1; PKM; PLG; PPP1R13B; PTPRJ; SRF; TFRC; TGFBR2; TLN1; TNC; VCAM1; VTN;
Syndecan-2-mediated signaling events	3	77	0.837989	2.09944	0.173043	1	1	1	FN1; KNG1; LAMA1;
ALK1 pathway	7	324	1.95531	1.1621	0.398867	1	1	1	ATM; COL1A2; E2F4; ITGB5; NOS2; SRF; TGFBR2;
Arf6 downstream pathway	48	1285	13.4078	2.00683	3.11524e-06	0.00519622	0.000122922	0.000572777	A2M; ACTA1; ACTA2; AGT; AHSG; ATM; B2M; CAD; CLTB; CLU; COL18A1; COL1A1; COL1A2; COL24A1; CP; CRP; CTSD; DKK1; DSP; E2F4; FECH; FGA; FGB; FGG; FN1; FZD5; GAPDH; GSN; INSR; ITGB5; JUND; KALRN; KAT5; LHCGR; LRP1; MED1; MYLPF; NOS2; PGM1; PKM; PLG; PPP1R13B; PTPRJ; SRF; TFRC; TGFBR2; TLN1; VTN;
IL4-mediated signaling events	2	62	0.558659	1.74108	0.321375	1	1	1	COL1A1; COL1A2;
Signaling events mediated by PTP1B	1	52	0.27933	1.04308	0.624128	1	1	1	INSR;
Validated transcriptional targets of AP1 family members Fra1 and Fra2	3	134	0.837989	1.20646	0.456436	1	1	1	B2M; COL1A2; JUND;
CXCR4-mediated signaling events	1	190	0.27933	0.285515	0.972356	1	1	1	ATM;
S1P1 pathway	48	1285	13.4078	2.00683	3.11524e-06	0.00519622	0.000122922	0.000572777	A2M; ACTA1; ACTA2; AGT; AHSG; ATM; B2M; CAD; CLTB; CLU; COL18A1; COL1A1; COL1A2; COL24A1; CP; CRP; CTSD; DKK1; DSP; E2F4; FECH; FGA; FGB; FGG; FN1; FZD5; GAPDH; GSN; INSR; ITGB5; JUND; KALRN; KAT5; LHCGR; LRP1; MED1; MYLPF; NOS2; PGM1; PKM; PLG; PPP1R13B; PTPRJ; SRF; TFRC; TGFBR2; TLN1; VTN;
FOXA1 transcription factor network	5	44	1.39665	6.11464	0.00130112	1	0.0271284	0.12641	APOB; COL18A1; PRDM15; SERPINA1; VTN;
ATM pathway	11	307	3.07263	1.92628	0.0294741	1	0.381107	1	ATM; BRCA2; COL18A1; CTSD; DKK1; E2F4; FANCE; H2AFX; KAT5; PPP1R13B; SMARCA2;
TNF receptor signaling pathway	6	299	1.67598	1.07963	0.484071	1	1	1	ACTA1; ATM; CTSD; GSN; NOS2; SRF;
p53 pathway	6	189	1.67598	1.70795	0.141997	1	1	1	ATM; COL18A1; CTSD; DKK1; KAT5; PPP1R13B;
ErbB1 downstream signaling	48	1285	13.4078	2.00683	3.11524e-06	0.00519622	0.000122922	0.000572777	A2M; ACTA1; ACTA2; AGT; AHSG; ATM; B2M; CAD; CLTB; CLU; COL18A1; COL1A1; COL1A2; COL24A1; CP; CRP; CTSD; DKK1; DSP; E2F4; FECH; FGA; FGB; FGG; FN1; FZD5; GAPDH; GSN; INSR; ITGB5; JUND; KALRN; KAT5; LHCGR; LRP1; MED1; MYLPF; NOS2; PGM1; PKM; PLG; PPP1R13B; PTPRJ; SRF; TFRC; TGFBR2; TLN1; VTN;
EGFR-dependent Endothelin signaling events	48	1286	13.4078	2.00526	3.18219e-06	0.00530789	0.000122922	0.000572777	A2M; ACTA1; ACTA2; AGT; AHSG; ATM; B2M; CAD; CLTB; CLU; COL18A1; COL1A1; COL1A2; COL24A1; CP; CRP; CTSD; DKK1; DSP; E2F4; FECH; FGA; FGB; FGG; FN1; FZD5; GAPDH; GSN; INSR; ITGB5; JUND; KALRN; KAT5; LHCGR; LRP1; MED1; MYLPF; NOS2; PGM1; PKM; PLG; PPP1R13B; PTPRJ; SRF; TFRC; TGFBR2; TLN1; VTN;
Syndecan-4-mediated signaling events	11	209	3.07263	2.82947	0.00192715	1	0.0387288	0.180464	ADAM12; DKK1; FN1; FZD5; GSN; LAMA1; MDK; MED1; PLG; SRF; TNC;
Alpha6 beta4 integrin-ligand interactions	1	11	0.27933	4.92741	0.186792	1	1	1	LAMA1;
ATR signaling pathway	9	250	2.51397	1.93576	0.0450885	1	0.535541	1	ATM; BRCA2; COL18A1; CTSD; DKK1; FANCE; H2AFX; KAT5; PPP1R13B;
RXR and RAR heterodimerization with other nuclear receptor	4	26	1.11732	8.28111	0.00127701	1	0.0271284	0.12641	ABCA1; MED1; RXRG; THRB;
Regulation of nuclear SMAD2/3 signaling	7	305	1.95531	1.23449	0.341215	1	1	1	ATM; COL1A2; E2F4; ITGB5; NOS2; SRF; TGFBR2;
ALK1 signaling events	7	321	1.95531	1.17296	0.389735	1	1	1	ATM; COL1A2; E2F4; ITGB5; NOS2; SRF; TGFBR2;
PDGFR-alpha signaling pathway	1	21	0.27933	2.58214	0.326215	1	1	1	SRF;
Angiopoietin receptor Tie2-mediated signaling	2	50	0.558659	2.15886	0.238525	1	1	1	FN1; PLG;
Arf6 trafficking events	48	1285	13.4078	2.00683	3.11524e-06	0.00519622	0.000122922	0.000572777	A2M; ACTA1; ACTA2; AGT; AHSG; ATM; B2M; CAD; CLTB; CLU; COL18A1; COL1A1; COL1A2; COL24A1; CP; CRP; CTSD; DKK1; DSP; E2F4; FECH; FGA; FGB; FGG; FN1; FZD5; GAPDH; GSN; INSR; ITGB5; JUND; KALRN; KAT5; LHCGR; LRP1; MED1; MYLPF; NOS2; PGM1; PKM; PLG; PPP1R13B; PTPRJ; SRF; TFRC; TGFBR2; TLN1; VTN;
E-cadherin signaling events	6	280	1.67598	1.15288	0.421899	1	1	1	DKK1; DSP; FZD5; GSN; MED1; SRF;
Androgen-mediated signaling	6	130	1.67598	2.48303	0.0348887	1	0.440866	1	GSN; KAT5; MED1; RXRG; SMARCA2; SRF;
Endothelins	50	1304	13.9665	2.05997	8.89674e-07	0.00148398	7.06655e-05	0.000329279	A2M; ACTA1; ACTA2; ADCY6; AGT; AHSG; ATM; B2M; CAD; CLTB; CLU; COL18A1; COL1A1; COL1A2; COL24A1; COL3A1; CP; CRP; CTSD; DKK1; DSP; E2F4; FECH; FGA; FGB; FGG; FN1; FZD5; GAPDH; GSN; INSR; ITGB5; JUND; KALRN; KAT5; LHCGR; LRP1; MED1; MYLPF; NOS2; PGM1; PKM; PLG; PPP1R13B; PTPRJ; SRF; TFRC; TGFBR2; TLN1; VTN;
Beta5 beta6 beta7 and beta8 integrin cell surface interactions	4	17	1.11732	12.6626	0.000232028	0.387023	0.0062423	0.0290871	FN1; ITGB5; VCAM1; VTN;
Presenilin action in Notch and Wnt signaling	2	46	0.558659	2.34654	0.211021	1	1	1	DKK1; NOTCH1;
a6b1 and a6b4 Integrin signaling	1	35	0.27933	1.54958	0.482277	1	1	1	RXRG;
Regulation of retinoblastoma protein	2	66	0.558659	1.63558	0.34862	1	1	1	CKM; E2F4;
TCR signaling in na&#xef;ve CD4+ T cells	1	133	0.27933	0.40787	0.918574	1	1	1	ATM;
Notch signaling pathway	3	94	0.837989	1.7198	0.255209	1	1	1	ADAM12; NOTCH1; SPEN;
E2F transcription factor network	3	73	0.837989	2.21446	0.154945	1	1	1	ATM; E2F4; SMARCA2;
IL5-mediated signaling events	48	1289	13.4078	2.0006	3.39117e-06	0.00565647	0.000122922	0.000572777	A2M; ACTA1; ACTA2; AGT; AHSG; ATM; B2M; CAD; CLTB; CLU; COL18A1; COL1A1; COL1A2; COL24A1; CP; CRP; CTSD; DKK1; DSP; E2F4; FECH; FGA; FGB; FGG; FN1; FZD5; GAPDH; GSN; INSR; ITGB5; JUND; KALRN; KAT5; LHCGR; LRP1; MED1; MYLPF; NOS2; PGM1; PKM; PLG; PPP1R13B; PTPRJ; SRF; TFRC; TGFBR2; TLN1; VTN;
IL23-mediated signaling events	2	66	0.558659	1.63558	0.34862	1	1	1	ATM; NOS2;
Direct p53 effectors	4	138	1.11732	1.5607	0.256051	1	1	1	COL18A1; CTSD; DKK1; PPP1R13B;
Retinoic acid receptors-mediated signaling	4	47	1.11732	4.58182	0.0112255	1	0.174992	0.815404	ABCA1; MED1; RXRG; THRB;
IL12-mediated signaling events	3	111	0.837989	1.45643	0.341505	1	1	1	ATM; B2M; NOS2;
IL2 signaling events mediated by PI3K	1	67	0.27933	0.809592	0.716705	1	1	1	ATM;
Sphingosine 1-phosphate (S1P) pathway	48	1308	13.4078	1.97154	5.04144e-06	0.00840912	0.000150163	0.000699711	A2M; ACTA1; ACTA2; AGT; AHSG; ATM; B2M; CAD; CLTB; CLU; COL18A1; COL1A1; COL1A2; COL24A1; CP; CRP; CTSD; DKK1; DSP; E2F4; FECH; FGA; FGB; FGG; FN1; FZD5; GAPDH; GSN; INSR; ITGB5; JUND; KALRN; KAT5; LHCGR; LRP1; MED1; MYLPF; NOS2; PGM1; PKM; PLG; PPP1R13B; PTPRJ; SRF; TFRC; TGFBR2; TLN1; VTN;
Regulation of Androgen receptor activity	6	108	1.67598	2.98879	0.0156363	1	0.230808	1	GSN; KAT5; MED1; RXRG; SMARCA2; SRF;
Proteoglycan syndecan-mediated signaling events	54	1342	15.0838	2.16174	6.44505e-08	0.000107503	7.67881e-06	3.57808e-05	A2M; ACTA1; ACTA2; ADAM12; AGT; AHSG; ATM; B2M; CAD; CLTB; CLU; COL18A1; COL1A1; COL1A2; COL24A1; CP; CRP; CTSD; DKK1; DSP; E2F4; FECH; FGA; FGB; FGG; FN1; FZD5; GAPDH; GSN; INSR; ITGB5; JUND; KALRN; KAT5; KNG1; LAMA1; LHCGR; LRP1; MDK; MED1; MYLPF; NOS2; PGM1; PKM; PLG; PPIB; PPP1R13B; PTPRJ; SRF; TFRC; TGFBR2; TLN1; TNC; VTN;
Glypican 2 network	1	2	0.27933	26.9904	0.0368879	1	0.449116	1	MDK;
BMP receptor signaling	4	226	1.11732	0.953018	0.609371	1	1	1	AHSG; ATM; NOS2; SRF;
Endogenous TLR signaling	1	57	0.27933	0.951601	0.657928	1	1	1	ATM;
Aurora A signaling	1	64	0.27933	0.847536	0.700217	1	1	1	ATM;
RhoA signaling pathway	10	205	2.7933	2.62267	0.00520731	1	0.0886306	0.41299	ACTA1; ARHGEF12; COL24A1; JUND; KALRN; KAT5; NOS2; RASGRF1; SRF; TLN1;
Class I PI3K signaling events mediated by Akt	48	1285	13.4078	2.00683	3.11524e-06	0.00519622	0.000122922	0.000572777	A2M; ACTA1; ACTA2; AGT; AHSG; ATM; B2M; CAD; CLTB; CLU; COL18A1; COL1A1; COL1A2; COL24A1; CP; CRP; CTSD; DKK1; DSP; E2F4; FECH; FGA; FGB; FGG; FN1; FZD5; GAPDH; GSN; INSR; ITGB5; JUND; KALRN; KAT5; LHCGR; LRP1; MED1; MYLPF; NOS2; PGM1; PKM; PLG; PPP1R13B; PTPRJ; SRF; TFRC; TGFBR2; TLN1; VTN;
LKB1 signaling events	48	1305	13.4078	1.97607	4.73889e-06	0.00790447	0.000146379	0.00068208	A2M; ACTA1; ACTA2; AGT; AHSG; ATM; B2M; CAD; CLTB; CLU; COL18A1; COL1A1; COL1A2; COL24A1; CP; CRP; CTSD; DKK1; DSP; E2F4; FECH; FGA; FGB; FGG; FN1; FZD5; GAPDH; GSN; INSR; ITGB5; JUND; KALRN; KAT5; LHCGR; LRP1; MED1; MYLPF; NOS2; PGM1; PKM; PLG; PPP1R13B; PTPRJ; SRF; TFRC; TGFBR2; TLN1; VTN;
Regulation of RhoA activity	10	205	2.7933	2.62267	0.00520731	1	0.0886306	0.41299	ACTA1; ARHGEF12; COL24A1; JUND; KALRN; KAT5; NOS2; RASGRF1; SRF; TLN1;
Signaling events mediated by PRL	1	23	0.27933	2.3577	0.351096	1	1	1	AGT;
Trk receptor signaling mediated by the MAPK pathway	1	34	0.27933	1.59514	0.472438	1	1	1	SRF;
Trk receptor signaling mediated by PI3K and PLC-gamma	1	63	0.27933	0.860986	0.694511	1	1	1	SRF;
AndrogenReceptor	1	78	0.27933	0.695433	0.76979	1	1	1	KAT5;
Wnt	4	82	1.11732	2.62641	0.0668262	1	0.707525	1	DKK1; FZD5; LRP1; SOX1;
Alpha6Beta4Integrin	1	48	0.27933	1.12999	0.594705	1	1	1	DSP;
TGFBR	3	125	0.837989	1.29332	0.41221	1	1	1	E2F4; JUND; TGFBR2;
EGFR1	1	138	0.27933	0.393093	0.925926	1	1	1	JUND;
NOTCH	3	57	0.837989	2.83596	0.0898784	1	0.797432	1	HIVEP3; MAML3; SPEN;
Mesenchymal-to-epithelial transition	4	223	1.11732	0.965838	0.598845	1	1	1	DSP; RAB11FIP1; SHANK2; SORD;
Epithelial-to-mesenchymal transition	11	185	3.07263	3.19651	0.000720233	1	0.0171621	0.07997	ANK2; C1R; COL5A2; COL6A1; FBLN1; FN1; HEG1; SERPINF1; SERPING1; TNC; VCAM1;

## Sheet: Protein domain
Analysis: Protein domain
Dataset name: Broiler tumor
Number of genes in the dataset: 358
Number of genes in the dataset (which are available in Protein domain database) :324
Number of genes in background: 19230
Is analysis quantitative: No
						Corrected p-values
Protein domain	No. of genes in the dataset	No.of genes in the background dataset	Percentage of genes	Fold enrichment	P-value (Hypergeometric test)	Bonferroni method	BH method	Q-value (Storey-Tibshirani method)
coiled coil region	58	2968	16.2011	1.04984	0.36464	1	1	1	ANK2; ANKRD26; APC2; APOA1; APOA5; APOB; ARHGEF12; ATRX; BAZ2B; BMS1; CACNA1E; CASKIN1; CHTF18; COMP; DNAH12; DSP; E2F4; GCN1; GORAB; HADHA; HECTD4; HERC2; IST1; KALRN; KCNH2; KMT2D; LAMA1; MACF1; MAML3; MAN1A1; MCM3AP; MDN1; MYH6; MYH7; MYO18A; NAV1; NCKAP5L; PDZD8; PPP1R13B; RANBP2; RAPH1; RASGRF1; RC3H1; SBNO1; SCN11A; SCN4A; SHROOM3; SMC6; SMG1; SPEN; STARD9; SYNRG; TLN1; TMEM165; TTLL9; TUBB…
signal peptide	162	3668	45.2514	2.37244	3.97139e-30	3.85225e-27	3.85225e-27	2.08565e-26	A2M; A2ML1; ACSF2; ADAM12; ADAM15; ADAM32; ADAMTS13; AGRN; AGT; AHSG; ALB; ALG14; AMBP; APOA1; APOA2; APOA5; APOB; APOC3; APOH; B2M; C1QA; C1QC; C1QTNF3; C3; C4A; C4B; C5; C6; C7; C8A; C8B; C8G; CD36; CD48; CD5L; CELSR1; CETP; CFD; CFH; CGREF1; CLSTN2; CLU; COL11A1; COL18A1; COL19A1; COL1A1; COL1A2; COL22A1; COL24A1; COL27A1; COL28A1; COL2A1; COL3A1; COL4A1; COL4A5; COL4A6; COL5A2; COL6A1; COL6A3…
transmembrane domain	87	4771	24.3017	0.979587	0.60925	1	1	1	ABCA1; ABCA3; ABCA8; ABCB6; ADAM12; ADAM15; ADAM32; ADAMTS13; ADCY6; ALDH3A2; ALG12; ALG14; ATP10A; BRS3; CACNA1D; CACNA1E; CD163L1; CD36; CD48; CELSR1; CFTR; CLSTN2; DAG1; DCHS1; DYSF; EPHA4; EXD2; FAT4; FLRT1; GP1BA; GPX3; HEG1; HHLA2; IL1RAPL2; INSR; ITGB5; KCNH2; KDELR2; KIAA1109; LCAT; LHCGR; LRCH1; LRP1; LRP1B; LRP2; LSAMP; LVRN; MAN1A1; MDK; MDM1; MROH7; MYOF; NRP1; PDZD8; PIGT; PIK3IP1; P…
TPR	1	93	0.27933	0.583279	0.826558	1	1	1	TTC24;
IG	8	340	2.23464	1.26539	0.300705	1	1	1	CD48; HHLA2; HMCN1; IGFN1; IL1RAPL2; LSAMP; MXRA5; VCAM1;
ZnF_U1	1	26	0.27933	2.08576	0.386711	1	1	1	ZFHX3;
ZnF_C2H2	9	799	2.51397	0.605699	0.964237	1	1	1	HIVEP3; PRDM15; ZBTB20; ZFHX3; ZFPM1; ZNF226; ZNF469; ZNF653; ZNF865;
CA	5	114	1.39665	2.36036	0.0620113	1	0.612465	1	CELSR1; CLSTN2; DCHS1; FAT4; PCDH17;
EH	1	11	0.27933	4.92741	0.186792	1	1	1	SYNRG;
EFh	3	144	0.837989	1.12269	0.503857	1	1	1	CGREF1; MACF1; MYLPF;
S_TKc	3	307	0.837989	0.526621	0.927499	1	1	1	BMP2K; KALRN; TGFBR2;
HX	2	23	0.558659	4.69206	0.067644	1	0.632848	1	HPX; VTN;
DEXDc	3	112	0.837989	1.44342	0.346599	1	1	1	ATRX; SMARCA2; YTHDC2;
HELICc	3	111	0.837989	1.45643	0.341505	1	1	1	ATRX; SMARCA2; YTHDC2;
AT_hook	1	28	0.27933	1.93683	0.409364	1	1	1	ZNF653;
Proteasome_A_N	1	8	0.27933	6.77288	0.139606	1	0.95365	1	PSMA2;
RRM	4	221	1.11732	0.974578	0.591735	1	1	1	RBM15; RBM15B; SPEN; SRSF1;
Sema	1	30	0.27933	1.80776	0.431183	1	1	1	PLXND1;
PSI	2	44	0.558659	2.45318	0.19739	1	1	1	ITGB5; PLXND1;
IPT	1	27	0.27933	2.00854	0.398144	1	1	1	PLXND1;
RING	4	311	1.11732	0.692555	0.833849	1	1	1	ATRX; KMT2D; PHF7; RC3H1;
SH3	4	216	1.11732	0.997137	0.573641	1	1	1	CASKIN1; KALRN; PPP1R13B; SHANK2;
PTB	2	36	0.558659	2.99818	0.144321	1	0.978961	1	ANKS1A; RGS12;
CH	4	66	1.11732	3.26301	0.0345376	1	0.450621	1	ASPM; LRCH1; MACF1; MICALL2;
SPEC	3	32	0.837989	5.05086	0.0212947	1	0.327871	1	DSP; KALRN; MACF1;
ZnF_ZZ	2	19	0.558659	5.67935	0.0479794	1	0.560723	1	DYTN; HERC2;
LRRNT	6	99	1.67598	3.26047	0.010507	1	0.195995	1	FLRT1; GP1BA; LHCGR; MXRA5; PRELP; SLITRK3;
LRR	7	233	1.95531	1.61595	0.145595	1	0.980746	1	CNOT6; FLRT1; GP1BA; LRCH1; MXRA5; PRELP; SLITRK3;
LRR_TYP	6	132	1.67598	2.44541	0.0371646	1	0.450621	1	CNOT6; FLRT1; GP1BA; LRCH1; MXRA5; SLITRK3;
LRRCT	4	90	1.11732	2.39297	0.0872649	1	0.719009	1	FLRT1; GP1BA; MXRA5; SLITRK3;
IGc2	7	211	1.95531	1.78443	0.100208	1	0.783888	1	HMCN1; HSPG2; IGFN1; KALRN; LSAMP; MXRA5; VCAM1;
IG_like	3	128	0.837989	1.26301	0.427091	1	1	1	HHLA2; IGFN1; VCAM1;
ANK	10	249	2.7933	2.15924	0.018661	1	0.291954	1	ANK2; ANKRD26; ANKRD52; ANKS1A; ASB1; CASKIN1; NOTCH1; PPP1R13B; SHANK2; YTHDC2;
FN3	10	187	2.7933	2.8751	0.00271995	1	0.0659587	0.357108	COL6A3; COL7A1; EPHA4; FLRT1; FN1; IGFN1; INSR; KALRN; PTPRJ; TNC;
BTB	2	179	0.558659	0.603119	0.849183	1	1	1	RHOBTB1; ZBTB20;
KRAB	1	376	0.27933	0.14428	0.999204	1	1	1	ZNF226;
GAS2	1	5	0.27933	10.8285	0.0896908	1	0.719009	1	MACF1;
SET	2	47	0.558659	2.29663	0.217871	1	1	1	KMT2D; PRDM15;
PAS	2	32	0.558659	3.37283	0.119114	1	0.87285	1	KCNH2; NPAS3;
HLH	2	116	0.558659	0.930647	0.63904	1	1	1	BHLHE22; NPAS3;
ZnF_C4	2	46	0.558659	2.34654	0.211021	1	1	1	RXRG; THRB;
HOLI	2	48	0.558659	2.24879	0.224741	1	1	1	RXRG; THRB;
WD40	2	269	0.558659	0.40134	0.962004	1	1	1	DENND3; LYST;
RGS	1	35	0.27933	1.54958	0.482277	1	1	1	RGS12;
EGF	23	208	6.42458	5.94178	7.90667e-12	7.66947e-09	2.55649e-09	1.38411e-08	ADAM15; ADAM32; AGRN; CELSR1; COMP; F10; F9; FAT4; FBLN1; HABP2; HEG1; HMCN1; HSPG2; ITGB5; LRP1; LRP1B; LRP2; MEGF6; NOTCH1; PROS1; STAB1; TECTA; TNC;
EGF_like	13	87	3.63128	8.03142	7.67974e-09	7.44935e-06	9.31169e-07	5.04145e-06	AGRN; FBLN1; FCGBP; HEG1; HSPG2; LAMA1; LRP1; LRP1B; LRP2; MEGF6; STAB1; TECTA; TNC;
VIT	2	9	0.558659	11.9827	0.0114113	1	0.208848	1	ITIH2; ITIH3;
VWA	12	84	3.35196	7.67885	4.89224e-08	4.74547e-05	4.31406e-06	2.33568e-05	COL22A1; COL28A1; COL6A1; COL6A3; COL7A1; HMCN1; ITGB5; ITIH2; ITIH3; MDN1; VWA8; VWF;
FN2	1	14	0.27933	3.87229	0.231397	1	1	1	FN1;
FN1	1	4	0.27933	13.5289	0.0724187	1	0.632848	1	FN1;
KR	3	16	0.837989	10.0986	0.00299242	1	0.0691106	0.374172	HABP2; PIK3IP1; PLG;
Tryp_SPc	7	115	1.95531	3.27391	0.0057568	1	0.116335	0.629853	C1R; CFD; F10; F9; HABP2; MASP2; PLG;
UBQ	1	45	0.27933	1.2053	0.571141	1	1	1	TMUB1;
EGF_CA	15	98	4.18994	8.22611	3.76497e-10	3.65202e-07	9.13005e-08	4.94311e-07	C1R; COMP; F10; F9; FAT4; FBLN1; HEG1; HMCN1; LRP1; LRP1B; LRP2; MASP2; MEGF6; NOTCH1; PROS1;
VWC	8	38	2.23464	11.3193	4.00782e-07	0.000388758	2.99045e-05	0.000161906	COL1A1; COL2A1; COL3A1; COL5A2; FCGBP; MUC5AC; TECTA; VWF;
AAA	12	145	3.35196	4.44866	1.7719e-05	0.0171874	0.000954857	0.0051697	ABCA1; ABCA3; ABCA8; ABCB6; CFTR; CHTF18; DNAH12; MDN1; NAV1; NUBP1; SPATA5L1; VWA8;
FA58C	2	20	0.558659	5.39552	0.0526698	1	0.565693	1	F5; NRP1;
RanBD	1	13	0.27933	4.16993	0.216807	1	1	1	RANBP2;
SPRY	1	77	0.27933	0.704464	0.765405	1	1	1	HECTD4;
CCP	7	55	1.95531	6.8448	6.87931e-05	0.0667293	0.00290127	0.0157078	APOH; C1R; C6; C7; CFH; F13B; MASP2;
IQ	8	84	2.23464	5.12137	0.000169847	0.164751	0.0061019	0.0330364	ASPM; MYH6; MYH7; MYO18A; MYO1A; RASGRF1; SCN4A; SCN5A;
HOX	2	234	0.558659	0.461366	0.934175	1	1	1	MIXL1; ZFHX3;
PDZ	6	150	1.67598	2.15198	0.0619159	1	0.612465	1	ARHGEF12; MYO18A; PDZD8; RGS12; SHANK2; SHROOM3;
B41	1	51	0.27933	1.06353	0.616978	1	1	1	TLN1;
PH	6	278	1.67598	1.16118	0.415279	1	1	1	ARHGEF12; DGKD; IRS4; KALRN; RAPH1; RASGRF1;
C2	3	138	0.837989	1.17149	0.475646	1	1	1	DYSF; MYOF; RAB11FIP1;
HECTc	2	28	0.558659	3.85449	0.0951939	1	0.750716	1	HECTD4; HERC2;
PAC	2	26	0.558659	4.15088	0.0838245	1	0.719009	1	KCNH2; NPAS3;
RBD	1	7	0.27933	7.73905	0.123279	1	0.87285	1	RGS12;
GoLoco	1	7	0.27933	7.73905	0.123279	1	0.87285	1	RGS12;
C1Q	5	28	1.39665	9.60747	0.000150212	0.145706	0.00560407	0.0303411	C1QA; C1QC; C1QTNF3; COL8A1; OTOL1;
LIM	1	73	0.27933	0.743059	0.747016	1	1	1	MICALL2;
FerI	2	5	0.558659	21.5498	0.00333011	1	0.0734138	0.39747	DYSF; MYOF;
FerA	2	3	0.558659	35.8686	0.0010241	0.993378	0.0301024	0.162978	DYSF; MYOF;
FerB	2	5	0.558659	21.5498	0.00333011	1	0.0734138	0.39747	DYSF; MYOF;
DysFN	2	4	0.558659	26.9238	0.00202296	1	0.0516387	0.279578	DYSF; MYOF;
DysFC	2	4	0.558659	26.9238	0.00202296	1	0.0516387	0.279578	DYSF; MYOF;
ACTIN	5	31	1.39665	8.67801	0.00024807	0.240628	0.00776219	0.0420254	ACTA1; ACTA2; ACTB; ACTBL2; ACTG1;
SEC14	1	26	0.27933	2.08576	0.386711	1	1	1	KALRN;
GLA	3	13	0.837989	12.4272	0.00159289	1	0.0454441	0.24604	F10; F9; PROS1;
TyrKc	2	88	0.558659	1.22673	0.48971	1	1	1	EPHA4; INSR;
PTPc	2	37	0.558659	2.91717	0.150787	1	0.999748	1	PTPRJ; PTPRN2;
LINK	1	14	0.27933	3.87229	0.231397	1	1	1	STAB1;
CUB	4	49	1.11732	4.39485	0.0129551	1	0.228481	1	C1R; DMBT1; MASP2; NRP1;
PTX	1	7	0.27933	7.73905	0.123279	1	0.87285	1	CRP;
GPS	1	33	0.27933	1.64346	0.462413	1	1	1	CELSR1;
INB	1	8	0.27933	6.77288	0.139606	1	0.95365	1	ITGB5;
Integrin_B_tail	1	7	0.27933	7.73905	0.123279	1	0.87285	1	ITGB5;
TIR	1	19	0.27933	2.8538	0.300382	1	1	1	IL1RAPL2;
CHROMO	1	34	0.27933	1.59514	0.472438	1	1	1	KAT5;
FRI	2	19	0.558659	5.67935	0.0479794	1	0.560723	1	COL18A1; FZD5;
Frizzled	1	11	0.27933	4.92741	0.186792	1	1	1	FZD5;
TSP1	7	64	1.95531	5.8824	0.000182499	0.177024	0.00632229	0.0342296	ADAMTS13; C6; C7; C8A; C8B; HMCN1; ISM2;
ZU5	1	9	0.27933	6.02117	0.155631	1	0.999748	1	ANK2;
DEATH	1	27	0.27933	2.00854	0.398144	1	1	1	ANK2;
ARM	2	29	0.558659	3.72163	0.101035	1	0.784031	1	APC2; GCN1;
PHD	4	92	1.11732	2.34096	0.0927973	1	0.737814	1	BAZ2B; KMT2D; PHF7; TCF20;
BRLZ	1	52	0.27933	1.04308	0.624128	1	1	1	JUND;
CYCc	2	18	0.558659	5.99469	0.0434519	1	0.52035	1	ADCY6; GUCY1A2;
SAM	5	92	1.39665	2.92474	0.0287025	1	0.42184	1	ANKS1A; CASKIN1; DGKD; EPHA4; SHANK2;
CT	2	21	0.558659	5.13871	0.0575156	1	0.581147	1	MUC5AC; VWF;
HA2	1	18	0.27933	3.01226	0.287098	1	1	1	YTHDC2;
IGc1	2	41	0.558659	2.63263	0.177169	1	1	1	B2M; IGLL1;
VWD	4	15	1.11732	14.3499	0.000137056	0.132944	0.00531777	0.028791	FCGBP; MUC5AC; TECTA; VWF;
C8	4	12	1.11732	17.9344	5.19519e-05	0.0503933	0.00229061	0.0124016	FCGBP; MUC5AC; TECTA; VWF;
VWC_def	1	5	0.27933	10.8285	0.0896908	1	0.719009	1	VWF;
TGFB	2	38	0.558659	2.84042	0.157308	1	1	1	NODAL; VWF;
TSPN	7	26	1.95531	14.4764	3.54506e-07	0.000343871	2.86559e-05	0.000155146	COL11A1; COL18A1; COL19A1; COL22A1; COL24A1; COL27A1; COL9A1;
KAZAL	3	47	0.837989	3.43923	0.0568846	1	0.580821	1	AGRN; C6; SPINK5;
C1	2	67	0.558659	1.61117	0.355377	1	1	1	DGKD; PDZD8;
DAGKc	1	15	0.27933	3.61431	0.245716	1	1	1	DGKD;
DAGKa	1	10	0.27933	5.41966	0.171358	1	1	1	DGKD;
RA	1	31	0.27933	1.74946	0.441789	1	1	1	RAPH1;
MYSc	4	38	1.11732	5.66671	0.00529256	1	0.109229	0.591381	MYH6; MYH7; MYO18A; MYO1A;
RhoGEF	3	67	0.837989	2.41274	0.129036	1	0.90699	1	ARHGEF12; KALRN; RASGRF1;
LDLa	8	47	2.23464	9.15222	2.227e-06	0.00216019	0.000135012	0.000730969	C6; C7; C8A; C8B; HSPG2; LRP1; LRP1B; LRP2;
SR	3	26	0.837989	6.21599	0.0121124	1	0.217574	1	CD163L1; CD5L; DMBT1;
MAM	1	17	0.27933	3.18934	0.273562	1	1	1	NRP1;
FHA	1	28	0.27933	1.93683	0.409364	1	1	1	STARD9;
cNMP	1	34	0.27933	1.59514	0.472438	1	1	1	KCNH2;
RasGEFN	1	21	0.27933	2.58214	0.326215	1	1	1	RASGRF1;
RasGEF	1	29	0.27933	1.87007	0.420376	1	1	1	RASGRF1;
HormR	1	26	0.27933	2.08576	0.386711	1	1	1	CELSR1;
GEL	1	8	0.27933	6.77288	0.139606	1	0.95365	1	GSN;
Cyt-b5	1	14	0.27933	3.87229	0.231397	1	1	1	HERC2;
Tubulin	2	23	0.558659	4.69206	0.067644	1	0.632848	1	TUBB; TUBB2B;
Tubulin_C	2	22	0.558659	4.90524	0.0625094	1	0.612465	1	TUBB; TUBB2B;
AARP2CN	1	2	0.27933	26.9904	0.0368879	1	0.450621	1	BMS1;
DUF663	1	2	0.27933	26.9904	0.0368879	1	0.450621	1	BMS1;
EGF_Lam	6	33	1.67598	9.77942	2.89112e-05	0.0280438	0.00140219	0.00759162	AGRN; CELSR1; HSPG2; LAMA1; MEGF6; STAB1;
DENN	1	16	0.27933	3.38855	0.25977	1	1	1	DENND3;
dDENN	1	16	0.27933	3.38855	0.25977	1	1	1	DENND3;
PGAM	1	10	0.27933	5.41966	0.171358	1	1	1	PGAM1;
SERPIN	9	35	2.51397	13.8235	1.11949e-08	1.0859e-05	1.20656e-06	6.53246e-06	AGT; SERPINA1; SERPINA3; SERPINA4; SERPINA5; SERPIND1; SERPINF1; SERPINF2; SERPING1;
BRK	1	5	0.27933	10.8285	0.0896908	1	0.719009	1	SMARCA2;
DISIN	3	21	0.837989	7.69529	0.00663475	1	0.129763	0.70255	ADAM12; ADAM15; ADAM32;
ACR	4	23	1.11732	9.36078	0.000790393	0.766681	0.0239588	0.129716	ADAM12; ADAM15; ADAM32; ADAMTS13;
KU	3	17	0.837989	9.50488	0.00358393	1	0.0772536	0.41826	AMBP; COL28A1; COL6A3;
RHO	1	20	0.27933	2.71118	0.31342	1	1	1	RHOBTB1;
Ca_chan_IQ	2	7	0.558659	15.4015	0.00682257	1	0.129763	0.70255	CACNA1D; CACNA1E;
LamG	8	44	2.23464	9.7761	1.31773e-06	0.0012782	9.12999e-05	0.000494308	AGRN; CELSR1; COL11A1; COL18A1; FAT4; HSPG2; LAMA1; PROS1;
HMG	3	51	0.837989	3.16953	0.069264	1	0.632848	1	KMT2D; SOX1; SOX4;
SOCS_box	1	38	0.27933	1.42728	0.510709	1	1	1	ASB1;
SOCS	1	22	0.27933	2.46482	0.338772	1	1	1	ASB1;
ZP	4	15	1.11732	14.3499	0.000137056	0.132944	0.00531777	0.028791	DMBT1; TECTA; ZP1; ZP3;
FAS1	2	4	0.558659	26.9238	0.00202296	1	0.0516387	0.279578	POSTN; STAB1;
CLb	1	2	0.27933	26.9904	0.0368879	1	0.450621	1	CLU;
CLa	1	2	0.27933	26.9904	0.0368879	1	0.450621	1	CLU;
Gp_dh_N	1	2	0.27933	26.9904	0.0368879	1	0.450621	1	GAPDH;
BROMO	2	43	0.558659	2.51022	0.190616	1	1	1	BAZ2B; SMARCA2;
DUF3585	1	8	0.27933	6.77288	0.139606	1	0.95365	1	MICALL2;
LY	3	15	0.837989	10.7714	0.0024651	1	0.0613115	0.331947	LRP1; LRP1B; LRP2;
PTBI	1	12	0.27933	4.51713	0.20194	1	1	1	IRS4;
IRS	2	14	0.558659	7.70624	0.0271319	1	0.404892	1	IRS4; TLN1;
EPH_lbd	1	14	0.27933	3.87229	0.231397	1	1	1	EPHA4;
KISc	1	44	0.27933	1.23269	0.562987	1	1	1	STARD9;
MBD	1	10	0.27933	5.41966	0.171358	1	1	1	BAZ2B;
FU	1	18	0.27933	3.01226	0.287098	1	1	1	INSR;
Beach	1	9	0.27933	6.02117	0.155631	1	0.999748	1	LYST;
PI3Ka	1	9	0.27933	6.02117	0.155631	1	0.999748	1	PI4KA;
PI3Kc	3	16	0.837989	10.0986	0.00299242	1	0.0691106	0.374172	ATM; PI4KA; SMG1;
FOLN	2	11	0.558659	9.80603	0.0170111	1	0.291954	1	AGRN; FCGBP;
SEA	2	14	0.558659	7.70624	0.0271319	1	0.404892	1	AGRN; HSPG2;
TECPR	1	3	0.27933	18.0235	0.0548197	1	0.565693	1	HERC2;
ZnF_RBZ	1	23	0.27933	2.3577	0.351096	1	1	1	RANBP2;
COLFI	8	11	2.23464	39.0777	2.09837e-12	2.03542e-09	1.01771e-09	5.51001e-09	COL11A1; COL1A1; COL1A2; COL24A1; COL27A1; COL2A1; COL3A1; COL5A2;
MADS	1	6	0.27933	9.02675	0.106642	1	0.795715	1	SRF;
Enolase_N	1	4	0.27933	13.5289	0.0724187	1	0.632848	1	ENO3;
Enolase_C	1	4	0.27933	13.5289	0.0724187	1	0.632848	1	ENO3;
LamNT	1	16	0.27933	3.38855	0.25977	1	1	1	LAMA1;
NL	1	7	0.27933	7.73905	0.123279	1	0.87285	1	NOTCH1;
CY	4	17	1.11732	12.6626	0.000232028	0.225067	0.00750224	0.040618	AHSG; FETUB; HRG; KNG1;
FATC	2	6	0.558659	17.9641	0.00493379	1	0.104039	0.563277	ATM; SMG1;
FBG	4	29	1.11732	7.42474	0.00194165	1	0.0516387	0.279578	FGA; FGB; FGG; TNC;
35EXOc	1	5	0.27933	10.8285	0.0896908	1	0.719009	1	EXD2;
PAN_AP	1	6	0.27933	9.02675	0.106642	1	0.795715	1	PLG;
ILWEQ	1	4	0.27933	13.5289	0.0724187	1	0.632848	1	TLN1;
H2A	1	27	0.27933	2.00854	0.398144	1	1	1	H2AFX;
DDT	1	5	0.27933	10.8285	0.0896908	1	0.719009	1	BAZ2B;
PostSET	1	18	0.27933	3.01226	0.287098	1	1	1	KMT2D;
BPI1	1	9	0.27933	6.02117	0.155631	1	0.999748	1	CETP;
BPI2	1	9	0.27933	6.02117	0.155631	1	0.999748	1	CETP;
SAPA	1	3	0.27933	18.0235	0.0548197	1	0.565693	1	PSAP;
SapB	1	6	0.27933	9.02675	0.106642	1	0.795715	1	PSAP;
C345C	4	17	1.11732	12.6626	0.000232028	0.225067	0.00750224	0.040618	C3; C4A; C4B; C5;
FYRN	1	5	0.27933	10.8285	0.0896908	1	0.719009	1	KMT2D;
FYRC	1	4	0.27933	13.5289	0.0724187	1	0.632848	1	KMT2D;
MACPF	4	12	1.11732	17.9344	5.19519e-05	0.0503933	0.00229061	0.0124016	C6; C7; C8A; C8B;
A2M_N_2	6	9	1.67598	35.8289	3.19997e-09	3.10397e-06	4.43424e-07	2.40075e-06	A2M; A2ML1; C3; C4A; C4B; C5;
ANATO	5	7	1.39665	38.3888	4.42987e-08	4.29697e-05	4.29697e-06	2.32643e-05	C3; C4A; C4B; C5; FBLN1;
A2M	6	9	1.67598	35.8289	3.19997e-09	3.10397e-06	4.43424e-07	2.40075e-06	A2M; A2ML1; C3; C4A; C4B; C5;
A2M_recep	6	9	1.67598	35.8289	3.19997e-09	3.10397e-06	4.43424e-07	2.40075e-06	A2M; A2ML1; C3; C4A; C4B; C5;
LamB	2	7	0.558659	15.4015	0.00682257	1	0.129763	0.70255	HSPG2; LAMA1;
QLQ	1	2	0.27933	26.9904	0.0368879	1	0.450621	1	SMARCA2;
HSA	1	3	0.27933	18.0235	0.0548197	1	0.565693	1	SMARCA2;
SnAC	1	2	0.27933	26.9904	0.0368879	1	0.450621	1	SMARCA2;
LsmAD	1	2	0.27933	26.9904	0.0368879	1	0.450621	1	ATXN2;
CPSase_sm_chain	1	2	0.27933	26.9904	0.0368879	1	0.450621	1	CAD;
CPSase_L_D3	1	2	0.27933	26.9904	0.0368879	1	0.450621	1	CAD;
MGS	1	3	0.27933	18.0235	0.0548197	1	0.565693	1	CAD;
CADG	1	3	0.27933	18.0235	0.0548197	1	0.565693	1	DAG1;
PWI	1	3	0.27933	18.0235	0.0548197	1	0.565693	1	SRRM1;
Fib_alpha	3	3	0.837989	53.7136	6.39928e-06	0.0062073	0.000365135	0.00197688	FGA; FGB; FGG;
FIMAC	3	4	0.837989	40.3187	2.52427e-05	0.0244854	0.0012887	0.00697719	AGRN; C6; C7;
ALBUMIN	1	4	0.27933	13.5289	0.0724187	1	0.632848	1	ALB;
C4	4	6	1.11732	35.8389	1.7205e-06	0.00166888	0.000111259	0.000602367	COL4A1; COL4A4; COL4A5; COL4A6;
PLEC	1	6	0.27933	9.02675	0.106642	1	0.795715	1	DSP;
G2F	1	3	0.27933	18.0235	0.0548197	1	0.565693	1	HMCN1;
SO	1	9	0.27933	6.02117	0.155631	1	0.999748	1	VTN;
APC10	1	7	0.27933	7.73905	0.123279	1	0.87285	1	HERC2;
TAN	1	1	0.27933	53.7136	0.0186167	1	0.291954	1	ATM;
VPS10	1	5	0.27933	10.8285	0.0896908	1	0.719009	1	SORT1;
Tower	1	1	0.27933	53.7136	0.0186167	1	0.291954	1	BRCA2;
NOD	1	4	0.27933	13.5289	0.0724187	1	0.632848	1	NOTCH1;
NODP	1	4	0.27933	13.5289	0.0724187	1	0.632848	1	NOTCH1;
RESP18	1	3	0.27933	18.0235	0.0548197	1	0.565693	1	PTPRN2;
AMOP	1	4	0.27933	13.5289	0.0724187	1	0.632848	1	ISM2;
DUF3454	1	3	0.27933	18.0235	0.0548197	1	0.565693	1	NOTCH1;
Integrin_b_cyt	1	6	0.27933	9.02675	0.106642	1	0.795715	1	ITGB5;
LPD_N	1	2	0.27933	26.9904	0.0368879	1	0.450621	1	APOB;
PTN	1	2	0.27933	26.9904	0.0368879	1	0.450621	1	MDK;
DUF1943	1	1	0.27933	53.7136	0.0186167	1	0.291954	1	APOB;
MamL-1	1	3	0.27933	18.0235	0.0548197	1	0.565693	1	MAML3;
TR_THY	1	1	0.27933	53.7136	0.0186167	1	0.291954	1	TTR;
NIDO	1	5	0.27933	10.8285	0.0896908	1	0.719009	1	TECTA;
FSA_C	1	1	0.27933	53.7136	0.0186167	1	0.291954	1	KIAA1109;

## Sheet: Site of expression
Analysis: Site of expression
Dataset name: Broiler tumor
Number of genes in the dataset: 358
Number of genes in the dataset (which are available in Site of expression database) :356
Number of genes in background: 19230
Is analysis quantitative: No
						Corrected p-values
Site of expression	No. of genes in the dataset	No.of genes in the background dataset	Percentage of genes	Fold enrichment	P-value (Hypergeometric test)	Bonferroni method	BH method	Q-value (Storey-Tibshirani method)
T cells	32	1726	8.93855	0.996155	0.537296	1	1	1	ALB; ALDOC; APOA1; ATM; ATRX; C3; CD48; CLTB; CMAS; EIF2S3; GAPDH; GCN1; HADHA; HBB; IST1; MACF1; MED1; PGAM1; PKM; PPIB; PTPRJ; PYGB; RANBP2; RBM15; SEC16A; SMARCA2; SOX4; SRRM1; SRSF1; TFRC; TLN1; TUBB;
Monocyte	110	2842	30.7263	2.07917	8.34755e-15	7.07872e-12	1.22047e-13	4.11825e-13	A2M; ACTA1; ACTA2; ACTB; ACTBL2; ACTG1; ADAM15; AGRN; AGT; AHSG; ALB; ALDH3A2; ALDOC; AMBP; APOA1; APOA2; APOB; APOC3; APOH; ATM; B2M; C1QA; C1R; C3; C4A; C4B; C7; C8A; C8B; CAD; CD36; CD5L; CFH; CLTB; CLU; CMAS; COMP; CP; CTSD; CUTA; DAG1; DSP; EEF1A2; EIF2S3; F13B; F5; FBLN1; FCGBP; FECH; FGA; FGB; FGG; FN1; GAPDH; GCN1; GSN; H2AFX; HADHA; HBB; HPX; HRG; INSR; ITIH2; JCHAIN; KNG1; LCAT; MYOF; N…
MDA468	41	760	11.4525	2.89838	1.0275e-09	8.71317e-07	1.16176e-08	3.92013e-08	ACTA1; ACTB; ACTG1; AGRN; AHSG; ALB; APOB; B2M; C4A; C4B; CLU; CP; CTSD; CUTA; DAG1; DKK1; DSP; FBLN1; FN1; GAPDH; GSN; HBB; MDK; MYOF; PGAM1; PGM1; PKM; PLG; PPIB; PSAP; PSMA2; PYGB; SERPINA3; SOD3; SRSF1; TFRC; TLN1; TNC; TUBB; UGP2; VTN;
Small intestine	186	8360	51.9553	1.19513	0.000687442	0.582951	0.0031008	0.0104631	A2M; ABCA3; ABCA8; ACTB; ADAM12; ADAM15; ADAMTS13; ADCY6; AGRN; ALB; ALDH3A2; ALDOC; APC2; APOA1; APOB; APOH; ARHGEF12; ASB1; ASPM; ATM; ATP10A; ATRX; ATXN2; B2M; BAZ2B; BMP2K; BRCA2; BRS3; C1QA; C1QC; C1QTNF3; C1R; C3; C4A; C4B; C7; CACNA1D; CAD; CD163L1; CD36; CETP; CFTR; CGREF1; CLSTN2; CLTB; CLU; COL18A1; COL22A1; COL2A1; COL3A1; COL6A3; CP; CPQ; CRP; CTSD; CUTA; DAG1; DGKD; DKK1; DMBT1; DYSF…
Breast cancer	185	7467	51.676	1.33086	4.44471e-07	0.000376912	3.19417e-06	1.07781e-05	A2M; ABCA3; ACTA1; ACTB; ADAM12; ADAM15; ADCY6; AGT; AHSG; ALB; ALDH3A2; ALDOC; AMBP; APOH; ARHGEF12; ASB1; ASPM; ATM; ATRX; ATXN2; B2M; BAZ2B; BMP2K; BRCA2; BRS3; C1QA; C1QC; C1R; C3; C4A; C4B; C5; C7; C8B; CACNA1D; CAD; CD36; CFD; CFH; CFTR; CGREF1; CLSTN2; CLTB; CLU; COL18A1; COL1A1; COL22A1; COL3A1; COL4A1; COL6A3; CP; CPQ; CRP; CTSD; CUTA; DAG1; DKK1; DYSF; E2F4; EIF2S3; ENO3; EPHA4; EXD2; F…
Thyroid cancer	177	7281	49.4413	1.30584	4.43133e-06	0.00375777	2.86852e-05	9.6793e-05	A2M; ABCA3; ACTB; ADAM15; ADCY6; AGT; AHSG; ALB; ALDH3A2; ALDOC; AMBP; APOH; ARHGEF12; ASB1; ASPM; ATM; ATRX; ATXN2; B2M; BAZ2B; BMP2K; BRCA2; BRS3; C1QA; C1QC; C1QTNF3; C3; C4A; C4B; C5; C7; C8B; CACNA1D; CAD; CD163L1; CFD; CFTR; CGREF1; CLSTN2; CLTB; CLU; COL18A1; COL1A1; COL22A1; COL3A1; COL4A1; COL6A3; COL7A1; CP; CPQ; CRP; CTSD; CUTA; DAG1; DKK1; DYSF; E2F4; EIF2S3; ENO3; EPHA4; EXD2; F13B; …
Colon	174	8429	48.6034	1.10887	0.0376254	1	0.116447	0.392927	ABCA3; ACTB; ADAM12; ADAM15; ADAMTS13; ADCY6; AGRN; AGT; ALB; ALDH3A2; APC2; APOA5; APOB; ARHGEF12; ASPM; ATM; ATRX; ATXN2; B2M; BAZ2B; BMP2K; BMS1; BRCA2; BRS3; C1QA; C1QC; C1QTNF3; C4A; C4B; C5; C7; CACNA1D; CAD; CD36; CFTR; CGREF1; CLSTN2; CLTB; COL18A1; COL1A1; COL22A1; COL2A1; COL3A1; COL6A3; CP; CPQ; CRP; CTSD; CUTA; DAG1; DGKD; DKK1; DYSF; E2F4; EIF2S3; EPHA4; EXD2; F13B; FANCE; FAT4; FBLN…
Parathyroid gland	141	5997	39.3855	1.26299	0.000549447	0.465931	0.00253224	0.00854456	A2M; ABCA3; ACTB; ADAM15; ADCY6; AGT; ALDH3A2; AMBP; APOH; ARHGEF12; ASB1; ASPM; ATM; ATRX; ATXN2; BAZ2B; BMP2K; BRCA2; C1QA; C1QC; C4A; C4B; C5; C7; CACNA1D; CD163L1; CFTR; CGREF1; CLTB; CLU; COL18A1; COL22A1; COL3A1; CP; CPQ; CRP; CTSD; CUTA; DAG1; DKK1; DYSF; E2F4; EIF2S3; ENO3; EPHA4; EXD2; F9; FANCE; FBLN1; FECH; FGB; GAPDH; GCN1; GHDC; GORAB; GSN; H2AFX; HADHA; HBB; HHLA2; HIVEP3; HSPG2; IT…
Cervix, uterine	154	6391	43.0168	1.29439	6.18379e-05	0.0524385	0.000325705	0.00109903	A2M; ABCA3; ACTB; ADAM15; ADCY6; AGT; ALB; ALDH3A2; ALDOC; AMBP; APOA2; APOB; APOH; ARHGEF12; ASB1; ASPM; ATM; ATRX; ATXN2; B2M; BAZ2B; BMP2K; BRCA2; BRS3; C1QA; C3; C4A; C4B; C7; CACNA1D; CAD; CD36; CFH; CFTR; CGREF1; CLSTN2; CLTB; CLU; COL18A1; COL1A1; COL22A1; COL6A3; CP; CRP; CTSD; CUTA; DAG1; DKK1; EIF2S3; EXD2; FANCE; FBLN1; FCGBP; FECH; FETUB; FGB; FN1; GAPDH; GCN1; GHDC; GORAB; GSN; GUCY1…
Spleen	172	7887	48.0447	1.17146	0.00390067	1	0.0158266	0.053404	A2M; ABCA3; ABCA8; ACTB; ADAM15; ADAMTS13; ADCY6; AGRN; ALDH3A2; ANKRD26; APC2; ARHGEF12; ASB1; ASPM; ATM; ATRX; ATXN2; B2M; BAZ2B; BMP2K; BMS1; C1QA; C1QC; C1R; C3; C7; CACNA1D; CAD; CASKIN1; CD163L1; CD36; CD5L; CETP; CFH; CGREF1; CLSTN2; CLTB; CLU; CNOT6; COL18A1; COL27A1; COL4A1; CP; CPQ; CRP; CTSD; CUTA; DENND3; DGKD; DKK1; DYSF; EIF2S3; EPHA4; EXD2; F5; FAM63B; FANCE; FAT4; FBLN1; FECH; FET…
HUVEC	298	13061	83.2402	1.22557	2.63639e-11	2.23566e-08	3.24009e-10	1.09331e-09	A2M; A2ML1; ABCA1; ABCA3; ABCA8; ABCB6; ACSF2; ACTBL2; ADAM12; ADAM15; ADAM32; ADAMTS13; ADCY6; AGRN; AGT; AHSG; ALB; ALDH3A2; ALDOC; ALG12; ANK2; ANKRD26; ANKRD52; ANKS1A; APC2; APOA5; APOB; APOC3; APOH; ARHGEF12; ASB1; ASPM; ATM; ATP10A; ATRX; ATXN2; B2M; BAZ2B; BHLHE22; BMP2K; BMS1; BRCA2; BRS3; C1QA; C1QTNF3; C1R; C3; C4A; C5; C6; C7; C8A; C8G; CACNA1D; CACNA1E; CAD; CASKIN1; CD163L1; CD36; C…
Tonsils	172	7274	48.0447	1.27018	4.41474e-05	0.037437	0.000243097	0.000820287	ABCA3; ACTB; ADAM12; ADAM15; ADCY6; AHSG; ALB; ALDH3A2; ALDOC; AMBP; APOH; ARHGEF12; ASB1; ASPM; ATM; ATRX; ATXN2; B2M; BAZ2B; BMP2K; BMS1; BRCA2; C1QA; C1QC; C1R; C3; C4A; C4B; C7; CACNA1D; CAD; CD163L1; CD48; CFTR; CGREF1; CLSTN2; CLTB; CLU; COL18A1; COL1A1; COL22A1; COL3A1; COL6A1; COL6A3; COL7A1; CP; CRP; CTSD; CUTA; DAG1; DKK1; DMBT1; DYSF; E2F4; EIF2S3; EPHA4; EXD2; F13B; F5; F9; FANCE; FBL…
Jurkat A3	94	4200	26.257	1.20229	0.0258098	1	0.0848323	0.286251	A2M; ACSF2; ACTA1; ACTA2; ACTB; ACTG1; ADAM32; ALB; ANK2; ANKRD26; APC2; ASPM; ATM; ATRX; ATXN2; B2M; BMS1; C1QA; C3; C5; CAD; CD48; CFTR; CHTF18; CLTB; CLU; CMAS; CMSS1; COL27A1; CP; CTSD; CUTA; DSP; E2F4; EIF2S3; ENO3; F8A3; FAM63B; FCGBP; GCN1; GSN; H2AFX; HADHA; HBB; HERC2; HPS5; HRG; HSPG2; INSR; ITGB5; JCHAIN; KMT2D; LRP1; LYST; MDN1; MUC5AC; MYH7; NAV1; PCYOX1L; PDZD8; PIGT; PKM; PPIB; PSA…
Rectum	157	7113	43.8547	1.18565	0.00417995	1	0.016879	0.0569552	ABCA3; ACTB; ADAM12; ADAM15; ADCY6; AGT; ALB; ALDH3A2; APOH; ARHGEF12; ASB1; ASPM; ATM; ATRX; ATXN2; B2M; BAZ2B; BMP2K; BRCA2; BRS3; C1QA; C1QC; C1QTNF3; C3; C4A; C4B; C5; C7; CACNA1D; CAD; CD163L1; CFTR; CGREF1; CLSTN2; CLTB; COL18A1; COL1A1; COL22A1; COL2A1; COL3A1; COL6A3; CP; CRP; CTSD; CUTA; DAG1; DENND3; DKK1; E2F4; EIF2S3; EPHA4; EXD2; F13B; F5; F9; FANCE; FBLN1; FCGBP; FECH; FETUB; FGB; F…
Liver	287	11680	80.1676	1.31989	1.4426e-15	1.22332e-12	2.1845e-14	7.37121e-14	A2M; ABCA1; ABCA3; ABCA8; ABCB6; ACSF2; ACTA1; ACTA2; ACTB; ACTBL2; ACTG1; ADAM12; ADAM15; ADAMTS13; ADCY6; AGRN; AGT; AHSG; ALB; ALDH3A2; ALDOC; ALG12; AMBP; ANK2; ANKRD26; ANKS1A; APC2; APOA1; APOA2; APOA5; APOB; APOC3; APOH; ARHGEF12; ASB1; ASPM; ATM; ATRX; ATXN2; B2M; BAZ2B; BMP2K; BMS1; BRCA2; BRS3; C1QA; C1QC; C1R; C3; C4A; C4B; C5; C6; C7; C8A; C8B; C8G; CACNA1D; CAD; CASKIN1; CD163L1; CD3…
CNS	2	74	0.558659	1.45878	0.401896	1	0.831239	1	AGRN; NOTCH1;
CD4	93	1901	25.9777	2.62803	1.06852e-18	9.06105e-16	1.74251e-17	5.87977e-17	A2M; ACTA1; ACTA2; ACTB; ACTBL2; ACTG1; AGT; AHSG; ALB; ALDOC; AMBP; APOA1; APOA2; APOB; APOC3; APOH; B2M; C1QA; C1QC; C1R; C3; C4A; C4B; C5; C7; C8A; C8B; C8G; CAD; CD36; CFH; CLTB; CLU; COL18A1; COL1A2; COMP; CP; CTSD; CUTA; DSP; EIF2S3; F10; F13B; FBLN1; FGA; FGB; FGG; FN1; GAPDH; GCN1; GPX3; GSN; H2AFX; HADHA; HBB; HPX; HRG; ITIH2; ITIH3; JCHAIN; KNG1; LCAT; MASP2; ORM1; PGM1; PKM; PLG; PPIB;…
Skeletal muscles	223	9060	62.2905	1.32215	4.11901e-09	3.49292e-06	4.23971e-08	1.43061e-07	A2M; ABCA3; ABCA8; ABCB6; ACSF2; ACTA1; ACTA2; ACTB; ADAM12; ADAM15; ADCY6; AGRN; AGT; AHSG; ALB; ALDH3A2; ALDOC; AMBP; ANKRD26; ANKS1A; APOA1; APOA2; APOB; APOC3; ARHGEF12; ASB1; ASPM; ATM; ATRX; B2M; BAZ2B; BMP2K; BMS1; BRCA2; BRS3; C1QA; C1QC; C1R; C4A; C4B; C5; C7; CACNA1D; CAD; CASKIN1; CD163L1; CD36; CD5L; CETP; CFH; CGREF1; CKM; CLTB; CLU; CNOT6; COL18A1; COL1A1; COL1A2; COL22A1; COL27A1; …
H293	202	6792	56.4246	1.59757	1.72071e-16	1.45916e-13	2.65302e-15	8.95213e-15	A2M; A2ML1; ACSF2; ACTA1; ACTA2; ACTB; ACTBL2; ACTG1; ADAM15; ADAMTS13; AGRN; AGT; AHSG; ALB; ALDH3A2; ALDOC; AMBP; ANK2; ANKRD26; ANKRD52; ANKS1A; APOA1; APOA2; APOA5; APOB; APOC3; APOH; ARHGEF12; ASPM; ATM; ATRX; ATXN2; B2M; BAZ2B; BMP2K; BMS1; C1QA; C1QC; C1R; C4A; C4B; C5; C7; C8A; C8B; C8G; CAD; CASKIN1; CD48; CD5L; CFH; CHTF18; CKM; CLTB; CLU; CMAS; CMSS1; COL18A1; COL1A1; COL2A1; COL3A1; C…
Prostate	179	7923	50	1.21359	0.000423735	0.359327	0.00199626	0.00673602	A2M; ABCA3; ACTB; ADAM12; ADAM15; ADAMTS13; ADCY6; AGRN; AGT; AHSG; ALB; ALDH3A2; AMBP; APC2; APOH; ARHGEF12; ASB1; ASPM; ATM; ATP10A; ATRX; ATXN2; B2M; BAZ2B; BMP2K; BMS1; BRCA2; C1QA; C1QC; C1R; C3; C4A; C4B; C7; CACNA1D; CAD; CFTR; CGREF1; CLSTN2; CLTB; CLU; COL18A1; COL22A1; COL6A3; CP; CPQ; CRP; CTSD; CUTA; DAG1; DENND3; DGKD; DKK1; DMBT1; DSP; E2F4; EIF2S3; EPHA4; EXD2; FANCE; FAT4; FBLN1; …
Jurkat	69	2869	19.2737	1.29201	0.0139497	1	0.0501244	0.169135	ACTA1; ACTA2; ACTB; ACTBL2; ACTG1; ALB; ALDOC; ANKRD26; ATM; ATP10A; B2M; BMP2K; CAD; CD48; CD5L; CELSR1; CFTR; CLTB; COL2A1; COL9A1; CP; CTSD; CUTA; DMBT1; DSP; EEF1A2; EIF2S3; EPHA4; F5; FECH; GAPDH; GCN1; H2AFX; HADHA; INSR; IST1; JCHAIN; LAMA1; LSAMP; MAN1A1; MDN1; MYO18A; PGAM1; PGM1; PI4KA; PIGT; PKM; PPIB; PSAP; PSMA2; PYGB; RANBP2; SEC16A; SLC33A1; SMARCA2; SORD; SORT1; SRRM1; SRSF1; TFRC…
Bone marrow	168	7808	46.9274	1.15579	0.00836927	1	0.032407	0.109352	ABCA3; ACSF2; ACTA2; ACTB; ACTG1; ADAM15; ADCY6; AGRN; AHSG; ALB; ALDH3A2; ALDOC; AMBP; APOA1; APOH; ARHGEF12; ASPM; ATM; ATRX; ATXN2; B2M; BMP2K; BMS1; BRCA2; C1QA; C1QC; C1R; C3; C7; C8B; CACNA1D; CAD; CD163L1; CD36; CD5L; CFH; CFTR; CGREF1; CLTB; CLU; CNOT6; COL18A1; COL1A1; COL3A1; COL6A3; COL7A1; CP; CRP; CTSD; CUTA; DAG1; DKK1; DMBT1; DYSF; EIF2S3; ENO3; EPHA4; EXD2; F5; F9; FANCE; FBLN1; F…
Lateral ventricle	163	6620	45.5307	1.32263	7.56415e-06	0.0064144	4.71647e-05	0.000159148	ABCA3; ACTB; ADAM12; ADAM15; ADCY6; AHSG; ALDH3A2; ALDOC; AMBP; APOH; ARHGEF12; ASB1; ASPM; ATM; ATRX; ATXN2; B2M; BAZ2B; BMP2K; BRCA2; BRS3; C1QA; C1QC; C3; C4A; C4B; C5; C7; C8B; CACNA1D; CAD; CD163L1; CD36; CFD; CFTR; CGREF1; CLSTN2; CLU; COL18A1; COL1A1; COL22A1; COL3A1; COL4A1; COL6A1; COL6A3; CP; CPQ; CRP; CTSD; CUTA; DENND3; DMBT1; DYSF; EIF2S3; ENO3; EXD2; F13B; F5; FANCE; FBLN1; FECH; FE…
Colorectal cancer	184	7513	51.3966	1.31556	1.22312e-06	0.0010372	8.16696e-06	2.75579e-05	A2M; ABCA3; ACTB; ADAM12; ADAM15; ADCY6; AGT; ALB; ALDH3A2; APOH; ARHGEF12; ASB1; ASPM; ATM; ATRX; ATXN2; B2M; BAZ2B; BMP2K; BRCA2; BRS3; C1QA; C1QC; C1QTNF3; C1R; C3; C4A; C4B; C5; C7; C8B; CACNA1D; CAD; CD163L1; CFD; CFTR; CGREF1; CLSTN2; CLTB; CLU; COL18A1; COL1A1; COL22A1; COL3A1; COL4A1; COL6A3; CP; CRP; CTSD; CUTA; DAG1; DENND3; DKK1; DYSF; E2F4; EIF2S3; ENO3; EPHA4; EXD2; F5; F9; FANCE; FB…
Gall bladder	173	7295	48.324	1.27388	3.38072e-05	0.0286685	0.000193706	0.000653626	ABCA3; ACTB; ADAM12; ADAM15; ADCY6; AGT; AHSG; ALDH3A2; ALDOC; AMBP; APOH; ARHGEF12; ASB1; ASPM; ATM; ATRX; ATXN2; B2M; BAZ2B; BMP2K; BMS1; BRCA2; BRS3; C1QA; C1QC; C1QTNF3; C1R; C3; C4A; C4B; C5; C7; CACNA1D; CAD; CD163L1; CFH; CFTR; CGREF1; CLSTN2; CLTB; CLU; COL18A1; COL1A1; COL22A1; COL3A1; COL6A3; CP; CPQ; CRP; CTSD; CUTA; DAG1; DKK1; DMBT1; DYSF; E2F4; EIF2S3; EPHA4; EXD2; F13B; F5; FANCE; …
Plasma	315	11971	87.9888	1.41344	3.57562e-28	3.03213e-25	8.91802e-27	3.00922e-26	A2M; A2ML1; ABCA1; ABCA3; ABCA8; ACSF2; ACTA1; ACTA2; ACTB; ACTBL2; ACTG1; ADAM12; ADAM15; ADAMTS13; ADCY6; AGRN; AGT; AHSG; ALB; ALDH3A2; ALDOC; AMBP; ANK2; ANKRD26; ANKRD52; ANKS1A; APC2; APOA1; APOA2; APOA5; APOB; APOC3; APOH; ARHGEF12; ASPM; ATM; ATP10A; ATRX; B2M; BAZ2B; BHLHE22; BMP2K; BMS1; BRCA2; BRS3; C1QA; C1QC; C1QTNF3; C1R; C3; C4A; C4B; C5; C6; C7; C8A; C8B; C8G; CACNA1D; CACNA1E; CA…
Malignant carcinoid	180	7081	50.2793	1.36548	1.08926e-07	9.23692e-05	8.47424e-07	2.85947e-06	A2M; ABCA3; ACTB; ADAM12; ADAM15; ADCY6; AGT; AHSG; ALB; ALDH3A2; ALDOC; AMBP; APOA2; APOH; ARHGEF12; ASB1; ATM; ATRX; ATXN2; B2M; BAZ2B; BMP2K; BRCA2; BRS3; C1QA; C1QC; C1R; C3; C4A; C4B; C5; C7; C8B; CACNA1D; CAD; CD163L1; CFD; CFH; CFTR; CGREF1; CLSTN2; CLTB; CLU; COL18A1; COL1A1; COL22A1; COL3A1; COL4A1; COL6A3; CP; CPQ; CRP; CTSD; CUTA; DAG1; DENND3; DKK1; DYSF; E2F4; EIF2S3; ENO3; EPHA4; EX…
Ascites cancer cell	137	3509	38.2682	2.09726	2.12387e-19	1.80105e-16	3.75218e-18	1.2661e-17	A2M; ABCA1; ABCB6; ACSF2; ACTB; ACTBL2; ACTG1; AGRN; AGT; AHSG; ALB; ALDH3A2; ALDOC; ANKRD26; APOA1; APOA2; APOB; APOC3; APOH; ATXN2; B2M; BMP2K; BRCA2; C1QA; C1QC; C1R; C4A; C4B; C5; C7; C8B; C8G; CAD; CD36; CD48; CD5L; CELSR1; CETP; CFH; CHTF18; CLU; COL11A1; COL18A1; COL1A1; COL2A1; COL3A1; COL6A1; COL7A1; COMP; CP; CTSD; CUTA; DAG1; DCHS1; DSP; DYSF; EIF2S3; FBLN1; FECH; FGA; FGB; FGG; FN1; F…
Endometrial cancer	187	7460	52.2346	1.34651	1.34915e-07	0.000114408	1.04007e-06	3.50952e-06	A2M; ABCA3; ACTB; ADAM12; ADAM15; ADCY6; AGT; AHSG; ALB; ALDH3A2; AMBP; APOH; ARHGEF12; ASB1; ASPM; ATM; ATRX; ATXN2; B2M; BAZ2B; BMP2K; BRCA2; BRS3; C1QA; C1QC; C1R; C3; C4A; C4B; C7; CACNA1D; CAD; CD36; CFD; CFH; CFTR; CGREF1; CLSTN2; CLTB; CLU; COL18A1; COL1A1; COL22A1; COL3A1; COL4A1; COL6A1; COL6A3; COL7A1; CP; CPQ; CRP; CTSD; CUTA; DAG1; DKK1; DYSF; E2F4; EIF2S3; ENO3; EPHA4; EXD2; F5; F9; …
Lung cancer	187	7435	52.2346	1.35104	1.02256e-07	8.67127e-05	8.02896e-07	2.70922e-06	A2M; ABCA3; ACTB; ADAM12; ADAM15; ADCY6; AGT; AHSG; ALB; ALDH3A2; ALDOC; APOH; ARHGEF12; ASB1; ASPM; ATM; ATRX; ATXN2; B2M; BAZ2B; BMP2K; BRCA2; BRS3; C1QA; C1QC; C1QTNF3; C1R; C3; C4A; C4B; C5; C7; C8B; CACNA1D; CAD; CD36; CFD; CFTR; CGREF1; CLSTN2; CLTB; CLU; COL18A1; COL1A1; COL22A1; COL3A1; COL4A1; COL6A1; COL6A3; CP; CRP; CTSD; CUTA; DAG1; DKK1; DMBT1; DYSF; E2F4; EIF2S3; ENO3; EPHA4; EXD2; …
HCT116	57	2651	15.9218	1.15511	0.135066	1	0.337863	1	ABCA3; ABCB6; ACTA1; ACTA2; ACTB; ACTBL2; ACTG1; ADCY6; ALB; ALDH3A2; ALDOC; ASPM; BMS1; CAD; CKM; CMSS1; CTSD; CUTA; DSP; EEF1A2; EIF2S3; ENO3; EPHA4; GAPDH; GCN1; GSN; H2AFX; HADHA; HPS5; HSPG2; KDELR2; MACF1; MDN1; MYO1A; MYOF; PGAM1; PGM1; PI4KA; PKM; PPIB; PSAP; PSMA2; PYGB; PYGM; RANBP2; RETSAT; SCN4A; SMARCA2; SORD; SRRM1; SRSF1; TFRC; TLN1; TUBB; TUBB2B; UGP2; ZBTB20;
PC3	57	1294	15.9218	2.36645	1.01557e-09	8.61204e-07	1.16176e-08	3.92013e-08	ACTA1; ACTA2; ACTB; ACTBL2; ACTG1; ADAM15; AGRN; B2M; C1R; CAD; CFD; CFH; CLU; COL18A1; COL2A1; COL3A1; COL4A5; COL6A1; COL6A3; CPQ; CTSD; CUTA; DAG1; DKK1; EEF1A2; EIF2S3; ENO3; FBLN1; FN1; H2AFX; HADHA; HERC2; HSPG2; MACF1; MAN1A1; MDK; MEGF6; MUC5AC; NOTCH1; NRP1; PGAM1; PGM1; PKM; POSTN; PPIB; PROS1; PSAP; PSMA2; PYGB; SERPINA1; SOD3; SPINK5; TFRC; TLN1; TNC; TUBB; TUBB2B;
MicroProt	72	440	20.1117	8.79052	4.34335e-47	3.68316e-44	2.8332e-45	9.56011e-45	A2M; ACTB; AGT; AHSG; ALB; AMBP; APOA1; APOA2; APOB; APOC3; APOH; B2M; C1R; C3; C4A; C4B; C5; C7; C8A; C8B; C8G; CD5L; CFH; CLU; COL18A1; COL6A3; CP; CTSD; CUTA; DAG1; F10; F13B; F9; FGA; FGB; FGG; FN1; GAPDH; GPX3; GSN; HBB; HPX; HRG; HSPG2; ITIH2; ITIH3; JCHAIN; KNG1; LCAT; MASP2; ORM1; PIK3IP1; PKM; PLG; PRELP; PROS1; PSAP; RBP4; SEPP1; SERPINA1; SERPINA3; SERPINA4; SERPINA5; SERPIND1; SERPINF…
Epididymis	165	7090	46.0894	1.25011	0.000192403	0.163158	0.00096543	0.00325767	A2M; ABCA3; ACTB; ADAM15; ADCY6; AHSG; ALB; ALDH3A2; AMBP; APOH; ARHGEF12; ASPM; ATM; ATRX; ATXN2; B2M; BMP2K; BRCA2; BRS3; C1QA; C1R; C3; C4A; C4B; C7; C8B; CACNA1D; CAD; CD36; CFTR; CGREF1; CLSTN2; CLTB; CLU; COL18A1; COL1A1; COL22A1; COL3A1; COL6A3; CP; CPQ; CRP; CTSD; CUTA; DAG1; DENND3; DKK1; DMBT1; DYSF; E2F4; EIF2S3; EPHA4; EXD2; F13B; FANCE; FBLN1; FECH; FETUB; FN1; GAPDH; GCN1; GHDC; GOR…
Cerebellum	184	7633	51.3966	1.29488	3.99947e-06	0.00339155	2.60889e-05	8.8032e-05	A2M; ABCA3; ABCA8; ACTB; ADAM12; ADAM15; ADCY6; AGT; AHSG; ALB; ALDH3A2; ALDOC; AMBP; ANKRD26; APC2; ARHGEF12; ASB1; ASPM; ATM; ATRX; ATXN2; B2M; BAZ2B; BHLHE22; BMP2K; BRCA2; BRS3; C1QA; C1QC; C1QTNF3; C3; C4A; C4B; C7; C8B; CACNA1D; CACNA1E; CASKIN1; CD163L1; CFTR; CGREF1; CLSTN2; CLTB; CLU; CNOT6; COL18A1; COL1A1; COL22A1; COL27A1; COL3A1; COL6A3; CP; CPQ; CTSD; DENND3; DKK1; DYSF; EIF2S3; ENO…
Nasopharynx	156	6904	43.5754	1.21377	0.00150999	1	0.00656653	0.0221575	ABCA3; ADAM12; ADAM15; ADCY6; AGT; ALB; ALDH3A2; ALDOC; ARHGEF12; ASB1; ASPM; ATRX; ATXN2; B2M; BAZ2B; BMP2K; BRCA2; BRS3; C1QC; C1R; C3; C4A; C4B; C5; C7; CACNA1D; CAD; CD163L1; CFD; CFTR; CGREF1; CLSTN2; CLTB; CLU; COL18A1; COL1A1; COL22A1; COL3A1; COL6A3; CP; CRP; CTSD; CUTA; DAG1; DKK1; E2F4; EIF2S3; ENO3; EPHA4; EXD2; F13B; F5; F9; FANCE; FECH; FGA; FGB; FN1; GAPDH; GCN1; GHDC; GORAB; GP1BA;…
global_SCX_fractionated	52	2476	14.5251	1.12828	0.19322	1	0.44646	1	A2ML1; ACSF2; ACTA2; ACTB; ACTBL2; ALDH3A2; ALDOC; ATXN2; B2M; BMS1; CAD; CMAS; CTSD; CUTA; DSP; EEF1A2; EIF2S3; FECH; GAPDH; GCN1; GSN; H2AFX; HADHA; HECTD4; IST1; LRP1; MACF1; MYOF; NAV1; NOTCH1; PGM1; PI4KA; PIGT; PKM; PPIB; PSAP; PSMA2; PYGB; PYGM; RETSAT; SEC16A; SORD; SPATA5L1; SRRM1; SRSF1; TFRC; TLN1; TMEM165; TUBB; UGP2; VWA8; YTHDC2;
Hippocampus	177	7355	49.4413	1.2927	8.95626e-06	0.00759491	5.42494e-05	0.000183054	A2M; ABCA3; ABCA8; ACTB; ADAM12; ADAM15; ADCY6; AGT; AHSG; ALB; ALDH3A2; ALDOC; AMBP; ANKRD26; ARHGEF12; ASB1; ASPM; ATM; ATRX; ATXN2; B2M; BAZ2B; BMP2K; C1QA; C1QC; C3; C4A; C4B; C5; C7; CACNA1D; CACNA1E; CAD; CASKIN1; CD163L1; CFTR; CGREF1; CLSTN2; CLTB; CLU; CNOT6; COL18A1; COL1A1; COL22A1; COL27A1; COL3A1; COL4A1; COL6A3; CP; CPQ; CRP; CTSD; CUTA; DAG1; DENND3; DKK1; DMBT1; DYSF; EIF2S3; ENO3…
HeLa	158	5789	44.1341	1.4661	1.07251e-08	9.09491e-06	1.03351e-07	3.4874e-07	A2M; A2ML1; ABCA1; ABCA3; ACTA1; ACTA2; ACTB; ACTBL2; ACTG1; AHSG; ALB; ALDH3A2; ALDOC; ANK2; APOB; ARHGEF12; ASPM; ATM; ATRX; ATXN2; B2M; BMP2K; BMS1; CAD; CD36; CELSR1; CFTR; CKM; CLSTN2; CLTB; CLU; CMAS; CMSS1; COL11A1; COL19A1; COL22A1; COL24A1; COL3A1; COL4A6; COL6A1; COL6A3; COL7A1; CTSD; CUTA; DAG1; DGKD; DKK1; DMBT1; DSP; DYSF; E2F4; EEF1A2; ENO3; F13B; FAM208B; FAT4; FECH; FJX1; FLRT1; G…
Malignant lymphoma	155	6586	43.2961	1.26422	0.000207911	0.176308	0.00103104	0.00347906	A2M; ABCA3; ACTB; ADAM15; ADCY6; AGT; AHSG; ALB; ALDH3A2; APOH; ARHGEF12; ASB1; ASPM; ATM; ATRX; ATXN2; B2M; BAZ2B; BMP2K; BRCA2; C1QA; C1QC; C1R; C3; C4A; C4B; C7; CACNA1D; CAD; CD163L1; CD36; CD48; CFH; CFTR; CGREF1; CLTB; CLU; COL18A1; COL1A1; COL22A1; COL3A1; COL6A3; COL7A1; CP; CRP; CTSD; CUTA; DKK1; DYSF; EIF2S3; EPHA4; EXD2; F13B; F5; FANCE; FBLN1; FECH; FETUB; FGB; FN1; GAPDH; GCN1; GHDC;…
Prostate cancer	175	7214	48.8827	1.30308	6.26862e-06	0.00531579	3.93762e-05	0.000132868	A2M; ABCA3; ACTB; ADAM12; ADAM15; ADCY6; AGT; AHSG; ALB; ALDH3A2; APOH; ARHGEF12; ASB1; ASPM; ATM; ATRX; ATXN2; B2M; BAZ2B; BMP2K; BRCA2; BRS3; C1QA; C1QC; C1QTNF3; C1R; C3; C4A; C4B; C7; C8B; CACNA1D; CAD; CD36; CFD; CFTR; CGREF1; CLSTN2; CLTB; CLU; COL18A1; COL1A1; COL22A1; COL4A1; COL6A3; COL7A1; CP; CPQ; CRP; CTSD; CUTA; DAG1; DKK1; E2F4; EIF2S3; EPHA4; EXD2; F5; FANCE; FBLN1; FCGBP; FECH; FE…
Skin	199	7292	55.5866	1.46593	6.10472e-12	5.1768e-09	8.08875e-11	2.7294e-10	A2M; ABCA1; ABCA3; ACTA2; ACTB; ADAM12; ADAM15; ADCY6; AGT; AHSG; ALB; ALDH3A2; AMBP; APOA1; APOA2; APOB; APOC3; APOH; ARHGEF12; ASB1; ATM; ATRX; ATXN2; B2M; BAZ2B; BMP2K; BMS1; BRCA2; C1QA; C1QC; C1QTNF3; C3; C4A; C4B; C5; C7; C8B; C8G; CACNA1D; CAD; CASKIN1; CD163L1; CD36; CFH; CFTR; CGREF1; CLSTN2; CLTB; CLU; COL18A1; COL1A1; COL1A2; COL22A1; COL27A1; COL2A1; COL3A1; COL4A6; COL6A1; COL6A3; CO…
Placenta	264	10894	73.743	1.30172	1.01229e-11	8.58423e-09	1.32065e-10	4.45629e-10	A2M; A2ML1; ABCA1; ABCA3; ABCA8; ABCB6; ACSF2; ACTA1; ACTA2; ACTB; ACTBL2; ACTG1; ADAM12; ADAM15; ADAMTS13; ADCY6; AGRN; AGT; AHSG; ALB; ALDH3A2; ALDOC; ALG12; ALG14; AMBP; ANKS1A; APOA1; APOA2; APOB; APOC3; APOH; ARHGEF12; ASB1; ASPM; ATM; ATRX; ATXN2; B2M; BAZ2B; BMP2K; BMS1; BRCA2; BRS3; C1QA; C1QC; C1QTNF3; C1R; C3; C4A; C4B; C5; C7; C8A; C8B; C8G; CACNA1D; CAD; CD163L1; CD36; CD5L; CFD; CFH;…
Lung	236	9992	65.9218	1.26871	4.76034e-08	4.03677e-05	4.03677e-07	1.36213e-06	A2M; ABCA1; ABCA3; ABCA8; ACTA2; ACTB; ACTG1; ADAM15; ADCY6; AGRN; AGT; AHSG; ALB; ALDH3A2; AMBP; ANKRD26; ANKS1A; APOA2; APOC3; APOH; ARHGEF12; ASB1; ASPM; ATM; ATP10A; ATRX; ATXN2; B2M; BAZ2B; BMP2K; BMS1; BRCA2; C1QA; C1QC; C1R; C3; C4A; C4B; C5; C7; C8B; CACNA1D; CAD; CASKIN1; CD163L1; CD36; CFD; CFH; CFTR; CGREF1; CLSTN2; CLTB; CLU; CNOT6; COL18A1; COL1A1; COL22A1; COL27A1; COL28A1; COL2A1; …
Cerebral cortex	169	7099	47.2067	1.27879	3.70392e-05	0.0314092	0.0002108	0.000711306	A2M; ABCA3; ACTB; ADAM15; ADCY6; AGT; AHSG; ALDH3A2; ALDOC; AMBP; APC2; ARHGEF12; ASB1; ASPM; ATM; ATRX; ATXN2; B2M; BAZ2B; BHLHE22; BMP2K; BMS1; BRCA2; BRS3; C1QA; C1QC; C3; C4A; C4B; C5; C7; CACNA1D; CAD; CD163L1; CFTR; CGREF1; CLSTN2; CLTB; CLU; COL18A1; COL1A1; COL22A1; COL4A1; COL6A3; CP; CPQ; CRP; CTSD; DAG1; DENND3; DKK1; DYSF; E2F4; EIF2S3; ENO3; EPHA4; EXD2; F13B; F5; F9; FANCE; FAT4; FB…
Ovarian cancer	188	7644	52.514	1.32113	5.56316e-07	0.000471756	3.86685e-06	1.3048e-05	A2M; ABCA3; ACTA2; ACTB; ADAM12; ADAM15; ADCY6; AGT; AHSG; ALB; ALDH3A2; AMBP; APOA1; APOH; ARHGEF12; ASB1; ASPM; ATM; ATRX; ATXN2; B2M; BAZ2B; BMP2K; BRCA2; BRS3; C1QA; C1QC; C1QTNF3; C1R; C3; C4A; C4B; C5; C7; C8B; CACNA1D; CAD; CD163L1; CFD; CFH; CFTR; CGREF1; CLSTN2; CLTB; CLU; COL18A1; COL1A1; COL22A1; COL3A1; COL4A1; COL6A3; CP; CRP; CTSD; CUTA; DAG1; DKK1; DYSF; E2F4; EIF2S3; ENO3; EPHA4; …
Kidney	249	10256	69.5531	1.30414	1.99191e-10	1.68914e-07	2.37906e-09	8.02771e-09	A2M; ABCA1; ABCA3; ABCA8; ABCB6; ACTB; ACTBL2; ACTG1; ADAM12; ADAM15; ADAMTS13; ADCY6; AGRN; AGT; AHSG; ALB; ALDH3A2; ALDOC; AMBP; ANKRD26; ANKS1A; APOA1; APOA2; APOB; APOH; ARHGEF12; ASB1; ASPM; ATM; ATP10A; ATRX; ATXN2; B2M; BAZ2B; BMP2K; BMS1; BRCA2; BRS3; C1QA; C1QC; C1QTNF3; C1R; C3; C4A; C4B; C5; C7; C8B; CACNA1D; CACNA1E; CAD; CASKIN1; CD163L1; CFD; CFH; CFTR; CGREF1; CLSTN2; CLTB; CLU; CN…
H1688	42	1007	11.7318	2.2408	8.78174e-07	0.000744692	5.91025e-06	1.9943e-05	ACTA1; ACTB; ACTG1; ADAM15; AGT; ALDH3A2; ALDOC; AMBP; B2M; C5; CLSTN2; CLU; CTSD; CUTA; DAG1; DSP; F10; F5; GAPDH; GSN; H2AFX; HSPG2; LAMA1; MAN1A1; MDK; NRP1; PKM; PLG; PPIB; PROS1; PSAP; PSMA2; PYGB; RANBP2; SEC16A; SERPINA1; SORT1; SRSF1; TFRC; TLN1; TUBB; UGP2;
Sy5y	80	2490	22.3464	1.72595	5.30711e-07	0.000450043	3.71936e-06	1.25503e-05	A2M; A2ML1; ACTA1; ACTB; ACTBL2; ACTG1; AGT; ALB; ALDH3A2; ALDOC; AMBP; APOA1; APOA2; APOB; ASPM; ATXN2; B2M; C4A; C4B; C8B; C8G; CLU; COL2A1; CP; CTSD; CUTA; DAG1; DCHS1; DMBT1; DSP; EEF1A2; EIF2S3; ENO3; F13B; F5; FECH; FGA; FGB; FGG; GAPDH; GSN; HADHA; HPX; INSR; IST1; ITGB5; ITIH2; JCHAIN; JUND; LSAMP; MACF1; MUC5AC; NAV1; ORM1; PGAM1; PGM1; PKM; PLG; PPIB; PSMA2; RAB11FIP1; RAPH1; RBM15; RBM…
Duodenum	162	7275	45.2514	1.19617	0.00224516	1	0.00947212	0.0319619	ABCA3; ACTB; ADAM12; ADAM15; ADCY6; AGT; ALB; ALDH3A2; APOB; APOH; ARHGEF12; ASB1; ASPM; ATM; ATRX; ATXN2; B2M; BAZ2B; BMP2K; BRCA2; BRS3; C1QA; C1QC; C1R; C3; C4A; C4B; C5; C7; CACNA1D; CAD; CD163L1; CD36; CFTR; CGREF1; CLSTN2; CLTB; CLU; COL18A1; COL1A1; COL22A1; COL2A1; COL3A1; COL4A1; COL6A3; CP; CRP; CTSD; CUTA; DKK1; DYSF; E2F4; EIF2S3; EPHA4; EXD2; F13B; F5; FANCE; FBLN1; FCGBP; FGA; FGB; …
Bronchus	159	6923	44.4134	1.23371	0.00057438	0.487074	0.00263283	0.008884	A2M; ABCA3; ACTB; ADAM12; ADAM15; ADCY6; AGT; ALDH3A2; ALDOC; AMBP; APOH; ARHGEF12; ASB1; ASPM; ATM; ATRX; ATXN2; B2M; BAZ2B; BMP2K; BRCA2; BRS3; C1QA; C1QC; C1R; C3; C4A; C4B; C5; C7; CACNA1D; CAD; CD163L1; CFTR; CGREF1; CLSTN2; CLTB; CLU; COL18A1; COL1A1; COL22A1; COL3A1; CP; CPQ; CRP; CTSD; CUTA; DAG1; DKK1; E2F4; ENO3; EPHA4; EXD2; F9; FANCE; FBLN1; FCGBP; FECH; FETUB; FGA; FGB; FN1; GAPDH; G…
Brain	183	7290	51.1173	1.34844	2.00983e-07	0.000170434	1.50826e-06	5.08936e-06	A2M; ABCA3; ABCA8; ABCB6; ACTA1; ACTA2; ACTB; ACTBL2; ACTG1; ADAM15; ADAMTS13; ADCY6; AGRN; AGT; AHSG; ALB; ALDH3A2; ALDOC; ANK2; ANKRD26; ANKS1A; APC2; APOA1; APOA2; ARHGEF12; ASPM; ATP10A; ATRX; B2M; BAZ2B; BMP2K; BMS1; C1R; C3; C4A; C4B; C7; CACNA1D; CACNA1E; CASKIN1; CD163L1; CELSR1; CFH; CKM; CLSTN2; CLTB; CLU; CMAS; CNOT6; COL18A1; COL27A1; COL4A1; COL4A4; COL4A5; COL4A6; COL6A1; COL7A1; CP…
Stomach	186	8044	51.9553	1.24208	6.17196e-05	0.0523383	0.000325705	0.00109903	A2M; ABCA1; ABCA3; ACTA1; ACTB; ADAM12; ADAM15; ADCY6; AGRN; AGT; ALB; ALDH3A2; ALDOC; APOB; APOH; ARHGEF12; ASB1; ASPM; ATM; ATRX; ATXN2; B2M; BAZ2B; BMP2K; BRCA2; BRS3; C1QA; C1QC; C3; C4A; C4B; C5; C7; CACNA1D; CAD; CD163L1; CD36; CFTR; CGREF1; CLSTN2; CLTB; CLU; COL18A1; COL1A1; COL22A1; COL2A1; COL3A1; COL6A3; CP; CPQ; CRP; CTSD; CUTA; DAG1; DENND3; DKK1; DMBT1; E2F4; EIF2S3; EPHA4; EXD2; F1…
Pancreas	234	9936	65.3631	1.26505	8.62333e-08	7.31259e-05	6.96437e-07	2.35e-06	A2M; ABCA3; ABCB6; ACTA2; ACTB; ACTBL2; ACTG1; ADAM12; ADAM15; ADAMTS13; ADCY6; AGRN; AGT; ALB; ALDH3A2; ALDOC; AMBP; ANKRD26; ANKS1A; APOA1; APOB; ARHGEF12; ASPM; ATM; ATRX; ATXN2; B2M; BAZ2B; BMP2K; BRCA2; BRS3; C1QA; C1QC; C1R; C3; C4A; C4B; C5; C7; C8A; C8B; C8G; CACNA1D; CAD; CASKIN1; CD163L1; CD36; CFH; CFTR; CGREF1; CLSTN2; CLTB; CLU; CMAS; CNOT6; COL18A1; COL1A1; COL22A1; COL27A1; COL3A1;…
Lymph nodes	147	6700	41.0615	1.17857	0.00789103	1	0.0306954	0.103576	ABCA3; ACTB; ADAM15; ADCY6; AGRN; ALB; ALDH3A2; APOH; ARHGEF12; ASPM; ATM; ATRX; ATXN2; B2M; BAZ2B; BMP2K; BRCA2; C1QA; C1QC; C1R; C3; C7; CACNA1D; CAD; CD163L1; CD48; CD5L; CFD; CFH; CFTR; CGREF1; CLTB; CLU; COL1A1; COL22A1; COL6A3; COL7A1; CP; CRP; CTSD; CUTA; DKK1; DYSF; EIF2S3; EPHA4; EXD2; F5; FANCE; FECH; FETUB; FGG; FN1; GAPDH; GCN1; GHDC; GORAB; GSN; GUCY1A2; H2AFX; HADHA; HEG1; HERC2; HI…
H358	57	1489	15.9218	2.05654	1.42963e-07	0.000121233	1.09219e-06	3.68538e-06	A2M; ACTA1; ACTG1; ADAM15; AGRN; AHSG; ALB; ALDOC; APOA1; B2M; C4A; C4B; CAD; CFH; CLTB; CLU; COL18A1; COL6A1; COL8A1; CP; CTSD; CUTA; DAG1; DKK1; DSP; EEF1A2; EIF2S3; FBLN1; FN1; GAPDH; GSN; HBB; HSPG2; MACF1; MAN1A1; MDK; NRP1; PGAM1; PGM1; PKM; PLXND1; PPIB; PROS1; PSAP; PSMA2; PYGB; SEC16A; SERPINA4; SORT1; SRRM1; SRSF1; TFRC; TLN1; TNC; TUBB; UGP2; VTN;
Fallopian tubes	156	6677	43.5754	1.25503	0.000285453	0.242064	0.00139117	0.00469425	ABCA3; ACTB; ADAM15; ADCY6; AGT; ALDH3A2; ALDOC; AMBP; ARHGEF12; ASB1; ASPM; ATM; ATRX; ATXN2; B2M; BAZ2B; BMP2K; BRCA2; BRS3; C1QA; C1QC; C1R; C3; C4A; C4B; C7; CACNA1D; CAD; CFH; CFTR; CGREF1; CLSTN2; CLTB; CLU; COL18A1; COL1A1; COL22A1; COL6A3; COL7A1; CP; CRP; CTSD; CUTA; DENND3; DKK1; E2F4; EIF2S3; ENO3; EPHA4; EXD2; F13B; FANCE; FCGBP; FECH; FETUB; FGA; FGB; FN1; GAPDH; GCN1; GHDC; GORAB; G…
Head & neck cancer	177	7062	49.4413	1.34634	4.76522e-07	0.000404091	3.39572e-06	1.14582e-05	A2M; ABCA3; ACTB; ACTG1; ADAM12; ADAM15; ADCY6; AGT; AHSG; ALB; ALDH3A2; AMBP; APOA2; APOH; ARHGEF12; ASB1; ASPM; ATM; ATRX; ATXN2; B2M; BAZ2B; BMP2K; BRCA2; BRS3; C1QA; C1QC; C3; C4A; C4B; C5; C7; CACNA1D; CAD; CD163L1; CD36; CFTR; CGREF1; CLSTN2; CLTB; CLU; COL18A1; COL1A1; COL22A1; COL3A1; COL4A1; COL6A3; COL7A1; CP; CPQ; CRP; CTSD; CUTA; DAG1; DKK1; E2F4; EIF2S3; EPHA4; EXD2; F13B; F5; F9; FA…
Pancreatic cancer	217	8316	60.6145	1.40168	1.96649e-11	1.66759e-08	2.48894e-10	8.39845e-10	A2M; ABCA3; ACTA1; ACTA2; ACTB; ACTBL2; ADAM12; ADAM15; ADCY6; AGRN; AGT; AHSG; ALB; ALDH3A2; ALDOC; AMBP; APOA1; APOA2; APOB; APOC3; APOH; ARHGEF12; ASB1; ASPM; ATM; ATRX; ATXN2; B2M; BAZ2B; BMP2K; BRCA2; BRS3; C1QA; C1QC; C1QTNF3; C1R; C3; C4A; C4B; C5; C7; C8A; C8B; C8G; CACNA1D; CAD; CD163L1; CFD; CFH; CFTR; CGREF1; CLSTN2; CLTB; CLU; CMAS; COL11A1; COL18A1; COL1A1; COL22A1; COL3A1; COL4A1; C…
BT474	35	558	9.77654	3.37004	3.77718e-10	3.20305e-07	4.38774e-09	1.48056e-08	ACTA1; ACTB; ACTG1; AHSG; ALB; B2M; CLSTN2; CLU; CTSD; CUTA; DAG1; DKK1; EEF1A2; FBLN1; FN1; GAPDH; GSN; HBB; MDK; MUC5AC; MXRA5; PGAM1; PKM; PLG; PPIB; PSAP; PYGB; SEC16A; SERPINA1; SERPINA3; SOD3; SRSF1; TFRC; TNC; TUBB;
Seminal vesicle	151	6620	42.1788	1.22527	0.00125989	1	0.0055645	0.0187764	ABCA3; ACTB; ADAM15; ADCY6; AGT; ALB; ALDH3A2; APOH; ARHGEF12; ASB1; ASPM; ATM; ATRX; ATXN2; B2M; BAZ2B; BMP2K; BRCA2; C1QA; C1R; C3; C4A; C4B; C7; CACNA1D; CAD; CD163L1; CFD; CFTR; CGREF1; CLSTN2; CLU; COL18A1; COL1A1; COL22A1; COL3A1; COL6A3; CP; CPQ; CRP; CTSD; CUTA; DAG1; DKK1; E2F4; EIF2S3; EPHA4; EXD2; FANCE; FCGBP; FECH; FETUB; FGB; FN1; GAPDH; GCN1; GHDC; GORAB; GUCY1A2; H2AFX; HADHA; HER…
Urinary bladder	168	7054	46.9274	1.27933	3.9199e-05	0.0332408	0.000221605	0.000747765	A2M; ABCA3; ACTB; ADAM12; ADAM15; ADCY6; AGT; ALB; ALDH3A2; ALDOC; AMBP; APOH; ARHGEF12; ASB1; ASPM; ATM; ATRX; ATXN2; B2M; BAZ2B; BMP2K; BMS1; BRCA2; BRS3; C1QA; C1QC; C1R; C3; C4A; C4B; C5; C7; CACNA1D; CAD; CD163L1; CFD; CFTR; CGREF1; CLTB; COL18A1; COL1A1; COL22A1; COL2A1; COL3A1; COL4A1; COL6A3; CP; CPQ; CRP; CTSD; CUTA; DKK1; DMBT1; DYSF; E2F4; EIF2S3; ENO3; EPHA4; EXD2; F13B; F5; FANCE; FB…
K-562	48	2513	13.4078	1.02618	0.447548	1	0.905777	1	ACTA2; ACTB; ACTBL2; ADCY6; ALDOC; ATM; B2M; BMP2K; BMS1; CACNA1E; CAD; CLTB; CMAS; COL7A1; CTSD; DSP; EEF1A2; EIF2S3; EPHA4; FECH; GAPDH; GCN1; H2AFX; HADHA; HERC2; HSPG2; INSR; IST1; MACF1; MDN1; PDZD8; PGAM1; PI4KA; PKM; PPIB; PSMA2; RANBP2; SEC16A; SLC33A1; SORD; SORT1; SRRM1; SRSF1; TFRC; TGFBR2; TLN1; TUBB; UGP2;
Salivary glands	144	6607	40.2235	1.17077	0.0112583	1	0.0416902	0.140676	ABCA3; ACTA1; ACTB; ADAM12; ADCY6; AGRN; ALB; ALDH3A2; ALDOC; ARHGEF12; ASB1; ASPM; ATM; ATRX; ATXN2; B2M; BAZ2B; BMP2K; BRCA2; BRS3; C1QA; C1QC; C4A; C4B; C5; C7; CACNA1D; CD163L1; CFH; CFTR; CGREF1; CLSTN2; CLTB; COL18A1; COL1A1; COL22A1; COL3A1; COL6A3; CP; CPQ; CRP; CTSD; CUTA; DKK1; DMBT1; E2F4; EIF2S3; EXD2; F5; F9; FANCE; FBLN1; FCGBP; FECH; FN1; GAPDH; GCN1; GHDC; GORAB; GSN; GUCY1A2; H2A…
Testis	242	10269	67.5978	1.26587	2.49573e-08	2.11638e-05	2.25147e-07	7.59717e-07	A2M; A2ML1; ABCA3; ABCA8; ACSF2; ACTA2; ACTB; ACTG1; ADAM12; ADAM15; ADAM32; ADAMTS13; ADCY6; AGRN; AGT; AHSG; ALB; ALDH3A2; ALDOC; AMBP; ANKRD26; APC2; APOA1; APOA2; APOH; ARHGEF12; ASB1; ASPM; ATM; ATP10A; ATRX; ATXN2; B2M; BAZ2B; BMP2K; BMS1; BRCA2; BRS3; C1QA; C1QC; C1R; C3; C4A; C4B; C5; C7; C8B; C8G; CACNA1D; CAD; CASKIN1; CD163L1; CD36; CFD; CFH; CFTR; CGREF1; CLSTN2; CLTB; CLU; CMAS; CNOT…
MDA231	20	336	5.58659	3.19874	5.46228e-06	0.00463201	3.45673e-05	0.000116641	ACTB; ACTG1; ALDOC; B2M; COL6A1; CTSD; CUTA; DAG1; FN1; GAPDH; NRP1; PGM1; PKM; PPIB; PSAP; PSMA2; PYGB; TFRC; TUBB; UGP2;
Urothelial cancer	190	7521	53.0726	1.35701	4.69185e-08	3.97869e-05	4.01888e-07	1.35609e-06	A2M; ABCA3; ACTB; ADAM15; ADCY6; AGT; AHSG; ALB; ALDH3A2; ALDOC; AMBP; APOB; APOH; ARHGEF12; ASB1; ASPM; ATM; ATRX; ATXN2; B2M; BAZ2B; BMP2K; BRCA2; BRS3; C1QA; C1QC; C1QTNF3; C1R; C3; C4A; C4B; C5; C7; C8B; CACNA1D; CAD; CD36; CFD; CFTR; CGREF1; CLSTN2; CLTB; CLU; COL18A1; COL1A1; COL22A1; COL3A1; COL4A1; COL6A1; COL6A3; COL7A1; CP; CPQ; CRP; CTSD; CUTA; DAG1; DKK1; DMBT1; E2F4; EIF2S3; ENO3; EP…
R	37	1948	10.3352	1.0205	0.47444	1	0.942214	1	ACTA2; ACTB; ACTBL2; AGRN; ALDOC; ARHGEF12; ATXN2; BMS1; CAD; CMAS; CTSD; CUTA; EIF2S3; FECH; GAPDH; GCN1; GSN; HBB; IST1; MACF1; MDN1; NUBP1; PKM; PPIB; PSAP; PSMA2; RANBP2; RBM15; SBNO1; SORD; SPATA5L1; SRRM1; SRSF1; TLN1; TUBB; UGP2; ZFPM1;
Soft tissue	179	6969	50	1.37972	5.42516e-08	4.60053e-05	4.53217e-07	1.5293e-06	A2M; ABCA3; ACTB; ACTG1; ADAM12; ADAM15; ADCY6; AHSG; ALB; ALDH3A2; ALDOC; APOB; APOH; ARHGEF12; ASB1; ASPM; ATM; ATRX; ATXN2; B2M; BMP2K; BRCA2; C1QA; C1QC; C1R; C3; C4A; C4B; C5; C8B; CACNA1D; CAD; CD163L1; CD36; CD48; CFD; CFH; CFTR; CGREF1; CLSTN2; CLTB; CLU; COL18A1; COL1A1; COL22A1; COL2A1; COL3A1; COL4A1; COL6A1; COL7A1; CP; CRP; CTSD; CUTA; DAG1; DKK1; DMBT1; DYSF; E2F4; EIF2S3; EPHA4; EX…
Testis cancer	187	7248	52.2346	1.3859	1.17304e-08	9.9474e-06	1.11769e-07	3.77142e-07	A2M; ABCA3; ACTB; ADAM12; ADAM15; ADCY6; AGT; AHSG; ALB; ALDH3A2; ALDOC; AMBP; APOB; APOH; ARHGEF12; ASB1; ASPM; ATM; ATRX; ATXN2; B2M; BAZ2B; BMP2K; BRCA2; BRS3; C1QA; C1QC; C3; C4A; C4B; C5; C7; C8B; CACNA1D; CAD; CD163L1; CFD; CFH; CFTR; CGREF1; CLSTN2; CLTB; CLU; COL18A1; COL1A1; COL22A1; COL3A1; COL4A1; COL6A1; COL6A3; COL7A1; CP; CRP; CTSD; CUTA; DAG1; DENND3; DKK1; DYSF; E2F4; EIF2S3; ENO3…
Neutrophil	120	2031	33.5196	3.17387	2.57359e-32	2.18241e-29	7.52554e-31	2.53935e-30	A2M; ACTA2; ACTB; ACTBL2; ACTG1; ADAM15; ADAMTS13; AGRN; AGT; AHSG; ALB; ALDH3A2; ALDOC; AMBP; APOA1; APOA2; APOB; APOC3; APOH; ATM; ATXN2; B2M; C1QA; C1QC; C1R; C3; C4A; C4B; C5; C7; C8A; C8B; C8G; CACNA1E; CD36; CETP; CFH; CHTF18; CLTB; CLU; CMAS; COL1A2; COL6A1; COL6A3; COMP; CP; CTSD; CUTA; DSP; EIF2S3; F13B; F5; F9; FBLN1; FCGBP; FGA; FGB; FGG; FN1; GAPDH; GSN; H2AFX; HADHA; HBB; HEG1; HPX; …
CD8	108	3327	30.1676	1.74379	1.12717e-09	9.5584e-07	1.25768e-08	4.24382e-08	A2M; ACTA1; ACTA2; ACTB; ACTBL2; ACTG1; ADCY6; AGT; AHSG; ALB; ALDOC; AMBP; ANK2; APOA1; APOA2; APOB; APOC3; APOH; ATM; ATRX; B2M; BMS1; C1QA; C1QC; C1R; C3; C4A; C4B; C5; C7; C8A; C8B; C8G; CAD; CD36; CD5L; CFH; CLTB; CLU; CMAS; COL18A1; CP; CTSD; CUTA; DSP; EEF1A2; EIF2S3; F13B; F5; F9; FBLN1; FECH; FGA; FGB; FGG; FN1; GAPDH; GCN1; GSN; H2AFX; HADHA; HBB; HPX; HRG; IST1; ITIH2; ITIH3; JCHAIN; K…
Stomach cancer	179	7399	50	1.29954	5.10414e-06	0.00432831	3.25437e-05	0.000109813	A2M; ABCA3; ACTB; ADAM12; ADAM15; ADCY6; AGT; AHSG; ALB; ALDH3A2; ALDOC; AMBP; APOH; ARHGEF12; ASB1; ASPM; ATM; ATRX; ATXN2; B2M; BAZ2B; BMP2K; BRCA2; BRS3; C1QA; C1QC; C1QTNF3; C1R; C3; C4A; C4B; C5; C7; CACNA1D; CAD; CD163L1; CFD; CFH; CFTR; CGREF1; CLSTN2; CLTB; CLU; COL18A1; COL1A1; COL22A1; COL4A1; COL6A1; COL6A3; CP; CRP; CTSD; CUTA; DKK1; E2F4; EIF2S3; ENO3; EPHA4; EXD2; F13B; F5; F9; FANC…
Skin cancer	171	7029	47.7654	1.30681	7.62814e-06	0.00646866	4.72165e-05	0.000159323	A2M; ABCA3; ACTA2; ACTB; ACTG1; ADAM15; ADCY6; AGT; ALB; ALDH3A2; AMBP; APOH; ARHGEF12; ASB1; ASPM; ATM; ATRX; ATXN2; B2M; BAZ2B; BMP2K; BRCA2; BRS3; C1QA; C1QC; C3; C4A; C4B; C7; C8B; CACNA1D; CAD; CD163L1; CD36; CFD; CFTR; CGREF1; CLSTN2; CLTB; COL18A1; COL1A1; COL22A1; COL3A1; COL4A1; COL6A1; COL6A3; CP; CRP; CTSD; CUTA; DAG1; DKK1; DYSF; EIF2S3; EPHA4; EXD2; F5; F9; FANCE; FBLN1; FCGBP; FECH;…
Adrenal glands	174	7554	48.6034	1.23732	0.000187994	0.159419	0.000948923	0.00320197	ABCA3; ACTB; ADAM12; ADAM15; ADCY6; AGRN; AGT; AHSG; ALB; ALDH3A2; ALDOC; APOA2; APOH; ARHGEF12; ASB1; ASPM; ATM; ATRX; ATXN2; B2M; BAZ2B; BMP2K; BRCA2; BRS3; C1QA; C1QC; C3; C4A; C4B; C5; C7; C8B; CACNA1D; CAD; CD163L1; CETP; CFH; CFTR; CGREF1; CLSTN2; CLTB; CLU; COL18A1; COL1A1; COL22A1; COL3A1; COL6A3; CP; CPQ; CRP; CTSD; CUTA; DAG1; DENND3; DKK1; DMBT1; DYSF; E2F4; EIF2S3; ENO3; EPHA4; EXD2; …
TOV112D	54	1276	15.0838	2.27355	1.19414e-08	1.01263e-05	1.12515e-07	3.7966e-07	ACTA1; ACTB; ACTBL2; ACTG1; ADAM15; AGRN; ALB; ALDOC; AMBP; B2M; C1R; C3; CFD; CLU; COL18A1; COL1A1; COL1A2; COL4A1; COL6A1; COL7A1; COMP; CTSD; CUTA; DAG1; DKK1; EIF2S3; GAPDH; GSN; HBB; HSPG2; LAMA1; MDK; MYOF; NRP1; PGM1; PIK3IP1; PKM; PPIB; PROS1; PSAP; PSMA2; PYGB; RANBP2; SERPINA1; SERPINF1; SOD3; SORD; SORT1; SRRM1; SRSF1; TFRC; TNC; TUBB; VTN;
LNCaP	58	1455	16.2011	2.14152	2.68538e-08	2.2772e-05	2.39705e-07	8.08841e-07	ACTA1; ACTA2; ACTB; ACTBL2; ACTG1; ADAM15; AGRN; ALDOC; AMBP; B2M; C1R; C5; CGREF1; CLU; COL18A1; COL6A1; COL7A1; COMP; CP; CTSD; CUTA; DAG1; DKK1; DSP; EEF1A2; EIF2S3; ENO3; F5; FCGBP; FN1; GAPDH; GCN1; H2AFX; HSPG2; IRS4; MDK; NOTCH1; NRP1; PGAM1; PIK3IP1; PKM; PPIB; PSAP; PSMA2; PYGB; SEC16A; SEPP1; SERPINA1; SERPIND1; SLITRK3; SOD3; SORD; SRSF1; TFRC; TLN1; TTR; TUBB; TUBB2B;
Corpus, uterine	175	6997	48.8827	1.34349	7.07852e-07	0.000600258	4.88015e-06	1.64672e-05	A2M; ABCA3; ACTA2; ACTB; ACTG1; ADAM12; ADAM15; ADCY6; AHSG; ALB; ALDH3A2; ALDOC; AMBP; APOH; ARHGEF12; ASB1; ASPM; ATM; ATRX; ATXN2; B2M; BAZ2B; BMP2K; C1QA; C1QC; C1R; C3; C4A; C4B; C7; C8B; CACNA1D; CAD; CD36; CFH; CFTR; CGREF1; CLSTN2; CLTB; CLU; COL18A1; COL1A1; COL22A1; COL3A1; COL4A1; COL6A1; COL7A1; CP; CRP; CTSD; CUTA; DAG1; DKK1; E2F4; EIF2S3; EPHA4; EXD2; F13B; F9; FANCE; FBLN1; FECH; …
Appendix	160	7004	44.6927	1.22711	0.000712016	0.60379	0.00319048	0.0107657	ABCA3; ACTB; ADAM12; ADAM15; ADCY6; ALB; ALDH3A2; AMBP; ARHGEF12; ASB1; ASPM; ATM; ATRX; ATXN2; B2M; BAZ2B; BMP2K; BRCA2; BRS3; C1QA; C1QC; C3; C4A; C4B; C7; CACNA1D; CAD; CD163L1; CD48; CFTR; CGREF1; CLSTN2; CLTB; CLU; COL18A1; COL1A1; COL22A1; COL2A1; COL3A1; COL4A1; COL6A3; CP; CRP; CTSD; CUTA; DKK1; DYSF; E2F4; EIF2S3; ENO3; EPHA4; EXD2; F13B; F5; FANCE; FBLN1; FCGBP; FECH; FETUB; FGA; FN1; G…
Erythrocytes	27	1539	7.5419	0.942687	0.655718	1	1	1	A2ML1; ACTA1; ACTB; ALB; ALDOC; APOA1; BMP2K; CAD; CLTB; CUTA; EIF2S3; F8A3; FGA; GAPDH; GSN; HBB; IST1; KMT2D; NUBP1; PANK2; PKM; PPIB; PSMA2; SHROOM3; SORD; TLN1; UGP2;
HTB75	55	1277	15.3631	2.31383	4.63679e-09	3.932e-06	4.62588e-08	1.56092e-07	A2M; ACTA1; ACTB; ACTBL2; ACTG1; AGRN; ALB; ALDOC; B2M; C1R; C3; C4A; C4B; CLU; COL18A1; COL6A1; CTSD; CUTA; DAG1; DKK1; DMBT1; EEF1A2; EIF2S3; FBLN1; FN1; GAPDH; GPX3; GSN; H2AFX; HSPG2; MACF1; MDK; MXRA5; MYOF; NRP1; PGAM1; PGM1; PKM; PPIB; PROS1; PSAP; PSMA2; PYGB; RANBP2; RBP4; SERPINA1; SERPING1; SOD3; SORT1; SRSF1; TFRC; TLN1; TNC; TUBB; VTN;
Smooth muscle cells	129	5124	36.0335	1.35238	5.17052e-05	0.043846	0.000277507	0.000936395	ACTA1; ACTA2; ACTB; ACTG1; ADAM15; ADCY6; AGT; AHSG; ALB; ALDH3A2; APOH; ARHGEF12; ASPM; ATM; ATRX; ATXN2; BAZ2B; BMP2K; BRCA2; C1QC; C3; C4A; C4B; C8B; CACNA1D; CD36; CGREF1; CLSTN2; CLTB; COL1A1; COL3A1; COL4A1; COL6A1; COL6A3; COL7A1; CP; CRP; CTSD; CUTA; DAG1; DENND3; DKK1; DYSF; EXD2; F5; F9; FANCE; FBLN1; FECH; FETUB; FGB; FN1; GAPDH; GCN1; GHDC; GORAB; GSN; GUCY1A2; H2AFX; HADHA; HIVEP3; H…
Thymocyte	1	48	0.27933	1.12999	0.594705	1	1	1	SOX4;
Gastric juice	36	243	10.0559	7.95945	3.8081e-22	3.22927e-19	7.50993e-21	2.53409e-20	A2M; A2ML1; ACTBL2; ALB; AMBP; APOA1; APOA2; B2M; C3; C4A; C4B; CFH; CLU; CP; CTSD; DMBT1; ENO3; FCGBP; FGA; FGB; FGG; FN1; GAPDH; GSN; HBB; HPX; HRG; JCHAIN; MUC5AC; MYH6; MYLPF; ORM1; PLG; PSAP; SERPINA1; VTN;
Urine	158	3267	44.1341	2.59788	7.47814e-34	6.34146e-31	2.26481e-32	7.64217e-32	A2M; A2ML1; ABCB6; ACTA1; ACTA2; ACTB; ACTBL2; ACTG1; AGRN; AGT; AHSG; ALB; ALDOC; AMBP; APOA1; APOA2; APOB; APOC3; APOH; ARHGEF12; ATM; B2M; C1QC; C1R; C3; C4A; C4B; C5; C6; C7; C8A; C8B; C8G; CD163L1; CD36; CD5L; CETP; CFD; CFH; CFTR; CLU; COL18A1; COL1A1; COL1A2; COL3A1; COL4A1; COL4A5; COL6A1; COL6A3; COL7A1; COMP; CP; CPQ; CRP; CTSD; CUTA; DAG1; DCHS1; DSP; DYSF; EEF1A2; ENO3; F5; FAM208B; F…
Heart	128	5507	35.7542	1.24857	0.00190364	1	0.00815298	0.0275107	A2M; ABCA3; ABCA8; ABCB6; ACTA1; ACTB; ADAM12; ADAM15; ADCY6; AGT; AHSG; ALDH3A2; ANKRD26; ANKS1A; APOA1; APOH; ARHGEF12; ATM; ATRX; BAZ2B; BMS1; C3; C4B; CACNA1D; CASKIN1; CD163L1; CD36; CETP; CKM; CLTB; CLU; CNOT6; COL18A1; COL22A1; COL27A1; COL2A1; COL4A1; COL4A6; COL6A3; CP; CPQ; CTSD; CUTA; DAG1; DENND3; DYSF; EEF1A2; ENO3; EPHA4; EXD2; F5; F9; FAM63B; FAT4; FBLN1; FGB; FN1; GAPDH; GCN1; GPX…
Amygdala	31	1204	8.65922	1.38343	0.0423282	1	0.127738	0.431027	ABCA8; ANKRD26; CASKIN1; CNOT6; COL27A1; CUTA; FAM63B; FAT4; HEG1; HPS5; INSR; KALRN; KIAA1109; LCAT; LRCH1; LRP1B; MACF1; MAML3; MYOF; NCKAP5L; NPAS3; PI4KA; RAPH1; RGS12; SCN11A; SERPINF1; SHANK2; SLC9A8; SPEN; STARD9; ZNF653;
Red blood cells	7	166	1.95531	2.26813	0.0360959	1	0.114582	0.386636	CD36; GAPDH; HBB; INSR; PGAM1; PKM; SORD;
Thyroid gland	170	7306	47.486	1.24991	0.000136757	0.11597	0.000711471	0.00240073	A2M; ABCA3; ACTB; ADAM15; ADCY6; AGRN; AGT; ALB; ALDH3A2; ALDOC; ARHGEF12; ASB1; ASPM; ATM; ATRX; ATXN2; B2M; BAZ2B; BMP2K; BRCA2; C1QA; C1QC; C1R; C3; C5; C7; CACNA1D; CAD; CD163L1; CFH; CFTR; CGREF1; CLSTN2; CLTB; COL18A1; COL1A1; COL22A1; COL4A1; COL6A1; CP; CPQ; CRP; CTSD; CUTA; DAG1; DKK1; DMBT1; E2F4; EIF2S3; ENO3; EPHA4; EXD2; F13B; F5; F9; FANCE; FBLN1; FCGBP; FECH; FETUB; FGB; FN1; GAPDH…
H460	39	736	10.8939	2.84693	4.47456e-09	3.79443e-06	4.51718e-08	1.52424e-07	ACTA1; ACTG1; ADAM15; AGRN; AMBP; B2M; C1R; CFD; CFH; CLU; COL4A1; COL4A6; COL6A1; COL8A1; CTSD; CUTA; DAG1; EEF1A2; EIF2S3; EPHA4; FBLN1; FN1; GAPDH; GCN1; GPX3; GSN; HSPG2; LAMA1; MDK; MYOF; NRP1; PKM; PPIB; PROS1; PSAP; PSMA2; PYGB; TFRC; TUBB;
Heart muscle	151	6191	42.1788	1.31017	4.01645e-05	0.0340595	0.000225559	0.000761108	A2M; ABCA3; ACTA1; ADAM12; ADAM15; ADCY6; ALB; ALDH3A2; ALDOC; APOH; ARHGEF12; ASB1; ASPM; ATM; ATRX; ATXN2; B2M; BAZ2B; BMP2K; BRCA2; C1QA; C1QC; C3; C4A; C4B; C5; C8B; CAD; CD163L1; CD36; CFD; CGREF1; CLSTN2; CLTB; COL18A1; COL1A1; COL2A1; COL3A1; COL4A1; CP; CPQ; CRP; CTSD; CUTA; DAG1; DENND3; DKK1; DMBT1; DYSF; EIF2S3; ENO3; EXD2; F5; F9; FBLN1; FECH; FETUB; FGB; FN1; GAPDH; GCN1; GHDC; GORAB…
B Cell	81	2254	22.6257	1.93049	3.24665e-09	2.75316e-06	3.44144e-08	1.16125e-07	A2M; ACTA1; ACTA2; ACTB; ACTBL2; ACTG1; AGT; AHSG; ALB; ALDOC; AMBP; APOA1; APOB; APOH; ATM; B2M; C1QC; C1R; C4A; C5; C7; C8B; CAD; CD36; CD48; CELSR1; CFH; CMAS; CP; CTSD; CUTA; DSP; EEF1A2; EPHA4; F13B; FGA; FGB; FGG; FN1; GAPDH; GCN1; GSN; H2AFX; HADHA; HBB; HPX; HRG; IGLL1; JCHAIN; KAT5; KNG1; NOS2; NUBP1; ORM1; PGAM1; PGM1; PKM; PLG; PPIB; PSAP; PSMA2; PTPRJ; PYGB; PYGM; RANBP2; RBP4; SERPIN…
Spinal cord	36	1465	10.0559	1.32028	0.053289	1	0.159203	0.537199	ABCA8; ANKRD26; BHLHE22; CASKIN1; CLTB; CNOT6; COL27A1; FAM63B; FLRT1; HEG1; HPS5; HPX; INSR; IRS4; KIAA1109; LCAT; LRCH1; MACF1; MAML3; MYOF; NCKAP5L; NPAS3; PRDM15; PTPRN2; RAPH1; RDH14; RGS12; SCN11A; SERPINF1; SHANK2; SLC9A8; SORT1; SPEN; STARD9; TMEM245; ZFHX3;
Malignant glioma	173	7169	48.324	1.29627	1.08332e-05	0.00918658	6.5153e-05	0.000219847	ABCA3; ACTB; ADAM12; ADAM15; ADCY6; AGT; ALB; ALDH3A2; ALDOC; APOB; ARHGEF12; ASB1; ASPM; ATM; ATRX; ATXN2; B2M; BAZ2B; BMP2K; BRCA2; BRS3; C1QA; C1QC; C3; C7; CACNA1D; CAD; CD163L1; CFTR; CGREF1; CLSTN2; CLTB; CLU; COL18A1; COL1A1; COL22A1; COL3A1; COL4A1; COL6A1; COL6A3; COL7A1; CP; CPQ; CRP; CTSD; CUTA; DAG1; DENND3; DKK1; DMBT1; DYSF; EIF2S3; ENO3; EPHA4; EXD2; F13B; F5; F9; FANCE; FBLN1; FCG…
Cervical cancer	175	7426	48.8827	1.26588	4.28721e-05	0.0363555	0.000239181	0.000807071	ABCA3; ACTB; ADAM12; ADAM15; ADCY6; AGT; AHSG; ALB; ALDH3A2; ALDOC; AMBP; APOB; APOH; ARHGEF12; ASB1; ASPM; ATM; ATRX; ATXN2; B2M; BAZ2B; BMP2K; BRCA2; BRS3; C1QA; C1QC; C3; C4A; C4B; C7; C8B; CACNA1D; CAD; CD163L1; CD36; CFTR; CGREF1; CLSTN2; CLTB; CLU; COL18A1; COL1A1; COL22A1; COL3A1; COL4A1; COL6A1; COL6A3; CP; CRP; CTSD; CUTA; DAG1; DKK1; DYSF; E2F4; EIF2S3; EPHA4; EXD2; F5; FANCE; FBLN1; FC…
Malignant melanoma	191	7459	53.352	1.3755	1.24735e-08	1.05775e-05	1.16236e-07	3.92218e-07	A2M; ABCA3; ACTB; ADAM12; ADAM15; ADCY6; AGT; AHSG; ALB; ALDH3A2; ALDOC; AMBP; APOH; ARHGEF12; ASB1; ASPM; ATM; ATRX; ATXN2; B2M; BAZ2B; BMP2K; BRCA2; BRS3; C1QA; C1QC; C3; C4A; C4B; C7; CACNA1D; CAD; CD163L1; CFD; CFH; CFTR; CGREF1; CLSTN2; CLTB; CLU; COL18A1; COL1A1; COL22A1; COL3A1; COL4A1; COL6A1; COL6A3; COL7A1; CP; CPQ; CRP; CTSD; CUTA; DAG1; DENND3; DKK1; DMBT1; DYSF; E2F4; EIF2S3; ENO3; E…
Oesophagus	23	921	6.42458	1.34195	0.0943186	1	0.257177	0.867797	APOH; ATM; ATRX; C1QA; C3; C7; CLTB; COL6A3; FBLN1; FGB; FN1; JUND; MYOF; NRP1; POSTN; PSAP; RXRG; SERPINF2; TFRC; THRB; TLN1; TTR; ZNF653;
Embryonal carcinoma cells	33	1232	9.21788	1.43918	0.0228005	1	0.0755266	0.25485	ACTA2; ACTB; ACTBL2; ALB; ALDH3A2; CAD; CMAS; COL18A1; DAG1; DSP; DYSF; EIF2S3; EXD2; GAPDH; GCN1; HADHA; HEG1; HERC2; HSPG2; INSR; ITGB5; LRP1; MACF1; MDN1; NOTCH1; PPIB; RANBP2; RDH14; SORT1; TFRC; TMEM165; TMEM245; TUBB;
ES2	111	3527	31.0056	1.6906	3.63013e-09	3.07835e-06	3.80043e-08	1.28238e-07	A2M; ACTB; ACTBL2; ACTG1; ADAM15; AGRN; AGT; AHSG; ALB; ALDOC; ANK2; ANKS1A; APOA1; APOA2; APOB; APOC3; ARHGEF12; ATXN2; B2M; C1QA; C1R; C4A; C4B; C5; C8B; C8G; CAD; CFH; CLTB; CLU; CMAS; CMSS1; COL18A1; COL1A1; COL24A1; COL2A1; COL3A1; COL6A1; COL6A3; COL7A1; CP; CTSD; CUTA; DAG1; DCHS1; DKK1; EIF2S3; ENO3; F10; FAT4; FBLN1; FGA; FGB; FJX1; FN1; GAPDH; GCN1; GSN; H2AFX; HADHA; HBB; HERC2; HRG; H…
Ovary	233	8592	65.0838	1.45668	3.61331e-15	3.06408e-12	5.37559e-14	1.81389e-13	A2M; ABCA8; ACTA1; ACTA2; ACTB; ACTG1; ADAM15; ADAMTS13; ADCY6; AGRN; AGT; AHSG; ALB; ALDH3A2; ALDOC; AMBP; ANK2; ANKRD26; APC2; APOA1; APOA2; APOB; APOC3; APOH; ARHGEF12; ASB1; ASPM; ATM; ATP10A; ATRX; ATXN2; B2M; BAZ2B; BMP2K; BMS1; BRCA2; C1QA; C1QC; C1R; C3; C4A; C5; C6; C7; C8A; C8B; C8G; CACNA1D; CAD; CASKIN1; CD163L1; CD5L; CELSR1; CFH; CFTR; CLTB; CLU; CNOT6; COL18A1; COL1A1; COL1A2; COL2…
Liver cancer	197	7697	55.0279	1.37483	5.19287e-09	4.40355e-06	5.12041e-08	1.72779e-07	A2M; ABCA3; ACTB; ADAM12; ADAM15; ADCY6; AGT; AHSG; ALB; ALDH3A2; ALDOC; AMBP; APOA1; APOB; APOH; ARHGEF12; ASB1; ASPM; ATM; ATRX; ATXN2; B2M; BAZ2B; BMP2K; BMS1; BRCA2; BRS3; C1QA; C1QC; C1QTNF3; C1R; C3; C4A; C4B; C5; C7; C8B; CACNA1D; CAD; CD163L1; CD36; CFH; CFTR; CGREF1; CLSTN2; CLTB; CLU; COL18A1; COL1A1; COL22A1; COL3A1; COL4A1; COL6A3; CP; CPQ; CRP; CTSD; CUTA; DAG1; DENND3; DKK1; DMBT1; …
Dendritic cells	48	1954	13.4078	1.31974	0.0281833	1	0.0919208	0.31017	ACTB; ACTBL2; ACTG1; ALDOC; AMBP; B2M; C1QA; C1QC; C3; C4A; CAD; CFD; CTSD; CUTA; EEF1A2; ENO3; FBLN1; FN1; GAPDH; GCN1; GSN; HADHA; ITGB5; MYO18A; MYOF; NRP1; ORM1; PGAM1; PGM1; PKM; POSTN; PPIB; PROS1; PSAP; PSMA2; PTPRJ; PYGB; SEC16A; SERPINF1; SERPING1; SORD; SPP2; SYNRG; TFRC; TLN1; TUBB; UGP2; VNN1;
OVCAR3	104	3714	29.0503	1.50424	4.89059e-06	0.00414722	3.14184e-05	0.000106015	A2M; ACSF2; ACTA1; ACTB; ACTBL2; ACTG1; ADAM15; AGRN; AGT; AHSG; ALB; ALDH3A2; ALDOC; ANKS1A; APOA1; APOB; APOC3; ATXN2; B2M; C4A; C4B; C8B; C8G; CAD; CFH; CGREF1; CHTF18; CLSTN2; CLTB; CLU; COL11A1; COL18A1; COL1A1; COL2A1; COL6A1; COMP; CP; CTSD; CUTA; DAG1; DSP; EIF2S3; FBLN1; FGA; FGB; FGG; FN1; GAPDH; GCN1; GSN; H2AFX; HADHA; HBB; HSPG2; IST1; ITGB5; ITIH2; KNG1; MDK; MDN1; MICALL2; MYOF; NO…
Huh7	85	2976	23.743	1.53433	2.43598e-05	0.0206571	0.000142463	0.000480714	ABCA3; ACSF2; ACTA2; ACTB; ACTBL2; ACTG1; ADCY6; AGRN; AHSG; ALB; AMBP; ANK2; APC2; APOA2; APOH; ARHGEF12; ATRX; ATXN2; B2M; C1QA; C7; CAD; CD163L1; CELSR1; CFD; CHTF18; CLTB; CLU; COL6A1; CTSD; CUTA; DCHS1; DGKD; DYSF; EEF1A2; EIF2S3; ENO3; FBLN1; FCGBP; GAPDH; GCN1; GUCY1A2; HERC2; HMCN1; HPS5; HPX; HS3ST3A1; HSPG2; IST1; KALRN; LRP1; LRP1B; LRP2; MACF1; MASP2; MDK; MDN1; MXRA5; NAV1; NOTCH1; N…
Serum	256	7685	71.5084	1.78936	3.29734e-34	2.79614e-31	1.03561e-32	3.49447e-32	A2M; A2ML1; ABCA1; ACTA1; ACTA2; ACTB; ACTBL2; ACTG1; ADAMTS13; ADCY6; AGRN; AGT; AHSG; ALB; ALDOC; ALG12; AMBP; ANK2; ANKRD26; ANKRD52; ANKS1A; APOA1; APOA2; APOB; APOC3; APOH; ARHGEF12; ASB1; ASPM; ATM; ATRX; ATXN2; B2M; BAZ2B; BMP2K; BMS1; BRCA2; C1QA; C1QC; C1R; C3; C4A; C4B; C5; C6; C7; C8A; C8B; C8G; CACNA1D; CAD; CASKIN1; CD48; CD5L; CELSR1; CETP; CFD; CFH; CHTF18; CKM; CLU; CMAS; CMSS1; C…
Lens	25	1037	6.98324	1.29543	0.112473	1	0.291673	0.984197	ACTA2; ACTB; ALB; ALDOC; B2M; BMP2K; BRCA2; CAD; CTSD; EIF2S3; GAPDH; GPX3; HADHA; JCHAIN; NUBP1; PGM1; PKM; PPIB; PSAP; PYGB; PYGM; SORD; TLN1; TUBB; UGP2;
Breast	155	6413	43.2961	1.29832	4.79872e-05	0.0406932	0.000259192	0.000874595	ABCA3; ACTB; ACTG1; ADAM15; ADCY6; AGT; AHSG; ALB; ALDH3A2; ALDOC; AMBP; APOH; ARHGEF12; ASB1; ATM; ATRX; ATXN2; B2M; BAZ2B; BMP2K; BRCA2; BRS3; C1QA; C3; C4A; C4B; C5; C7; CACNA1D; CAD; CFTR; CGREF1; CLTB; CLU; COL18A1; COL1A1; COL22A1; COL6A3; CP; CRP; CTSD; CUTA; DAG1; DKK1; E2F4; EIF2S3; ENO3; EPHA4; EXD2; F5; F9; FANCE; FECH; FETUB; FGB; FN1; GAPDH; GCN1; GHDC; GORAB; GSN; GUCY1A2; H2AFX; HA…
Hair	26	817	7.26257	1.71	0.00570613	1	0.0228245	0.0770171	ACTA2; ACTB; ACTBL2; ALB; ALDH3A2; ALDOC; APOH; BMS1; COMP; CTSD; DSP; EIF2S3; GAPDH; GCN1; H2AFX; HADHA; PDZD8; PGM1; PKM; PPIB; PSAP; RAB11FIP1; RANBP2; TLN1; TUBB; UGP2;
H520	36	843	10.0559	2.29443	3.31226e-06	0.0028088	2.17736e-05	7.3471e-05	ACTA1; ACTB; ACTBL2; AGRN; ALB; ALDOC; B2M; C1R; CAD; COL6A1; CTSD; CUTA; DAG1; EIF2S3; FBLN1; FN1; GAPDH; GPX3; GSN; HBB; MACF1; MAN1A1; MDK; PCDH17; PKM; PPIB; PSAP; PSMA2; SERPINF1; SORD; SRSF1; ST6GAL1; TFRC; TLN1; TUBB; TUBB2B;
Nipple aspirate fluid	91	754	25.419	6.4833	2.43642e-48	2.06609e-45	2.29565e-46	7.74625e-46	A2M; ACTA1; ACTB; ACTG1; AGRN; AGT; AHSG; ALB; ALDOC; AMBP; APOA1; APOA2; APOB; APOH; B2M; C1QC; C1R; C3; C4A; C4B; C5; C6; C7; C8A; CD5L; CFH; CGREF1; CLTB; CLU; COL1A1; COL1A2; COL6A1; COL7A1; CP; CTSD; CUTA; DAG1; DKK1; DMBT1; EEF1A2; FBLN1; FCGBP; FETUB; FGA; FGB; FGG; FN1; GAPDH; GSN; HBB; HPX; HRG; HSPG2; ITIH2; ITIH3; JCHAIN; KNG1; LRP2; MAN1A1; MDK; ORM1; PGAM1; PIK3IP1; PKM; PLG; PLXND1;…
Uterus	16	917	4.46927	0.937781	0.641323	1	1	1	ACTB; ADAM12; AGRN; CD163L1; DMBT1; FBLN1; GUCY1A2; MACF1; NOS2; POSTN; PRDM15; RDH14; RHOBTB1; SERPINA1; SERPINA3; ZNF653;
Tracheobronchial cells	3	47	0.837989	3.43923	0.0568846	1	0.164635	0.555531	ACTB; GAPDH; PKM;
T24	13	123	3.63128	5.68095	5.0458e-07	0.000427884	3.5657e-06	1.20318e-05	ACTB; ACTG1; ALDOC; B2M; COL18A1; COL5A2; COL6A1; CTSD; FN1; PGM1; PKM; PPIB; PSAP;
CPE_SCX_fractionated	49	2331	13.6872	1.12934	0.20028	1	0.459103	1	A2ML1; ACTB; ADAM15; AGRN; ALB; ALDH3A2; ANKRD52; ATXN2; B2M; CAD; CLTB; CMAS; CMSS1; COL4A1; CTSD; CUTA; DAG1; DSP; EIF2S3; EXD2; FECH; GAPDH; GSN; HADHA; HSPG2; JUND; LRP1; MACF1; MCM3AP; MYOF; NAV1; NOTCH1; NUBP1; PGM1; PI4KA; PKM; PPIB; PSAP; PSMA2; PYGB; PYGM; RANBP2; RETSAT; SORD; SRSF1; TLN1; TUBB; VWA8; YTHDC2;
CRC	140	4247	39.1061	1.77076	1.69801e-13	1.43991e-10	2.39985e-12	8.09786e-12	A2M; ABCB6; ACSF2; ACTA1; ACTA2; ACTB; ACTBL2; ACTG1; ADAM12; ADAM15; AGRN; AGT; AHSG; ALB; ALDH3A2; ALDOC; AMBP; ANK2; ANKS1A; APC2; APOA1; APOA2; APOH; ATP10A; ATXN2; B2M; C1QTNF3; C1R; C3; C4A; C4B; C5; C8G; CAD; CASKIN1; CFD; CFH; CGREF1; CKM; CLSTN2; CLU; CMAS; CMSS1; COL18A1; COL1A1; COL1A2; COL27A1; COL2A1; COL3A1; COL4A6; COL5A2; COL6A1; COL6A3; COL7A1; CTSD; CUTA; DAG1; DKK1; DMBT1; DSP;…
Preadipocytes	52	510	14.5251	5.47763	8.31044e-24	7.04725e-21	1.80699e-22	6.09734e-22	A2M; ACTG1; AGT; ALB; ALDOC; APOB; B2M; C1R; C3; C7; CD36; CFD; CFH; CLU; COL18A1; COL1A1; COL1A2; COL2A1; COL3A1; COL5A2; COL6A1; COL6A3; COL8A1; COMP; CRP; CTSD; CUTA; FBLN1; FN1; GAPDH; GPX3; GSN; HMCN1; HSPG2; ITIH2; LRP1; LRP2; MAN1A1; PGAM1; PGM1; PIK3IP1; PKM; PPIB; PSAP; PSMA2; RBP4; SERPINF1; SERPING1; SOD3; TUBB; UGP2; VCAM1;
Fetal hepatocytes	129	3784	36.0335	1.83128	2.43353e-13	2.06364e-10	3.38301e-12	1.14153e-11	ABCA1; ACTA2; ACTB; ACTBL2; ACTG1; ADAM32; AGRN; ALB; ALG12; ANK2; APC2; ARHGEF12; ATM; ATRX; ATXN2; B2M; BMP2K; BRS3; C1R; C8G; CACNA1D; CAD; CD163L1; CD48; CELSR1; CFH; CFTR; CHTF18; CLTB; CLU; COL18A1; COL1A1; COL3A1; COL4A5; COL6A1; COL6A3; COMP; CP; CTSD; CUTA; DAG1; DSP; E2F4; EEF1A2; EIF2S3; ENO3; F5; FANCE; FBLN1; FCGBP; FGA; FGB; FGG; FLRT1; FN1; GAPDH; GCN1; GSN; GUCY1A2; HADHA; HERC2; …
Amniotic fluid	98	566	27.3743	9.30102	2.10097e-67	1.78163e-64	1.78163e-64	6.01177e-64	A2M; A2ML1; ACTB; ACTG1; AGRN; AGT; AHSG; ALB; AMBP; APOA1; APOA2; APOB; APOC3; APOH; B2M; C1QC; C1R; C3; C4A; C4B; C5; C6; C7; C8A; C8B; C8G; CFD; CFH; CLU; COL11A1; COL1A1; COL1A2; COL3A1; COL5A2; COL6A1; COL6A3; COMP; CP; CRP; CTSD; DAG1; DKK1; DMBT1; F13B; F5; FBLN1; FCGBP; FETUB; FGA; FGB; FGG; FN1; GAPDH; GPX3; GSN; HABP2; HBB; HMCN1; HPX; HRG; HSPG2; ISM2; ITIH2; ITIH3; KNG1; LRP1; MAN1A1;…
Vulva/anal skin	150	6377	41.8994	1.26354	0.000300537	0.254856	0.00144804	0.00488616	A2M; ABCA3; ACTB; ADAM12; ADCY6; AGT; AHSG; ALB; ALDH3A2; ALDOC; AMBP; APOB; ARHGEF12; ASPM; ATM; ATRX; ATXN2; B2M; BAZ2B; BMP2K; BRCA2; BRS3; C1QA; C1QC; C3; C4A; C4B; C5; C7; C8B; CACNA1D; CAD; CD36; CFH; CFTR; CGREF1; CLSTN2; CLTB; CLU; COL18A1; COL1A1; COL22A1; COL2A1; COL3A1; CP; CPQ; CRP; CTSD; CUTA; DKK1; DYSF; EIF2S3; EPHA4; EXD2; FANCE; FBLN1; FECH; FETUB; FGB; FGG; GAPDH; GCN1; GHDC; GO…
	70	1183	19.5531	3.17875	3.28593e-18	2.78647e-15	5.25749e-17	1.77404e-16	A2M; ACTB; ADAM12; AGT; AHSG; ALB; AMBP; APOA1; APOB; ATM; BMP2K; C1QC; C5; C7; C8A; C8B; C8G; CAD; CFH; CLU; CMAS; COL1A1; COL6A1; COL6A3; CTSD; DAG1; DSP; DYSF; EEF1A2; EPHA4; FBLN1; FECH; FGA; FGB; FGG; FN1; GAPDH; GCN1; GSN; H2AFX; HADHA; HPX; HSPG2; INSR; IST1; JCHAIN; KNG1; LRP1; LRP2; MYOF; NRP1; PGAM1; PGM1; PI4KA; PKM; PLG; PPIB; SERPINA1; SLC33A1; SOD3; SRSF1; TFRC; TGFBR2; TLN1; TMEM16…
HH4	87	2684	24.3017	1.74128	9.4696e-08	8.03022e-05	7.57568e-07	2.55627e-06	ABCA1; ACSF2; ACTA2; ACTB; ACTBL2; AGRN; AHSG; ALB; ATRX; ATXN2; B2M; BMP2K; BMS1; CACNA1D; CAD; CASKIN1; CD163L1; CD48; CELSR1; CLTB; CLU; COL6A1; COL7A1; COL8A1; CPQ; CTSD; CUTA; DAG1; DGKD; DSP; DYSF; EEF1A2; EIF2S3; ENO3; FBLN1; FCGBP; FECH; FGB; FN1; GAPDH; GCN1; HADHA; HERC2; HMCN1; HSPG2; ITGB5; KNG1; LRP1; LRP1B; LRP2; LYST; MCM3AP; MDM1; MDN1; MXRA5; NAV1; NCKAP5L; NUBP1; PGM1; PI4KA; PI…
Ramos	42	1566	11.7318	1.44093	0.0106344	1	0.0399024	0.134643	ACTB; ALB; ATM; B2M; BMP2K; CAD; CD48; CTSD; CUTA; DSP; EEF1A2; EPHA4; FECH; GAPDH; GCN1; GHDC; H2AFX; HADHA; INSR; JCHAIN; KDELR2; MACF1; MCM3AP; MDN1; PGAM1; PI4KA; PKM; PPIB; PSMA2; RANBP2; SBNO1; SEC16A; SLC33A1; SRRM1; SRSF1; TFRC; TGFBR2; TLN1; TMEM165; TMEM245; TUBB; VWA8;
Leukocytes	63	2845	17.5978	1.18962	0.0782641	1	0.219761	0.741544	ABCA1; ACTB; ACTG1; ADAM15; AGRN; AGT; ALB; ALDOC; APC2; ARHGEF12; B2M; BMS1; C3; CPQ; CTSD; DGKD; DYSF; FGA; FGB; FGG; GAPDH; GCN1; GSN; HBB; HPS5; INSR; MACF1; MAML3; MAN1A1; MCM3AP; MYO18A; NOS2; ORM1; PGAM1; PGM1; PHF7; PI4KA; PKM; PLXND1; POSTN; PPIB; PSAP; PTPRJ; RAB11FIP1; RANBP2; RDH14; RGS12; SERPINA1; SERPIND1; SERPINF1; SLC4A5; SLC9A8; SRSF1; TCF20; TLN1; TUBB; UBN1; UGP2; VNN1; ZBTB20…
Renal cancer	181	7121	50.5587	1.36535	9.60636e-08	8.1462e-05	7.61327e-07	2.56896e-06	A2M; ABCA3; ACTB; ADAM12; ADAM15; ADCY6; AGT; AHSG; ALB; ALDH3A2; ALDOC; AMBP; APOH; ARHGEF12; ASB1; ASPM; ATM; ATRX; ATXN2; B2M; BAZ2B; BMP2K; BRCA2; BRS3; C1QA; C1QC; C1QTNF3; C1R; C3; C4A; C4B; C5; C7; C8B; CACNA1D; CAD; CFH; CFTR; CGREF1; CLSTN2; CLTB; CLU; COL18A1; COL1A1; COL22A1; COL3A1; COL4A1; COL6A1; COL6A3; COL7A1; CP; CRP; CTSD; DAG1; DKK1; DYSF; E2F4; EIF2S3; ENO3; EPHA4; EXD2; F5; F…
Aorta	31	530	8.65922	3.14269	2.05235e-08	1.74039e-05	1.87139e-07	6.31466e-07	A2M; ACTA2; AGRN; ALB; C3; CLU; CP; CTSD; DSP; FBLN1; FGB; GSN; HADHA; HBB; HSPG2; LRP1; MACF1; PGAM1; PKM; POSTN; PPIB; PSAP; PSMA2; SERPINA1; SERPINA4; SERPINF2; SERPING1; TLN1; TTR; VWF; ZNF653;
Thyroid	42	889	11.7318	2.53823	3.01647e-08	2.55797e-05	2.66455e-07	8.99103e-07	A2M; ACTB; ADCY6; AGT; ATM; ATRX; B2M; C1QC; C3; C7; CFTR; CLTB; COL18A1; COL4A1; COL6A3; CP; CRP; CTSD; DAG1; ENO3; EXD2; F13B; F5; F9; FBLN1; FGB; FN1; ITGB5; MYH7; NOS2; NPAS3; NRP1; PGM1; PSAP; SERPINA4; SERPINF2; SORT1; THRB; TLN1; TNC; TTR; ZC3H12B;
hupo46_reference_cam	74	1042	20.6704	3.81507	6.46555e-24	5.48278e-21	1.44284e-22	4.86859e-22	A2M; ACTA2; ACTB; ACTBL2; AGT; AHSG; ALB; AMBP; ANK2; APOA1; APOA2; APOB; APOC3; APOH; B2M; C1QA; C1QC; C1R; C4A; C4B; C5; C7; C8A; C8B; C8G; CD5L; CFH; CLU; CP; EXD2; F13B; F5; FBLN1; FECH; FGA; FGB; FGG; FN1; GAPDH; GPX3; GSN; HADHA; HBB; HPX; HRG; ITIH2; ITIH3; JCHAIN; KNG1; LCAT; LSAMP; MACF1; ORM1; PKM; PLG; PROS1; PSMA2; RBP4; SEPP1; SERPINA1; SERPINA3; SERPINA4; SERPIND1; SERPINF1; SERPINF…
Substantia nigra	31	1146	8.65922	1.45344	0.0238819	1	0.0788009	0.265899	ABCA8; ANKRD26; CASKIN1; CNOT6; COL27A1; CUTA; FAM63B; FAT4; HEG1; HPS5; INSR; KALRN; KIAA1109; LCAT; LRCH1; LRP1B; MACF1; MAML3; MYOF; NCKAP5L; NPAS3; PI4KA; RAPH1; RGS12; SCN11A; SERPINF1; SHANK2; SLC9A8; SPEN; STARD9; VTN;
Vagina	120	5307	33.5196	1.21465	0.00751119	1	0.0294884	0.099503	A2M; ADCY6; AGT; AHSG; ALB; ALDH3A2; APOH; ARHGEF12; ASPM; ATM; ATRX; B2M; BAZ2B; BMP2K; BRCA2; C1QA; C1QC; C3; C7; CACNA1D; CFH; CGREF1; CLSTN2; CLTB; CLU; COL18A1; COL1A1; COL22A1; COL6A3; CP; CRP; CUTA; DAG1; DKK1; EIF2S3; EXD2; FANCE; FBLN1; FECH; FETUB; FGB; GAPDH; GCN1; GHDC; GORAB; GUCY1A2; H2AFX; HADHA; HERC2; HIVEP3; HSPG2; ITGB5; ITIH2; ITIH3; JUND; KALRN; KAT5; KCNH2; KNG1; LAMA1; LHCG…
Monocytes	25	745	6.98324	1.80317	0.00343062	1	0.0139864	0.0471944	ABCA1; ACTA2; ACTB; C1QA; C3; CD36; CD48; CFD; COL8A1; CP; FGB; FN1; GCN1; HADHA; ITGB5; KDELR2; NOS2; PPIB; SERPINA1; SERPINA4; SERPING1; SMC6; STAB1; TLN1; TUBB;
MDA-MB-468	22	770	6.14525	1.53535	0.0314612	1	0.101441	0.342295	ACTB; ACTG1; ALB; B2M; CAD; DSP; EIF2S3; GAPDH; GCN1; GSN; HADHA; MYOF; PGAM1; PGM1; PKM; PPIB; PYGB; RANBP2; TLN1; TUBB; TUBB2B; UGP2;
Platelets	101	2168	28.2123	2.50258	6.65583e-19	5.64414e-16	1.10669e-17	3.73433e-17	A2M; ACTA1; ACTA2; ACTB; ACTBL2; ACTG1; AGT; AHSG; ALB; ALDOC; AMBP; APOA1; APOA2; APOB; APOC3; APOH; ATRX; B2M; C1QC; C1R; C3; C4A; C5; C6; C7; C8G; CASKIN1; CD36; CFH; CLU; COL11A1; COL9A1; CP; CUTA; DENND3; EEF1A2; EIF2S3; ENO3; EPHA4; F5; FBLN1; FECH; FGA; FGB; FGG; FN1; GAPDH; GP1BA; GSN; HADHA; HBB; HERC2; HPX; HRG; ITGB5; ITIH2; JCHAIN; KALRN; KMT2D; KNG1; LAMA1; LRP1B; MACF1; MYH6; MYH7; …
HL60	33	545	9.21788	3.25331	2.98641e-09	2.53248e-06	3.20567e-08	1.08169e-07	ACTA1; ACTA2; ACTB; ACTBL2; ADAM15; AHSG; ALB; AMBP; B2M; C3; CD36; CD48; COL4A6; CTSD; DAG1; ENO3; GAPDH; H2AFX; INSR; LRP1; NOTCH1; NRP1; PKM; PLG; PLXND1; PPIB; PSAP; PTPRJ; SLC33A1; TFRC; TGFBR2; TUBB; VTN;
TOV21G	51	904	14.2458	3.03086	1.3918e-12	1.18024e-09	1.8734e-11	6.32145e-11	ACTA1; ACTB; ACTG1; ADAM15; AGRN; ALB; ALDOC; AMBP; B2M; C1R; C3; C4A; C4B; CLU; COL18A1; COL1A1; COL1A2; COL4A1; COL6A1; COMP; CTSD; CUTA; DAG1; DKK1; DSP; FBLN1; GAPDH; GPX3; GSN; H2AFX; HSPG2; LAMA1; MDK; MYOF; NRP1; PGAM1; PKM; PPIB; PROS1; PSAP; PSMA2; PYGB; RAB11FIP1; SEC16A; SERPINA1; SERPINF1; SORT1; SRSF1; TFRC; TUBB; VTN;
Oral mucosa	134	5861	37.4302	1.22814	0.00269834	1	0.0112166	0.0378485	A2M; ABCA3; ACTB; ALB; ALDH3A2; APOB; APOH; ARHGEF12; ASB1; ASPM; ATM; ATRX; ATXN2; B2M; BAZ2B; BMP2K; BRCA2; C1QA; C1QC; C3; C4A; C4B; C7; C8B; CACNA1D; CAD; CFTR; CLTB; COL18A1; COL1A1; COL22A1; COL6A3; CP; CRP; CTSD; CUTA; DKK1; EIF2S3; EPHA4; EXD2; FANCE; FBLN1; FECH; FGA; FGB; FGG; FN1; GAPDH; GCN1; GHDC; GORAB; GSN; GUCY1A2; H2AFX; HADHA; HERC2; HIVEP3; HSPG2; ITGB5; ITIH2; ITIH3; JUND; KAL…
Esophagus	129	6034	36.0335	1.14842	0.0326323	1	0.104819	0.353691	ABCA3; ADAM12; ADCY6; ALB; ALDH3A2; APOB; APOH; ARHGEF12; ASPM; ATM; ATRX; ATXN2; B2M; BAZ2B; BMP2K; BRCA2; C1QA; C3; C7; CACNA1D; CFTR; CGREF1; CLSTN2; CLTB; COL18A1; COL1A1; COL22A1; COL3A1; CP; CRP; CUTA; DKK1; EIF2S3; EXD2; FANCE; FBLN1; FECH; FGA; FGB; FN1; GAPDH; GCN1; GHDC; GORAB; GSN; GUCY1A2; H2AFX; HADHA; HERC2; HIVEP3; HSPG2; ITGB5; ITIH2; ITIH3; JUND; KALRN; KAT5; KCNH2; KDELR2; KNG1;…
Corpus callosum	29	988	8.10056	1.57714	0.0106072	1	0.0399024	0.134643	ABCA8; ANKRD26; CASKIN1; CNOT6; COL27A1; CUTA; FAM63B; HEG1; HPS5; INSR; KALRN; KIAA1109; LCAT; LRCH1; LRP1B; MAML3; MYOF; NCKAP5L; NPAS3; PI4KA; RAPH1; RGS12; SCN11A; SERPINF1; SHANK2; SLC9A8; SPEN; STARD9; ZNF653;
NB4	36	711	10.0559	2.72039	5.78331e-08	4.90425e-05	4.7614e-07	1.60665e-06	ABCA1; ACTB; ACTBL2; ADAM15; AHSG; ALB; AMBP; APOH; CD36; CD48; CTSD; DAG1; DYSF; ENO3; FGB; GAPDH; GCN1; GSN; HADHA; INSR; LRP1; NOTCH1; NRP1; PIGT; PKM; PLG; PLXND1; PSAP; PTPRJ; SLC33A1; SRSF1; ST6GAL1; STAB1; TFRC; TUBB; VTN;
Mammary gland	19	760	5.30726	1.34353	0.11918	1	0.305331	1	ACTB; AGRN; ALB; BRCA2; CD163L1; CD36; CLU; CTSD; DMBT1; GPX3; GSN; JCHAIN; MACF1; ORM1; POSTN; PRDM15; RDH14; SERPINA1; SERPINA3;
19_proteinag	42	98	11.7318	23.0233	7.04729e-47	5.9761e-44	4.26864e-45	1.44037e-44	A2M; AGT; AHSG; ALB; AMBP; APOA1; APOA2; APOB; APOC3; APOH; C1QA; C1QC; C1R; C4A; C5; C7; C8G; CFH; CLU; CP; FGA; FN1; GSN; HBB; HPX; HRG; ITIH2; ITIH3; JCHAIN; KNG1; ORM1; PLG; RBP4; SERPINA1; SERPINA3; SERPINA4; SERPIND1; SERPINF1; SERPINF2; SERPING1; TTR; VTN;
Sertoli cells	1	29	0.27933	1.87007	0.420376	1	0.861059	1	FBLN1;
031003_BALF2	84	1102	23.4637	4.09477	1.99314e-29	1.69019e-26	5.28183e-28	1.78226e-27	A2M; ACTA2; ACTB; AGRN; AGT; AHSG; ALB; AMBP; APOA1; APOA2; APOB; APOC3; APOH; B2M; C1QA; C1R; C3; C4A; C4B; C5; C7; C8A; C8B; CAD; CETP; CFH; CLTB; CLU; CMAS; COL1A1; COL1A2; COL4A1; COL5A2; COL6A1; COL6A3; CP; CTSD; CUTA; DSP; EIF2S3; ERICH3; F5; FGA; FGB; FGG; FN1; GAPDH; GSN; HADHA; HBB; HPX; HRG; HSPG2; ITIH2; ITIH3; JCHAIN; KNG1; LCAT; LRP1; MACF1; ORM1; PGM1; PKM; PPIB; PSAP; PYGB; PYGM; R…
Tears	51	510	14.2458	5.37231	5.67044e-23	4.80853e-20	1.17281e-21	3.95744e-21	A2M; ACTA1; ACTG1; AGT; AHSG; ALB; AMBP; APOA1; APOA2; APOB; APOH; B2M; C4A; CFH; CLU; COL6A1; CP; CTSD; CUTA; DAG1; DSP; F5; FGA; FGB; FGG; FN1; GAPDH; GPX3; GSN; HPX; HSPG2; ITIH2; JCHAIN; MUC5AC; ORM1; PGAM1; PGM1; PKM; PLG; PSAP; PSMA2; RBM15; SERPINA1; SERPINA3; SERPINF1; SERPING1; SORD; TLN1; TTR; TUBB; VTN;
Cellzome_Abl_inhibitors_NatureBiotechnology_exp144	7	186	1.95531	2.02426	0.0597467	1	0.172331	0.581497	ALB; FECH; H2AFX; JCHAIN; SEC16A; TFRC; VWA8;
CaOV3	99	3355	27.6536	1.58515	8.76946e-07	0.00074365	5.91025e-06	1.9943e-05	A2M; ABCB6; ACSF2; ACTA1; ACTB; ACTBL2; ACTG1; ADAM15; AGRN; AGT; AHSG; ALB; ALDH3A2; ALDOC; APOA1; APOA2; APOB; B2M; C1R; C4A; C4B; C8B; C8G; CAD; CFH; CLTB; CLU; COL18A1; COL2A1; COL6A1; COMP; CP; CTSD; CUTA; DAG1; DKK1; DSP; EEF1A2; EIF2S3; ENO3; F8A3; FBLN1; FECH; FGA; FGB; FGG; FN1; GAPDH; GCN1; GSN; H2AFX; HADHA; HBB; HRG; HSPG2; IST1; ITGB5; ITIH2; KNG1; MDK; MXRA5; MYOF; ORM1; PANK2; PGAM…
Cerebrospinal fluid	115	1059	32.1229	5.83337	3.13117e-57	2.65523e-54	4.42539e-55	1.49327e-54	A2M; ACTA1; ACTA2; ACTB; ACTG1; AGRN; AGT; AHSG; ALB; ALDOC; AMBP; APOA1; APOA2; APOB; APOC3; APOH; B2M; C1QA; C1QC; C1QTNF3; C1R; C3; C4A; C4B; C5; C6; C7; C8A; C8B; C8G; CD5L; CFD; CFH; CGREF1; CLSTN2; CLU; COL18A1; COL1A1; COL1A2; COL3A1; COL6A1; COL6A3; COMP; CP; CPQ; CRP; CTSD; CUTA; DAG1; DSP; ENO3; EPHA4; F10; F5; FBLN1; FCGBP; FETUB; FGA; FGB; FGG; FN1; GAPDH; GPX3; GSN; HABP2; HBB; HEG1;…
Melanoma	71	1826	19.8324	2.08882	1.5067e-09	1.27768e-06	1.63805e-08	5.52731e-08	A2M; A2ML1; ACTA2; ACTB; AGRN; AGT; ALB; APOA1; APOB; BAZ2B; C1QC; C3; C4A; CAD; COL18A1; COL1A1; COL1A2; COL6A1; COL6A3; COMMD7; CP; CPQ; CTSD; CUTA; DSP; DYSF; FGA; FGB; FGG; FN1; GAPDH; GCN1; GORAB; GSN; HADHA; HBB; HECTD4; HPX; HSPG2; LRP1; MACF1; MDK; MEGF6; MYOF; ORM1; PCDH17; PGAM1; PGM1; PKM; POSTN; PPIB; PRELP; PSAP; PSMA2; PYGB; RETSAT; SERPINA1; SERPINA3; SERPINF1; SERPING1; SORD; SORT…
hupo1_b1-hep_cam	39	80	10.8939	26.1888	2.1854e-46	1.85322e-43	1.23548e-44	4.1689e-44	A2M; AGT; AHSG; ALB; APOA1; APOA2; APOB; APOC3; APOH; C1QC; C3; C4A; C8G; CFH; CLU; CP; FGA; FGB; FGG; FN1; GSN; HBB; HPX; HRG; ITIH2; ITIH3; JCHAIN; KNG1; ORM1; PROS1; RBP4; SERPINA1; SERPINA3; SERPIND1; SERPINF1; SERPINF2; SERPING1; TTR; VTN;
Subthalamic nucleus	24	882	6.70391	1.46219	0.0411803	1	0.125164	0.422344	ABCA8; ANKRD26; CASKIN1; CNOT6; COL27A1; CUTA; FAM63B; HEG1; HPS5; INSR; KALRN; KIAA1109; LRCH1; MACF1; MAML3; MYOF; NCKAP5L; RAPH1; RGS12; SERPINF1; SHANK2; SLC9A8; SPEN; STARD9;
Melanocytes	2	71	0.558659	1.52041	0.382139	1	0.7962	1	E2F4; NOS2;
Dentin	34	246	9.49721	7.42571	5.51468e-20	4.67645e-17	9.9499e-19	3.35741e-18	AHSG; ALB; APOA1; CD36; CLU; COL1A1; COL1A2; COL4A4; COL6A1; COL6A3; F10; F9; FN1; GAPDH; GSN; HADHA; HSPG2; ITIH2; KNG1; LRP1; MYOF; PKM; PLG; POSTN; PPIB; PRELP; SERPINA1; SERPINA3; SERPINF1; SOD3; SPP2; TNC; TUBB; VTN;
J82	10	216	2.7933	2.48911	0.00743862	1	0.0293393	0.099	ACTB; ACTG1; ALDOC; B2M; CUTA; GAPDH; PKM; PPIB; TFRC; UGP2;
15_clinprot_c3	69	749	19.2737	4.9489	6.81884e-29	5.78237e-26	1.75223e-27	5.91259e-27	A2M; ACSF2; ACTB; AHSG; ALB; AMBP; APOA1; APOA2; APOB; APOC3; APOH; B2M; C1QC; C1R; C3; C4A; C4B; C7; C8A; C8B; C8G; CAD; CFH; CLU; CP; DSP; EIF2S3; ENO3; F10; F13B; F5; FBLN1; FECH; FGA; FGB; FN1; GAPDH; GCN1; GPX3; GSN; HADHA; HBB; HPX; HRG; ITIH2; KNG1; ORM1; PKM; PLG; PPIB; PSAP; PSMA2; RANBP2; RBP4; SEPP1; SERPINA1; SERPINA3; SERPINA4; SERPINA5; SERPIND1; SERPINF1; SERPINF2; SERPING1; SMARCA…
Ubiquitous	18	1052	5.02793	0.919556	0.678324	1	1	1	ANKS1A; ATRX; ATXN2; COL6A1; CTSD; GAPDH; GCN1; JUND; MCM3AP; PANK2; RBM15; SLC33A1; SRF; SRRM1; TCF20; TGFBR2; UBN1; VPS13B;
Cortex	27	683	7.5419	2.12413	0.000207401	0.175876	0.00103104	0.00347906	ACTB; ACTG1; ALB; ALDOC; ANK2; APOA1; CASKIN1; CLTB; CLU; COL1A2; CTSD; EEF1A2; GAPDH; GSN; HADHA; HBB; LSAMP; ORM1; PGAM1; PGM1; PKM; PSAP; PYGB; PYGM; SERPINA1; SRSF1; TUBB;
N06cs122	6	123	1.67598	2.62433	0.0276396	1	0.0904956	0.305361	ACTB; ALB; CP; DSP; NRP1; TLN1;
Basal plate extravillous trophoblast cell	1	3	0.27933	18.0235	0.0548197	1	0.159203	0.537199	LVRN;
17_wcx	87	1438	24.3017	3.25006	1.98753e-23	1.68543e-20	4.21357e-22	1.42179e-21	A2M; ACTA2; ACTB; ACTBL2; AGT; AHSG; ALB; ALDH3A2; AMBP; APOA1; APOA2; APOB; APOC3; APOH; ATM; B2M; BMP2K; BMS1; C1QA; C1QC; C1R; C3; C4A; C4B; C5; C7; C8A; C8B; C8G; CAD; CD48; CFH; CLU; CMAS; CP; CTSD; DSP; EEF1A2; EIF2S3; F13B; F5; FBLN1; FECH; FGA; FGB; FGG; FN1; GAPDH; GCN1; GPX3; GSN; HADHA; HBB; HPX; HRG; ITIH2; ITIH3; KNG1; LCAT; ORM1; PKM; PLG; PPIB; PROS1; PSAP; PSMA2; PYGB; RANBP2; RBP…
hupo1_b2-edta_cam	64	316	17.8771	10.8801	8.67275e-48	7.35449e-45	7.35449e-46	2.48164e-45	A2M; ACTB; ADAMTS13; AGT; AHSG; ALB; AMBP; APOA1; APOA2; APOB; APOC3; APOH; C1QA; C1QC; C1R; C3; C4A; C4B; C5; C7; C8A; C8B; CD5L; CETP; CFH; CLU; CP; F13B; F5; F9; FBLN1; FCGBP; FGA; FGB; FGG; FN1; GSN; HBB; HEG1; HPX; HRG; ITIH2; ITIH3; JCHAIN; KNG1; LCAT; ORM1; PKM; PLG; PSAP; RANBP2; SEPP1; SERPINA1; SERPINA3; SERPINA4; SERPINA5; SERPIND1; SERPINF1; SERPINF2; SERPING1; TFRC; TTR; TUBB; VTN;
H23	38	896	10.6145	2.27861	2.04719e-06	0.00173602	1.35627e-05	4.57647e-05	ACTA1; ACTB; ACTBL2; AGRN; B2M; C1R; CAD; CLU; COL6A1; CTSD; CUTA; DAG1; DKK1; EEF1A2; EIF2S3; FBLN1; GAPDH; GSN; H2AFX; HSPG2; LAMA1; LRP2; MACF1; MDK; MYOF; PGAM1; PKM; PLG; POSTN; PPIB; PSAP; PSMA2; RANBP2; RBM15; SERPING1; TFRC; TNC; TUBB;
YTS	49	1888	13.6872	1.39433	0.0106948	1	0.0399523	0.134812	ACTB; ACTG1; ALB; ALG12; ATXN2; B2M; C1QTNF3; CAD; CD36; CD48; CHTF18; CMAS; CMSS1; CNOT6; F5; GAPDH; GCN1; GHDC; HBB; HERC2; KDELR2; MAN1A1; MDN1; MED1; MYO18A; PCYOX1L; PDZD8; PGAM1; PI4KA; PIGT; PKM; PPIB; PSAP; PTPRJ; PYGB; RANBP2; RDH14; RETSAT; SLC27A1; SLC33A1; SMG1; SPATA5L1; TFRC; TLN1; TMEM165; TMEM245; TMUB1; TUBB; VTN;
hupo1_b2-hep_cam	50	848	13.9665	3.16767	4.59094e-13	3.89312e-10	6.27923e-12	2.11881e-11	A2M; ACTA2; ACTB; ACTBL2; AGT; AHSG; ALB; APOA1; APOA2; APOB; APOC3; APOH; B2M; C1R; C4A; CAD; CD5L; CFH; CLU; CP; DAG1; FGA; FGB; FGG; GAPDH; HBB; HPX; HRG; ITIH2; KNG1; LSAMP; ORM1; PIGT; PKM; PSMA2; RANBP2; RBP4; RDH14; SERPINA1; SERPINA3; SERPINF2; SERPING1; SORT1; TFRC; TLN1; TMEM165; TTR; TUBB; UBN1; VTN;
Ileum	2	201	0.558659	0.537109	0.891113	1	1	1	POSTN; ZNF653;
Embryonic stem cells	85	3047	23.743	1.49858	5.77993e-05	0.0490138	0.000308263	0.00104018	A2M; ABCB6; ACTA2; ACTB; ACTBL2; ACTG1; ADAM15; ADCY6; AGRN; ALB; ALDH3A2; ALDOC; ALG12; ALG14; ANK2; APOA1; APOC3; ATXN2; BMS1; BRCA2; C4A; CAD; CHTF18; CMAS; COL18A1; COL1A1; COL1A2; COL7A1; CTSD; DAG1; DSP; DYSF; EIF2S3; EXD2; FN1; GAPDH; GCN1; GPX3; H2AFX; HADHA; HERC2; INSR; ITGB5; KIAA1109; LAMA1; LRP1; MACF1; MDN1; MICALL2; MYOF; NOTCH1; NUBP1; PDZD8; PGAM1; PGM1; PI4KA; PIGT; PKM; PLXND1;…
Saliva	79	912	22.067	4.65336	2.34769e-31	1.99084e-28	6.63613e-30	2.23924e-29	A2M; A2ML1; ACTA1; ACTA2; ACTB; ACTBL2; ACTG1; AGRN; AHSG; ALB; ALDH3A2; ALDOC; APOA1; APOA2; APOB; APOH; ASPM; B2M; C1QTNF3; C3; C4A; C4B; C8G; CASKIN1; CFH; CLU; COL18A1; COL5A2; COL6A1; CP; CTSD; CUTA; DAG1; DMBT1; DSP; EEF1A2; ENO3; FCGBP; FGA; FGB; FGG; FN1; GAPDH; GPX3; GSN; HBB; HEG1; HMCN1; HPX; HRG; HSPG2; IGLL1; IST1; ITIH2; JCHAIN; KNG1; LRP1; MDK; MED1; MUC5AC; ORM1; PGAM1; PGM1; PKM;…
Nuclear	31	1319	8.65922	1.26281	0.107306	1	0.279128	0.941865	ACTB; ALDH3A2; ALDOC; ANKRD52; ATRX; ATXN2; B2M; CMAS; CTSD; DSP; EEF1A2; EIF2S3; FECH; GAPDH; GCN1; HADHA; LRCH1; MACF1; NOTCH1; PGM1; PKM; PPIB; PSAP; PYGB; PYGM; RANBP2; SEC16A; SORD; TLN1; TUBB; YTHDC2;
N06CS98-2	5	165	1.39665	1.63084	0.194718	1	0.448697	1	ABCA3; ACTB; INSR; PSMA2; TLN1;
MV4-11	10	382	2.7933	1.40748	0.177119	1	0.417214	1	ACTB; ATM; BMP2K; CAD; GAPDH; GCN1; INSR; MDN1; PI4KA; TUBB;
Caudate nucleus	29	1204	8.10056	1.2942	0.0934573	1	0.255746	0.862968	ABCA8; ANKRD26; CASKIN1; CNOT6; COL27A1; CUTA; FAM63B; HEG1; HPS5; INSR; KALRN; KIAA1109; LCAT; LRCH1; LRP1B; MAML3; MYOF; NCKAP5L; NPAS3; PI4KA; RAPH1; RGS12; SCN11A; SERPINF1; SHANK2; SLC9A8; SPEN; STARD9; ZNF653;
Retina	18	364	5.02793	2.65757	0.000175584	0.148895	0.000907694	0.00306284	AGRN; CLTB; CLU; COL18A1; CP; HMCN1; HPX; LRP1; NOS2; PANK2; PYGB; RANBP2; RBP4; SERPINA4; SERPINF1; VCAM1; VTN; VWF;
Medulla oblongata	9	473	2.51397	1.02315	0.520837	1	1	1	BHLHE22; FLRT1; LRP1B; NPAS3; RGS12; SCN11A; SERPINF1; TMEM245; ZNF653;
Bladder cancer cells	17	369	4.7486	2.476	0.000593588	0.503362	0.00270625	0.00913173	ACTB; ACTBL2; AGRN; ALB; B2M; CTSD; FN1; GAPDH; GSN; HSPG2; MYOF; PGAM1; PKM; PSAP; PYGB; SERPING1; TUBB;
PC3(AR)6	25	262	6.98324	5.1272	2.51241e-11	2.13052e-08	3.13312e-10	1.05721e-09	ACTG1; AGRN; ALDOC; APC2; B2M; C3; CFD; CLTB; COL2A1; COL6A1; CTSD; DAG1; FBLN1; FN1; HSPG2; MDK; NRP1; PGAM1; PLG; PPIB; PSAP; SERPINA1; SPEN; SYNRG; TUBB;
Neutrophils	18	393	5.02793	2.46147	0.000442647	0.375365	0.00207384	0.00699778	ACTB; ACTG1; ALB; ALDOC; APOA2; FBLN1; GAPDH; GSN; HBB; NOS2; PGM1; PKM; PPIB; PROS1; PTPRJ; SERPINA1; SERPINA4; TLN1;
Parathyroid	32	782	8.93855	2.19866	2.76625e-05	0.0234578	0.00016067	0.000542152	A2M; ACTB; AGT; AMBP; APOH; ATM; ATRX; C1QC; C7; CLTB; COL6A3; CP; DYSF; ENO3; EXD2; F9; FBLN1; FGB; ITGB5; KNG1; LRP2; MXRA5; NPAS3; NRP1; PGM1; PSAP; RXRG; SERPINF2; SPINK5; TLN1; TNC; VWF;
HEK293	93	4439	25.9777	1.12545	0.106954	1	0.279115	0.941823	ACTA2; ACTB; ACTBL2; AGRN; ALB; ALDH3A2; ALDOC; ANKRD52; ANKS1A; ARHGEF12; ATRX; ATXN2; BAZ2B; BMP2K; BMS1; CAD; CHTF18; CLU; CMAS; COL18A1; COL2A1; COL6A1; CTSD; CUTA; DAG1; DSP; EEF1A2; EIF2S3; EXD2; F8A3; FECH; FN1; GAPDH; GCN1; GHDC; GSN; H2AFX; HADHA; HERC2; INSR; IRS4; IST1; LRCH1; MACF1; MCM3AP; MDK; MDN1; MYOF; NAV1; NCKAP5L; NRP1; NUBP1; PANK2; PDZD8; PGM1; PI4KA; PIGT; PKM; PPIB; PSMA2;…
A549	23	997	6.42458	1.23966	0.170357	1	0.405897	1	ACTA2; ACTB; ACTBL2; ACTG1; ADAM15; ALDOC; CAD; CD163L1; COL19A1; EIF2S3; FN1; GAPDH; IST1; MYOF; PGAM1; PKM; PLG; PRDM15; PYGB; RANBP2; RBM15B; SORD; TUBB;
Semen	66	966	18.4358	3.67039	2.13342e-20	1.80914e-17	4.11168e-19	1.38741e-18	ACTA1; ACTB; AGRN; AGT; ALB; ALDOC; AMBP; APOA1; APOA2; APOB; APOH; B2M; C3; C4A; CLSTN2; CLU; COL18A1; COL6A1; COL9A1; COMP; CP; CPQ; CTSD; CUTA; DAG1; FCGBP; FN1; GAPDH; GPX3; GSN; HPX; HSPG2; JCHAIN; LSAMP; MXRA5; MYOF; NRP1; ORM1; PGAM1; PGM1; PKM; PPIB; PROS1; PSAP; PSMA2; PTPRJ; PYGB; RBP4; SEPP1; SERPINA1; SERPINA3; SERPINA4; SERPINA5; SERPINF1; SERPINF2; SERPING1; SOD3; SORD; SORT1; ST6GA…
Temporal cortex	2	51	0.558659	2.11653	0.245433	1	0.544041	1	C3; VTN;
Keratinocytes	7	250	1.95531	1.50607	0.186278	1	0.432786	1	ALDH3A2; COL8A1; DSP; E2F4; ITGB5; JUND; SERPINA5;
Fetus	76	2992	21.2291	1.36456	0.00247927	1	0.0103567	0.0349469	ABCA3; ABCA8; AGRN; AHSG; AMBP; ANKRD26; APC2; APOA1; APOC3; ASPM; ATRX; CASKIN1; CD163L1; CD5L; COL11A1; COL18A1; COL27A1; COL9A1; CP; CPQ; DMBT1; DYSF; EPHA4; FAM63B; FBLN1; FLRT1; FN1; FZD5; GSN; HBB; HEG1; HERC2; HIVEP3; HPS5; IGLL1; INSR; ITGB5; JCHAIN; KIAA1109; KNG1; LAMA1; LCAT; LRCH1; LRP1B; LRP2; MACF1; MAML3; MCM3AP; MYOF; NAV1; NCKAP5L; NPAS3; PI4KA; POSTN; PPP2R3A; PRDM15; PYGB; RAPH…
MCF7	19	317	5.30726	3.22102	8.50178e-06	0.00720951	5.1867e-05	0.000175016	ACTB; ACTG1; ALDOC; B2M; CAD; CTSD; CUTA; DAG1; FN1; GAPDH; NRP1; PKM; PPIB; PSAP; PTPRJ; SERPINA5; SORT1; TFRC; TUBB;
Corneal epithelial cells	2	28	0.558659	3.85449	0.0951939	1	0.258732	0.873043	CLU; SERPINF1;
051503_BAL20_gly_hui	53	268	14.8045	10.6241	5.82004e-39	4.93539e-36	2.24336e-37	7.5698e-37	A2M; ACTB; AGT; AHSG; ALB; AMBP; APOA1; APOA2; APOB; APOC3; APOH; B2M; C1QC; C3; C4A; C4B; C5; C8A; C8B; C8G; CFH; CLU; COL4A1; CP; FGA; FGB; FGG; FN1; GAPDH; GCN1; GSN; HADHA; HPX; HRG; ITIH2; ITIH3; KNG1; MDN1; ORM1; PLG; PROS1; RBP4; SERPINA1; SERPINA3; SERPINA4; SERPIND1; SERPINF1; SERPINF2; SERPING1; TFRC; TTR; TUBB; VTN;
Adducin	15	486	4.18994	1.6589	0.0394444	1	0.120319	0.405996	ACTA2; ACTB; CD48; CMAS; CTSD; EIF2S3; GAPDH; HADHA; PKM; PLG; PSAP; SRSF1; TLN1; TUBB; YTHDC2;
MCF10A	29	661	8.10056	2.35735	1.89188e-05	0.0160432	0.00011219	0.000378565	ACTA1; ACTB; ACTBL2; ACTG1; AHSG; APOA1; B2M; C1R; CLU; CTSD; CUTA; DAG1; DKK1; EIF2S3; FN1; GAPDH; GSN; HERC2; HSPG2; PGAM1; PKM; POSTN; PSAP; PYGB; RANBP2; SRSF1; TLN1; TUBB; UGP2;
22_mars	65	196	18.1564	17.815	7.87716e-64	6.67983e-61	1.66996e-61	5.63496e-61	A2M; ACTB; AGT; AHSG; ALB; AMBP; APOA1; APOA2; APOB; APOC3; APOH; B2M; C1QA; C1QC; C1R; C3; C4A; C4B; C5; C7; C8A; C8B; C8G; CD5L; CETP; CFH; CLU; CP; CRP; DSP; F10; F13B; F5; F9; FBLN1; FCGBP; FGA; FGB; FGG; FN1; GPX3; GSN; HBB; HPX; HRG; ITIH2; ITIH3; KNG1; LCAT; MACF1; ORM1; PLG; PROS1; RBP4; SEPP1; SERPINA3; SERPINA4; SERPIND1; SERPINF1; SERPINF2; SERPING1; TLN1; TTR; VTN; VWF;
041803_BALF3	69	1103	19.2737	3.3606	3.09894e-19	2.6279e-16	5.36306e-18	1.80966e-17	A2M; ACTA2; ACTB; ACTBL2; ACTG1; AGT; AHSG; ALB; ANKRD52; APOA1; APOB; APOH; ATXN2; B2M; C1QA; C1R; C4A; C8B; C8G; CAD; CD48; CFH; CLTB; CLU; CP; EIF2S3; EPHA4; FBLN1; FCGBP; FGA; FGB; FGG; FN1; GAPDH; GSN; HBB; HPX; HRG; ITIH2; ITIH3; JCHAIN; KNG1; LCAT; MUC5AC; NUBP1; ORM1; PGM1; PKM; PPIB; PSAP; PSMA2; RAB11FIP1; SEPP1; SERPINA1; SERPINA3; SERPINA4; SERPINA5; SERPIND1; SERPINF1; SERPINF2; SERP…
Macrophages	13	274	3.63128	2.55032	0.00197088	1	0.00839851	0.0283392	ABCA1; APOA1; C1QC; CD163L1; CD36; CFD; CP; FBLN1; FN1; LRP1; PTPRJ; SERPINA1; SOD3;
Muscle	30	904	8.37989	1.78311	0.00165201	1	0.00711119	0.0239954	ACTA1; ACTB; ACTG1; ADAM12; CD36; CETP; CKM; CPQ; DAG1; DYSF; ENO3; EPHA4; INSR; MAN1A1; MYH7; NRP1; PANK2; PGM1; PKM; PRDM15; PSMA2; PYGB; PYGM; SCN4A; SERPINA3; SLC27A1; SLC4A5; SOD3; TLN1; VWF;
MicroProt2	78	561	21.7877	7.46903	1.04745e-45	8.88236e-43	5.55148e-44	1.87324e-43	A2M; ACTB; AGT; AHSG; ALB; AMBP; APOA1; APOA2; APOB; APOC3; APOH; B2M; C1R; C4A; C4B; C5; C7; C8A; C8B; C8G; CD5L; CFH; CKM; CLU; COL18A1; COL1A1; COL27A1; COL6A3; COMP; CP; CTSD; CUTA; DAG1; DSP; F10; FBLN1; FGA; FGB; FGG; FN1; GAPDH; GPX3; GSN; HBB; HPX; HRG; HSPG2; ITIH2; ITIH3; JCHAIN; KNG1; MASP2; MYH7; ORM1; PIK3IP1; PKM; PLG; PRELP; PROS1; PSAP; RBP4; SEPP1; SERPINA1; SERPINA3; SERPINA4; S…
Hypothalamus	2	147	0.558659	0.734401	0.761976	1	1	1	HPX; SERPINF1;
Ventricles	4	151	1.11732	1.42634	0.30995	1	0.665412	1	APOA1; POSTN; SERPINA4; ZNF653;
Endometrium	53	1202	14.8045	2.36883	4.14972e-09	3.51896e-06	4.23971e-08	1.43061e-07	A2M; ACTA1; ACTA2; ACTB; ACTG1; AHSG; ALB; AMBP; APOH; ATM; ATRX; B2M; C1QA; C1QC; C3; C7; CFTR; CLTB; CLU; COL4A1; COL6A3; CP; CTSD; EXD2; F13B; F9; FBLN1; FGB; FN1; ITGB5; JCHAIN; JUND; KNG1; LAMA1; LRP1; LVRN; MXRA5; MYH7; NOS2; NPAS3; PLG; PSAP; RXRG; SERPINA4; SERPINF2; SRF; TFRC; THRB; TLN1; TNC; TTR; VCAM1; ZC3H12B;
Thalamus	32	1141	8.93855	1.50689	0.0138087	1	0.0498289	0.168138	ABCA8; ANKRD26; CASKIN1; CNOT6; COL27A1; CUTA; FAM63B; FAT4; GCN1; HEG1; HPS5; HPX; INSR; KALRN; KIAA1109; LCAT; LRCH1; LRP1B; MACF1; MAML3; MYOF; NCKAP5L; NPAS3; PI4KA; RAPH1; RGS12; SCN11A; SHANK2; SLC9A8; SPEN; STARD9; ZNF653;
Putamen	12	527	3.35196	1.22408	0.278792	1	0.609318	1	BHLHE22; FLRT1; HPX; LRP1B; MACF1; NPAS3; RGS12; SCN11A; SERPINF1; SLITRK3; TMEM245; ZNF653;
PT45	28	361	7.82123	4.16753	2.10609e-10	1.78597e-07	2.48051e-09	8.37001e-09	AGRN; ALDOC; B2M; CFH; CLU; COL18A1; COL6A1; CTSD; CUTA; DAG1; DKK1; FN1; GAPDH; GSN; HSPG2; MUC5AC; NRP1; PGAM1; PKM; PPIB; PROS1; PSAP; PSMA2; PTPRJ; SORT1; SRSF1; TNC; TUBB;
Colorectal cancer cells	36	561	10.0559	3.44776	1.10938e-10	9.40751e-08	1.34393e-09	4.53484e-09	A2M; ACTA1; ACTA2; ACTB; ACTBL2; ACTG1; AGRN; ALB; APOA1; B2M; CAD; CLU; DMBT1; EEF1A2; ENO3; F5; FCGBP; GAPDH; GCN1; GSN; HADHA; HSPG2; IST1; MAN1A1; MYOF; NOTCH1; PKM; PPIB; PSMA2; PYGB; SERPINA1; SERPINF1; SORT1; TFRC; TUBB; TUBB2B;
Jejunum	4	194	1.11732	1.11021	0.489119	1	0.964587	1	KCNH2; MYO1A; POSTN; ZNF653;
ARPE-19	15	330	4.18994	2.44308	0.00140192	1	0.00612798	0.0206777	ACTA2; ACTB; ACTBL2; ALB; ATXN2; CTSD; GAPDH; HADHA; ITGB5; MYOF; PGAM1; PKM; PPIB; PYGB; TFRC;
BOB2H_ISB	40	98	11.1732	21.9272	1.29182e-43	1.09546e-40	6.4439e-42	2.17437e-41	A2M; AGT; AHSG; ALB; AMBP; APOA1; APOA2; APOB; APOC3; APOH; C1QA; C1R; C4A; C4B; C8A; C8B; CFH; CLU; CP; F13B; FGA; FGG; FN1; HPX; HRG; ITIH2; ITIH3; JCHAIN; KNG1; ORM1; SEPP1; SERPINA1; SERPINA3; SERPINA4; SERPINA5; SERPIND1; SERPINF1; SERPINF2; SERPING1; VTN;
Temporal lobe	12	477	3.35196	1.35238	0.181081	1	0.425365	1	BHLHE22; C3; FLRT1; LRP1B; MACF1; NPAS3; RGS12; SCN11A; SERPINF1; SLITRK3; TMEM245; ZNF653;
hupo53_reference_cam	53	104	14.8045	27.3758	2.62083e-64	2.22247e-61	7.40822e-62	2.49977e-61	A2M; ACTB; AGT; AHSG; ALB; AMBP; APOA1; APOA2; APOB; APOC3; APOH; C1QA; C1QC; C1R; C3; C4A; C4B; C5; C7; C8A; C8B; C8G; CD5L; CFH; CLU; CP; F13B; FBLN1; FGA; FGB; FGG; FN1; GSN; HBB; HPX; HRG; ITIH2; ITIH3; JCHAIN; KNG1; ORM1; PLG; PROS1; RBP4; SERPINA1; SERPINA3; SERPIND1; SERPINF1; SERPINF2; SERPING1; TTR; UBN1; VTN;
RMUG	32	499	8.93855	3.44557	1.29673e-09	1.09963e-06	1.42809e-08	4.81881e-08	ACTA1; ACTB; ACTG1; ADAM15; AGRN; ALB; B2M; C1R; CFD; CLU; COL6A1; COL7A1; CTSD; CUTA; DAG1; FBLN1; FN1; GAPDH; GPX3; GSN; HBB; HSPG2; MAN1A1; PKM; PPIB; PSAP; SERPING1; SOD3; SRSF1; TFRC; TUBB; VTN;
DU145	34	941	9.49721	1.94132	0.000178046	0.150983	0.000907694	0.00306284	ACTA1; ACTA2; ACTB; ACTG1; AGRN; AMBP; ATXN2; B2M; COL18A1; COL6A1; CTSD; DSP; EEF1A2; EIF2S3; ENO3; GAPDH; GCN1; HADHA; HBB; HSPG2; LRP1; MYOF; NRP1; PGAM1; PKM; PPIB; PROS1; PSAP; RDH14; SERPINA1; TFRC; TLN1; TMEM245; TUBB;
Lacrimal glands	42	453	11.7318	4.98115	8.04094e-18	6.81872e-15	1.26273e-16	4.26083e-16	ACTA1; AGT; AHSG; AMBP; APOA2; APOH; B2M; C4A; CFH; CLU; COL6A1; CP; CTSD; CUTA; DAG1; DSP; F5; FGA; FGB; FGG; FN1; GAPDH; GPX3; GSN; HPX; HSPG2; ITIH2; ORM1; PGAM1; PGM1; PKM; PLG; PSAP; PSMA2; RBM15; SERPINA1; SERPINA3; SERPINF1; SERPING1; SORD; TLN1; TTR;
hupo1_b1-edta_cam	27	42	7.5419	34.5347	5.54117e-37	4.69891e-34	1.87957e-35	6.34225e-35	A2M; AHSG; ALB; APOA1; APOA2; APOB; APOC3; APOH; C4A; C4B; CLU; CP; FGA; FGB; FGG; FN1; HBB; HPX; ITIH2; JCHAIN; ORM1; RBP4; SERPINA1; SERPINA3; SERPINF2; TTR; VTN;
Dental pulp	1	4	0.27933	13.5289	0.0724187	1	0.20503	0.691834	NOS2;
Cervix	2	104	0.558659	1.03802	0.579592	1	1	1	FBLN1; SRSF1;
Megakaryocytes	2	47	0.558659	2.29663	0.217871	1	0.490066	1	PROS1; SERPINA5;
Epidermis	6	95	1.67598	3.39774	0.00866484	1	0.0330737	0.111601	A2ML1; ALDH3A2; FBLN1; ITGB5; RBP4; SERPINA5;
Colostrum	1	8	0.27933	6.77288	0.139606	1	0.344146	1	HRG;
Cervico-vaginal fluid	50	565	13.9665	4.75428	3.32427e-20	2.81898e-17	6.12822e-19	2.06785e-18	A2M; A2ML1; ACTB; ACTBL2; ALB; ALDOC; APOA1; APOH; ATRX; BMP2K; C4A; C4B; CD5L; CFH; CLU; COL18A1; CP; CTSD; DSP; EEF1A2; ENO3; FBLN1; FCGBP; FGA; FGB; FGG; FN1; GAPDH; GSN; HBB; HPX; HRG; JCHAIN; MDN1; MICALL2; ORM1; PKM; PLG; PPIB; PYGB; SERPINA1; SERPINA3; SERPINA5; SERPINF2; SERPING1; SMARCA2; SORT1; SPINK5; TLN1; TTR;
Embryo	3	104	0.837989	1.55445	0.305812	1	0.658194	1	ATRX; FBLN1; SOX1;
Uterine cervix	40	902	11.1732	2.38255	3.48494e-07	0.000295523	2.56976e-06	8.67118e-06	A2M; ACTB; AGT; AMBP; APOH; ATM; ATRX; B2M; BRS3; C3; C7; CLTB; CLU; COL18A1; COL6A3; CP; CTSD; EXD2; FBLN1; FN1; ITGB5; JUND; MYH7; NOS2; NPAS3; NRP1; PGM1; PLG; PSAP; RXRG; SERPINA4; SERPINF2; SRF; TFRC; THRB; TLN1; TNC; TTR; VWF; ZC3H12B;
Thymus	20	456	5.58659	2.35699	0.000378143	0.320665	0.00179142	0.00604483	ADAMTS13; ARHGEF12; BAZ2B; CD163L1; CD5L; INSR; MACF1; MAN1A1; MCM3AP; PI4KA; PLXND1; PRDM15; PTPRJ; RGS12; RHOBTB1; SERPINF1; SPINK5; TLN1; UBN1; VNN1;
Aspc1	29	483	8.10056	3.22609	3.40081e-08	2.88388e-05	2.97308e-07	1.00321e-06	AGRN; B2M; CFD; CLU; COL18A1; COL6A1; CTSD; DAG1; DKK1; DSP; GAPDH; GCN1; GSN; HSPG2; MAN1A1; MDK; PGAM1; PKM; PPIB; PROS1; PSAP; PYGB; SRSF1; TFRC; TLN1; TNC; TUBB; UGP2; VNN1;
Vermiform appendix	6	286	1.67598	1.1287	0.441694	1	0.896261	1	AGRN; MACF1; MCM3AP; POSTN; SERPINF1; ZNF653;
Distal convoluted tubule	2	17	0.558659	6.34711	0.0390952	1	0.119685	0.403855	AHSG; KNG1;
Mast cells	4	62	1.11732	3.4735	0.0283024	1	0.0919556	0.310287	CD48; COL8A1; TFRC; VCAM1;
Bone	4	112	1.11732	1.92297	0.156403	1	0.37679	1	AHSG; COL5A2; ORM1; PROS1;
Trachea	11	612	3.07263	0.966303	0.590232	1	1	1	AGRN; CD163L1; CFTR; DMBT1; IRS4; MACF1; POSTN; PRDM15; PTPRN2; RDH14; ZNF653;
Astrocytes	6	58	1.67598	5.56488	0.000714848	0.606191	0.00319048	0.0107657	AGRN; CD48; CP; LRP1; SMARCA2; VTN;
050603_BALF11	47	1019	13.1285	2.47797	8.80207e-09	7.46416e-06	8.57949e-08	2.89499e-07	A2M; ACTA2; ACTB; ACTBL2; AHSG; ALB; APOA1; APOA2; B2M; C4A; C7; CAD; CD48; CFH; CP; CRP; FGA; FGB; FGG; FN1; GAPDH; GCN1; GSN; H2AFX; HADHA; HBB; HPX; ITIH2; ITIH3; KNG1; ORM1; PGM1; PKM; PLG; PSMA2; PYGB; RDH14; SERPINA1; SERPINA3; SERPINF1; SRSF1; ST6GAL1; TFRC; TLN1; TMUB1; TUBB; UGP2;
HCC78	7	249	1.95531	1.51212	0.183763	1	0.429547	1	ACTA1; ACTB; EPHA4; PKM; SHANK2; TFRC; TLN1;
RBC	14	267	3.91061	2.81835	0.000510241	0.432684	0.00237739	0.00802204	ACTA1; ACTB; ACTBL2; ALB; ALDOC; C4A; C4B; CLU; EEF1A2; FN1; GAPDH; PKM; SORD; TUBB;
Hepatocytes	9	73	2.51397	6.62868	8.26035e-06	0.00700478	5.07593e-05	0.000171278	AMBP; APOA1; APOH; CP; FBLN1; NOS2; PROS1; SERPINA1; SERPING1;
Nervous system	6	212	1.67598	1.52266	0.204143	1	0.462869	1	AGT; CACNA1E; PLXND1; PSAP; SMARCA2; SORD;
HPDE6	27	414	7.5419	3.50427	1.87798e-08	1.59253e-05	1.73101e-07	5.84097e-07	AGRN; ALDOC; B2M; C1R; C3; CFH; CLTB; CLU; CTSD; DSP; FBLN1; FN1; GAPDH; GSN; HSPG2; LAMA1; MDK; PGAM1; PKM; PPIB; PSAP; PSMA2; SERPINA3; TLN1; TNC; TUBB; UGP2;
Occipital lobe	6	359	1.67598	0.899192	0.661451	1	1	1	FLRT1; LRP1B; MACF1; NPAS3; SERPINF1; ZNF653;
N06CS97	11	270	3.07263	2.19024	0.012707	1	0.0464464	0.156725	ACTB; ALB; DSP; FGA; HBB; IRS4; MYOF; PGAM1; PSMA2; PYGB; TLN1;
Blood vessels	14	130	3.91061	5.78823	1.45009e-07	0.000122968	1.09793e-06	3.70475e-06	AGRN; AGT; APOA2; C8A; CD36; COL3A1; COL4A1; COL4A4; COL4A5; COL4A6; FGG; HSPG2; SERPINA3; VWF;
NIBSC_glyco_qstar	31	60	8.65922	27.7564	4.42241e-38	3.7502e-35	1.63052e-36	5.5019e-36	A2M; AHSG; ALB; APOB; APOH; C4A; C8B; CFH; CLU; CP; F13B; F5; FGA; FGG; FN1; HPX; HRG; ITIH2; JCHAIN; KNG1; LCAT; ORM1; SEPP1; SERPINA1; SERPINA3; SERPINA4; SERPINA5; SERPINF1; SERPING1; VTN; VWF;
Cartilage	11	89	3.07263	6.64405	7.97419e-07	0.000676211	5.45332e-06	1.84012e-05	C1R; CLU; COL11A1; COL2A1; COL9A1; COMP; CP; FN1; PRELP; SERPINA1; TNC;
Spermatogonia	1	23	0.27933	2.3577	0.351096	1	0.740621	1	FBLN1;
Milk	6	47	1.67598	6.86702	0.000225117	0.190899	0.00110988	0.00374508	CLU; CP; HRG; PSAP; SERPINA1; SERPINA3;
Pineal gland	1	31	0.27933	1.74946	0.441789	1	0.896261	1	SERPINF1;
MiaPaCa2	29	289	8.10056	5.39162	1.67979e-13	1.42446e-10	2.39985e-12	8.09786e-12	AGRN; ALDOC; B2M; C7; CLU; COL18A1; COL1A2; COL5A2; COL6A1; CP; CTSD; DAG1; FBLN1; FN1; GAPDH; GSN; HSPG2; ITIH2; PGAM1; PKM; PPIB; PSAP; PSMA2; SERPINA1; SERPINA3; SERPINA5; SERPINF1; SRSF1; TUBB;
Intestine	13	508	3.63128	1.37559	0.155107	1	0.375997	1	ABCA1; ACTB; APOA2; APOB; APOH; CETP; MAN1A1; MDK; PGM1; SCN5A; SLC13A2; TCF20; TLN1;
Synovial fluid	6	17	1.67598	18.9782	4.15518e-07	0.000352359	3.03758e-06	1.02497e-05	A2M; CD5L; FGB; FGG; FN1; NOS2;
Loop of Henle	3	12	0.837989	13.4619	0.00124236	1	0.00551582	0.0186121	FBLN1; KNG1; SERPINA4;
Thyroid epithelial cells	1	9	0.27933	6.02117	0.155631	1	0.375997	1	ADCY6;
Blood	19	227	5.30726	4.49802	5.45144e-08	4.62282e-05	4.53217e-07	1.5293e-06	AGT; APOC3; CETP; COMP; CPQ; CRP; F10; F13B; F5; F9; FBLN1; FGA; FGB; GSN; HRG; PPIB; SERPIND1; SERPINF1; TTR;
Stem cell	19	138	5.30726	7.39871	1.13675e-11	9.63965e-09	1.46055e-10	4.92836e-10	A2M; ACTA1; ACTA2; ACTB; ACTBL2; ACTG1; ALB; ALDOC; COL3A1; CTSD; EEF1A2; ENO3; PGAM1; PKM; PSAP; RBP4; SERPINF1; SERPINF2; SERPING1;
Adipocytes	12	147	3.35196	4.38814	2.03353e-05	0.0172443	0.000119752	0.000404082	ACSF2; AGT; APOB; C3; CD36; CFD; CLU; CRP; E2F4; FBLN1; GPX3; SORT1;
Pituitary gland	11	494	3.07263	1.19712	0.315332	1	0.675256	1	AGRN; FGA; GAPDH; IRS4; LRP1B; MACF1; PTPRN2; RXRG; SPEN; THRB; VTN;
BOBFreezeThaw	34	64	9.49721	28.5393	3.02447e-42	2.56475e-39	1.34987e-40	4.55487e-40	A2M; AHSG; ALB; AMBP; APOA1; APOA2; APOB; APOC3; APOH; C1QA; C1QC; C4A; C4B; CFH; CLU; CP; FGA; FGB; FGG; FN1; HBB; HPX; HRG; ITIH2; JCHAIN; KNG1; ORM1; PLG; RBP4; SERPINA1; SERPINA3; SERPING1; TTR; VTN;
Caecum	1	36	0.27933	1.50655	0.491933	1	0.967887	1	ZNF653;
Vulva	33	838	9.21788	2.11583	4.40433e-05	0.0373487	0.000243097	0.000820287	A2M; ACTB; AGT; AMBP; ATM; ATRX; B2M; BRS3; C3; C7; CFTR; CLTB; CLU; COL2A1; COL6A3; CP; CRP; CTSD; EXD2; FBLN1; FGB; JUND; MXRA5; NOS2; PLG; PSAP; RXRG; SERPINF2; SRF; TFRC; THRB; TLN1; TNC;
032403_BALF4_glypep	22	43	6.14525	27.4875	3.35124e-27	2.84185e-24	8.11957e-26	2.7398e-25	A2M; AHSG; ALB; C1QA; C4A; CFH; CLU; CP; FCGBP; FGA; FGB; FGG; HBB; HPX; HRG; ITIH2; KNG1; ORM1; SERPINA1; SERPINA3; SERPINF1; VTN;
B cells	23	533	6.42458	2.31881	0.000177395	0.150431	0.000907694	0.00306284	A2M; ACTB; AGRN; AHSG; ALB; ALDOC; CAD; CD48; DSP; EIF2S3; GAPDH; GSN; INSR; IST1; ITIH2; PI4KA; PKM; PPIB; PSMA2; TFRC; TLN1; TUBB; UGP2;
SH-SY5Y	18	537	5.02793	1.80142	0.0122366	1	0.0449206	0.151576	ACTA2; ACTB; ACTG1; ADAM15; ALB; BRCA2; CAD; CTSD; EIF2S3; ENO3; FGB; GAPDH; PGAM1; PKM; PYGB; RGS12; TNC; TUBB;
Adrenal cortex	1	82	0.27933	0.661514	0.786528	1	1	1	SERPINF1;
Cytoskeleton	5	86	1.39665	3.12877	0.0222163	1	0.0738802	0.249295	ACTA2; ACTB; GAPDH; HBB; SORD;
Mesothelioma cells	5	29	1.39665	9.27629	0.000178756	0.151585	0.000907694	0.00306284	ACTB; DSP; FN1; GAPDH; PKM;
Hematopoietic stem cells	5	200	1.39665	1.34546	0.316478	1	0.676003	1	GP1BA; SERPINA3; SERPINF1; TFRC; TGFBR2;
Pancreatic fluid	27	136	7.5419	10.6669	2.69678e-20	2.28687e-17	5.08192e-19	1.7148e-18	A2M; ACTA1; ACTA2; ACTB; ACTG1; ALB; AMBP; APOA1; APOB; C1QA; C4A; CFH; CLU; CP; CRP; DMBT1; FGA; FGB; FGG; FN1; HBB; ITIH2; PPIB; SERPINA1; SERPING1; SRRM1; TTR;
20_cys	52	96	14.5251	29.0974	5.45107e-65	4.62251e-62	2.31126e-62	7.7989e-62	A2M; ACTB; AGT; AHSG; ALB; AMBP; APOA1; APOA2; APOB; APOC3; APOH; B2M; C1R; C4A; C5; C7; C8A; C8B; C8G; CD5L; CFH; CLU; CP; F10; F13B; F5; F9; FGA; FGB; FGG; FN1; GPX3; GSN; HBB; HPX; HRG; ITIH2; JCHAIN; KNG1; ORM1; PLG; PROS1; RBP4; SEPP1; SERPINA1; SERPINA3; SERPIND1; SERPINF1; SERPINF2; SERPING1; TTR; VTN;
hupo1_b1-cit_cam	41	71	11.4525	31.0209	6.60187e-53	5.59838e-50	7.99769e-51	2.69867e-50	A2M; AGT; AHSG; ALB; APOA1; APOA2; APOB; APOC3; C1QA; C1R; C3; C4A; C4B; C5; C8B; CFH; CLU; CP; FGA; FGB; FGG; FN1; GSN; HPX; HRG; ITIH2; ITIH3; JCHAIN; KNG1; ORM1; PROS1; RBP4; SEPP1; SERPINA1; SERPINA3; SERPIND1; SERPINF1; SERPINF2; SERPING1; TTR; VTN;
Natural killer cell	1	106	0.27933	0.511751	0.864324	1	1	1	CD48;
Panc1	24	346	6.70391	3.72724	3.72203e-08	3.15629e-05	3.2207e-07	1.08676e-06	AGRN; ALDOC; B2M; CLTB; CLU; COL18A1; CUTA; DAG1; DKK1; DSP; FBLN1; GAPDH; GSN; HSPG2; MDK; PGAM1; PKM; PPIB; PSAP; PSMA2; PYGB; SRSF1; TLN1; TUBB;
Frontal lobe	11	480	3.07263	1.23203	0.283631	1	0.6183	1	BHLHE22; FLRT1; LRP1B; NAV1; NPAS3; RGS12; SCN11A; SERPINF1; SLITRK3; TMEM245; ZNF653;
Beta cells	1	15	0.27933	3.61431	0.245716	1	0.544041	1	ADCY6;
Pons	2	134	0.558659	0.805644	0.715558	1	1	1	LRP1B; ZNF653;
Pyramidal cell	1	7	0.27933	7.73905	0.123279	1	0.310209	1	HPX;
Breast milk	4	73	1.11732	2.95017	0.0472208	1	0.141997	0.479143	ACTB; B2M; CD36; CLU;
Lymphocytes	10	468	2.7933	1.14885	0.37392	1	0.782925	1	COL19A1; CP; FECH; HHLA2; INSR; MAN1A1; PKM; PPIB; SERPINA4; TUBB;
01_glyco	67	667	18.7151	5.39624	2.7952e-30	2.37033e-27	7.64622e-29	2.58007e-28	A2M; ACTA2; ACTB; ADAMTS13; AGT; AHSG; ALB; ALDH3A2; AMBP; APOA1; APOA2; APOB; APOC3; APOH; ARHGEF12; C1QA; C1R; C3; C4A; C5; C7; C8A; C8B; CFH; CLU; CP; EEF1A2; EIF2S3; F13B; F5; FBLN1; FCGBP; FECH; FN1; GAPDH; HADHA; HPX; HRG; ITGB5; ITIH2; ITIH3; JCHAIN; KNG1; LCAT; MYOF; NRP1; ORM1; PKM; PPIB; PROS1; PSAP; PYGM; SEPP1; SERPINA1; SERPINA3; SERPINA4; SERPIND1; SERPINF1; SERPINF2; SERPING1; SORD…
Nucleus accumbens	2	166	0.558659	0.650349	0.817965	1	1	1	LRP1B; ZNF653;
Bronchoalveolar fluid	16	186	4.46927	4.62316	4.27774e-07	0.000362753	3.10045e-06	1.04619e-05	APOA1; APOA2; APOH; CD5L; GAPDH; HBB; HRG; IGLL1; ITIH2; ITIH3; JCHAIN; MACF1; THRB; TLN1; VNN1; VWF;
Corneal stromal cell	1	6	0.27933	9.02675	0.106642	1	0.279115	0.941823	SERPINA1;
21_unfract	48	95	13.4078	27.1423	5.35869e-58	4.54417e-55	9.08833e-56	3.06669e-55	A2M; AGT; AHSG; ALB; AMBP; APOA1; APOA2; APOB; APOC3; APOH; C1QA; C1QC; C1R; C3; C4A; C4B; C5; C8A; C8B; C8G; CD5L; CFH; CLU; CP; FGA; FGB; FGG; FN1; GSN; HBB; HPX; HRG; ITIH2; ITIH3; JCHAIN; KNG1; ORM1; PLG; RBP4; SERPINA1; SERPINA3; SERPINA4; SERPIND1; SERPINF1; SERPING1; TTR; UBN1; VTN;
Bronchial epithelial cells	5	69	1.39665	3.89951	0.0092375	1	0.0349705	0.118002	BRS3; C3; GPX3; SERPINA1; SLC26A9;
Frontal cortex	1	113	0.27933	0.480053	0.881137	1	1	1	CLTB;
Kidney cancer	61	352	17.0391	9.30959	2.67821e-41	2.27112e-38	1.08149e-39	3.64927e-39	A2M; ACTB; ACTG1; AGRN; AGT; AHSG; ALB; AMBP; BAZ2B; C3; C4A; C4B; C8B; CAD; CASKIN1; CFH; CLU; COL18A1; COL1A1; COL1A2; COL22A1; COL2A1; COL3A1; COL4A1; COL5A2; COL6A1; COL6A3; CP; F9; FCGBP; FGA; FGB; FGG; FN1; GAPDH; GPX3; GSN; HADHA; HBB; HERC2; HPX; HRG; HSPG2; ITIH2; ITIH3; KNG1; LRP1; NRP1; ORM1; PKM; PLG; POSTN; PRELP; SERPINA1; SERPINA3; SERPING1; SOD3; SPEN; TNC; TTR; VTN;
Umbilical vein endothelial cells	11	178	3.07263	3.32221	0.00052216	0.442792	0.00241963	0.00816458	C1QA; C3; C8A; CFH; GAPDH; KNG1; SERPING1; ST6GAL1; VCAM1; VTN; VWF;
Eyes	11	122	3.07263	4.84704	1.77433e-05	0.0150463	0.00010596	0.000357542	COL4A1; COL4A4; COL4A5; COL4A6; COL9A1; GPX3; LRP1; MYOF; SORD; THRB; VWF;
H2228	8	168	2.23464	2.56084	0.0135793	1	0.0492104	0.166051	ANKS1A; INSR; NRP1; PI4KA; PKM; PSMA2; TFRC; TLN1;
Dentate nucleus	1	14	0.27933	3.87229	0.231397	1	0.517743	1	HPX;
Stratum granulosum	1	9	0.27933	6.02117	0.155631	1	0.375997	1	RXRG;
Bone marrow stromal cells	1	19	0.27933	2.8538	0.300382	1	0.648153	1	MYO18A;
hupo1_b2-cit_cam	24	65	6.70391	19.8379	2.75939e-25	2.33996e-22	6.32422e-24	2.13399e-23	A2M; ACTB; AGT; AHSG; ALB; APOA1; APOA2; APOC3; C4A; CLU; CP; DSP; FGA; FGB; FGG; FN1; GAPDH; HBB; ITIH2; ORM1; SERPINA1; SERPINA3; TTR; TUBB;
Ciliary epithelium	2	9	0.558659	11.9827	0.0114113	1	0.0420729	0.141967	GPX3; SERPINF1;
Ventricular septum	2	82	0.558659	1.31648	0.453033	1	0.906066	1	POSTN; ZNF653;
Peripheral blood leukocytes	5	125	1.39665	2.15267	0.0844167	1	0.236255	0.797199	ADAMTS13; BRCA2; MCM3AP; RGS12; VNN1;
BJ635	4	175	1.11732	1.23074	0.411129	1	0.844158	1	ACTB; DSP; NRP1; TLN1;
Mesenchymal stromal cells	13	178	3.63128	3.9257	3.0293e-05	0.0256884	0.000174751	0.000589666	ABCB6; ALDH3A2; DAG1; DYSF; ITGB5; KDELR2; LRP1; MYOF; NRP1; PPIB; RETSAT; TFRC; TNC;
Osteoblasts	3	52	0.837989	3.10859	0.0725341	1	0.20503	0.691834	FBLN1; PROS1; SOX4;
H1703	4	138	1.11732	1.5607	0.256051	1	0.565447	1	ANKRD26; INSR; TFRC; TLN1;
Renal cortex	2	24	0.558659	4.49664	0.0729125	1	0.205415	0.693133	AGRN; VCAM1;
T lymphocytes	1	32	0.27933	1.69481	0.452198	1	0.906066	1	PTPRJ;
Cellzome_Abl_inhibitors_NatureBiotechnology_exp142	2	83	0.558659	1.30062	0.459251	1	0.91634	1	CAD; TUBB;
Adipose tissue	8	155	2.23464	2.7756	0.00862814	1	0.0330737	0.111601	AGT; C1QTNF3; CD36; CETP; CFD; INSR; PKM; SLC27A1;
WM1158	14	212	3.91061	3.54949	4.60671e-05	0.0390649	0.000250416	0.000844982	ACTA2; ACTB; COL1A1; COL1A2; COL6A1; COL6A3; DSP; FN1; GAPDH; GSN; PKM; TMUB1; TNC; TUBB;
Occipital pole	5	129	1.39665	2.08593	0.0934922	1	0.255746	0.862968	BHLHE22; RGS12; SCN11A; SLITRK3; TMEM245;
Chondrocytes	5	65	1.39665	4.13944	0.00720883	1	0.0285658	0.0963901	AHSG; COL11A1; COMP; FBLN1; NOS2;
hupo55_b1-cit_cam	21	78	5.86592	14.4664	5.40334e-19	4.58203e-16	9.16406e-18	3.09224e-17	AHSG; ALB; AMBP; APOA1; APOA2; APOC3; APOH; B2M; C8G; CFH; FGA; HBB; HRG; KNG1; ORM1; PLG; RBP4; SEPP1; SERPINA1; SERPINF2; TTR;
Adrenal medulla	1	71	0.27933	0.763987	0.73729	1	1	1	SERPINF1;
N06cs110	2	87	0.558659	1.24083	0.483704	1	0.956132	1	IST1; PSMA2;
Grey matter	1	7	0.27933	7.73905	0.123279	1	0.310209	1	FBLN1;
Parotid gland	1	32	0.27933	1.69481	0.452198	1	0.906066	1	DMBT1;
Cerebellar cortex	3	59	0.837989	2.73984	0.0972573	1	0.263496	0.889117	RGS12; SCN11A; TMEM245;
BOB2L	39	96	10.8939	21.8245	1.92352e-42	1.63114e-39	9.06191e-41	3.05777e-40	A2M; AGT; AHSG; ALB; AMBP; APOA1; APOA2; APOB; APOC3; APOH; C1QA; C1QC; C4A; C4B; CD5L; CFH; CLU; CP; FGA; FGB; FGG; FN1; HBB; HPX; HRG; ITIH2; JCHAIN; KNG1; ORM1; PLG; RBP4; SEPP1; SERPINA1; SERPINA3; SERPINA4; SERPINF1; SERPING1; TTR; VTN;
Bowmann's capsule	2	7	0.558659	15.4015	0.00682257	1	0.0271622	0.0916536	AGRN; KNG1;
Gastrointestinal tract	1	23	0.27933	2.3577	0.351096	1	0.740621	1	LRP1;
Fibroblats	1	5	0.27933	10.8285	0.0896908	1	0.246941	0.833256	PKM;
Peripheral blood cells	1	140	0.27933	0.387478	0.928678	1	1	1	C3;
Arteries	2	30	0.558659	3.59761	0.106972	1	0.279115	0.941823	FBLN1; VTN;
Choroid	4	32	1.11732	6.72888	0.00281373	1	0.0115268	0.038895	COL8A1; SERPINA4; VCAM1; VWF;
Syncytiotrophoblast	4	54	1.11732	3.98799	0.017994	1	0.0626468	0.21139	AMBP; FBLN1; LRP1; SERPINA1;
Neurons	5	68	1.39665	3.95685	0.00869744	1	0.0330737	0.111601	AGRN; CLTB; FBLN1; LRP1; SMARCA2;
Zona glomerulosa	1	9	0.27933	6.02117	0.155631	1	0.375997	1	ADCY6;
Lymph	4	22	1.11732	9.78608	0.000662588	0.561875	0.00300468	0.0101387	APOA2; APOB; CD5L; IRS4;
Hematopoietic cells	3	22	0.837989	7.34566	0.00757773	1	0.0296125	0.0999218	ALB; APOA2; SERPINA3;
Purkinje cells	2	35	0.558659	3.08381	0.137916	1	0.34398	1	HPX; VTN;
Melanoma cells	4	47	1.11732	4.58182	0.0112255	1	0.0416902	0.140676	ACTB; ACTG1; GAPDH; PGAM1;
Umbilical cord	1	34	0.27933	1.59514	0.472438	1	0.940441	1	FBLN1;
Cornea	11	82	3.07263	7.21116	3.43397e-07	0.000291201	2.55439e-06	8.61932e-06	COL11A1; COL4A1; COL4A4; COL4A5; COL4A6; COL8A1; COL9A1; PLG; SERPINA3; SERPINA4; SERPINF1;
Iris	1	14	0.27933	3.87229	0.231397	1	0.517743	1	CTSD;
Retinal pigmented epithelial cells	3	51	0.837989	3.16953	0.069264	1	0.199105	0.671842	COL8A1; CTSD; VTN;
18_size	43	104	12.0112	22.2115	3.81779e-47	3.23749e-44	2.69791e-45	9.10358e-45	A2M; ACTB; AGT; AHSG; ALB; AMBP; APOA1; APOA2; APOB; APOC3; C1QA; C1R; C4A; C5; CLU; CP; F10; F13B; F5; FGA; FGB; FN1; GPX3; GSN; HBB; HPX; HRG; ITIH2; ITIH3; KNG1; ORM1; PLG; RBP4; SEPP1; SERPINA1; SERPINA3; SERPIND1; SERPINF1; SERPINF2; SERPING1; TTR; VTN; VWF;
16_clinprot_c8	38	92	10.6145	22.1895	1.03838e-41	8.80547e-39	4.40273e-40	1.48562e-39	A2M; AHSG; ALB; AMBP; APOA1; APOA2; APOC3; APOH; C1QA; C1R; C4A; C4B; C8A; C8B; CFH; CLU; CP; FGA; FGB; GSN; HBB; HPX; HRG; ITIH2; KNG1; ORM1; PLG; PROS1; RBP4; SERPINA1; SERPINA3; SERPINA5; SERPIND1; SERPINF1; SERPINF2; SERPING1; TTR; VTN;
Spermatocytes	2	42	0.558659	2.56997	0.183874	1	0.429547	1	TFRC; VTN;
Collecting duct	3	23	0.837989	7.02642	0.00859583	1	0.0330737	0.111601	GSN; KNG1; SERPINA4;
b1-SE_nonglyco_qstar	41	90	11.4525	24.4728	3.69081e-47	3.1298e-44	2.69791e-45	9.10358e-45	A2M; AGT; AHSG; ALB; AMBP; APOA1; APOB; APOC3; APOH; C1R; C4A; C5; C7; C8A; C8B; C8G; CD5L; CFH; CLU; CP; FN1; GSN; HBB; HPX; HRG; ITIH2; ITIH3; JCHAIN; KNG1; ORM1; PLG; PROS1; SERPINA1; SERPINA3; SERPINA4; SERPINA5; SERPIND1; SERPINF1; SERPINF2; SERPING1; VTN;
Eosinophils	2	100	0.558659	1.07954	0.558246	1	1	1	PTPRJ; SERPINA1;
Vascular endothelium	1	40	0.27933	1.35593	0.528794	1	1	1	SERPINA4;
Submandibular gland	1	25	0.27933	2.16916	0.375061	1	0.783379	1	DMBT1;
Glomerular mesangial cell	3	13	0.837989	12.4272	0.00159289	1	0.00689167	0.0232547	AGRN; COL4A1; KNG1;
Myocardium	1	30	0.27933	1.80776	0.431183	1	0.878949	1	GAPDH;
Occipital cortex	1	39	0.27933	1.39069	0.519836	1	1	1	CLTB;
AdducinII	38	116	10.6145	17.599	3.89336e-37	3.30157e-34	1.37565e-35	4.64189e-35	A2M; ACTB; AGT; AHSG; ALB; AMBP; APOB; APOH; C1QA; C1QC; C1R; C4A; C5; C7; C8A; C8B; CACNA1E; CD5L; CFH; CLU; CP; F13B; FBLN1; FN1; HBB; HPX; HRG; IGLL1; ITIH2; JCHAIN; KNG1; ORM1; PLG; PROS1; SERPINA1; SERPINF2; SERPING1; VTN;
Granulosa lutein cells	1	28	0.27933	1.93683	0.409364	1	0.842574	1	LRP1;
Proximal convoluted tubule	4	32	1.11732	6.72888	0.00281373	1	0.0115268	0.038895	AHSG; C3; KNG1; LRP2;
Leydig cells	2	36	0.558659	2.99818	0.144321	1	0.354737	1	FBLN1; LRP1;
Dermis	1	9	0.27933	6.02117	0.155631	1	0.375997	1	HSPG2;
BOB_Sensitivity	47	129	13.1285	19.5727	2.36552e-48	2.00596e-45	2.29565e-46	7.74625e-46	A2M; AGT; AHSG; ALB; AMBP; APOA1; APOA2; APOB; APOC3; APOH; ATXN2; C1QA; C1QC; C4A; C4B; C5; C7; C8A; CD5L; CFH; CLU; CP; F10; FGA; FGB; FGG; FN1; GSN; HBB; HPX; HRG; ITIH2; JCHAIN; KNG1; ORM1; PLG; RBP4; SEPP1; SERPINA1; SERPINA3; SERPINA4; SERPINA5; SERPIND1; SERPINF1; SERPING1; TTR; VTN;
Pulmonary artery	1	15	0.27933	3.61431	0.245716	1	0.544041	1	FBLN1;
Cellzome_Abl_inhibitors_NatureBiotechnology_exp143	2	87	0.558659	1.24083	0.483704	1	0.956132	1	CAD; TUBB;
CSF	2	12	0.558659	8.98954	0.0201648	1	0.067322	0.227166	CLU; TTR;
Skin fibroblasts	11	162	3.07263	3.65031	0.000233459	0.197973	0.00114435	0.00386141	APOA1; C3; CFH; CKM; COL19A1; COL6A3; CPQ; DCHS1; HMCN1; KDELR2; SERPING1;
Alveolar macrophage	4	18	1.11732	11.9596	0.000293961	0.249279	0.00142445	0.00480655	DMBT1; FBLN1; GPX3; SERPINA1;
Urothelium	2	33	0.558659	3.27066	0.125308	1	0.314383	1	FBLN1; NRP1;
Islets of Langerhans	11	135	3.07263	4.38032	4.56516e-05	0.0387125	0.000249758	0.000842763	ACTB; ALB; CACNA1D; COL6A1; EEF1A2; GAPDH; HADHA; PKM; PPIB; PTPRN2; RBP4;
Gingival epithelium	1	8	0.27933	6.77288	0.139606	1	0.344146	1	NOS2;
Atrium	4	146	1.11732	1.47518	0.289038	1	0.625266	1	APOA1; POSTN; SERPINA4; ZNF653;
Parietal lobe	2	111	0.558659	0.972564	0.615107	1	1	1	LRP1B; ZNF653;
Cardiac muscle	4	64	1.11732	3.36497	0.0313284	1	0.101399	0.342152	FBLN1; LAMA1; MYOF; SCN5A;
Uterine myometrium	3	77	0.837989	2.09944	0.173043	1	0.408748	1	ADCY6; NOS2; SRSF1;
Sebaceous glands	2	29	0.558659	3.72163	0.101035	1	0.272859	0.92071	FBLN1; RXRG;
Spermatozoa	5	102	1.39665	2.63803	0.0419473	1	0.12704	0.428674	CKM; CLU; H2AFX; THRB; VTN;
Oocytes	2	38	0.558659	2.84042	0.157308	1	0.377896	1	ZP1; ZP3;
Hair follicle	3	83	0.837989	1.94769	0.201214	1	0.459103	1	HSPG2; ITGB5; RXRG;
Cytotrophoblasts	1	39	0.27933	1.39069	0.519836	1	1	1	LRP1;
Lymphoblast	1	13	0.27933	4.16993	0.216807	1	0.488968	1	COL4A5;
Glomerulus	5	44	1.39665	6.11464	0.00130112	1	0.00571685	0.0192904	AGRN; C3; COL8A1; GAPDH; KNG1;
Bile duct	2	31	0.558659	3.4816	0.113001	1	0.292148	0.985799	APOA1; FBLN1;
Mammary epithelium	1	75	0.27933	0.723247	0.756384	1	1	1	CTSD;
Placental tissue	1	6	0.27933	9.02675	0.106642	1	0.279115	0.941823	APOA1;
Karpas 299	1	24	0.27933	2.25951	0.363191	1	0.762342	1	ACTB;
Diaphragm	1	10	0.27933	5.41966	0.171358	1	0.405897	1	LAMA1;
Cochlea	1	28	0.27933	1.93683	0.409364	1	0.842574	1	COL9A1;
Schwann cells	1	17	0.27933	3.18934	0.273562	1	0.599433	1	CP;
B lymphocytes	1	27	0.27933	2.00854	0.398144	1	0.825491	1	PTPRJ;
Malignant pleural effusions	8	31	2.23464	13.8744	7.24377e-08	6.14272e-05	5.90646e-07	1.99302e-06	ACTB; ALB; C1QC; C4A; CFH; FGB; FGG; SERPINF1;
Proximal tubular epithelium	3	8	0.837989	20.1845	0.000334267	0.283459	0.00160146	0.00540383	AHSG; C3; FBLN1;
Paracentral gyrus	1	48	0.27933	1.12999	0.594705	1	1	1	LRP1B;
Sweat glands	1	37	0.27933	1.46584	0.501409	1	0.984248	1	FBLN1;
Penis	1	3	0.27933	18.0235	0.0548197	1	0.159203	0.537199	FBLN1;
Vascular endothelial cells	2	63	0.558659	1.71345	0.328216	1	0.697562	1	AGRN; VCAM1;
Tooth	2	32	0.558659	3.37283	0.119114	1	0.305331	1	COL1A1; COL1A2;
Dentate gyrus	1	26	0.27933	2.08576	0.386711	1	0.803752	1	CACNA1E;
Submaxillary gland	1	10	0.27933	5.41966	0.171358	1	0.405897	1	ST6GAL1;
Thymic epithelial cells	1	8	0.27933	6.77288	0.139606	1	0.344146	1	ITGB5;
Dorsal root ganglion	1	32	0.27933	1.69481	0.452198	1	0.906066	1	SCN11A;
Proerythroblast	1	5	0.27933	10.8285	0.0896908	1	0.246941	0.833256	FECH;
Endocervix	1	12	0.27933	4.51713	0.20194	1	0.459103	1	LAMA1;
Pontine nucleus	1	6	0.27933	9.02675	0.106642	1	0.279115	0.941823	HPX;
Seminiferous tubule	1	23	0.27933	2.3577	0.351096	1	0.740621	1	VTN;
Intestinal epithelial cells	3	27	0.837989	5.98586	0.0134418	1	0.0489211	0.165075	ACTB; GAPDH; PKM;
Amnionic epithelial cell	1	6	0.27933	9.02675	0.106642	1	0.279115	0.941823	FBLN1;
Spermatids	3	38	0.837989	4.25356	0.0333947	1	0.106863	0.360589	TFRC; THRB; VTN;
Follicular fluid	1	2	0.27933	26.9904	0.0368879	1	0.114582	0.386636	SERPINA1;
Pancreatic acinus	1	17	0.27933	3.18934	0.273562	1	0.599433	1	SERPINA4;
Parahippocampal gyrus	1	13	0.27933	4.16993	0.216807	1	0.488968	1	CACNA1E;
Coronary arteries	2	32	0.558659	3.37283	0.119114	1	0.305331	1	ACTA2; FBLN1;
BOB2L_ISB	33	87	9.21788	20.378	7.77685e-35	6.59477e-32	2.53645e-33	8.55878e-33	A2M; AGT; AHSG; ALB; AMBP; APOA1; APOB; APOH; C1QA; C4A; C8A; CFH; CLU; CP; FGG; FN1; HPX; HRG; ITIH2; JCHAIN; KNG1; ORM1; SEPP1; SERPINA1; SERPINA3; SERPINA4; SERPINA5; SERPIND1; SERPINF1; SERPINF2; SERPING1; TTR; VTN;
Plasma cells	1	21	0.27933	2.58214	0.326215	1	0.695051	1	JCHAIN;
Entorhinal cortex	1	7	0.27933	7.73905	0.123279	1	0.310209	1	CACNA1E;
Parathyroid cells	1	1	0.27933	53.7136	0.0186167	1	0.0626468	0.21139	LRP2;
Insular cortex membrane micro domains	6	75	1.67598	4.30368	0.00273189	1	0.0113007	0.038132	ALB; ALDOC; FGB; GSN; PGAM1; PKM;
Mononuclear phagocytes	1	12	0.27933	4.51713	0.20194	1	0.459103	1	SERPING1;
Breast cancer cells	4	36	1.11732	5.98144	0.00434814	1	0.017475	0.0589661	ACTB; ACTG1; GAPDH; TUBB;
Osteocytes	1	5	0.27933	10.8285	0.0896908	1	0.246941	0.833256	FBLN1;
Zona fasciculata	2	11	0.558659	9.80603	0.0170111	1	0.060611	0.20452	ADCY6; SERPINA4;
Alveolus	3	14	0.837989	11.5402	0.00199949	1	0.00847784	0.0286069	ABCA3; AGRN; SLC26A9;
Ear	1	15	0.27933	3.61431	0.245716	1	0.544041	1	TECTA;
Neuroglia	1	11	0.27933	4.92741	0.186792	1	0.432786	1	AGRN;
Intestinal epithelium	1	24	0.27933	2.25951	0.363191	1	0.762342	1	SERPINA4;
Lung epithelium	1	9	0.27933	6.02117	0.155631	1	0.375997	1	NOS2;
Articular cartilage	2	17	0.558659	6.34711	0.0390952	1	0.119685	0.403855	C1R; COMP;
Subthalamus	1	10	0.27933	5.41966	0.171358	1	0.405897	1	PI4KA;
Osteoclast	1	18	0.27933	3.01226	0.287098	1	0.622657	1	FBLN1;
Cerebrum	1	30	0.27933	1.80776	0.431183	1	0.878949	1	C3;
Bronchioles	1	11	0.27933	4.92741	0.186792	1	0.432786	1	FBLN1;
Renal tubule	1	18	0.27933	3.01226	0.287098	1	0.622657	1	SERPINA4;
Bile fluid	1	6	0.27933	9.02675	0.106642	1	0.279115	0.941823	CP;
051503_BAL20_gly_lec	17	30	4.7486	30.4455	2.55112e-22	2.16335e-19	5.15084e-21	1.73806e-20	A2M; ACTB; AHSG; APOA1; C4A; C8B; CFH; CLU; CP; FGA; FGB; FGG; HBB; ITIH2; SERPINA1; SERPINA3; SERPINF2;
Ligament	1	10	0.27933	5.41966	0.171358	1	0.405897	1	COMP;
Seminal plasma	1	8	0.27933	6.77288	0.139606	1	0.344146	1	TFRC;
Ciliary body	3	15	0.837989	10.7714	0.0024651	1	0.0103485	0.0349192	CLU; CTSD; SERPINA4;
Colon epithelium	1	32	0.27933	1.69481	0.452198	1	0.906066	1	APOH;
Vitreous humor	3	6	0.837989	26.9015	0.000122747	0.104089	0.000642525	0.00216808	CLU; SERPINA4; SERPINF1;
Enterocyte	1	16	0.27933	3.38855	0.25977	1	0.572168	1	MYO1A;
Renal tubular epithelium	2	10	0.558659	10.7857	0.0140899	1	0.0504147	0.170115	AHSG; TFRC;
HUPO28_b1-CIT	20	37	5.58659	29.0411	1.75525e-25	1.48845e-22	4.1346e-24	1.39514e-23	A2M; AGT; AHSG; ALB; APOA1; APOA2; APOB; APOC3; C4A; C4B; CP; HPX; ITIH2; KNG1; ORM1; SERPINA1; SERPINA3; SERPINF2; SERPING1; TTR;
Retinal glial cell	1	1	0.27933	53.7136	0.0186167	1	0.0626468	0.21139	CACNA1D;
Myocyte	1	6	0.27933	9.02675	0.106642	1	0.279115	0.941823	IRS4;
Tendons	1	6	0.27933	9.02675	0.106642	1	0.279115	0.941823	COMP;
Lymphoid stem cell	2	17	0.558659	6.34711	0.0390952	1	0.119685	0.403855	LRP1; NOTCH1;
Olfactory bulb	1	12	0.27933	4.51713	0.20194	1	0.459103	1	SCN11A;
Sperm	1	6	0.27933	9.02675	0.106642	1	0.279115	0.941823	CLU;
Bone marrow cells	1	7	0.27933	7.73905	0.123279	1	0.310209	1	TFRC;
Ovarian follicular fluid	1	5	0.27933	10.8285	0.0896908	1	0.246941	0.833256	SERPINA1;
Hofbauer cells	1	3	0.27933	18.0235	0.0548197	1	0.159203	0.537199	SERPINA1;
Ventricular myocyte	1	3	0.27933	18.0235	0.0548197	1	0.159203	0.537199	NOS2;
Basal nucleus of Meynert	1	4	0.27933	13.5289	0.0724187	1	0.20503	0.691834	HPX;
RPE	1	1	0.27933	53.7136	0.0186167	1	0.0626468	0.21139	SERPINF1;
Red nucleus	1	7	0.27933	7.73905	0.123279	1	0.310209	1	HPX;
Podocyte	2	12	0.558659	8.98954	0.0201648	1	0.067322	0.227166	AGRN; KNG1;
Peritoneal fluid	1	2	0.27933	26.9904	0.0368879	1	0.114582	0.386636	CRP;
Cerebellar nuclei	1	2	0.27933	26.9904	0.0368879	1	0.114582	0.386636	HPX;
Cranial nerve	1	3	0.27933	18.0235	0.0548197	1	0.159203	0.537199	HPX;
Alveoli	1	3	0.27933	18.0235	0.0548197	1	0.159203	0.537199	ABCA3;
Internal ear	1	3	0.27933	18.0235	0.0548197	1	0.159203	0.537199	COL9A1;
Vessel wall	2	2	0.558659	53.7136	0.000345633	0.293097	0.00164661	0.00555618	APOA2; VTN;
Airway epithelium	1	7	0.27933	7.73905	0.123279	1	0.310209	1	NOS2;
Vitreous	1	1	0.27933	53.7136	0.0186167	1	0.0626468	0.21139	SERPINA4;
Jejunum epithelium	1	3	0.27933	18.0235	0.0548197	1	0.159203	0.537199	APOH;
Glioma	1	3	0.27933	18.0235	0.0548197	1	0.159203	0.537199	ACTA1;
Corneal endothelium	1	5	0.27933	10.8285	0.0896908	1	0.246941	0.833256	SERPINF1;
Pre-B cells	1	4	0.27933	13.5289	0.0724187	1	0.20503	0.691834	IGLL1;
Aqueous humor	1	2	0.27933	26.9904	0.0368879	1	0.114582	0.386636	CLU;
Lymphoid	1	4	0.27933	13.5289	0.0724187	1	0.20503	0.691834	LRP1;
Nucleus basalis	1	1	0.27933	53.7136	0.0186167	1	0.0626468	0.21139	HPX;
Medulloblastoma	1	2	0.27933	26.9904	0.0368879	1	0.114582	0.386636	ACTA1;
Zygote	1	2	0.27933	26.9904	0.0368879	1	0.114582	0.386636	TUBB;
PBL	1	1	0.27933	53.7136	0.0186167	1	0.0626468	0.21139	JCHAIN;
Pancreatic acini	1	1	0.27933	53.7136	0.0186167	1	0.0626468	0.21139	SERPINA4;
Cranial nerve nuclei	1	1	0.27933	53.7136	0.0186167	1	0.0626468	0.21139	HPX;
Biliary apparatus	1	6	0.27933	9.02675	0.106642	1	0.279115	0.941823	APOA1;
Optic nerve	1	1	0.27933	53.7136	0.0186167	1	0.0626468	0.21139	SERPINA4;
Faeces	1	1	0.27933	53.7136	0.0186167	1	0.0626468	0.21139	SERPINA1;
Endocardium	1	2	0.27933	26.9904	0.0368879	1	0.114582	0.386636	GAPDH;
Nuclei of accessory nerves	1	1	0.27933	53.7136	0.0186167	1	0.0626468	0.21139	HPX;
Odontoclast	1	1	0.27933	53.7136	0.0186167	1	0.0626468	0.21139	CTSD;
Pleural fluid	1	1	0.27933	53.7136	0.0186167	1	0.0626468	0.21139	CRP;

## Sheet: Transcription factor
Analysis: Transcription factor
Dataset name: Broiler tumor
Number of genes in the dataset: 358
Number of genes in the dataset (which are available in Transcription factor database) :306
Number of genes in background: 19230
Is analysis quantitative: No
						Corrected p-values
Transcription factor	No. of genes in the dataset	No.of genes in the background dataset	Percentage of genes	Fold enrichment	P-value (Hypergeometric test)	Bonferroni method	BH method	Q-value (Storey-Tibshirani method)
MAFB	12	352	3.35196	1.83262	0.0328807	1	0.0993907	0.0957987	BAZ2B; CFTR; CMAS; COL11A1; COL28A1; PCYOX1L; PGM1; SERPIND1; SLC4A5; SRRM1; TTLL9; TTR;
NFIC	53	2040	14.8045	1.39576	0.00782975	1	0.0329378	0.0317474	ACSF2; ADAM12; APOA1; B2M; BMP2K; CFTR; COL11A1; COL1A1; COL1A2; COL22A1; COL27A1; COL28A1; COL2A1; COL7A1; CP; DSP; DYSF; ENO3; EPHA4; FBLN1; FLRT1; GAPDH; HPX; HSPG2; IL1RAPL2; IRS4; KMT2D; LAMA1; LRCH1; LRP1; LRP2; LYST; MED1; MEGF6; MYLPF; MYOF; NAV1; NOS2; NPAS3; PANK2; PTPRJ; RHOBTB1; RXRG; SERPINA1; SERPINF2; SKIDA1; SLC26A9; SMARCA2; SMC6; SPEN; TTC24; VCAM1; ZFHX3;
NR1H3	32	1020	8.93855	1.68564	0.00281218	0.590558	0.0173694	0.0167416	ABCA1; ABCB6; ACSF2; ACTA1; APOA1; C8B; CACNA1E; CAD; CETP; COL19A1; COL7A1; COL9A1; CTSD; DCHS1; DYSF; FAT4; FBLN1; GUCY1A2; HMCN1; KALRN; LRP1; NPAS3; PYGM; RHOBTB1; SKIDA1; SLC13A2; SLC26A9; SLC4A5; TGFBR2; TLN1; TTC24; TTLL9;
PITX3	7	265	1.95531	1.42082	0.225596	1	0.375994	0.362406	COL9A1; EPHA4; FN1; KALRN; MACF1; SLC26A9; THRB;
RXRA	34	1113	9.49721	1.64131	0.00319218	0.670358	0.0181178	0.017463	ABCB6; ACSF2; ACTB; ACTG1; APOA1; ATXN2; C8B; COL19A1; COL7A1; COL9A1; CTSD; DCHS1; DMBT1; FAT4; FBLN1; HMCN1; HSPG2; KALRN; KIAA1109; LRP1; MDK; MROH7; NPAS3; NRP1; PANK2; PPP1R13B; PYGM; RHOBTB1; SHANK2; SKIDA1; SLC13A2; SMARCA2; TLN1; TTLL9;
SOAT1	35	1261	9.77654	1.49128	0.0118697	1	0.0445114	0.0429028	ACTB; ADAM12; ATP10A; ATXN2; BAZ2B; C7; COL1A2; COL27A1; COL4A1; DYSF; F9; FN1; GSN; HHLA2; KMT2D; LSAMP; MACF1; MAN1A1; MASP2; MYO18A; NRP1; PPP2R3A; PROS1; RBP4; RHOBTB1; SERPINF1; SERPING1; SHROOM3; SLC26A9; SMC6; SORT1; SOX1; SYNRG; ZBTB20; ZFPM1;
STAT1	35	1261	9.77654	1.49128	0.0118697	1	0.0445114	0.0429028	ACTB; ADAM12; ATP10A; ATXN2; BAZ2B; C7; COL1A2; COL27A1; COL4A1; DYSF; F9; FN1; GSN; HHLA2; KMT2D; LSAMP; MACF1; MAN1A1; MASP2; MYO18A; NRP1; PPP2R3A; PROS1; RBP4; RHOBTB1; SERPINF1; SERPING1; SHROOM3; SLC26A9; SMC6; SORT1; SOX1; SYNRG; ZBTB20; ZFPM1;
DLX2	6	171	1.67598	1.88772	0.100677	1	0.215736	0.20794	CFTR; COL1A2; FBLN1; HMCN1; MACF1; SOX4;
DLX3	7	413	1.95531	0.911679	0.651642	1	0.801076	0.772125	BAZ2B; COL11A1; COL1A2; LRP2; NRP1; RASGRF1; TCF20;
ETS1	54	2496	15.0838	1.16228	0.132939	1	0.256121	0.246865	ACTA2; ACTBL2; ADAM15; ADAMTS13; ANKS1A; ARHGEF12; ATM; ATXN2; CACNA1E; CLTB; COL24A1; COL27A1; COL28A1; COL4A4; COL5A2; CTSD; DENND3; DGKD; DMBT1; DYSF; E2F4; EPHA4; F9; FAM208B; FAT4; GORAB; GSN; GUCY1A2; HADHA; HIVEP3; HPS5; HSPG2; IL1RAPL2; KALRN; MACF1; MCM3AP; MROH7; NRP1; PYGM; RBP4; RGS12; RHOBTB1; SLC13A2; SLC13A3; SLC26A9; SMARCA2; SPEN; SPINK5; TECTA; TMEM165; VWA8; ZFHX3; ZNF653; ZP1;
HNF1A	34	831	9.49721	2.19829	1.54394e-05	0.00324226	0.000486016	0.000468452	ADCY6; ALB; APOA2; APOH; ARHGEF12; ATXN2; BAZ2B; C5; C8A; C8B; CLSTN2; COL19A1; COL9A1; CRP; EPHA4; F13B; FGA; FGB; GORAB; HABP2; LRP1B; MACF1; NRP1; PDZD8; PLG; SBNO1; SERPINA1; SERPINF2; SHANK2; SLC13A2; SMARCA2; THRB; VNN1; ZFHX3;
HOXC9	14	573	3.91061	1.31329	0.183867	1	0.324472	0.312746	ABCA1; CFTR; COL1A2; COL22A1; EPHA4; HMCN1; LRCH1; LRP1B; MACF1; NOS2; NRP1; PKM; TTR; ZBTB20;
IRF1	19	811	5.30726	1.25904	0.180983	1	0.322964	0.311293	ADAM15; ATP10A; B2M; BRS3; COL19A1; ERICH3; FAM208B; FAT4; FGA; HABP2; HMCN1; KIAA1109; MYOF; NRP1; SKIDA1; SMARCA2; SORT1; SRRM1; ZFPM1;
LHX3	37	1210	10.3352	1.64291	0.00208308	0.437447	0.0150844	0.0145392	ADCY6; ALB; BAZ2B; C1QA; C5; C8A; CAD; CFTR; COL11A1; COL1A2; COL7A1; COL8A1; COL9A1; EPHA4; F13B; FAM63B; FBLN1; FGB; GORAB; HIVEP3; HMCN1; KALRN; KIAA1109; LRCH1; LRP1B; LYST; MACF1; MYOF; NAV1; NPAS3; NRP1; SMARCA2; SPEN; SPP2; TECTA; TNC; VWA8;
MEF2A	52	1835	14.5251	1.52241	0.00145717	0.306006	0.0133046	0.0128238	ACTA1; ANK2; ATM; BAZ2B; C6; C7; CKM; COL11A1; COL19A1; COL1A1; COL1A2; COL24A1; COL6A3; COL8A1; COL9A1; DGKD; DKK1; DYSF; EEF1A2; EPHA4; FN1; GAPDH; GSN; IL1RAPL2; IRS4; JCHAIN; KALRN; LRP2; MACF1; MYH6; MYO18A; MYOF; PANK2; PDZD8; PGM1; PPP2R3A; RASGRF1; RC3H1; RHOBTB1; RXRG; SHANK2; SHROOM3; SKIDA1; SLC26A9; SLC9A8; SMARCA2; SRRM1; TECTA; TTR; VWA8; ZBTB20; ZFHX3;
NKX6-1	53	1408	14.8045	2.02226	7.04127e-07	0.000147867	0.000147867	0.000142523	ACTBL2; ADCY6; ALDOC; ANKRD26; BAZ2B; BHLHE22; BMP2K; C1QTNF3; C5; C6; C8A; CLSTN2; CMSS1; COL1A2; COL22A1; COL4A5; COL4A6; COL8A1; COL9A1; EPHA4; ERICH3; FAT4; FGB; FN1; GORAB; HABP2; HMCN1; KALRN; KIAA1109; LAMA1; LHCGR; LRCH1; LRP1B; LRP2; LYST; MACF1; NAV1; NRP1; PCDH17; PIGT; RANBP2; SHROOM3; SKIDA1; SMARCA2; SMC6; SORT1; SOX4; SPEN; TMEM245; TTR; ZBTB20; ZFHX3; ZNF226;
OTX2	16	324	4.46927	2.6541	0.000404218	0.0848857	0.00424429	0.0040909	ATXN2; CACNA1E; CFTR; COL9A1; EPHA4; FAT4; LHCGR; LYST; MYOF; RHOBTB1; SHROOM3; SLC26A9; SRRM1; THRB; TMEM245; UGP2;
PHOX2A	14	442	3.91061	1.70251	0.0380965	1	0.108112	0.104205	ADAMTS13; ADCY6; C6; CFTR; COL11A1; COL1A2; GORAB; HMCN1; JCHAIN; KALRN; LHCGR; MYOF; POSTN; SKIDA1;
POU2F1	70	2209	19.5531	1.70234	5.33713e-06	0.0011208	0.000373599	0.000360097	A2M; ACTA2; ADAM32; ADCY6; AGRN; APOB; BAZ2B; BHLHE22; BRS3; C1QTNF3; C1R; C6; C7; C8B; CAD; COL1A2; COL28A1; COL3A1; COL5A2; COL8A1; COL9A1; DGKD; EPHA4; EXD2; FAM63B; FAT4; FN1; GORAB; HABP2; HADHA; HHLA2; HIVEP3; HMCN1; JUND; KALRN; KIAA1109; LAMA1; LHCGR; LRP1B; LYST; MACF1; MDM1; MYOF; NAV1; NODAL; NOS2; NRP1; OTOL1; PDZD8; PGM1; POSTN; PPP2R3A; RHOBTB1; SHANK2; SHROOM3; SKIDA1; SMARCA2; SOR…
POU3F2	26	789	7.26257	1.77069	0.00364369	0.765175	0.0196199	0.0189108	ACTA2; ADAMTS13; ADCY6; ALB; BAZ2B; C1QA; C5; C6; CFTR; COL1A2; COL7A1; COL8A1; FGG; FN1; GORAB; HIVEP3; KALRN; LHCGR; LVRN; LYST; MACF1; NAV1; PANK2; POSTN; SOX4; TNC;
SRF	22	462	6.14525	2.5589	5.98565e-05	0.0125699	0.00104749	0.00100963	A2M; ABCA1; ACTA1; ACTA2; ACTB; ACTG1; BAZ2B; CKM; CUTA; FAM63B; FN1; INSR; KALRN; MACF1; MYLPF; PPP2R3A; RAB11FIP1; SHANK2; SORT1; SRF; TNC; ZC3H12B;
ARID3A	41	1250	11.4525	1.76222	0.000301043	0.0632191	0.00367609	0.00354324	ACTBL2; ADAM12; ALB; ARHGEF12; ATRX; BAZ2B; BHLHE22; C1QA; C1QTNF3; C5; C7; COL11A1; COL1A2; COL24A1; COL3A1; COL4A4; COL4A5; COL7A1; COL9A1; CP; EPHA4; F10; FGB; FN1; GORAB; GSN; HMCN1; KALRN; KIAA1109; MACF1; NRP1; POSTN; PPP1R13B; RANBP2; RC3H1; RXRG; SMG1; SORT1; SPINK5; TECTA; VCAM1;
EHF	13	753	3.63128	0.928028	0.649183	1	0.801076	0.772125	ANKS1A; BRCA2; DGKD; E2F4; FAM208B; KAT5; NRP1; PIGT; SERPIND1; SKIDA1; SLC35A2; SLC9A8; VPS13B;
FOXA1	29	804	8.10056	1.93808	0.000549922	0.115484	0.00524926	0.00505955	APOA5; APOB; ATXN2; BHLHE22; C5; C6; COL24A1; COL27A1; COMP; CP; EPHA4; FN1; HIVEP3; HMCN1; ITGB5; ITIH2; LCAT; MACF1; NRP1; PCDH17; RBP4; SERPIND1; SHANK2; SKIDA1; SMARCA2; TECTA; TTR; UGP2; ZBTB20;
ATF1	25	1037	6.98324	1.29543	0.112473	1	0.226001	0.217834	ADAM12; AGRN; BAZ2B; CACNA1E; CLSTN2; CLTB; CMSS1; COL19A1; COMP; CP; DMBT1; EPHA4; FAT4; FN1; GSN; HPS5; HS3ST3A1; JUND; KAT5; KNG1; LSAMP; PDZD8; SLC26A9; SRRM1; UBN1;
CREB1	25	973	6.98324	1.38064	0.065083	1	0.160793	0.154982	AGRN; BAZ2B; CACNA1E; CLSTN2; CLTB; CMSS1; DENND3; DKK1; DMBT1; EIF2S3; FAM63B; FN1; HMCN1; HPS5; HS3ST3A1; JUND; KDELR2; LSAMP; MDN1; PDZD8; PYGM; SHANK2; SRSF1; UBN1; YTHDC2;
JDP2	17	763	4.7486	1.19745	0.257204	1	0.406112	0.391435	AGRN; ANKS1A; BAZ2B; CLSTN2; CLTB; CMSS1; COL24A1; COL6A3; HPS5; HS3ST3A1; HSPG2; MACF1; PDZD8; TUBB2B; UBN1; YTHDC2; ZFHX3;
NFYA	52	2544	14.5251	1.09813	0.253856	1	0.403862	0.389266	ACTB; ALG12; APC2; ASPM; B2M; BAZ2B; BHLHE22; C3; C5; CACNA1E; COL1A1; COL1A2; COL27A1; COL28A1; COL3A1; CUTA; DYSF; EPHA4; F5; FAM208B; FN1; GORAB; H2AFX; HABP2; HERC2; HIVEP3; HMCN1; IRS4; LSAMP; MACF1; MROH7; PCDH17; PCYOX1L; PIK3IP1; PPP1R13B; RBM15; RBP4; RXRG; SHROOM3; SLC26A9; SORT1; SOX1; SOX4; SRRM1; SYNRG; TLN1; TMEM165; TMEM218; TTLL9; TUBB2B; UBN1; ZBTB20;
PLAU	25	1037	6.98324	1.29543	0.112473	1	0.226001	0.217834	ADAM12; AGRN; BAZ2B; CACNA1E; CLSTN2; CLTB; CMSS1; COL19A1; COMP; CP; DMBT1; EPHA4; FAT4; FN1; GSN; HPS5; HS3ST3A1; JUND; KAT5; KNG1; LSAMP; PDZD8; SLC26A9; SRRM1; UBN1;
RORA	26	1168	7.26257	1.19613	0.197984	1	0.346471	0.33395	ATXN2; C1QTNF3; C5; COL2A1; COL4A6; CP; EPHA4; F5; FAM208B; FGB; KAT5; KIAA1109; LRCH1; LRP1B; MACF1; PPP2R3A; PYGM; SERPING1; SHANK2; SKIDA1; SLC4A5; SORT1; SPINK5; TUBB2B; VNN1; VWA8;
YY1	23	1317	6.42458	0.938452	0.656119	1	0.801076	0.772125	ACTG1; ALG12; APOB; BAZ2B; CAD; CNOT6; COL1A2; CUTA; ENO3; ERICH3; EXD2; GAPDH; IST1; KMT2D; MDM1; MED1; PDZD8; SHANK2; SKIDA1; SMARCA2; SRRM1; SRSF1; UGP2;
ELK1	33	1986	9.21788	0.892788	0.781009	1	0.906143	0.873395	ACTB; ADAMTS13; ALDH3A2; ATM; ATXN2; BMP2K; BMS1; BRCA2; CACNA1E; COL27A1; COL4A6; DGKD; EPHA4; FAM208B; FN1; GAPDH; HIVEP3; HPS5; KAT5; LYST; MACF1; MCM3AP; MICALL2; NOTCH1; PANK2; PIGT; RBM15; SLC26A9; SLC9A8; SMARCA2; SMC6; VWA8; ZFHX3;
GABPA	39	2702	10.8939	0.775485	0.96843	1	1	0.96386	ACTB; ALDH3A2; ALG14; ANKS1A; ATM; ATXN2; BMP2K; BRCA2; C1QC; C8G; CETP; CLTB; COL27A1; COL2A1; COL4A4; E2F4; ENO3; FAM208B; FAM63B; GCN1; GSN; HPS5; KALRN; KAT5; MAN1A1; MCM3AP; MXRA5; PANK2; PPIB; SHROOM3; SLC35A2; SLC35G1; SMC6; SPEN; SYNRG; VPS13B; ZFHX3; ZNF653; ZP3;
CTCF	54	2605	15.0838	1.11365	0.21557	1	0.367173	0.353903	ABCA3; ACTB; AGRN; ANKRD52; APOA5; APOB; BMP2K; C1QC; C1R; C3; CACNA1E; CAD; CKM; COL11A1; COL18A1; COL1A1; COL1A2; COL27A1; COL7A1; COL9A1; DGKD; DYSF; EEF1A2; EIF2S3; EPHA4; GPX3; GSN; GUCY1A2; HIVEP3; HMCN1; HSPG2; KALRN; KAT5; KIAA1109; LRCH1; LRP1; LRP2; MAN1A1; MDK; MYO1A; PGAM1; PLG; PYGB; RHOBTB1; SERPINA1; SHANK2; SLC4A5; SMARCA2; SORT1; SOX1; SRF; TUBB; TUBB2B; ZP3;
FEV	12	526	3.35196	1.2264	0.276683	1	0.433608	0.417937	ACTA2; C1QTNF3; COL5A2; COL6A3; KALRN; LSAMP; MACF1; PGM1; PSAP; RBP4; SPEN; SPINK5;
HERPUD1	7	421	1.95531	0.894355	0.671173	1	0.805408	0.7763	APC2; COL19A1; LRP2; PDZD8; SERPINA5; SMARCA2; ZFHX3;
KLF7	83	4448	23.1844	1.00242	0.511149	1	0.701578	0.676223	ACTB; ACTG1; ADCY6; AGRN; ALDOC; ANK2; ANKRD52; ATM; ATP10A; BRCA2; C1QC; C3; CAD; CELSR1; CLTB; CNOT6; COL11A1; COL1A1; COL1A2; COL4A1; COL4A5; COL4A6; COL6A3; COL7A1; DENND3; ENO3; FAM63B; FANCE; FAT4; FGA; GAPDH; GPX3; GSN; HIVEP3; HSPG2; IRS4; IST1; ITGB5; JUND; KAT5; LRP1; MACF1; MAN1A1; MASP2; MDK; MDM1; MYH7; MYO18A; MYO1A; NAV1; NODAL; NRP1; NUBP1; PCDH17; PIGT; PKM; PPIB; PPP1R13B; PSAP;…
MAF	13	466	3.63128	1.49957	0.0972322	1	0.210503	0.202895	A2M; ABCB6; ADAM15; COL1A2; GAPDH; HABP2; LRP1; LRP1B; MACF1; PSAP; RASGRF1; SMARCA2; SORD;
NANOG	6	204	1.67598	1.58237	0.181475	1	0.322964	0.311293	ALDOC; APOB; DYSF; EIF2S3; GSN; THRB;
NR5A1	26	1129	7.26257	1.23745	0.154432	1	0.28448	0.274199	ABCA1; ATXN2; C1QA; C6; CAD; CETP; CKM; COL18A1; COL7A1; DCHS1; DGKD; DYSF; EEF1A2; EPHA4; INSR; LRP2; NRP1; PGM1; PSAP; SERPINA1; SERPIND1; SERPINF1; SLC26A9; SLC4A5; SPATA5L1; THRB;
RFX1	43	2158	12.0112	1.07053	0.340662	1	0.500273	0.482193	ABCA1; ADAM32; ANK2; APC2; ATP10A; ATRX; BAZ2B; C8B; CASKIN1; COL1A1; COL28A1; COL2A1; COL9A1; CP; CPQ; ERICH3; GSN; ITGB5; KALRN; KMT2D; LAMA1; LHCGR; LRP1B; LRP2; MYH7; PCDH17; PDZD8; PGM1; RC3H1; RGS12; SHANK2; SHROOM3; SLC4A5; SMC6; SPEN; SPINK5; TGFBR2; THRB; TLN1; TMEM218; TTLL9; TTR; VNN1;
RREB1	51	2136	14.2458	1.28273	0.0375776	1	0.1081	0.104193	ACTB; ADAM15; ADCY6; BAZ2B; BHLHE22; C1R; C3; C7; C8G; CGREF1; CMAS; COL11A1; COL27A1; COL4A1; COL5A2; COL7A1; COL9A1; DGKD; DKK1; DYSF; EEF1A2; EXD2; FAT4; FN1; GUCY1A2; ITIH3; KMT2D; LCAT; MACF1; MAML3; MDK; MYO18A; MYO1A; NPAS3; PKM; RHOBTB1; RXRG; SERPINF1; SHANK2; SHROOM3; SKIDA1; SLC26A9; SLC35A2; SMARCA2; SOX4; SPINK5; SRRM1; THRB; TMEM74; TUBB2B; VWA8;
SF1	26	1129	7.26257	1.23745	0.154432	1	0.28448	0.274199	ABCA1; ATXN2; C1QA; C6; CAD; CETP; CKM; COL18A1; COL7A1; DCHS1; DGKD; DYSF; EEF1A2; EPHA4; INSR; LRP2; NRP1; PGM1; PSAP; SERPINA1; SERPIND1; SERPINF1; SLC26A9; SLC4A5; SPATA5L1; THRB;
SP1	135	7140	37.7095	1.01567	0.42918	1	0.604885	0.583024	ABCA1; ACSF2; ACTA1; ACTB; ACTG1; ADAM15; ADCY6; AGRN; ALDH3A2; ALDOC; ALG12; ANKRD52; ANKS1A; APC2; ATM; ATP10A; ATRX; ATXN2; BAZ2B; BHLHE22; BMS1; BRCA2; C1QA; C1QC; C3; CACNA1E; CAD; CELSR1; CGREF1; CLSTN2; CNOT6; COL11A1; COL18A1; COL1A1; COL1A2; COL27A1; COL2A1; COL4A1; COL4A5; COL4A6; COL7A1; COL9A1; COMP; DCHS1; DENND3; DSP; DYSF; E2F4; EEF1A2; ENO3; EPHA4; EXD2; FAM208B; FANCE; FAT4; FBLN…
SP4	78	4345	21.7877	0.96437	0.663917	1	0.805408	0.7763	ACSF2; ACTB; ADAM15; AGRN; ALDOC; ATRX; ATXN2; BAZ2B; BRCA2; C3; CACNA1E; CFD; CLTB; CNOT6; COL11A1; COL1A1; COL1A2; COL27A1; COL4A5; COL4A6; COL7A1; COMP; CTSD; DENND3; DSP; ENO3; EPHA4; FANCE; FAT4; FECH; GORAB; GSN; HIVEP3; HS3ST3A1; HSPG2; INSR; IRS4; IST1; ITGB5; KAT5; KIAA1109; LRP1; LRP2; LYST; MACF1; MAN1A1; MASP2; MDK; MDM1; MED1; MICALL2; MIXL1; MYH7; NAV1; NODAL; NOTCH1; NRP1; NUBP1; P…
TCF3	65	2140	18.1564	1.63173	4.66389e-05	0.00979416	0.000890378	0.0008582	ACTA1; ACTA2; ADAM12; AMBP; ANK2; ANKS1A; APC2; BHLHE22; C1QA; C1QC; C1R; CASKIN1; CGREF1; CKM; CLSTN2; COL1A2; COL22A1; COL27A1; COL4A4; COL5A2; COL8A1; COL9A1; DGKD; DSP; DYSF; EEF1A2; ENO3; EPHA4; ERICH3; FBLN1; FCGBP; GHDC; GUCY1A2; HIVEP3; IL1RAPL2; KALRN; LRCH1; LRP1; LRP2; LVRN; LYST; MACF1; MEGF6; MYLPF; NODAL; NOTCH1; NRP1; PCDH17; PCYOX1L; PKM; PLXND1; PRELP; PYGM; RAB11FIP1; SCN4A; SER…
OTX1	23	848	6.42458	1.45747	0.0463587	1	0.125946	0.121394	ADAM32; ATXN2; BAZ2B; BRS3; CAD; CD48; COL19A1; COL4A4; COL5A2; COL6A3; COL9A1; CPQ; EPHA4; ERICH3; GSN; MROH7; MYO1A; NAV1; PDZD8; SHANK2; SHROOM3; SORT1; ZBTB20;
PITX1	23	848	6.42458	1.45747	0.0463587	1	0.125946	0.121394	ADAM32; ATXN2; BAZ2B; BRS3; CAD; CD48; COL19A1; COL4A4; COL5A2; COL6A3; COL9A1; CPQ; EPHA4; ERICH3; GSN; MROH7; MYO1A; NAV1; PDZD8; SHANK2; SHROOM3; SORT1; ZBTB20;
E2F1	14	1188	3.91061	0.633435	0.977944	1	1	0.96386	ATP10A; CAD; COL1A1; COL27A1; KALRN; LRP2; MACF1; NUBP1; PANK2; SMC6; SRSF1; SYNRG; ZBTB20; ZNF653;
EGR1	53	3215	14.8045	0.885645	0.853909	1	0.969302	0.934272	ACTB; ADCY6; ANKRD52; APC2; BAZ2B; BHLHE22; C3; CMAS; CMSS1; COL11A1; COL1A1; COL1A2; COL27A1; COL2A1; COL4A1; COL7A1; COL9A1; CUTA; ENO3; EPHA4; HIVEP3; IRS4; JUND; KALRN; LRCH1; LRP1; LVRN; LYST; MAN1A1; MDK; MDM1; MED1; MICALL2; NODAL; NRP1; PCDH17; PIK3IP1; PKM; PPP2R3A; PYGM; SERPINA1; SMARCA2; SORT1; SOX1; SOX4; SRF; SRSF1; THRB; TMEM218; TUBB; UGP2; ZBTB20; ZFPM1;
NKX2-1	19	711	5.30726	1.43612	0.073869	1	0.172475	0.166241	ACTA2; C6; C7; COL1A2; COL9A1; CP; EIF2S3; HMCN1; KALRN; KAT5; KMT2D; LRCH1; LRP2; LSAMP; MYOF; SHROOM3; SMARCA2; VCAM1; ZBTB20;
NRF1	29	2037	8.10056	0.76496	0.953125	1	1	0.96386	ABCA3; ACTB; ALG14; ANKRD26; BMP2K; C1R; C8G; CMAS; DENND3; EXD2; FAM208B; GUCY1A2; JUND; LRCH1; LRP1; LRP2; MYH7; NUBP1; PGAM1; PIGT; PSAP; PSMA2; SLC35G1; SMC6; SPATA5L1; SPEN; SRRM1; SRSF1; TNC;
BACH1	21	648	5.86592	1.74152	0.0102185	1	0.0409501	0.0394702	ALB; ANKRD52; C7; CLU; COL19A1; COL22A1; COL7A1; DENND3; EEF1A2; F5; FN1; GAPDH; HABP2; LRP1; LYST; RBP4; SLC26A9; SLC9A8; SORT1; TNC; VCAM1;
HOXB4	28	718	7.82123	2.0954	0.000198157	0.0416129	0.00260081	0.00250682	ADAM12; ADAMTS13; ADCY6; BAZ2B; BHLHE22; C1QA; C5; CFTR; CLSTN2; COL11A1; COL1A2; COL7A1; COL9A1; CP; FGB; FN1; GORAB; GSN; HIVEP3; HMCN1; KALRN; LVRN; MACF1; NAV1; NRP1; PKM; POSTN; SLC4A5;
MEIS2	10	527	2.7933	1.02023	0.520603	1	0.701774	0.676412	ANK2; CLSTN2; COL1A2; DYSF; GHDC; HPS5; NRP1; SKIDA1; SOX4; TUBB2B;
NR4A2	29	1042	8.10056	1.49541	0.0203923	1	0.0669123	0.0644941	ACSF2; AGRN; AGT; APOC3; CELSR1; CKM; COL3A1; CP; EEF1A2; ENO3; EPHA4; GAPDH; GUCY1A2; HADHA; IL1RAPL2; KNG1; MROH7; NRP1; PLXND1; PPP2R3A; PYGM; RAB11FIP1; SERPINA1; SHANK2; SKIDA1; SOD3; TECTA; THRB; TLN1;
PPARA	6	370	1.67598	0.87246	0.689536	1	0.822742	0.793009	ACSF2; APOC3; MASP2; SEC16A; SORT1; TTLL9;
PPARG	50	2016	13.9665	1.33244	0.0216623	1	0.0699858	0.0674565	ACSF2; ADAM15; APOA1; APOC3; C3; C8B; CELSR1; COL19A1; COL27A1; COL7A1; COL9A1; CP; CTSD; DYSF; ENO3; EPHA4; F10; FAT4; FBLN1; FLRT1; FN1; GAPDH; HSPG2; IRS4; KALRN; LCAT; LRP1; LYST; MACF1; MYLPF; MYO1A; NRP1; PGM1; PYGM; RETSAT; RHOBTB1; RXRG; SEC16A; SERPINA1; SHANK2; SKIDA1; SLC26A9; SLC35G1; SMARCA2; SRSF1; TCF20; TLN1; TMEM218; TTLL9; VWA8;
HSF1	22	806	6.14525	1.46678	0.0478441	1	0.125946	0.121394	APOB; C5; C6; C7; CAD; COL24A1; COL4A4; EPHA4; FBLN1; LRP1; MACF1; MYOF; PGM1; PSAP; SHROOM3; SLC13A2; SLC35A2; SMARCA2; TNC; TUBB2B; UGP2; ZP3;
ETV7	12	1049	3.35196	0.614961	0.977019	1	1	0.96386	ADAMTS13; ANKS1A; BMP2K; DGKD; DYSF; E2F4; KAT5; MACF1; SYNRG; VPS13B; ZBTB20; ZNF653;
NR5A2	9	486	2.51397	0.995781	0.553658	1	0.716507	0.690613	ABCA1; CMSS1; COL7A1; NRP1; PGM1; PLXND1; SKIDA1; SPINK5; TLN1;
TEAD1	14	422	3.91061	1.7832	0.0273326	1	0.0869674	0.0838244	ACTA1; ACTA2; APOA2; C1R; DSP; HSPG2; JUND; MACF1; MICALL2; MYH6; MYH7; MYLPF; NRP1; PTPRJ;
TFAP2A	5	258	1.39665	1.043	0.526657	1	0.701774	0.676412	HS3ST3A1; KMT2D; LRP1; MACF1; SMG1;
ARNT	9	403	2.51397	1.20086	0.336967	1	0.498332	0.480322	ACSF2; CFTR; CLSTN2; GUCY1A2; HPS5; IRS4; MYO1A; SYNRG; VNN1;
BARX1	16	382	4.46927	2.25113	0.00226797	0.476273	0.0158758	0.015302	ANK2; C7; CFTR; COL11A1; FBLN1; KALRN; LHCGR; LRP1B; MYOF; NOTCH1; POSTN; SMARCA2; SOX4; TCF20; VPS13B; ZBTB20;
BSX	7	268	1.95531	1.40492	0.23379	1	0.383561	0.369699	ANK2; BRS3; C7; CFTR; LRP1B; NRP1; SMARCA2;
DMBX1	9	368	2.51397	1.31507	0.248853	1	0.401993	0.387465	APOB; CFTR; COL4A5; NPAS3; NRP1; SKIDA1; SPEN; TNC; VWA8;
GSC	15	379	4.18994	2.12723	0.00517331	1	0.0258665	0.0249317	ATRX; CFTR; COL1A2; EXD2; FAT4; FN1; KALRN; KIAA1109; MYO18A; RHOBTB1; SLC26A9; SLC4A5; SPEN; THRB; TLN1;
HNF4A	90	3015	25.1397	1.60356	2.08275e-06	0.000437377	0.000218689	0.000210785	ACSF2; ADAM12; ADAM15; AGRN; ALB; APOA1; APOC3; ARHGEF12; ATXN2; C1QC; C6; C8A; C8B; CASKIN1; CELSR1; CETP; CFTR; CKM; COL18A1; COL19A1; COL1A1; COL7A1; COL8A1; COL9A1; COMP; CTSD; DCHS1; DGKD; ENO3; EPHA4; EXD2; FBLN1; FCGBP; FECH; FGG; FLRT1; FN1; GAPDH; GSN; HABP2; HMCN1; HSPG2; JCHAIN; KALRN; KMT2D; LAMA1; LCAT; LRP1; LRP1B; LRP2; LSAMP; MACF1; MASP2; MEGF6; MICALL2; MYH7; MYLPF; MYO1A; MYOF;…
HOXA3	20	573	5.58659	1.87573	0.00556959	1	0.0272003	0.0262173	ADAM12; ADAMTS13; ASPM; BAZ2B; C6; CFTR; COL11A1; COL9A1; ERICH3; GORAB; GSN; HIVEP3; LHCGR; LRP1B; LVRN; PKM; SHANK2; SMARCA2; SMC6; SORT1;
HOXB3	13	335	3.63128	2.08595	0.0104012	1	0.0409501	0.0394702	ADAMTS13; ALB; C6; CFTR; COL1A2; COL8A1; FBLN1; HMCN1; KALRN; LHCGR; MACF1; SKIDA1; TMEM218;
HOXD8	23	811	6.42458	1.52396	0.0303877	1	0.0938443	0.0904528	ADCY6; ALB; C5; CFTR; COL1A2; COL28A1; COL9A1; EPHA4; ERICH3; GORAB; HABP2; HMCN1; KIAA1109; LHCGR; LRP1B; LVRN; LYST; NAV1; NPAS3; PGM1; RC3H1; VWA8; ZFHX3;
ONECUT1	27	564	7.5419	2.5723	7.91779e-06	0.00166274	0.000415684	0.000400661	ABCA1; ADAM12; APOB; BAZ2B; C6; CFTR; COL1A2; COL28A1; COL9A1; CRP; DMBT1; ERICH3; EXD2; HABP2; KALRN; KIAA1109; LAMA1; LSAMP; NRP1; RXRG; SOX4; SRRM1; TECTA; THRB; TMEM74; TNC; TTR;
PAX7	15	467	4.18994	1.72639	0.0293334	1	0.0919404	0.0886177	ACTA2; ADAMTS13; BHLHE22; C6; CFTR; COL11A1; ERICH3; GORAB; HIVEP3; KALRN; LHCGR; MYOF; NPAS3; SHANK2; SMARCA2;
POU4F3	20	687	5.58659	1.56447	0.0331302	1	0.0993907	0.0957987	ACTBL2; ADAM12; ADCY6; ALB; C1QTNF3; CFTR; COL1A2; EPHA4; ERICH3; FN1; GORAB; HABP2; HMCN1; KALRN; LHCGR; NAV1; NRP1; POSTN; RC3H1; SPEN;
PRRX2	25	597	6.98324	2.25018	0.000148799	0.0312479	0.00208319	0.00200791	A2M; ACTA2; ADCY6; ALB; C6; CFTR; CLSTN2; COL11A1; COL1A2; COL6A3; COL7A1; CPQ; ERICH3; FN1; HIVEP3; LHCGR; LRP1B; MACF1; MYOF; POSTN; PROS1; SHANK2; SHROOM3; SORT1; UBN1;
VAX2	13	434	3.63128	1.61013	0.0636554	1	0.159138	0.153387	APOA5; C1QTNF3; C6; CFTR; COL1A2; COL6A3; HIVEP3; HMCN1; JCHAIN; KIAA1109; LAMA1; PGAM1; SMARCA2;
VSX2	14	595	3.91061	1.26473	0.221277	1	0.371746	0.358311	ACTA2; ATRX; CFTR; COL1A2; FN1; HEG1; HIVEP3; KALRN; MYOF; POSTN; SHANK2; SHROOM3; SKIDA1; SMARCA2;
CUX1	15	350	4.18994	2.30348	0.00247633	0.520028	0.0167751	0.0161689	AMBP; BAZ2B; FAT4; KIAA1109; LRP1B; NRP1; PKM; POSTN; PSAP; SERPING1; SHROOM3; SMARCA2; SOX4; TNC; TTR;
CACD	12	514	3.35196	1.25503	0.251803	1	0.403653	0.389065	ACTB; AGRN; BMP2K; C3; CASKIN1; COL1A2; COL6A3; FCGBP; KMT2D; MYO1A; SPINK5; TLN1;
HOXB13	15	526	4.18994	1.53275	0.0684526	1	0.167152	0.161111	BAZ2B; BRS3; C8A; COL1A2; COL24A1; FANCE; FN1; KALRN; LAMA1; NOTCH1; RHOBTB1; SHROOM3; SKIDA1; SMARCA2; SOX4;
ZNF238	31	799	8.65922	2.08465	9.8893e-05	0.0207675	0.00148339	0.00142979	A2M; ABCA1; ALB; C5; C8A; COL18A1; COL19A1; COL22A1; COL2A1; COL3A1; COL4A6; DGKD; GPX3; HABP2; HSPG2; JUND; KALRN; LRP1B; MAN1A1; NAV1; NRP1; PANK2; PRELP; PTPRJ; RXRG; SHANK2; SLC4A5; SMARCA2; SOX4; TGFBR2; TNC;
ZNF513	31	799	8.65922	2.08465	9.8893e-05	0.0207675	0.00148339	0.00142979	A2M; ABCA1; ALB; C5; C8A; COL18A1; COL19A1; COL22A1; COL2A1; COL3A1; COL4A6; DGKD; GPX3; HABP2; HSPG2; JUND; KALRN; LRP1B; MAN1A1; NAV1; NRP1; PANK2; PRELP; PTPRJ; RXRG; SHANK2; SLC4A5; SMARCA2; SOX4; TGFBR2; TNC;
MYC	23	1086	6.42458	1.13807	0.290779	1	0.452323	0.435976	ABCA1; ACSF2; ALDH3A2; APOA5; BRCA2; CKM; COL18A1; COL1A2; CUTA; ENO3; GAPDH; HPS5; INSR; IRS4; KAT5; LRP2; NOTCH1; SLC26A9; SORD; SOX1; SYNRG; TNC; UBN1;
MYF5	50	1856	13.9665	1.44731	0.00497672	1	0.0254905	0.0245693	ACTA2; ADCY6; AGRN; C1QA; C1R; CACNA1E; CGREF1; CKM; CLSTN2; COL1A2; COL27A1; COL6A3; COL7A1; CPQ; DGKD; DSP; EEF1A2; ENO3; EPHA4; ERICH3; FCGBP; FLRT1; GCN1; GUCY1A2; HEG1; HIVEP3; ITIH3; KALRN; LRCH1; LRP2; MACF1; MYLPF; NOTCH1; PANK2; PKM; RETSAT; RHOBTB1; SCN4A; SHANK2; SLC26A9; SMARCA2; SMC6; SOX4; THRB; TMEM165; TNC; TTR; TUBB2B; ZBTB20; ZFHX3;
FOXD1	10	334	2.7933	1.60975	0.0958882	1	0.209755	0.202175	COL27A1; COL2A1; HIVEP3; HMCN1; ITGB5; NRP1; SKIDA1; SMARCA2; THRB; ZBTB20;
POU6F1	14	655	3.91061	1.14888	0.336711	1	0.498332	0.480322	COL19A1; COL27A1; DYSF; EPHA4; ERICH3; FN1; KALRN; KDELR2; MYO1A; MYOF; RC3H1; SMARCA2; TTR; VCAM1;
ASCL2	43	1499	12.0112	1.54117	0.00306005	0.64261	0.0178503	0.0172052	ACSF2; ANK2; ATXN2; BHLHE22; C1QA; C1QTNF3; C1R; C7; CKM; COL19A1; COL27A1; DGKD; ENO3; ERICH3; FCGBP; FLRT1; FN1; H2AFX; HEG1; KALRN; KMT2D; LHCGR; LSAMP; MACF1; MCM3AP; MYO18A; MYO1A; NAV1; NOTCH1; PGM1; PYGM; RHOBTB1; SCN4A; SHROOM3; SLC9A8; SMC6; SORD; SORT1; SPEN; SYNRG; TNC; TUBB2B; UGP2;
BARHL1	19	509	5.30726	2.00604	0.00335652	0.704868	0.0185492	0.0178788	ADCY6; BAZ2B; C6; C8A; CLSTN2; COL19A1; ERICH3; HABP2; KALRN; LHCGR; LRP1B; LRP2; MDM1; MYOF; SHANK2; SMARCA2; SORT1; TECTA; ZFHX3;
ESRRA	23	917	6.42458	1.3478	0.0910689	1	0.20564	0.198208	AGT; APOA2; ARHGEF12; ATRX; ATXN2; C1QTNF3; COL3A1; COL7A1; CP; DCHS1; ENO3; EPHA4; FGG; HADHA; KNG1; PGM1; SLC4A5; SOD3; THRB; UGP2; VNN1; VWA8; ZFPM1;
GBX1	7	199	1.95531	1.89203	0.0792657	1	0.182921	0.17631	ALG14; C6; FBLN1; HIVEP3; HPX; SKIDA1; SMARCA2;
GBX2	8	302	2.23464	1.42461	0.202772	1	0.349034	0.33642	C6; HPX; KALRN; MACF1; MYOF; POSTN; SKIDA1; SMARCA2;
LHX4	15	392	4.18994	2.05669	0.00698449	1	0.0312073	0.0300795	ALB; BAZ2B; COL19A1; COL4A5; COL4A6; HIVEP3; KALRN; KIAA1109; LAMA1; LRP2; NRP1; POSTN; RC3H1; SHROOM3; SKIDA1;
POU3F4	17	366	4.7486	2.49629	0.000541608	0.113738	0.00524926	0.00505955	ADCY6; BAZ2B; COL1A2; COL8A1; COL9A1; EPHA4; FBLN1; GORAB; HIVEP3; KALRN; LHCGR; LRP1B; LVRN; LYST; MACF1; NAV1; NRP1;
TCF12	31	1099	8.65922	1.5156	0.0141705	1	0.0492044	0.0474262	ABCB6; ACSF2; ACTB; ANKRD52; ATXN2; BMP2K; C7; CD48; CKM; COL27A1; DYSF; FBLN1; GSN; HSPG2; MACF1; MAN1A1; MYH7; MYO18A; NAV1; NODAL; NOS2; PCYOX1L; PPP2R3A; PTPRN2; PYGM; SERPINA1; SLC35G1; SORD; SYNRG; TTC24; UGP2;
ELF2	12	780	3.35196	0.827041	0.789372	1	0.910814	0.877897	CACNA1E; COL8A1; DYSF; E2F4; HEG1; LRP1; MACF1; MCM3AP; MYOF; NRP1; TLN1; ZP1;
ESR1	23	696	6.42458	1.77576	0.00588736	1	0.027613	0.0266151	ADAM15; CKM; COL1A1; COL7A1; COL9A1; CTSD; EPHA4; GAPDH; HEG1; HSPG2; KALRN; LRP1; MICALL2; MROH7; MYH6; MYO18A; PPP2R3A; PYGM; SLC26A9; SLC4A5; SLC9A8; SORT1; TTR;
FOS	57	1754	15.9218	1.74584	2.31436e-05	0.00486016	0.000486016	0.000468452	A2M; ABCA1; ABCB6; ACTB; ADAM15; ALDOC; BAZ2B; BMP2K; C6; C7; CASKIN1; CELSR1; CLTB; CLU; CMAS; COL11A1; COL1A2; COL22A1; COL27A1; COL7A1; COL8A1; DYSF; ENO3; FBLN1; FGB; GAPDH; GPX3; GSN; HABP2; HEG1; HSPG2; IST1; KALRN; LRP1B; LYST; MACF1; MICALL2; NRP1; PCDH17; PGM1; PIK3IP1; PPP2R3A; RBM15; RBP4; RC3H1; RHOBTB1; SERPINA1; SERPINF1; SKIDA1; SLC26A9; SLC4A5; SMARCA2; SPEN; SPINK5; TECTA; TNC; V…
FOSB	57	1754	15.9218	1.74584	2.31436e-05	0.00486016	0.000486016	0.000468452	A2M; ABCA1; ABCB6; ACTB; ADAM15; ALDOC; BAZ2B; BMP2K; C6; C7; CASKIN1; CELSR1; CLTB; CLU; CMAS; COL11A1; COL1A2; COL22A1; COL27A1; COL7A1; COL8A1; DYSF; ENO3; FBLN1; FGB; GAPDH; GPX3; GSN; HABP2; HEG1; HSPG2; IST1; KALRN; LRP1B; LYST; MACF1; MICALL2; NRP1; PCDH17; PGM1; PIK3IP1; PPP2R3A; RBM15; RBP4; RC3H1; RHOBTB1; SERPINA1; SERPINF1; SKIDA1; SLC26A9; SLC4A5; SMARCA2; SPEN; SPINK5; TECTA; TNC; V…
JUN	57	1754	15.9218	1.74584	2.31436e-05	0.00486016	0.000486016	0.000468452	A2M; ABCA1; ABCB6; ACTB; ADAM15; ALDOC; BAZ2B; BMP2K; C6; C7; CASKIN1; CELSR1; CLTB; CLU; CMAS; COL11A1; COL1A2; COL22A1; COL27A1; COL7A1; COL8A1; DYSF; ENO3; FBLN1; FGB; GAPDH; GPX3; GSN; HABP2; HEG1; HSPG2; IST1; KALRN; LRP1B; LYST; MACF1; MICALL2; NRP1; PCDH17; PGM1; PIK3IP1; PPP2R3A; RBM15; RBP4; RC3H1; RHOBTB1; SERPINA1; SERPINF1; SKIDA1; SLC26A9; SLC4A5; SMARCA2; SPEN; SPINK5; TECTA; TNC; V…
JUNB	57	1754	15.9218	1.74584	2.31436e-05	0.00486016	0.000486016	0.000468452	A2M; ABCA1; ABCB6; ACTB; ADAM15; ALDOC; BAZ2B; BMP2K; C6; C7; CASKIN1; CELSR1; CLTB; CLU; CMAS; COL11A1; COL1A2; COL22A1; COL27A1; COL7A1; COL8A1; DYSF; ENO3; FBLN1; FGB; GAPDH; GPX3; GSN; HABP2; HEG1; HSPG2; IST1; KALRN; LRP1B; LYST; MACF1; MICALL2; NRP1; PCDH17; PGM1; PIK3IP1; PPP2R3A; RBM15; RBP4; RC3H1; RHOBTB1; SERPINA1; SERPINF1; SKIDA1; SLC26A9; SLC4A5; SMARCA2; SPEN; SPINK5; TECTA; TNC; V…
JUND	57	1754	15.9218	1.74584	2.31436e-05	0.00486016	0.000486016	0.000468452	A2M; ABCA1; ABCB6; ACTB; ADAM15; ALDOC; BAZ2B; BMP2K; C6; C7; CASKIN1; CELSR1; CLTB; CLU; CMAS; COL11A1; COL1A2; COL22A1; COL27A1; COL7A1; COL8A1; DYSF; ENO3; FBLN1; FGB; GAPDH; GPX3; GSN; HABP2; HEG1; HSPG2; IST1; KALRN; LRP1B; LYST; MACF1; MICALL2; NRP1; PCDH17; PGM1; PIK3IP1; PPP2R3A; RBM15; RBP4; RC3H1; RHOBTB1; SERPINA1; SERPINF1; SKIDA1; SLC26A9; SLC4A5; SMARCA2; SPEN; SPINK5; TECTA; TNC; V…
NR6A1	20	769	5.58659	1.39765	0.0838422	1	0.191379	0.184463	CAD; CELSR1; CETP; CLSTN2; CMAS; CMSS1; DGKD; KALRN; LRP1B; NRP1; PANK2; PGM1; PIK3IP1; PYGM; SERPINA1; SHANK2; SHROOM3; SLC35G1; SORT1; ZFHX3;
RAB40B	15	806	4.18994	1.00029	0.538027	1	0.701774	0.676412	ABCA1; APOC3; CAD; CELSR1; ENO3; FAT4; HADHA; HMCN1; NRP1; PPP2R3A; PYGM; RXRG; SERPINA1; SLC13A2; TECTA;
RARA	15	806	4.18994	1.00029	0.538027	1	0.701774	0.676412	ABCA1; APOC3; CAD; CELSR1; ENO3; FAT4; HADHA; HMCN1; NRP1; PPP2R3A; PYGM; RXRG; SERPINA1; SLC13A2; TECTA;
SPI1	12	814	3.35196	0.792497	0.833398	1	0.951161	0.916786	ARHGEF12; B2M; C1QA; CD163L1; DGKD; DKK1; E2F4; EPHA4; FN1; SPEN; TGFBR2; TNC;
BARX2	10	296	2.7933	1.8164	0.051229	1	0.132816	0.128016	ADCY6; COL1A2; ERICH3; FBLN1; HIVEP3; KIAA1109; MDM1; SKIDA1; TCF20; TNC;
DBX2	13	408	3.63128	1.71274	0.0428856	1	0.12008	0.11574	ADCY6; BAZ2B; COL1A2; COL8A1; ERICH3; GORAB; HMCN1; KALRN; LHCGR; RC3H1; SKIDA1; SMARCA2; SOX4;
EN1	17	466	4.7486	1.96062	0.00672263	1	0.0306903	0.0295811	ADCY6; BAZ2B; C1QTNF3; C6; COL1A2; COL8A1; ERICH3; FBLN1; KALRN; KIAA1109; LHCGR; LRCH1; LVRN; LYST; MYOF; SMARCA2; TECTA;
FOXC1	8	301	2.23464	1.42934	0.200384	1	0.347773	0.335205	C8B; EPHA4; F9; HMCN1; HS3ST3A1; POSTN; SMARCA2; UBN1;
HOXA5	27	916	7.5419	1.58383	0.0127755	1	0.0470677	0.0453667	ADAMTS13; ANKS1A; BAZ2B; C1QTNF3; C6; COL19A1; COL5A2; DKK1; FAT4; FBLN1; FN1; KALRN; KIAA1109; LHCGR; LRP1B; LRP2; LSAMP; MACF1; MYOF; NRP1; PDZD8; PGAM1; PGM1; POSTN; SKIDA1; SMARCA2; TTLL9;
HOXA7	19	527	5.30726	1.93753	0.00486328	1	0.0254905	0.0245693	ACTBL2; BHLHE22; C5; COL11A1; COL1A2; COL8A1; FGB; GORAB; HMCN1; KALRN; LRCH1; LYST; NAV1; NPAS3; PDZD8; PGAM1; PKM; TNC; ZFHX3;
HOXB6	2	123	0.558659	0.877688	0.670563	1	0.805408	0.7763	FBLN1; NRP1;
HOXB7	11	388	3.07263	1.52415	0.110886	1	0.226001	0.217834	ADCY6; C5; COL1A2; COL9A1; ERICH3; HMCN1; JCHAIN; KALRN; MYOF; PGAM1; SMARCA2;
HOXB8	7	225	1.95531	1.6734	0.128085	1	0.249055	0.240054	ADAM12; COL1A2; EPHA4; ERICH3; FAM208B; FBLN1; SMARCA2;
HOXC6	12	237	3.35196	2.72183	0.00169398	0.355737	0.0136822	0.0131877	ADCY6; BAZ2B; BHLHE22; CLSTN2; COL1A2; COL8A1; GORAB; HIVEP3; KALRN; LHCGR; MACF1; NAV1;
ISX	4	265	1.11732	0.812768	0.730048	1	0.861293	0.830166	ACTA2; C6; POSTN; SKIDA1;
LHX8	4	223	1.11732	0.965838	0.598845	1	0.757575	0.730197	MYH7; POSTN; SKIDA1; TMEM218;
MNX1	12	311	3.35196	2.07421	0.0140961	1	0.0492044	0.0474262	ACTA2; C6; COL1A2; ERICH3; HMCN1; HPX; KIAA1109; LVRN; MYOF; RGS12; SKIDA1; SMARCA2;
MSX1	8	234	2.23464	1.83858	0.0721237	1	0.172475	0.166241	ADCY6; BHLHE22; COL1A2; ERICH3; GORAB; KALRN; LHCGR; ZFHX3;
NKX1-1	6	146	1.67598	2.21094	0.0557413	1	0.142752	0.137593	ADAMTS13; COL11A1; COL1A2; COL28A1; MYOF; SKIDA1;
PAX6	23	557	6.42458	2.2189	0.000332599	0.0698458	0.00367609	0.00354324	ACTA2; ADCY6; BHLHE22; C6; COL11A1; COL1A2; COL4A5; COL4A6; COL7A1; COL8A1; FAM63B; FBLN1; GORAB; HMCN1; KALRN; LRP1B; LRP2; LYST; MACF1; NRP1; SHROOM3; SKIDA1; TNC;
PBX1	28	741	7.82123	2.03036	0.000330033	0.069307	0.00367609	0.00354324	ADAM12; BAZ2B; BHLHE22; BMP2K; CASKIN1; COL19A1; COL1A2; COL28A1; COL2A1; COL4A4; COL5A2; DMBT1; EEF1A2; EPHA4; ERICH3; FAM63B; KIAA1109; LSAMP; MACF1; NRP1; OTOL1; SERPING1; SHROOM3; SMARCA2; SPINK5; SRRM1; TECTA; TUBB2B;
PKNOX1	7	95	1.95531	3.96308	0.0019877	0.417417	0.0149078	0.014369	CASKIN1; COL5A2; FAM63B; LSAMP; MACF1; SERPING1; SRRM1;
POU5F1	14	373	3.91061	2.01745	0.01053	1	0.0409501	0.0394702	ANK2; C1R; C7; C8B; EPHA4; FN1; LRP1B; MACF1; POSTN; RXRG; SHROOM3; SMARCA2; SRRM1; ZBTB20;
PRRX1	16	389	4.46927	2.21062	0.00271468	0.570083	0.0172752	0.0166509	ACTA2; ADCY6; ALB; BAZ2B; C6; C8A; COL1A2; FBLN1; FN1; GORAB; GSN; HIVEP3; KALRN; LHCGR; LVRN; TECTA;
REST	15	765	4.18994	1.0539	0.455888	1	0.638243	0.615177	ALDOC; ARHGEF12; CACNA1E; CAD; COL27A1; COL5A2; KMT2D; MACF1; MAML3; PCDH17; PRELP; PSAP; RASGRF1; SLC13A3; SPEN;
SOX1	10	276	2.7933	1.94802	0.0345689	1	0.102246	0.0985508	BAZ2B; EPHA4; HSPG2; LRP1B; MYO18A; NAV1; RHOBTB1; SHROOM3; SMARCA2; ZBTB20;
TGIF1	29	1034	8.10056	1.50698	0.0186061	1	0.0620203	0.0597789	ACTA2; ADAM12; AGRN; BAZ2B; C5; C8B; CKM; CLSTN2; COL19A1; COL28A1; COL4A5; COL4A6; COL5A2; COL7A1; COL9A1; DYSF; FECH; FN1; HS3ST3A1; LRCH1; MACF1; MDM1; MYO1A; SEC16A; SKIDA1; SLC47A1; SMARCA2; TTC24; VPS13B;
CRX	10	349	2.7933	1.54057	0.118382	1	0.234531	0.226055	ALDOC; COL28A1; FN1; KALRN; MYH7; MYO18A; PDZD8; SERPING1; SLC4A5; THRB;
ESR2	13	464	3.63128	1.50603	0.094866	1	0.209755	0.202175	APOA2; CKM; EPHA4; GAPDH; KALRN; MROH7; MYH6; MYO18A; PPP2R3A; SLC9A8; SORT1; SPP2; SRRM1;
GLI1	5	148	1.39665	1.81816	0.142882	1	0.267904	0.258222	ACTA2; ATXN2; C8B; COL7A1; CP;
HENMT1	32	1144	8.93855	1.50294	0.0142927	1	0.0492044	0.0474262	ACTB; ANK2; APOA5; ATXN2; BAZ2B; C1QA; C7; CKM; DSP; FANCE; FCGBP; FLRT1; GSN; HIVEP3; HSPG2; KALRN; LRP1; MACF1; MAN1A1; MYLPF; MYO18A; NAV1; PPP2R3A; RHOBTB1; SCN4A; SERPINF1; SHANK2; SLC4A5; SORT1; TNC; UGP2; VWF;
INSM1	9	487	2.51397	0.993737	0.556146	1	0.716507	0.690613	ARHGEF12; COL1A2; MYH7; NOTCH1; PPP2R3A; SHANK2; SKIDA1; THRB; TUBB2B;
NHLH1	32	1144	8.93855	1.50294	0.0142927	1	0.0492044	0.0474262	ACTB; ANK2; APOA5; ATXN2; BAZ2B; C1QA; C7; CKM; DSP; FANCE; FCGBP; FLRT1; GSN; HIVEP3; HSPG2; KALRN; LRP1; MACF1; MAN1A1; MYLPF; MYO18A; NAV1; PPP2R3A; RHOBTB1; SCN4A; SERPINF1; SHANK2; SLC4A5; SORT1; TNC; UGP2; VWF;
NR1H4	3	62	0.837989	2.60729	0.108766	1	0.226001	0.217834	ATXN2; ITIH3; NRP1;
ZEB1	9	401	2.51397	1.20685	0.331765	1	0.497647	0.479662	ACTA1; CASKIN1; COL8A1; ERICH3; HIVEP3; PLXND1; SLC26A9; TGFBR2; THRB;
ZFP161	20	1137	5.58659	0.945295	0.636495	1	0.795619	0.766866	ACTB; ADAM12; ANK2; ARHGEF12; ASPM; B2M; BHLHE22; COL27A1; EIF2S3; FN1; LRP1B; MAN1A1; PSAP; SHANK2; SMARCA2; SMG1; SPEN; SYNRG; TUBB2B; ZBTB20;
BACH2	18	628	5.02793	1.54039	0.0473405	1	0.125946	0.121394	BAZ2B; CELSR1; CLU; COL19A1; COL7A1; COL8A1; DYSF; EEF1A2; GORAB; LRP1; MACF1; RBM15; RBP4; SERPINA1; SLC26A9; SLC35A2; SLC9A8; TNC;
EBF1	4	205	1.11732	1.05064	0.532317	1	0.701774	0.676412	ADCY6; CACNA1E; KAT5; MYO18A;
HOXA13	6	309	1.67598	1.04469	0.515986	1	0.701774	0.676412	ASB1; FGB; FN1; KIAA1109; LRP2; SLC4A5;
MSX2	11	344	3.07263	1.7191	0.0581523	1	0.147132	0.141815	C6; HIVEP3; HPX; KALRN; KIAA1109; LRP1B; MDM1; NRP1; POSTN; RC3H1; SMARCA2;
NOBOX	17	621	4.7486	1.47126	0.0739177	1	0.172475	0.166241	ANK2; ATXN2; C6; C8A; ERICH3; FN1; HIVEP3; LRP1B; LVRN; MDM1; PGM1; POSTN; SHANK2; SKIDA1; SMARCA2; SRSF1; TTLL9;
TFAP4	33	1280	9.21788	1.38521	0.0363616	1	0.106055	0.102222	ACTA1; ACTB; APOA2; BHLHE22; C1QTNF3; C8B; CLSTN2; COL1A1; COL4A4; DYSF; EPHA4; FANCE; FBLN1; FLRT1; HIVEP3; KALRN; KIAA1109; KMT2D; LRP1; MACF1; NAV1; NOTCH1; PKM; PPP2R3A; PYGM; RGS12; SLC35G1; SMC6; SORD; SYNRG; TECTA; TUBB2B; VPS13B;
ATF3	18	800	5.02793	1.20921	0.236678	1	0.38529	0.371366	AGRN; ANKS1A; BAZ2B; CLSTN2; CLTB; CMSS1; COL24A1; COL6A3; DMBT1; GSN; HPS5; PDZD8; SERPIND1; SMARCA2; SORT1; SRRM1; UBN1; YTHDC2;
TAL1	18	1113	5.02793	0.869159	0.764507	1	0.891925	0.859691	ANKRD52; BHLHE22; COL11A1; COL4A6; DGKD; F5; GCN1; LRCH1; MACF1; MYH7; MYLPF; NAV1; NPAS3; SERPING1; SLC13A2; THRB; TNC; VMO1;
HOXA9	25	729	6.98324	1.84274	0.00258817	0.543516	0.0169849	0.016371	ABCA1; AGT; BAZ2B; CLSTN2; COL1A2; COL28A1; COL5A2; COMP; FGB; FN1; HMCN1; KIAA1109; LRCH1; LRP2; LYST; NAV1; PANK2; SKIDA1; SMARCA2; SOX1; SOX4; TLN1; UGP2; VPS13B; VWA8;
NFE2	18	518	5.02793	1.8675	0.00868476	1	0.0357608	0.0344684	A2M; ABCB6; ACTB; CLTB; CMAS; COL27A1; EEF1A2; FN1; GAPDH; HEG1; LRP1B; MACF1; NRP1; RHOBTB1; SLC26A9; SORT1; SPINK5; TNC;
LMO2	16	610	4.46927	1.40974	0.107232	1	0.226001	0.217834	ACTB; BHLHE22; CKM; COL9A1; EPHA4; ERICH3; KALRN; LCAT; LRCH1; MACF1; MAN1A1; MYLPF; PTPRJ; RHOBTB1; SLC47A1; THRB;
RUNX2	6	315	1.67598	1.02479	0.534772	1	0.701774	0.676412	ABCA1; BMP2K; PSAP; RHOBTB1; SORT1; ZFHX3;
GATA1	18	728	5.02793	1.3288	0.136113	1	0.259852	0.250461	C8A; COL4A4; EPHA4; FECH; HPS5; KALRN; LCAT; MACF1; MYOF; NRP1; PKM; PPP2R3A; SKIDA1; SLC26A9; SMARCA2; SRSF1; TNC; TTR;
FOXD3	9	361	2.51397	1.34057	0.232226	1	0.383561	0.369699	C6; IRS4; ITIH2; MACF1; SMARCA2; SOX4; SRRM1; THRB; ZBTB20;
ISL2	20	515	5.58659	2.08697	0.00167808	0.352396	0.0136822	0.0131877	ADCY6; ATRX; CLSTN2; CMSS1; COL1A2; COL3A1; COL9A1; ERICH3; KALRN; LAMA1; LHCGR; LRP1B; MACF1; MYOF; NAV1; OTOL1; PPP2R3A; RC3H1; SKIDA1; SMARCA2;
ZNF143	11	618	3.07263	0.956921	0.603223	1	0.758544	0.731131	AGRN; AMBP; ANKS1A; ATXN2; COL7A1; KMT2D; PYGB; SKIDA1; SMG1; SRSF1; TLN1;
CDX2	12	253	3.35196	2.5497	0.00290513	0.610077	0.0174308	0.0168008	ACTBL2; BAZ2B; CLSTN2; GSN; LRP2; LSAMP; MYOF; NAV1; PPP2R3A; SKIDA1; SMARCA2; VPS13B;
FOXK1	7	121	1.95531	3.11158	0.00755301	1	0.0329378	0.0317474	ATXN2; BAZ2B; COL5A2; EPHA4; MACF1; SMARCA2; ZBTB20;
FOXO1	3	192	0.837989	0.842029	0.696753	1	0.826656	0.796781	COL5A2; PGM1; ZBTB20;
GFI1	19	552	5.30726	1.84978	0.00784234	1	0.0329378	0.0317474	ALG14; ATXN2; BAZ2B; C1QTNF3; COL1A2; COL5A2; EPHA4; FGB; HSPG2; JCHAIN; MACF1; MYH7; NRP1; PIK3IP1; RASGRF1; SHROOM3; SKIDA1; TNC; ZC3H12B;
HMX1	7	240	1.95531	1.56882	0.1618	1	0.29546	0.284782	ACTBL2; C8A; CLSTN2; ERICH3; RHOBTB1; SHROOM3; ZFHX3;
HOXB9	19	537	5.30726	1.90145	0.00591708	1	0.027613	0.0266151	ACTB; C7; C8A; CLSTN2; COL1A2; FANCE; FGB; GSN; KIAA1109; LRCH1; LRP1B; LSAMP; NAV1; NRP1; SKIDA1; SLC4A5; SMARCA2; SOX4; TNC;
PAX4	4	175	1.11732	1.23074	0.411129	1	0.587327	0.566101	BAZ2B; COL5A2; EPHA4; KALRN;
PDX1	5	372	1.39665	0.723382	0.82535	1	0.947123	0.912894	KIAA1109; LHCGR; LRCH1; NPAS3; TNC;
EOMES	9	291	2.51397	1.66303	0.0951763	1	0.209755	0.202175	ATXN2; BRS3; C1QTNF3; COL1A2; FN1; RXRG; SMC6; SPINK5; ZFHX3;
POU3F3	2	59	0.558659	1.82959	0.300756	1	0.464402	0.447619	BAZ2B; MYOF;
T	1	46	0.27933	1.17911	0.579144	1	0.741587	0.714786	C1QTNF3;
TBX5	6	204	1.67598	1.58237	0.181475	1	0.322964	0.311293	BAZ2B; C1QTNF3; NRP1; PGM1; SMARCA2; ZFHX3;
ATF6	4	195	1.11732	1.10452	0.493115	1	0.685789	0.661005	KDELR2; LSAMP; SOX1; ZFHX3;
STRA13	9	574	2.51397	0.843121	0.745292	1	0.874365	0.842765	ACSF2; BAZ2B; CUTA; HPS5; KAT5; NOTCH1; PSAP; SYNRG; UBN1;
ZIC1	21	548	5.86592	2.05931	0.00152563	0.320382	0.0133492	0.0128668	ANKS1A; C3; COL1A1; COL6A3; COL7A1; CP; FBLN1; GPX3; GSN; HPX; HSPG2; LRP1; LYST; MACF1; MICALL2; PCDH17; PDZD8; RETSAT; SHROOM3; TMEM218; TNC;
DBX1	12	239	3.35196	2.69905	0.0018175	0.381674	0.0141361	0.0136252	ADCY6; BAZ2B; C5; CLSTN2; COL11A1; COL1A2; GORAB; HIVEP3; LHCGR; NRP1; ZBTB20; ZFHX3;
FOXJ2	9	299	2.51397	1.61854	0.107687	1	0.226001	0.217834	ATXN2; COL1A2; HMCN1; IRS4; KALRN; NRP1; SKIDA1; SMARCA2; ZBTB20;
HOXD10	1	48	0.27933	1.12999	0.594705	1	0.756898	0.729544	SKIDA1;
ELF1	10	585	2.7933	0.919084	0.652724	1	0.801076	0.772125	ARHGEF12; B2M; C1QA; COL6A3; DGKD; PDZD8; PSAP; SMARCA2; TLN1; ZBTB20;
FOXJ1	2	31	0.558659	3.4816	0.113001	1	0.226001	0.217834	ATXN2; ZBTB20;
E4F1	1	158	0.27933	0.343337	0.949282	1	1	0.96386	TUBB2B;
ITGAL	8	178	2.23464	2.41698	0.0186045	1	0.0620203	0.0597789	AGRN; APOB; COL7A1; EPHA4; FAT4; LCAT; SHROOM3; ZFHX3;
ESX1	8	266	2.23464	1.61741	0.12496	1	0.245249	0.236386	COL1A2; GORAB; HIVEP3; HMCN1; KALRN; LHCGR; NAV1; SKIDA1;
TLX2	2	60	0.558659	1.79911	0.307643	1	0.471569	0.454527	ANK2; COL1A2;
DLX5	5	220	1.39665	1.22315	0.390106	1	0.561111	0.540832	ATM; CELSR1; HABP2; KIAA1109; SHROOM3;
ATF4	7	315	1.95531	1.1953	0.371487	1	0.538015	0.518572	BRCA2; CLSTN2; COL5A2; FN1; PSAP; TUBB2B; ZFHX3;
ELF3	9	437	2.51397	1.10743	0.426721	1	0.604885	0.583024	ANKS1A; BAZ2B; DGKD; KDELR2; NRP1; SHROOM3; SKIDA1; SMARCA2; SPEN;
HOXA10	1	20	0.27933	2.71118	0.31342	1	0.475168	0.457996	EPHA4;
SPDEF	6	189	1.67598	1.70795	0.141997	1	0.267904	0.258222	COL9A1; FCGBP; FN1; LRP1; SKIDA1; VPS13B;
PAX5	3	149	0.837989	1.08501	0.52676	1	0.701774	0.676412	BHLHE22; NPAS3; SERPINF2;
NKX3-1	2	61	0.558659	1.76962	0.314516	1	0.475168	0.457996	LRP1B; UGP2;
SIX1	2	19	0.558659	5.67935	0.0479794	1	0.125946	0.121394	HPS5; ZFHX3;
RBPJ	8	235	2.23464	1.83076	0.0735232	1	0.172475	0.166241	AGRN; COL4A1; GUCY1A2; LAMA1; LRP2; MACF1; NOTCH1; NRP1;
CEBPD	3	113	0.837989	1.43065	0.35169	1	0.512881	0.494346	FN1; HMCN1; SERPINF1;
PATZ1	1	38	0.27933	1.42728	0.510709	1	0.701578	0.676223	SRSF1;
MAFK	1	128	0.27933	0.423801	0.910495	1	1	0.96386	BAZ2B;
SMAD1	1	13	0.27933	4.16993	0.216807	1	0.367173	0.353903	COL5A2;

## Sheet: Clinical phenotype
Analysis: Clinical phenotype
Dataset name: Broiler tumor
Number of genes in the dataset: 358
Number of genes in the dataset (which are available in Clinical phenotype database) :92
Number of genes in background: 19230
Is analysis quantitative: No
						Corrected p-values
Clinical phenotype	No. of genes in the dataset	No.of genes in the background dataset	Percentage of genes	Fold enrichment	P-value (Hypergeometric test)	Bonferroni method	BH method	Q-value (Storey-Tibshirani method)
Abdomen	33	621	9.21788	2.85517	6.97102e-08	0.00154088	0.000102725	0.000644375	ABCA1; ACTA1; ACTB; ADAMTS13; ATRX; ATXN2; CFH; CFTR; COL11A1; COL1A1; COL2A1; COL3A1; COL5A2; COL7A1; DCHS1; FECH; FGA; FGB; GP1BA; HSPG2; INSR; KMT2D; LRP2; LYST; NODAL; PANK2; PLG; PSAP; SCN4A; SERPING1; SLC35A2; SPINK5; TTR;
Abdominal distention	1	7	0.27933	7.73905	0.123279	1	1	1	INSR;
Abdominal pain	1	19	0.27933	2.8538	0.300382	1	1	1	SERPING1;
Abnormal cartilage collagen on EM	1	1	0.27933	53.7136	0.0186167	1	0.309635	1	COL2A1;
Abnormal gait	2	9	0.558659	11.9827	0.0114113	1	0.309635	1	COL2A1; LYST;
Abnormal glucose tolerance	1	4	0.27933	13.5289	0.0724187	1	0.8776	1	APOA5;
Abnormalities in myofibril organization	1	1	0.27933	53.7136	0.0186167	1	0.309635	1	MYH7;
Abnormally high PBI	1	1	0.27933	53.7136	0.0186167	1	0.309635	1	THRB;
Abnormal nasal potential differences	1	3	0.27933	18.0235	0.0548197	1	0.699616	1	CFTR;
Abnormal serum transferrin pattern (in some patients)	1	1	0.27933	53.7136	0.0186167	1	0.309635	1	SLC35A2;
Absence of collagen VI immunostaining	2	3	0.558659	35.8686	0.0010241	1	0.102429	0.642515	COL6A1; COL6A3;
Absence of Hb H inclusions in red blood cells	1	1	0.27933	53.7136	0.0186167	1	0.309635	1	ATRX;
Absent anti-insulin receptor antibodies	1	1	0.27933	53.7136	0.0186167	1	0.309635	1	INSR;
Absent calvarial mineralization	2	2	0.558659	53.7136	0.000345633	1	0.0541835	0.339883	COL1A1; COL1A2;
Absent digital triradius c and/or d	1	1	0.27933	53.7136	0.0186167	1	0.309635	1	KMT2D;
Absent frontal sinuses	2	4	0.558659	26.9238	0.00202296	1	0.185541	1	ATRX; COL11A1;
Absent gag reflex	1	2	0.27933	26.9904	0.0368879	1	0.513457	1	ACTA1;
Absent-mild skin hyperextensibility	1	1	0.27933	53.7136	0.0186167	1	0.309635	1	COL3A1;
Absent natural killer cell cytotoxicity	1	2	0.27933	26.9904	0.0368879	1	0.513457	1	LYST;
Absent neutrophil inclusions	1	1	0.27933	53.7136	0.0186167	1	0.309635	1	GP1BA;
Absent platelet agglutination in presence of ristocetin	1	3	0.27933	18.0235	0.0548197	1	0.699616	1	GP1BA;
Absent pro alpha 2(I) chain synthesis (fibroblasts)	1	1	0.27933	53.7136	0.0186167	1	0.309635	1	COL1A2;
Absent pubic ossification in infancy	1	1	0.27933	53.7136	0.0186167	1	0.309635	1	COL2A1;
Absent-small capital femoral epiphyses (infancy-early childhood)	1	2	0.27933	26.9904	0.0368879	1	0.513457	1	COL2A1;
Absent styloid processes	1	1	0.27933	53.7136	0.0186167	1	0.309635	1	COL2A1;
Absent talus and calcaneal ossification in infancy	1	1	0.27933	53.7136	0.0186167	1	0.309635	1	COL2A1;
Absent vertebral body mineralization	1	1	0.27933	53.7136	0.0186167	1	0.309635	1	COL2A1;
Acanthocytes	1	3	0.27933	18.0235	0.0548197	1	0.699616	1	PANK2;
Acanthosis nigricans	1	8	0.27933	6.77288	0.139606	1	1	1	INSR;
Accumulation of cholesterol esters in various tissues	1	1	0.27933	53.7136	0.0186167	1	0.309635	1	ABCA1;
ACERULOPLASMINEMIA	1	1	0.27933	53.7136	0.0186167	1	0.309635	1	CP;
Acetabular spurs (infancy)	1	1	0.27933	53.7136	0.0186167	1	0.309635	1	COL2A1;
Acetazolamide is often effective	1	1	0.27933	53.7136	0.0186167	1	0.309635	1	SCN4A;
Achalasia	1	2	0.27933	26.9904	0.0368879	1	0.513457	1	ACTB;
Acquired form - Presence of inhibiting autoantibody (IgG) to vWF-cleaving protease	1	1	0.27933	53.7136	0.0186167	1	0.309635	1	ADAMTS13;
Acrogeria (skin over hands and feet are thin and finely wrinkled)	1	1	0.27933	53.7136	0.0186167	1	0.309635	1	COL3A1;
Acroosteolysis	1	6	0.27933	9.02675	0.106642	1	1	1	COL3A1;
Actin- and actin depolymerizing factor/cofilin-immunoreactive eosinophilic spherical structures in the striatum	1	1	0.27933	53.7136	0.0186167	1	0.309635	1	ACTB;
Actin depolymerizing factor/cofilin-immunoreactive eosinophilic rod-like cytoplasmic inclusions in neocortical and thalamic neurons	1	1	0.27933	53.7136	0.0186167	1	0.309635	1	ACTB;
Action and postural tremor	1	1	0.27933	53.7136	0.0186167	1	0.309635	1	ATXN2;
Activation of the complement system	1	3	0.27933	18.0235	0.0548197	1	0.699616	1	CFH;
Acute nephritis (rare)	1	1	0.27933	53.7136	0.0186167	1	0.309635	1	PLG;
Acute nephrotic syndrome (1 patient)	1	1	0.27933	53.7136	0.0186167	1	0.309635	1	SLC35A2;
Acute renal failure	1	3	0.27933	18.0235	0.0548197	1	0.699616	1	CFH;
Acute respiratory distress syndrome (uncommon)	1	1	0.27933	53.7136	0.0186167	1	0.309635	1	ADAMTS13;
Adenocarcinoma of the ileum	1	3	0.27933	18.0235	0.0548197	1	0.699616	1	CFTR;
Adult height, 82-130 cm	1	1	0.27933	53.7136	0.0186167	1	0.309635	1	COMP;
Adult height 92-108 cm	2	2	0.558659	53.7136	0.000345633	1	0.0541835	0.339883	COL1A1; COL1A2;
Adult onset of symptoms has been reported	1	2	0.27933	26.9904	0.0368879	1	0.513457	1	PLG;
Affected females report aggravation of symptoms during menstrual periods and pregnancy, with alleviation after menopause	1	2	0.27933	26.9904	0.0368879	1	0.513457	1	SCN4A;
Affected infants often die in utero or in the postnatal period	1	4	0.27933	13.5289	0.0724187	1	0.8776	1	AGT;
Affected males show onset of hematuria in first year of life	1	1	0.27933	53.7136	0.0186167	1	0.309635	1	COL4A5;
Affects mid- to high-frequencies	1	1	0.27933	53.7136	0.0186167	1	0.309635	1	TECTA;
Afibrinogenemia	2	2	0.558659	53.7136	0.000345633	1	0.0541835	0.339883	FGA; FGB;
AFIBRINOGENEMIA, CONGENITAL	2	2	0.558659	53.7136	0.000345633	1	0.0541835	0.339883	FGA; FGB;
Age at onset 15 to 25 years	1	1	0.27933	53.7136	0.0186167	1	0.309635	1	DYSF;
Agenesis of corpus callosum	1	16	0.27933	3.38855	0.25977	1	1	1	ACTB;
Aggression	1	17	0.27933	3.18934	0.273562	1	1	1	SMARCA2;
Airway obstruction	1	2	0.27933	26.9904	0.0368879	1	0.513457	1	PLG;
Airways	6	66	1.67598	4.89045	0.00141711	1	0.13799	0.865587	ATM; CFTR; COL2A1; DCHS1; PLG; SPINK5;
Akinesia	1	4	0.27933	13.5289	0.0724187	1	0.8776	1	PANK2;
Albopapuloid lesions may occur	1	2	0.27933	26.9904	0.0368879	1	0.513457	1	COL7A1;
Alcohol may alleviate symptoms	1	1	0.27933	53.7136	0.0186167	1	0.309635	1	SCN4A;
All affected individuals have been stillborn or died in the neonatal period	1	1	0.27933	53.7136	0.0186167	1	0.309635	1	COL11A1;
Allelic disorder to autosomal recessive deafness 21 (DFNB21,	1	1	0.27933	53.7136	0.0186167	1	0.309635	1	TECTA;
Allelic disorder to hyperkalemic periodic paralysis (HYPP,	1	2	0.27933	26.9904	0.0368879	1	0.513457	1	SCN4A;
Allelic disorder to hypokalemic periodic paralysis (HOKPP,	1	1	0.27933	53.7136	0.0186167	1	0.309635	1	SCN4A;
Allelic disorder to Limb-Girdle Muscular Dystrophy type 2B (LGMD2B,	1	1	0.27933	53.7136	0.0186167	1	0.309635	1	DYSF;
Allelic disorder to Miyoshi myopathy (	1	1	0.27933	53.7136	0.0186167	1	0.309635	1	DYSF;
Allelic disorder to paramyotonia congenita (	1	1	0.27933	53.7136	0.0186167	1	0.309635	1	SCN4A;
Allelic disorder to potassium-aggravated myotonia (	1	1	0.27933	53.7136	0.0186167	1	0.309635	1	SCN4A;
Allelic disorder to rigid spine muscular dystrophy (RSMD1,	1	3	0.27933	18.0235	0.0548197	1	0.699616	1	ACTA1;
Allelic to Giant Platelet Syndrome (	1	1	0.27933	53.7136	0.0186167	1	0.309635	1	GP1BA;
Allelic to leprechaunism (	1	1	0.27933	53.7136	0.0186167	1	0.309635	1	INSR;
Allelic to Marshall syndrome (	1	1	0.27933	53.7136	0.0186167	1	0.309635	1	COL11A1;
Allelic to myosin storage myopathy (	1	1	0.27933	53.7136	0.0186167	1	0.309635	1	MYH7;
Allelic to pseudoachondroplasia (	1	1	0.27933	53.7136	0.0186167	1	0.309635	1	COMP;
Allelic to Stickler syndrome, type 3 (	1	2	0.27933	26.9904	0.0368879	1	0.513457	1	COL2A1;
Allelic to the less severe HARP syndrome (	1	1	0.27933	53.7136	0.0186167	1	0.309635	1	PANK2;
Allelic to the more severe pantothenate kinase-associated neurodegeneration (NBIA1,	1	1	0.27933	53.7136	0.0186167	1	0.309635	1	PANK2;
Almond-shaped eyes	1	5	0.27933	10.8285	0.0896908	1	1	1	VPS13B;
Alopecia	1	22	0.27933	2.46482	0.338772	1	1	1	COL7A1;
Alopecia at the occipital defect	1	1	0.27933	53.7136	0.0186167	1	0.309635	1	COL18A1;
Alopecia of scalp	1	2	0.27933	26.9904	0.0368879	1	0.513457	1	COL3A1;
Alpha-2-plasmin inhibitor deficiency	1	1	0.27933	53.7136	0.0186167	1	0.309635	1	SERPINF2;
ALPHA-2-PLASMIN INHIBITOR DEFICIENCY	1	1	0.27933	53.7136	0.0186167	1	0.309635	1	SERPINF2;
Alpha-thalassemia/mental retardation syndrome (	1	1	0.27933	53.7136	0.0186167	1	0.309635	1	ATRX;
ALPORT SYNDROME, AUTOSOMAL RECESSIVE	1	2	0.27933	26.9904	0.0368879	1	0.513457	1	COL4A4;
Altered melatonin secretion	1	1	0.27933	53.7136	0.0186167	1	0.309635	1	INSR;
Amniotic Fluid	3	68	0.837989	2.37727	0.133241	1	1	1	ACTA1; AGT; COL2A1;
Amyloid cardiomyopathy	1	1	0.27933	53.7136	0.0186167	1	0.309635	1	GSN;
Amyloid deposition in muscle fibers occurs rarely	1	1	0.27933	53.7136	0.0186167	1	0.309635	1	DYSF;
Amyloid deposition in the leptomeningeal vessels, brainstem, spinal cord	1	1	0.27933	53.7136	0.0186167	1	0.309635	1	TTR;
Amyloid deposition in the vitreous humor (variable expression)	1	1	0.27933	53.7136	0.0186167	1	0.309635	1	TTR;
AMYLOIDOSIS, FAMILIAL VISCERAL	2	3	0.558659	35.8686	0.0010241	1	0.102429	0.642515	APOA1; FGA;
AMYLOIDOSIS, FINNISH TYPE	1	1	0.27933	53.7136	0.0186167	1	0.309635	1	GSN;
AMYLOIDOSIS, HEREDITARY, TRANSTHYRETIN-RELATED	1	1	0.27933	53.7136	0.0186167	1	0.309635	1	TTR;
Anal atresia	1	10	0.27933	5.41966	0.171358	1	1	1	DCHS1;
Anal blisters	1	2	0.27933	26.9904	0.0368879	1	0.513457	1	COL7A1;
Anal stenosis	1	11	0.27933	4.92741	0.186792	1	1	1	KMT2D;
Anchoring fibrils revert to normal with clinical resolution of the disease	1	1	0.27933	53.7136	0.0186167	1	0.309635	1	COL7A1;
Anemia	1	43	0.27933	1.26135	0.554678	1	1	1	LYST;
Anemia due to poor nutrition	1	2	0.27933	26.9904	0.0368879	1	0.513457	1	COL7A1;
Anemia. Neutropenia. Thrombocytopenia. Reticulocytopenia. Pancytopenia. Bleeding. Leukemia.	1	1	0.27933	53.7136	0.0186167	1	0.309635	1	FANCE;
Anemic pallor. Bruisability. Pigmentary changes. Hyperpigmentation. Cafe-au-lait spots.	1	1	0.27933	53.7136	0.0186167	1	0.309635	1	FANCE;
Anesthesia complications include difficult intubation secondary to microstomia and risk of malignant hyperthermia	1	1	0.27933	53.7136	0.0186167	1	0.309635	1	HSPG2;
Angioedema	1	1	0.27933	53.7136	0.0186167	1	0.309635	1	SPINK5;
Angulated atrophic fibers	1	1	0.27933	53.7136	0.0186167	1	0.309635	1	MYH7;
Anisospondyly	1	2	0.27933	26.9904	0.0368879	1	0.513457	1	HSPG2;
Anoperineal fistula	1	1	0.27933	53.7136	0.0186167	1	0.309635	1	KMT2D;
Antecolis	1	1	0.27933	53.7136	0.0186167	1	0.309635	1	ACTB;
Anterior and posterior rib cupping	1	1	0.27933	53.7136	0.0186167	1	0.309635	1	COL11A1;
Anterior bowing of long bones	1	1	0.27933	53.7136	0.0186167	1	0.309635	1	HSPG2;
Anterior flattening and/or beaking of vertebrae	1	1	0.27933	53.7136	0.0186167	1	0.309635	1	COMP;
Anterior lenticonus	2	3	0.558659	35.8686	0.0010241	1	0.102429	0.642515	COL4A4; COL4A5;
Anteriorly placed anus	1	7	0.27933	7.73905	0.123279	1	1	1	DCHS1;
Anteriorly splayed ribs	1	1	0.27933	53.7136	0.0186167	1	0.309635	1	COL2A1;
Anterior tibial muscles first involved	1	1	0.27933	53.7136	0.0186167	1	0.309635	1	DYSF;
Anterior vertebral wedging (childhood)	1	2	0.27933	26.9904	0.0368879	1	0.513457	1	COL2A1;
Anterior wedging	1	1	0.27933	53.7136	0.0186167	1	0.309635	1	COL2A1;
Anteverted nares	4	36	1.11732	5.98144	0.00434814	1	0.309635	1	ATRX; COL11A1; COL2A1; SMARCA2;
Anteverted nostrils	1	18	0.27933	3.01226	0.287098	1	1	1	ATRX;
Anti dsDNA antibody	1	6	0.27933	9.02675	0.106642	1	1	1	C4A;
Antiphospholipid antibody	1	6	0.27933	9.02675	0.106642	1	1	1	C4A;
Anuria	2	7	0.558659	15.4015	0.00682257	1	0.309635	1	AGT; CFH;
Aortic insufficiency	1	4	0.27933	13.5289	0.0724187	1	0.8776	1	COL1A2;
Aortic root dilatation	2	6	0.558659	17.9641	0.00493379	1	0.309635	1	COL1A1; COL5A2;
Aortic stenosis	1	9	0.27933	6.02117	0.155631	1	1	1	ACTB;
Apical hypertrophy (in some patients)	1	3	0.27933	18.0235	0.0548197	1	0.699616	1	MYH7;
Approximately 25% have a severe course and die of respiratory failure	1	3	0.27933	18.0235	0.0548197	1	0.699616	1	ACTA1;
Approximately half of patients need ambulatory support after the fifth decade	2	3	0.558659	35.8686	0.0010241	1	0.102429	0.642515	COL6A1; COL6A3;
Apraxia of eyelid opening	1	1	0.27933	53.7136	0.0186167	1	0.309635	1	PANK2;
Arachnodactyly	1	16	0.27933	3.38855	0.25977	1	1	1	COL2A1;
Areflexia	1	38	0.27933	1.42728	0.510709	1	1	1	ACTA1;
Arrhythmia	1	5	0.27933	10.8285	0.0896908	1	1	1	MYH7;
Arthralgia	1	7	0.27933	7.73905	0.123279	1	1	1	C1R;
Arthritis	1	14	0.27933	3.87229	0.231397	1	1	1	C4A;
Arthrogryposis (severe form)	1	2	0.27933	26.9904	0.0368879	1	0.513457	1	ACTA1;
Arthropathy	1	5	0.27933	10.8285	0.0896908	1	1	1	COL2A1;
Arthropathy (onset third-fourth decade)	1	1	0.27933	53.7136	0.0186167	1	0.309635	1	COL11A1;
Ascending numbness and weakness	1	1	0.27933	53.7136	0.0186167	1	0.309635	1	TTR;
Aspiration pneumonia	1	2	0.27933	26.9904	0.0368879	1	0.513457	1	KMT2D;
Associated with increased frequency of autoimmune diseases	1	1	0.27933	53.7136	0.0186167	1	0.309635	1	SERPING1;
Associated with several congenital malformation syndromes (WAGR	1	3	0.27933	18.0235	0.0548197	1	0.699616	1	BRCA2;
Associated with several loci on chromosomes 11p15 (WT2,	1	3	0.27933	18.0235	0.0548197	1	0.699616	1	BRCA2;
Association between HLA class II alleles and presence of autoantibodies	1	6	0.27933	9.02675	0.106642	1	1	1	C4A;
Association of cardiac events with exercise	1	2	0.27933	26.9904	0.0368879	1	0.513457	1	SCN5A;
Asteroid hyalosis	1	1	0.27933	53.7136	0.0186167	1	0.309635	1	COL2A1;
Asthma	2	31	0.558659	3.4816	0.113001	1	1	1	CFTR; SPINK5;
A subset of patients have heterozygous mutations consistent with a dominant-negative effect	2	3	0.558659	35.8686	0.0010241	1	0.102429	0.642515	COL6A1; COL6A3;
A subset of patients may have congenital abnormalities of the ocular anterior segment	1	1	0.27933	53.7136	0.0186167	1	0.309635	1	COL4A1;
Asymmetric septal hypertrophy	1	7	0.27933	7.73905	0.123279	1	1	1	MYH7;
Asymptomatic bleeding tendencies (petechiae, epistaxis, mucosal bleeding)	1	1	0.27933	53.7136	0.0186167	1	0.309635	1	GP1BA;
Ataxia	3	130	0.837989	1.24358	0.436938	1	1	1	CP; PANK2; TTR;
Ataxia becomes evident at the end of the first year of life	1	1	0.27933	53.7136	0.0186167	1	0.309635	1	ATM;
Ataxic gait	1	7	0.27933	7.73905	0.123279	1	1	1	PSAP;
Atheroeruptive xanthoma	1	2	0.27933	26.9904	0.0368879	1	0.513457	1	APOA5;
Atherosclerosis	1	5	0.27933	10.8285	0.0896908	1	1	1	ABCA1;
Atlantoaxial dislocation	1	2	0.27933	26.9904	0.0368879	1	0.513457	1	COMP;
Atopic hypersensitivity	1	8	0.27933	6.77288	0.139606	1	1	1	SPINK5;
Atresia of the external auditory canals	1	1	0.27933	53.7136	0.0186167	1	0.309635	1	DCHS1;
Atrial fibrillation	2	5	0.558659	21.5498	0.00333011	1	0.277769	1	ANK2; SCN5A;
Atrial flutter	1	1	0.27933	53.7136	0.0186167	1	0.309635	1	SCN5A;
Atrial septal defect	2	47	0.558659	2.29663	0.217871	1	1	1	KMT2D; NODAL;
Atrial standstill	1	1	0.27933	53.7136	0.0186167	1	0.309635	1	SCN5A;
Atrioventricular block	1	3	0.27933	18.0235	0.0548197	1	0.699616	1	SCN5A;
Atrophic scarring	1	7	0.27933	7.73905	0.123279	1	1	1	COL7A1;
Atrophic scarring, severe	1	2	0.27933	26.9904	0.0368879	1	0.513457	1	COL7A1;
Atrophic scars	2	2	0.558659	53.7136	0.000345633	1	0.0541835	0.339883	COL1A1; COL1A2;
Atrophic skin over ears	1	1	0.27933	53.7136	0.0186167	1	0.309635	1	COL3A1;
Atrophy of ankle and toe extensor (dorsiflexor) muscles	1	1	0.27933	53.7136	0.0186167	1	0.309635	1	MYH7;
Atrophy of anterior compartment tibial muscles	1	1	0.27933	53.7136	0.0186167	1	0.309635	1	MYH7;
Atrophy of neck muscles may occur later	1	1	0.27933	53.7136	0.0186167	1	0.309635	1	MYH7;
Attacks precipitated by cold temperature	1	1	0.27933	53.7136	0.0186167	1	0.309635	1	SCN4A;
Attacks precipitated by potassium	1	1	0.27933	53.7136	0.0186167	1	0.309635	1	SCN4A;
Attacks precipitated by rest after exercise	1	1	0.27933	53.7136	0.0186167	1	0.309635	1	SCN4A;
Audiogram shows sloping configuration	1	1	0.27933	53.7136	0.0186167	1	0.309635	1	ACTG1;
Autoimmune disease	1	2	0.27933	26.9904	0.0368879	1	0.513457	1	C1R;
Autonomic dysfunction	1	7	0.27933	7.73905	0.123279	1	1	1	TTR;
Autosomal dominant (	1	1	0.27933	53.7136	0.0186167	1	0.309635	1	FECH;
Autosomal dominant	53	747	14.8045	3.81167	3.91686e-17	8.65783e-13	8.65783e-13	5.43089e-12	A2M; ABCA1; ACTA1; ACTB; ACTG1; ALB; ANK2; ANKRD26; APOA1; APOA2; APOA5; APOB; ARHGEF12; ATM; ATXN2; BRCA2; C4A; CETP; CFH; CFTR; COL11A1; COL1A1; COL1A2; COL2A1; COL3A1; COL4A1; COL5A2; COL6A1; COL6A3; COL7A1; COMP; DSP; F5; F9; FECH; FGA; FN1; GP1BA; GSN; HABP2; HBB; KMT2D; MYH7; NODAL; SCN4A; SCN5A; SERPING1; SPINK5; TECTA; TGFBR2; THRB; TTR; VWF;
Autosomal dominant form	4	37	1.11732	5.81982	0.00480479	1	0.309635	1	BRCA2; NOTCH1; THRB; ZFHX3;
Autosomal dominantly acting oncogene plus loss of suppressor gene(s)	1	25	0.27933	2.16916	0.375061	1	1	1	PTPRJ;
Autosomal dominant vs. multifactorial	1	14	0.27933	3.87229	0.231397	1	1	1	COL2A1;
Autosomal recessive (	1	1	0.27933	53.7136	0.0186167	1	0.309635	1	FECH;
Autosomal recessive	45	924	12.5698	2.61648	3.65028e-09	8.06858e-05	8.96509e-06	5.62363e-05	ABCA1; ADAMTS13; AGT; ALDH3A2; ATM; B2M; C1R; CFH; CFTR; COL11A1; COL18A1; COL1A2; COL2A1; COL4A4; COL6A1; COL6A3; COL7A1; CP; DCHS1; DYSF; F10; F5; FECH; FGA; FGB; GORAB; GP1BA; HSPG2; INSR; KNG1; LCAT; LHCGR; LRP2; LYST; PANK2; PLG; PPIB; PSAP; PYGM; SERPINF2; SPINK5; THRB; VPS13B; VWF; ZNF469;
Autosomal recessive at BEY locus	1	2	0.27933	26.9904	0.0368879	1	0.513457	1	HERC2;
Autosomal recessive form vs. multifactorial	1	1	0.27933	53.7136	0.0186167	1	0.309635	1	SCN5A;
Autosomal recessive inheritance has been reported in 1 family (as of April 2011)	1	1	0.27933	53.7136	0.0186167	1	0.309635	1	COL3A1;
Autosomal recessive with at least two loci and possibly multiple alleles.	1	1	0.27933	53.7136	0.0186167	1	0.309635	1	FANCE;
Avascular necrosis of femoral head	1	2	0.27933	26.9904	0.0368879	1	0.513457	1	COMP;
Axenfeld-Rieger anomalies (reported in 1 family)	1	1	0.27933	53.7136	0.0186167	1	0.309635	1	COL4A1;
Axonal 'spheroid' inclusions in the CNS	1	1	0.27933	53.7136	0.0186167	1	0.309635	1	PANK2;
Axonal swelling or thickening in the CNS	1	1	0.27933	53.7136	0.0186167	1	0.309635	1	PANK2;
Azoospermia	1	5	0.27933	10.8285	0.0896908	1	1	1	CFTR;
Band keratopathy	1	4	0.27933	13.5289	0.0724187	1	0.8776	1	COL18A1;
Barrel chest	1	3	0.27933	18.0235	0.0548197	1	0.699616	1	COL2A1;
Barrel-shaped chest	1	5	0.27933	10.8285	0.0896908	1	1	1	COL2A1;
BASAL LAMINAR DRUSEN	1	1	0.27933	53.7136	0.0186167	1	0.309635	1	CFH;
Based on 4 patients in one family	1	1	0.27933	53.7136	0.0186167	1	0.309635	1	COL2A1;
Basilar impression	2	2	0.558659	53.7136	0.000345633	1	0.0541835	0.339883	COL1A1; COL1A2;
Beaded ribs	2	3	0.558659	35.8686	0.0010241	1	0.102429	0.642515	COL1A1; COL1A2;
Beaked nose	2	14	0.558659	7.70624	0.0271319	1	0.443255	1	COL1A1; COL1A2;
Behavioral problems	1	9	0.27933	6.02117	0.155631	1	1	1	PANK2;
Behavioral Psychiatric Manifestations	3	200	0.837989	0.808349	0.722707	1	1	1	ATRX; PANK2; SMARCA2;
Bethlem myopathy (	2	3	0.558659	35.8686	0.0010241	1	0.102429	0.642515	COL6A1; COL6A3;
BETHLEM MYOPATHY	2	3	0.558659	35.8686	0.0010241	1	0.102429	0.642515	COL6A1; COL6A3;
Biconcave disc (fish-mouth vertebrae)	1	1	0.27933	53.7136	0.0186167	1	0.309635	1	COL2A1;
Biconcave flattened vertebrae	2	2	0.558659	53.7136	0.000345633	1	0.0541835	0.339883	COL1A1; COL1A2;
Bicornuate uterus (rare)	1	1	0.27933	53.7136	0.0186167	1	0.309635	1	LRP2;
Bicuspid aortic valve	2	8	0.558659	13.4787	0.00898534	1	0.309635	1	ACTB; NOTCH1;
Bifid uvula	1	11	0.27933	4.92741	0.186792	1	1	1	COL11A1;
Biliary cirrhosis	1	4	0.27933	13.5289	0.0724187	1	0.8776	1	CFTR;
Biliary Tract	2	30	0.558659	3.59761	0.106972	1	1	1	CFTR; FECH;
Biopsy shows myopathy without vacuoles	1	1	0.27933	53.7136	0.0186167	1	0.309635	1	DYSF;
Biopsy shows nonspecific myopathy without rimmed vacuoles	1	1	0.27933	53.7136	0.0186167	1	0.309635	1	MYH7;
Birth weight - 50-97th percentile	1	1	0.27933	53.7136	0.0186167	1	0.309635	1	LRP2;
Bitemporal narrowing	2	8	0.558659	13.4787	0.00898534	1	0.309635	1	ATRX; DCHS1;
Bladder	6	90	1.67598	3.58648	0.00670283	1	0.309635	1	ATRX; ATXN2; COL3A1; PANK2; PSAP; TTR;
Bladder prolapse	1	1	0.27933	53.7136	0.0186167	1	0.309635	1	COL3A1;
Bleeding diathesis	1	7	0.27933	7.73905	0.123279	1	1	1	F10;
Bleeding episodes (epistaxis, menorrhagia, ecchymosis)	1	1	0.27933	53.7136	0.0186167	1	0.309635	1	F5;
Bleeding gums	1	1	0.27933	53.7136	0.0186167	1	0.309635	1	F10;
Blepharophimosis	1	16	0.27933	3.38855	0.25977	1	1	1	HSPG2;
Blepharospasm	2	4	0.558659	26.9238	0.00202296	1	0.185541	1	CP; PANK2;
Blindness	2	41	0.558659	2.63263	0.177169	1	1	1	COL2A1; PLG;
Blistering and erosions tend to occur on extensor surfaces or over bony prominences	1	1	0.27933	53.7136	0.0186167	1	0.309635	1	COL7A1;
Blistering frequency may decrease with age	1	1	0.27933	53.7136	0.0186167	1	0.309635	1	COL7A1;
Blistering, recurrent	1	4	0.27933	13.5289	0.0724187	1	0.8776	1	COL7A1;
Blisters	1	1	0.27933	53.7136	0.0186167	1	0.309635	1	COL7A1;
Blisters are precipitated by minor skin trauma	1	1	0.27933	53.7136	0.0186167	1	0.309635	1	COL7A1;
Blood completely incoagulable	2	2	0.558659	53.7136	0.000345633	1	0.0541835	0.339883	FGA; FGB;
Blue color recessive to brown	1	2	0.27933	26.9904	0.0368879	1	0.513457	1	HERC2;
Blue sclerae	5	10	1.39665	26.8836	5.07583e-07	0.0112196	0.000623312	0.00390992	COL1A1; COL1A2; COL5A2; KMT2D; ZNF469;
Blue sclerae at birth becoming normal with age	2	2	0.558659	53.7136	0.000345633	1	0.0541835	0.339883	COL1A1; COL1A2;
Bowed limbs due to multiple fractures	2	2	0.558659	53.7136	0.000345633	1	0.0541835	0.339883	COL1A1; COL1A2;
Bowel diverticula	2	3	0.558659	35.8686	0.0010241	1	0.102429	0.642515	COL1A1; COL5A2;
Bowing of limbs due to multiple fractures	3	3	0.837989	53.7136	6.39928e-06	0.14145	0.00485124	0.0304309	COL1A1; COL1A2; PPIB;
Bowing of the radii	1	1	0.27933	53.7136	0.0186167	1	0.309635	1	B2M;
Brachydactyly	3	64	0.837989	2.52582	0.116718	1	1	1	ATRX; COL2A1; COMP;
Brachydactyly E-like changes	1	1	0.27933	53.7136	0.0186167	1	0.309635	1	COL2A1;
Bradykinesia	1	24	0.27933	2.25951	0.363191	1	1	1	ATXN2;
BRAIN SMALL VESSEL DISEASE WITH HEMORRHAGE	1	1	0.27933	53.7136	0.0186167	1	0.309635	1	COL4A1;
BREAST CANCER	2	23	0.558659	4.69206	0.067644	1	0.859312	1	ATM; BRCA2;
Breast carcinoma	2	23	0.558659	4.69206	0.067644	1	0.859312	1	ATM; BRCA2;
Breast hyperplasia (female)	1	1	0.27933	53.7136	0.0186167	1	0.309635	1	INSR;
Breasts	1	55	0.27933	0.986198	0.644788	1	1	1	INSR;
Breech presentation	2	7	0.558659	15.4015	0.00682257	1	0.309635	1	COL1A1; COL1A2;
Brittle cornea	1	1	0.27933	53.7136	0.0186167	1	0.309635	1	ZNF469;
Broad, arched eyebrows	1	1	0.27933	53.7136	0.0186167	1	0.309635	1	KMT2D;
Broad crumpled long bones	2	2	0.558659	53.7136	0.000345633	1	0.0541835	0.339883	COL1A1; COL1A2;
Broad hands	1	5	0.27933	10.8285	0.0896908	1	1	1	COL2A1;
Broad, hypoplastic ischia	1	1	0.27933	53.7136	0.0186167	1	0.309635	1	COL11A1;
Broad nasal base	1	1	0.27933	53.7136	0.0186167	1	0.309635	1	SMARCA2;
Broad nasal bridge	3	34	0.837989	4.75384	0.0250039	1	0.410005	1	ACTB; DCHS1; SLC35A2;
Broad philtrum	1	2	0.27933	26.9904	0.0368879	1	0.513457	1	SMARCA2;
Broad, short femoral neck	1	2	0.27933	26.9904	0.0368879	1	0.513457	1	COMP;
Broad tip	1	1	0.27933	53.7136	0.0186167	1	0.309635	1	LRP2;
Bronchiectasis	2	11	0.558659	9.80603	0.0170111	1	0.309635	1	ATM; CFTR;
Bronchitis	1	6	0.27933	9.02675	0.106642	1	1	1	ATM;
Bulbar muscle weakness	1	4	0.27933	13.5289	0.0724187	1	0.8776	1	ACTA1;
Bulbar weakness	1	6	0.27933	9.02675	0.106642	1	1	1	ACTA1;
Bulbous nasal tip	1	9	0.27933	6.02117	0.155631	1	1	1	COL2A1;
Bundle branch disease	1	1	0.27933	53.7136	0.0186167	1	0.309635	1	SCN5A;
Burning	1	1	0.27933	53.7136	0.0186167	1	0.309635	1	FECH;
Burr cells'	1	3	0.27933	18.0235	0.0548197	1	0.699616	1	CFH;
C1-C2 subluxation	1	2	0.27933	26.9904	0.0368879	1	0.513457	1	COL2A1;
C1 esterase inhibitor deficiency	1	1	0.27933	53.7136	0.0186167	1	0.309635	1	SERPING1;
C1r deficiency	1	1	0.27933	53.7136	0.0186167	1	0.309635	1	C1R;
Cafe-au-lait spots	1	13	0.27933	4.16993	0.216807	1	1	1	ATM;
Cafe au lait spots	1	4	0.27933	13.5289	0.0724187	1	0.8776	1	KMT2D;
CAFFEY DISEASE	1	1	0.27933	53.7136	0.0186167	1	0.309635	1	COL1A1;
Calcaneal protrusion	2	3	0.558659	35.8686	0.0010241	1	0.102429	0.642515	COL6A1; COL6A3;
Calcaneovalgus	1	3	0.27933	18.0235	0.0548197	1	0.699616	1	COL1A2;
Calcifications	1	1	0.27933	53.7136	0.0186167	1	0.309635	1	COL4A1;
Calvaria hypoplasia	1	4	0.27933	13.5289	0.0724187	1	0.8776	1	AGT;
Calvarial thickening	1	2	0.27933	26.9904	0.0368879	1	0.513457	1	COL11A1;
Camptodactyly	1	36	0.27933	1.50655	0.491933	1	1	1	COL11A1;
Cardiac	4	55	1.11732	3.9155	0.0191285	1	0.317908	1	APOB; FANCE; GSN; NOTCH1;
Cardiac arrest	1	2	0.27933	26.9904	0.0368879	1	0.513457	1	SCN5A;
CARDIAC ARRHYTHMIA, ANKYRIN-B-RELATED	1	1	0.27933	53.7136	0.0186167	1	0.309635	1	ANK2;
Cardiomegaly	1	21	0.27933	2.58214	0.326215	1	1	1	TTR;
Cardiomyopathy	1	21	0.27933	2.58214	0.326215	1	1	1	TTR;
Cardiomyopathy, right ventricular	1	2	0.27933	26.9904	0.0368879	1	0.513457	1	DSP;
Cardiovascular	34	446	9.49721	4.09587	3.57809e-12	7.90901e-08	1.97725e-08	1.24029e-07	ABCA1; ACTA1; ACTB; AGT; ANK2; APOA2; ATRX; C4A; CFH; CFTR; COL11A1; COL1A1; COL1A2; COL2A1; COL3A1; COL4A4; COL4A5; COL5A2; COL6A1; COL6A3; DSP; F5; FN1; HABP2; KMT2D; LRP2; MYH7; NODAL; NOS2; PLG; SCN5A; TTR; VPS13B; ZNF469;
Carpal tunnel syndrome	1	4	0.27933	13.5289	0.0724187	1	0.8776	1	TTR;
'Carp-like' mouth	1	1	0.27933	53.7136	0.0186167	1	0.309635	1	ATRX;
Cataract	3	36	0.837989	4.48981	0.0290379	1	0.474042	1	COL11A1; HSPG2; LRP2;
Cataracts	5	49	1.39665	5.49082	0.00211798	1	0.191868	1	ACTB; COL2A1; COL4A4; COL4A5; COL7A1;
Cataracts, crenated	1	1	0.27933	53.7136	0.0186167	1	0.309635	1	COL2A1;
CD4+/CD8+ ratio is reversed	1	1	0.27933	53.7136	0.0186167	1	0.309635	1	ATM;
Centralized nuclei may be seen	1	3	0.27933	18.0235	0.0548197	1	0.699616	1	ACTA1;
Central Nervous System	36	887	10.0559	2.18061	1.02157e-05	0.225808	0.00645165	0.04047	A2M; ACTA1; ACTB; ADAMTS13; ALDH3A2; ATM; ATRX; ATXN2; C4A; CFH; COL18A1; COL1A1; COL1A2; COL2A1; COL4A1; COL5A2; COL6A1; COL6A3; COMP; CP; DCHS1; F10; HABP2; HSPG2; INSR; KMT2D; LRP2; LYST; PANK2; PLG; PSAP; SLC35A2; SMARCA2; SPINK5; TTR; VPS13B;
Cerebellar ataxia	1	27	0.27933	2.00854	0.398144	1	1	1	ATM;
Cerebellar ataxia, adult-onset (in 1 family)	1	1	0.27933	53.7136	0.0186167	1	0.309635	1	COL18A1;
Cerebellar ataxia, progressive	1	4	0.27933	13.5289	0.0724187	1	0.8776	1	ATXN2;
Cerebellar atrophy	1	56	0.27933	0.96859	0.65142	1	1	1	COL4A1;
Cerebellar atrophy (in 1 family)	1	1	0.27933	53.7136	0.0186167	1	0.309635	1	COL18A1;
Cerebellar cortical degeneration	1	1	0.27933	53.7136	0.0186167	1	0.309635	1	ATM;
Cerebellar hypoplasia	2	24	0.558659	4.49664	0.0729125	1	0.882617	1	PLG; VPS13B;
Cerebral atrophy	1	48	0.27933	1.12999	0.594705	1	1	1	ATRX;
Cerebral atrophy (in 1 family)	1	1	0.27933	53.7136	0.0186167	1	0.309635	1	COL18A1;
Cerebral thrombosis	1	4	0.27933	13.5289	0.0724187	1	0.8776	1	HABP2;
Cerebrospinal fluid (CSF) with increased protein	1	1	0.27933	53.7136	0.0186167	1	0.309635	1	TTR;
Cervical cord compression myelopathy	1	1	0.27933	53.7136	0.0186167	1	0.309635	1	COMP;
Cervical myelopathy	1	6	0.27933	9.02675	0.106642	1	1	1	COL2A1;
Cheerful disposition	1	1	0.27933	53.7136	0.0186167	1	0.309635	1	VPS13B;
Chest	9	243	2.51397	1.99152	0.0388195	1	0.540003	1	ACTB; COL11A1; COL1A1; COL1A2; COL2A1; DCHS1; HSPG2; INSR; LRP2;
Cholestasis	1	9	0.27933	6.02117	0.155631	1	1	1	INSR;
Cholesteryl ester transfer protein deficiency	1	1	0.27933	53.7136	0.0186167	1	0.309635	1	CETP;
Chondrocytes showed large lamellar dilatations of rough endoplasmic reticulum on electron microscopy	1	1	0.27933	53.7136	0.0186167	1	0.309635	1	COMP;
Chondroosseous morphology notable for short, irregular chondrocyte columns, large, unfused calcospherites, perichondral bone overgrowth and patchy, mucoid degeneration of resting cartilage	1	1	0.27933	53.7136	0.0186167	1	0.309635	1	HSPG2;
Chorea	1	14	0.27933	3.87229	0.231397	1	1	1	CP;
Choreoathetosis	2	17	0.558659	6.34711	0.0390952	1	0.543156	1	ATM; PANK2;
Chorioretinal coloboma	1	2	0.27933	26.9904	0.0368879	1	0.513457	1	ACTB;
Chorioretinal dystrophy	1	1	0.27933	53.7136	0.0186167	1	0.309635	1	VPS13B;
chromosome inversion - inv2(p12q14) in 2 patients	1	1	0.27933	53.7136	0.0186167	1	0.309635	1	ACTB;
Chronic bronchitis	1	3	0.27933	18.0235	0.0548197	1	0.699616	1	CFTR;
Chronic bronchopulmonary infection	1	3	0.27933	18.0235	0.0548197	1	0.699616	1	CFTR;
Chronic tearing	1	1	0.27933	53.7136	0.0186167	1	0.309635	1	PLG;
Chronic weakness	2	4	0.558659	26.9238	0.00202296	1	0.185541	1	APOA1; FGA;
Cicatricial ectropion	1	1	0.27933	53.7136	0.0186167	1	0.309635	1	ABCA1;
Cigarette-paper scars	3	4	0.837989	40.3187	2.52427e-05	0.557964	0.0109405	0.0686275	COL1A1; COL3A1; COL5A2;
Cirrhosis	1	25	0.27933	2.16916	0.375061	1	1	1	F5;
Cleft lip	1	43	0.27933	1.26135	0.554678	1	1	1	ACTB;
Cleft palate	4	97	1.11732	2.2203	0.107331	1	1	1	ACTB; COL11A1; COL2A1; KMT2D;
Clinically classified into classic, atypical, and intermediate phenotypes	1	1	0.27933	53.7136	0.0186167	1	0.309635	1	PANK2;
Clinodactyly	2	39	0.558659	2.76761	0.163882	1	1	1	ATRX; DCHS1;
Clinodactyly of isolated digits	1	1	0.27933	53.7136	0.0186167	1	0.309635	1	ATRX;
Clitoromegaly	1	7	0.27933	7.73905	0.123279	1	1	1	INSR;
Clubfoot	1	13	0.27933	4.16993	0.216807	1	1	1	COL3A1;
Club-shaped proximal femurs (infancy)	1	1	0.27933	53.7136	0.0186167	1	0.309635	1	COL2A1;
Coagulation defects (1 patient)	1	1	0.27933	53.7136	0.0186167	1	0.309635	1	SLC35A2;
Coarctation of aorta	1	6	0.27933	9.02675	0.106642	1	1	1	KMT2D;
Coarse facial features	1	15	0.27933	3.61431	0.245716	1	1	1	ATRX;
Coarse facies	3	28	0.837989	5.77215	0.014851	1	0.309635	1	COL2A1; INSR; SLC35A2;
Cochlear malformation	1	3	0.27933	18.0235	0.0548197	1	0.699616	1	COL4A6;
Codfish vertebrae	2	2	0.558659	53.7136	0.000345633	1	0.0541835	0.339883	COL1A1; COL1A2;
Cognitive decline	2	10	0.558659	10.7857	0.0140899	1	0.309635	1	PANK2; PSAP;
Cognitive decline (in some patients)	1	1	0.27933	53.7136	0.0186167	1	0.309635	1	COL18A1;
Cognitive defects	1	3	0.27933	18.0235	0.0548197	1	0.699616	1	CFH;
Cogwheel rigidity	1	2	0.27933	26.9904	0.0368879	1	0.513457	1	CP;
Coma	1	48	0.27933	1.12999	0.594705	1	1	1	CFH;
COMPLEMENT COMPONENT 4, PARTIAL DEFICIENCY OF	1	1	0.27933	53.7136	0.0186167	1	0.309635	1	SERPING1;
COMPLEMENT COMPONENT C1r/C1s DEFICIENCY	1	1	0.27933	53.7136	0.0186167	1	0.309635	1	C1R;
Complement component consumption	1	3	0.27933	18.0235	0.0548197	1	0.699616	1	CFH;
Complement deficiency (e.g. C2 and C4 null alleles) are susceptible to developing SLE	1	6	0.27933	9.02675	0.106642	1	1	1	C4A;
Complete heart block with broad RS complexes	1	1	0.27933	53.7136	0.0186167	1	0.309635	1	SCN5A;
Compound heterozygosity common	1	1	0.27933	53.7136	0.0186167	1	0.309635	1	FECH;
Conduction block	1	1	0.27933	53.7136	0.0186167	1	0.309635	1	TTR;
Conduction delay	1	1	0.27933	53.7136	0.0186167	1	0.309635	1	SCN5A;
Conduction system defects	1	1	0.27933	53.7136	0.0186167	1	0.309635	1	SCN5A;
Conductive hearing loss	1	22	0.27933	2.46482	0.338772	1	1	1	COL2A1;
Cone-shaped epiphyses	1	8	0.27933	6.77288	0.139606	1	1	1	COL2A1;
Confusion	1	10	0.27933	5.41966	0.171358	1	1	1	ADAMTS13;
Congenital absence of skin in areas	1	2	0.27933	26.9904	0.0368879	1	0.513457	1	COL7A1;
Congenital bilateral hip dislocation	2	2	0.558659	53.7136	0.000345633	1	0.0541835	0.339883	COL1A1; COL1A2;
Congenital bleeding diathesis	1	3	0.27933	18.0235	0.0548197	1	0.699616	1	GP1BA;
Congenital cataract	1	3	0.27933	18.0235	0.0548197	1	0.699616	1	COL18A1;
Congenital cataracts	1	6	0.27933	9.02675	0.106642	1	1	1	COL11A1;
Congenital deafness	1	1	0.27933	53.7136	0.0186167	1	0.309635	1	THRB;
Congenital dislocation of the hips (in 13%)	1	3	0.27933	18.0235	0.0548197	1	0.699616	1	ACTA1;
Congenital heart defect	2	21	0.558659	5.13871	0.0575156	1	0.733174	1	KMT2D; NODAL;
Congenital heart defect.	1	1	0.27933	53.7136	0.0186167	1	0.309635	1	FANCE;
Congenital hip dislocation	2	13	0.558659	8.29857	0.0235416	1	0.386599	1	HSPG2; ZNF469;
Congenital hip dislocations	1	2	0.27933	26.9904	0.0368879	1	0.513457	1	KMT2D;
Congenital hypothyroidism	1	1	0.27933	53.7136	0.0186167	1	0.309635	1	KMT2D;
Congenital lamellar ichthyosis	1	1	0.27933	53.7136	0.0186167	1	0.309635	1	SPINK5;
Congestive heart failure	3	25	0.837989	6.46453	0.0108622	1	0.309635	1	COL1A1; COL1A2; MYH7;
Conjunctivitis	1	17	0.27933	3.18934	0.273562	1	1	1	COL7A1;
Constipation	3	41	0.837989	3.9424	0.0405279	1	0.562354	1	ATRX; COL7A1; TTR;
Constrictive median neuropathy	1	1	0.27933	53.7136	0.0186167	1	0.309635	1	TTR;
Contractures	3	18	0.837989	8.97712	0.00424192	1	0.309635	1	ACTA1; COL6A1; COL6A3;
Contractures most severe by midadolescence	1	1	0.27933	53.7136	0.0186167	1	0.309635	1	HSPG2;
Contractures of the ankles	2	3	0.558659	35.8686	0.0010241	1	0.102429	0.642515	COL6A1; COL6A3;
Contractures of the elbows	2	5	0.558659	21.5498	0.00333011	1	0.277769	1	COL6A1; COL6A3;
Cores or minicores	1	1	0.27933	53.7136	0.0186167	1	0.309635	1	MYH7;
Corneal abrasions	1	2	0.27933	26.9904	0.0368879	1	0.513457	1	COL7A1;
Corneal arcus	3	8	0.837989	20.1845	0.000334267	1	0.0541835	0.339883	ABCA1; APOA2; APOB;
Corneal endothelial vesicles	2	3	0.558659	35.8686	0.0010241	1	0.102429	0.642515	COL4A4; COL4A5;
Corneal erosions	2	5	0.558659	21.5498	0.00333011	1	0.277769	1	COL4A4; COL4A5;
Corneal lipid deposits	1	1	0.27933	53.7136	0.0186167	1	0.309635	1	LCAT;
Corneal opacities	2	15	0.558659	7.19283	0.0309268	1	0.503763	1	ABCA1; LCAT;
Corneal scarring	1	4	0.27933	13.5289	0.0724187	1	0.8776	1	COL7A1;
Coronal cleft vertebrae	1	2	0.27933	26.9904	0.0368879	1	0.513457	1	HSPG2;
Coronal vertebral clefts	1	1	0.27933	53.7136	0.0186167	1	0.309635	1	COL2A1;
Coronary artery disease	1	7	0.27933	7.73905	0.123279	1	1	1	APOB;
Coronary artery disease, premature	1	1	0.27933	53.7136	0.0186167	1	0.309635	1	ABCA1;
Coronary artery disease presenting after age 30 years in heterozygotes, in childhood in homozygotes	2	7	0.558659	15.4015	0.00682257	1	0.309635	1	ABCA1; APOA2;
Cor pulmonale	1	4	0.27933	13.5289	0.0724187	1	0.8776	1	CFTR;
Corticospinal signs (87% of patients in 1 report)	1	1	0.27933	53.7136	0.0186167	1	0.309635	1	PANK2;
COUMARIN RESISTANCE	1	4	0.27933	13.5289	0.0724187	1	0.8776	1	F9;
Coxa valga	3	22	0.837989	7.34566	0.00757773	1	0.309635	1	ATRX; COL11A1; HSPG2;
Coxa valga deformity	1	1	0.27933	53.7136	0.0186167	1	0.309635	1	COL2A1;
Coxa vara	2	16	0.558659	6.74356	0.0349174	1	0.513457	1	COL2A1; HSPG2;
Cranial muscles spared	1	1	0.27933	53.7136	0.0186167	1	0.309635	1	DYSF;
Cranial nerve palsies	1	5	0.27933	10.8285	0.0896908	1	1	1	LYST;
Cranial neuropathy, esp. facial paresis	1	1	0.27933	53.7136	0.0186167	1	0.309635	1	GSN;
Crossed fused renal ectopia	1	1	0.27933	53.7136	0.0186167	1	0.309635	1	KMT2D;
Cryptorchidism	5	101	1.39665	2.66414	0.0404822	1	0.562072	1	ACTB; ATRX; HSPG2; KMT2D; SMARCA2;
Cubitus valgus	1	9	0.27933	6.02117	0.155631	1	1	1	VPS13B;
Cutaneous telangiectasia	1	1	0.27933	53.7136	0.0186167	1	0.309635	1	ATM;
Cutis laxa	1	6	0.27933	9.02675	0.106642	1	1	1	GSN;
Cystic hygroma	1	5	0.27933	10.8285	0.0896908	1	1	1	COL2A1;
Cystic ovaries	1	1	0.27933	53.7136	0.0186167	1	0.309635	1	INSR;
Dandy-Walker malformation	1	12	0.27933	4.51713	0.20194	1	1	1	PLG;
Dappled metaphyses (proximal femora, proximal humeri, distal radii, distal ulnae, and proximal and distal tibiae and fibulae)	1	1	0.27933	53.7136	0.0186167	1	0.309635	1	COL2A1;
Dappling greater in ulna than radius and fibula greater than tibia	1	1	0.27933	53.7136	0.0186167	1	0.309635	1	COL2A1;
Dark urine following exercise	1	1	0.27933	53.7136	0.0186167	1	0.309635	1	PYGM;
Deafness	1	20	0.27933	2.71118	0.31342	1	1	1	TTR;
Deafness, conductive	1	1	0.27933	53.7136	0.0186167	1	0.309635	1	COL2A1;
Deafness, profound, by 6th decade	1	1	0.27933	53.7136	0.0186167	1	0.309635	1	ACTG1;
Deafness, sensorineural	1	9	0.27933	6.02117	0.155631	1	1	1	LRP2;
Deafness, sensorineural, bilateral	1	1	0.27933	53.7136	0.0186167	1	0.309635	1	COL4A6;
Deafness, sensorineural, especially affecting high frequencies	1	2	0.27933	26.9904	0.0368879	1	0.513457	1	COL4A4;
Deafness, sensorineural, especially affecting high frequencies (in about 55% of males and 45% of females)	1	1	0.27933	53.7136	0.0186167	1	0.309635	1	COL4A5;
Death in childhood often results from respiratory insufficiency	1	1	0.27933	53.7136	0.0186167	1	0.309635	1	ACTA1;
Death often in early infancy	1	1	0.27933	53.7136	0.0186167	1	0.309635	1	INSR;
Death usually occurs before 5th decade	1	1	0.27933	53.7136	0.0186167	1	0.309635	1	COL3A1;
Decreased affinity of liver receptors for coumarin	1	4	0.27933	13.5289	0.0724187	1	0.8776	1	F9;
Decreased apoA-I and apoA-II	1	1	0.27933	53.7136	0.0186167	1	0.309635	1	LCAT;
Decreased corneal sensation due to peripheral neuropathy	1	1	0.27933	53.7136	0.0186167	1	0.309635	1	ABCA1;
Decreased cranial base ossification	1	1	0.27933	53.7136	0.0186167	1	0.309635	1	COL2A1;
Decreased deep tendon reflexes	1	2	0.27933	26.9904	0.0368879	1	0.513457	1	LYST;
Decreased exercise capacity	1	1	0.27933	53.7136	0.0186167	1	0.309635	1	PYGM;
Decreased fetal movement	1	10	0.27933	5.41966	0.171358	1	1	1	ACTA1;
Decreased fetal movement (severe form)	1	2	0.27933	26.9904	0.0368879	1	0.513457	1	ACTA1;
Decreased fetal movements may occur	2	3	0.558659	35.8686	0.0010241	1	0.102429	0.642515	COL6A1; COL6A3;
Decreased forced vital capacity	1	5	0.27933	10.8285	0.0896908	1	1	1	ACTA1;
Decreased grip strength	1	1	0.27933	53.7136	0.0186167	1	0.309635	1	DYSF;
Decreased height compared to unaffected siblings	1	1	0.27933	53.7136	0.0186167	1	0.309635	1	COL2A1;
Decreased hemoglobin	2	8	0.558659	13.4787	0.00898534	1	0.309635	1	ADAMTS13; CFH;
Decreased high molecular weight plasma factor VIII/ vWF multimers	1	1	0.27933	53.7136	0.0186167	1	0.309635	1	GP1BA;
Decreased levels of plasma factor VIII	1	1	0.27933	53.7136	0.0186167	1	0.309635	1	VWF;
Decreased levels of plasma VWF antigen	1	1	0.27933	53.7136	0.0186167	1	0.309635	1	VWF;
Decreased lymphatic tissue (tonsil, thymus, mesenteric nodes, Peyer patches)	1	1	0.27933	53.7136	0.0186167	1	0.309635	1	INSR;
Decreased muscle action potential after warming affected muscle	1	1	0.27933	53.7136	0.0186167	1	0.309635	1	SCN4A;
Decreased muscle density on imaging	1	2	0.27933	26.9904	0.0368879	1	0.513457	1	ACTA1;
Decreased muscle mass	1	6	0.27933	9.02675	0.106642	1	1	1	PANK2;
Decreased nerve conduction velocities	1	2	0.27933	26.9904	0.0368879	1	0.513457	1	PSAP;
Decreased neutrophil and monocyte migration and chemotaxis	1	1	0.27933	53.7136	0.0186167	1	0.309635	1	LYST;
Decreased number of anchoring fibrils at dermal-epidermal junction	1	1	0.27933	53.7136	0.0186167	1	0.309635	1	COL7A1;
Decreased number or absence of anchoring fibrils at dermal-epidermal junction	1	2	0.27933	26.9904	0.0368879	1	0.513457	1	COL7A1;
Decreased numbers of type 2B fibers	1	3	0.27933	18.0235	0.0548197	1	0.699616	1	ACTA1;
Decreased or absent ankle reflexes	1	2	0.27933	26.9904	0.0368879	1	0.513457	1	DYSF;
Decreased or absent apolipoprotein A-I	1	1	0.27933	53.7136	0.0186167	1	0.309635	1	ABCA1;
Decreased or absent reflexes due to muscle weakness	2	3	0.558659	35.8686	0.0010241	1	0.102429	0.642515	COL6A1; COL6A3;
Decreased or absent serum ceruloplasmin	1	1	0.27933	53.7136	0.0186167	1	0.309635	1	CP;
Decreased penetrance	1	2	0.27933	26.9904	0.0368879	1	0.513457	1	COL4A1;
Decreased plasma esterified cholesterol	1	1	0.27933	53.7136	0.0186167	1	0.309635	1	LCAT;
Decreased plasma HDL (	1	1	0.27933	53.7136	0.0186167	1	0.309635	1	LCAT;
Decreased plasminogen activity	1	1	0.27933	53.7136	0.0186167	1	0.309635	1	PLG;
Decreased plasminogen antigen	1	1	0.27933	53.7136	0.0186167	1	0.309635	1	PLG;
Decreased serum albumin	1	1	0.27933	53.7136	0.0186167	1	0.309635	1	B2M;
Decreased serum C3 (atypical HUS)	1	3	0.27933	18.0235	0.0548197	1	0.699616	1	CFH;
Decreased serum factor B (atypical HUS)	1	3	0.27933	18.0235	0.0548197	1	0.699616	1	CFH;
Decreased serum factor H (atypical HUS)	1	3	0.27933	18.0235	0.0548197	1	0.699616	1	CFH;
Decreased serum factor I (atypical HUS)	1	3	0.27933	18.0235	0.0548197	1	0.699616	1	CFH;
Decreased serum haptoglobin	1	1	0.27933	53.7136	0.0186167	1	0.309635	1	ADAMTS13;
Decreased serum HDL cholesterol	1	1	0.27933	53.7136	0.0186167	1	0.309635	1	ABCA1;
Decreased serum IgG	1	1	0.27933	53.7136	0.0186167	1	0.309635	1	B2M;
Decreased serum iron	1	1	0.27933	53.7136	0.0186167	1	0.309635	1	CP;
Decreased staining for collagen VII	1	2	0.27933	26.9904	0.0368879	1	0.513457	1	COL7A1;
Decreased staining for collagen VII at the dermal-epidermal junction	1	1	0.27933	53.7136	0.0186167	1	0.309635	1	COL7A1;
Decreased vibration sense	1	4	0.27933	13.5289	0.0724187	1	0.8776	1	ATXN2;
Decreased visual acuity	1	21	0.27933	2.58214	0.326215	1	1	1	VPS13B;
Deep hypointensities (MRI, T2) suggestive of past microbleeds	1	1	0.27933	53.7136	0.0186167	1	0.309635	1	COL4A1;
Deep vein thrombosis	1	5	0.27933	10.8285	0.0896908	1	1	1	HABP2;
Defect in platelet aggregation	1	1	0.27933	53.7136	0.0186167	1	0.309635	1	VWF;
Defective B cell differentiation	1	1	0.27933	53.7136	0.0186167	1	0.309635	1	ATM;
Defective complement regulation	1	3	0.27933	18.0235	0.0548197	1	0.699616	1	CFH;
Deficient efflux of intracellular cholesterol	1	1	0.27933	53.7136	0.0186167	1	0.309635	1	ABCA1;
Delayed ambulation	2	3	0.558659	35.8686	0.0010241	1	0.102429	0.642515	COL6A1; COL6A3;
Delayed bone age	3	31	0.837989	5.21374	0.0195622	1	0.32487	1	ATRX; HSPG2; INSR;
Delayed developmental milestones	1	1	0.27933	53.7136	0.0186167	1	0.309635	1	ATRX;
Delayed epiphyseal ossification (early)	1	1	0.27933	53.7136	0.0186167	1	0.309635	1	COL2A1;
Delayed gross motor development	2	3	0.558659	35.8686	0.0010241	1	0.102429	0.642515	COL1A1; COL1A2;
Delayed motor development	1	55	0.27933	0.986198	0.644788	1	1	1	ACTA1;
Delayed motor milestones	4	10	1.11732	21.5176	2.27015e-05	0.501795	0.0109405	0.0686275	COL2A1; COL6A1; COL6A3; VPS13B;
Delayed ossification	1	1	0.27933	53.7136	0.0186167	1	0.309635	1	COMP;
Delayed psychomotor development, severe	1	5	0.27933	10.8285	0.0896908	1	1	1	SLC35A2;
Delayed puberty	2	16	0.558659	6.74356	0.0349174	1	0.513457	1	ATM; VPS13B;
Delayed pubic bone ossification	1	1	0.27933	53.7136	0.0186167	1	0.309635	1	COL2A1;
Delayed speech development	1	5	0.27933	10.8285	0.0896908	1	1	1	THRB;
Delayed wound healing	1	2	0.27933	26.9904	0.0368879	1	0.513457	1	COL1A2;
Delivery	7	43	1.95531	8.75453	1.32288e-05	0.292409	0.00769498	0.0482692	COL11A1; COL1A1; COL1A2; COL2A1; COL3A1; COL5A2; F5;
Delta-F508 present in 70% of alleles	1	3	0.27933	18.0235	0.0548197	1	0.699616	1	CFTR;
Dementia	2	34	0.558659	3.17449	0.131577	1	1	1	ATXN2; TTR;
Dementia, progressive	1	2	0.27933	26.9904	0.0368879	1	0.513457	1	PANK2;
Demyelination	1	9	0.27933	6.02117	0.155631	1	1	1	PSAP;
Demyelination in central white matter	1	1	0.27933	53.7136	0.0186167	1	0.309635	1	ALDH3A2;
Dense or normal eyelashes	1	1	0.27933	53.7136	0.0186167	1	0.309635	1	SMARCA2;
Dental dysplasia	1	1	0.27933	53.7136	0.0186167	1	0.309635	1	INSR;
Dental malocclusion	1	7	0.27933	7.73905	0.123279	1	1	1	DCHS1;
Dentinogenesis imperfecta	3	4	0.837989	40.3187	2.52427e-05	0.557964	0.0109405	0.0686275	COL1A1; COL1A2; ZNF469;
Dentinogenesis imperfecta (both primary and secondary teeth)	2	2	0.558659	53.7136	0.000345633	1	0.0541835	0.339883	COL1A1; COL1A2;
Dentinogenesis imperfecta (rare)	1	1	0.27933	53.7136	0.0186167	1	0.309635	1	COL1A1;
Depressed nasal bridge	3	38	0.837989	4.25356	0.0333947	1	0.513457	1	ATRX; COL11A1; COL2A1;
Depressed nasal tip	1	3	0.27933	18.0235	0.0548197	1	0.699616	1	KMT2D;
Depression	1	37	0.27933	1.46584	0.501409	1	1	1	PANK2;
Developmental delay	5	141	1.39665	1.90841	0.123534	1	1	1	ACTB; INSR; KMT2D; LRP2; SPINK5;
Developmental delay, mild	1	2	0.27933	26.9904	0.0368879	1	0.513457	1	ACTB;
Developmental delay, progressive	1	1	0.27933	53.7136	0.0186167	1	0.309635	1	PSAP;
Dextrocardia	1	7	0.27933	7.73905	0.123279	1	1	1	NODAL;
D-HUS is usually familial	1	3	0.27933	18.0235	0.0548197	1	0.699616	1	CFH;
D+HUS (typical HUS) is usually sporadic, limited to 1 event, and has a good prognosis	1	3	0.27933	18.0235	0.0548197	1	0.699616	1	CFH;
Diabetes mellitus	3	27	0.837989	5.98586	0.0134418	1	0.309635	1	ATM; CFTR; CP;
Diabetic ketoacidosis	1	1	0.27933	53.7136	0.0186167	1	0.309635	1	INSR;
Diaphragm	1	20	0.27933	2.71118	0.31342	1	1	1	LRP2;
Diaphragmatic eventration	1	2	0.27933	26.9904	0.0368879	1	0.513457	1	LRP2;
Diaphragmatic hernia	1	10	0.27933	5.41966	0.171358	1	1	1	LRP2;
Diarrhea	2	56	0.558659	1.92759	0.280035	1	1	1	SERPING1; TTR;
Diarrhea-associated (D+HUS), occurs in children younger than 3 years, associated with verotoxin-producing E. coli (90% of patients) (typical HUS)	1	3	0.27933	18.0235	0.0548197	1	0.699616	1	CFH;
Diarrhea-negative subtype (D-HUS), or atypical HUS, is more severe and often relapses	1	3	0.27933	18.0235	0.0548197	1	0.699616	1	CFH;
Difficulty climbing stairs	1	4	0.27933	13.5289	0.0724187	1	0.8776	1	DYSF;
Difficulty in toe walking	1	1	0.27933	53.7136	0.0186167	1	0.309635	1	DYSF;
Difficulty rising from a squatting position	1	1	0.27933	53.7136	0.0186167	1	0.309635	1	DYSF;
Difficulty running	1	1	0.27933	53.7136	0.0186167	1	0.309635	1	DYSF;
Difficulty writing	1	1	0.27933	53.7136	0.0186167	1	0.309635	1	PANK2;
Diffuse brain and spinal cord atrophy on brain CT/MRI	1	1	0.27933	53.7136	0.0186167	1	0.309635	1	LYST;
Diffuse lamellation of the glomerular basement membrane	2	3	0.558659	35.8686	0.0010241	1	0.102429	0.642515	COL4A4; COL4A5;
Diffuse leptomeningeal enhancement seen on MRI	1	1	0.27933	53.7136	0.0186167	1	0.309635	1	TTR;
Digital fusion	1	2	0.27933	26.9904	0.0368879	1	0.513457	1	COL7A1;
Dilated cardiomyopathy has been reported in 1 patient	1	3	0.27933	18.0235	0.0548197	1	0.699616	1	ACTA1;
Dilated cardiomyopathy (in some patients)	1	3	0.27933	18.0235	0.0548197	1	0.699616	1	SCN5A;
Dilated cardiomyopathy may occur	1	1	0.27933	53.7136	0.0186167	1	0.309635	1	MYH7;
Dilated perivascular spaces	1	1	0.27933	53.7136	0.0186167	1	0.309635	1	COL4A1;
Diminished joint mobility at elbows, knees, and hips	1	1	0.27933	53.7136	0.0186167	1	0.309635	1	COL2A1;
Disc-like vertebral bodies	1	1	0.27933	53.7136	0.0186167	1	0.309635	1	COL2A1;
Discoid lupus erythematosus	1	1	0.27933	53.7136	0.0186167	1	0.309635	1	C1R;
Discoid rash	1	6	0.27933	9.02675	0.106642	1	1	1	C4A;
Disease course depends on age at onset	1	1	0.27933	53.7136	0.0186167	1	0.309635	1	PSAP;
Dislocation of hip	1	2	0.27933	26.9904	0.0368879	1	0.513457	1	COL2A1;
Disorganized growth plate cartilage	1	1	0.27933	53.7136	0.0186167	1	0.309635	1	COL11A1;
Distal free edge of toenail is deformed and narrow	1	1	0.27933	53.7136	0.0186167	1	0.309635	1	COL7A1;
Distal intestinal obstruction syndrome	1	3	0.27933	18.0235	0.0548197	1	0.699616	1	CFTR;
Distal joint laxity	2	3	0.558659	35.8686	0.0010241	1	0.102429	0.642515	COL6A1; COL6A3;
Distal limb muscle weakness occurs later	1	3	0.27933	18.0235	0.0548197	1	0.699616	1	ACTA1;
Distal loss of facial hair	1	1	0.27933	53.7136	0.0186167	1	0.309635	1	ABCA1;
Distal muscle atrophy due to peripheral neuropathy	1	1	0.27933	53.7136	0.0186167	1	0.309635	1	ABCA1;
Distal muscular atrophy	1	2	0.27933	26.9904	0.0368879	1	0.513457	1	ATXN2;
Distended abdomen	1	4	0.27933	13.5289	0.0724187	1	0.8776	1	COL2A1;
Distinguished from NBIA1 by the presence of hypobetalipoproteinemia and acanthocytosis	1	1	0.27933	53.7136	0.0186167	1	0.309635	1	PANK2;
Disturbances of consciousness	1	1	0.27933	53.7136	0.0186167	1	0.309635	1	ADAMTS13;
Dolichocephaly	1	21	0.27933	2.58214	0.326215	1	1	1	ATRX;
DONNAI-BARROW SYNDROME	1	1	0.27933	53.7136	0.0186167	1	0.309635	1	LRP2;
DONOHUE SYNDROME	1	1	0.27933	53.7136	0.0186167	1	0.309635	1	INSR;
Dopamine-responsive parkinsonism	1	1	0.27933	53.7136	0.0186167	1	0.309635	1	ATXN2;
Double superior vena cava (rare)	1	1	0.27933	53.7136	0.0186167	1	0.309635	1	LRP2;
Down slanting palpebral fissures	1	1	0.27933	53.7136	0.0186167	1	0.309635	1	VPS13B;
Downslanting palpebral fissures	1	57	0.27933	0.951601	0.657928	1	1	1	LRP2;
Downslanting palpebral fissures (6 of 22)	1	1	0.27933	53.7136	0.0186167	1	0.309635	1	SMARCA2;
Downturned mouth	1	8	0.27933	6.77288	0.139606	1	1	1	DCHS1;
Drooling	1	14	0.27933	3.87229	0.231397	1	1	1	ATRX;
Droopy, jowled facies	1	1	0.27933	53.7136	0.0186167	1	0.309635	1	GORAB;
Dry skin	2	10	0.558659	10.7857	0.0140899	1	0.309635	1	ABCA1; INSR;
Dumbbell-shaped femurs (newborn)	1	2	0.27933	26.9904	0.0368879	1	0.513457	1	COL2A1;
Duodenal ulcer	1	1	0.27933	53.7136	0.0186167	1	0.309635	1	PLG;
Dwarfism	1	9	0.27933	6.02117	0.155631	1	1	1	GORAB;
Dwarfism, marked micromelic	1	2	0.27933	26.9904	0.0368879	1	0.513457	1	COL2A1;
Dwarfism, mild short-limb	1	1	0.27933	53.7136	0.0186167	1	0.309635	1	COMP;
Dwarfism, neonatal short-limbed	1	1	0.27933	53.7136	0.0186167	1	0.309635	1	COL2A1;
Dwarfism, short-trunk, identifiable at birth	1	1	0.27933	53.7136	0.0186167	1	0.309635	1	COL2A1;
Dwarfism, short-trunk, short-limbed	1	1	0.27933	53.7136	0.0186167	1	0.309635	1	COL2A1;
Dysarthria	5	118	1.39665	2.28036	0.069719	1	0.8776	1	ATXN2; CP; PANK2; PSAP; TTR;
Dysarthric speech	1	4	0.27933	13.5289	0.0724187	1	0.8776	1	ATM;
Dysdiadochokinesis	1	10	0.27933	5.41966	0.171358	1	1	1	ATXN2;
Dysmetria	1	16	0.27933	3.38855	0.25977	1	1	1	ATXN2;
Dysmetric saccades	1	5	0.27933	10.8285	0.0896908	1	1	1	ATXN2;
Dysmorphic features	1	2	0.27933	26.9904	0.0368879	1	0.513457	1	SLC35A2;
Dysphagia	5	67	1.39665	4.0159	0.00817962	1	0.309635	1	ACTA1; ATXN2; COL7A1; PANK2; PSAP;
Dysphasia	1	8	0.27933	6.77288	0.139606	1	1	1	CFH;
Dysphonia	1	6	0.27933	9.02675	0.106642	1	1	1	PANK2;
Dysplastic nails	1	4	0.27933	13.5289	0.0724187	1	0.8776	1	INSR;
Dyspnea	1	13	0.27933	4.16993	0.216807	1	1	1	SCN5A;
Dyssegmental dysplasia	1	1	0.27933	53.7136	0.0186167	1	0.309635	1	HSPG2;
Dystonia	2	71	0.558659	1.52041	0.382139	1	1	1	ATM; PANK2;
Dystonia, generalized, dopa-unresponsive	1	1	0.27933	53.7136	0.0186167	1	0.309635	1	ACTB;
DYSTONIA, JUVENILE-ONSET	1	1	0.27933	53.7136	0.0186167	1	0.309635	1	ACTB;
DYSTRANSTHYRETINEMIC EUTHYROIDAL HYPERTHYROXINEMIA	1	1	0.27933	53.7136	0.0186167	1	0.309635	1	TTR;
Dystrophic epidermolysis bullosa	1	2	0.27933	26.9904	0.0368879	1	0.513457	1	COL7A1;
Dystrophic nails	2	14	0.558659	7.70624	0.0271319	1	0.443255	1	ABCA1; COL7A1;
Early loss of teeth	1	1	0.27933	53.7136	0.0186167	1	0.309635	1	COL3A1;
Early onset prostate cancer	2	12	0.558659	8.98954	0.0201648	1	0.333626	1	BRCA2; ZFHX3;
Ears	23	442	6.42458	2.7962	1.00787e-05	0.22278	0.00645165	0.04047	ACTB; ACTG1; ATRX; COL11A1; COL1A1; COL1A2; COL2A1; COL3A1; COL4A4; COL4A5; COL4A6; COL5A2; COL6A1; COL6A3; DCHS1; HSPG2; INSR; KMT2D; LRP2; PLG; TECTA; THRB; ZNF469;
Easy bruisability	5	17	1.39665	15.8204	1.11927e-05	0.247403	0.00687229	0.0431086	COL1A1; COL1A2; COL3A1; COL5A2; VWF;
Easy bruising	1	2	0.27933	26.9904	0.0368879	1	0.513457	1	VWF;
Ecchymoses	1	4	0.27933	13.5289	0.0724187	1	0.8776	1	GP1BA;
Ecchymoses after minor trauma	1	1	0.27933	53.7136	0.0186167	1	0.309635	1	SERPINF2;
Ectopia lentis	2	10	0.558659	10.7857	0.0140899	1	0.309635	1	COL1A1; COL5A2;
Eczema	1	16	0.27933	3.38855	0.25977	1	1	1	SPINK5;
Eczema (8 of 23)	1	1	0.27933	53.7136	0.0186167	1	0.309635	1	SMARCA2;
Edema	1	5	0.27933	10.8285	0.0896908	1	1	1	FECH;
EHLERS-DANLOS SYNDROME, AUTOSOMAL RECESSIVE, CARDIAC VALVULAR FORM	1	1	0.27933	53.7136	0.0186167	1	0.309635	1	COL1A2;
EHLERS-DANLOS SYNDROME, TYPE I	2	3	0.558659	35.8686	0.0010241	1	0.102429	0.642515	COL1A1; COL5A2;
EHLERS-DANLOS SYNDROME, TYPE III	1	2	0.27933	26.9904	0.0368879	1	0.513457	1	COL3A1;
EHLERS-DANLOS SYNDROME, TYPE IV, AUTOSOMAL DOMINANT	1	1	0.27933	53.7136	0.0186167	1	0.309635	1	COL3A1;
EHLERS-DANLOS SYNDROME, TYPE VII, AUTOSOMAL DOMINANT	2	2	0.558659	53.7136	0.000345633	1	0.0541835	0.339883	COL1A1; COL1A2;
Elbow, knee, shoulder contractures	1	1	0.27933	53.7136	0.0186167	1	0.309635	1	HSPG2;
Electron Microscopy	1	27	0.27933	2.00854	0.398144	1	1	1	COL7A1;
Electrophysiologic studies show abnormal inactivation and delayed repolarization of the SCN4A sodium channel	1	1	0.27933	53.7136	0.0186167	1	0.309635	1	SCN4A;
Elevated apoA-I (1.8x normal) in homozygotes	1	1	0.27933	53.7136	0.0186167	1	0.309635	1	CETP;
Elevated diastolic blood pressure	2	13	0.558659	8.29857	0.0235416	1	0.386599	1	AGT; NOS2;
Elevated gonadotropins	1	3	0.27933	18.0235	0.0548197	1	0.699616	1	LHCGR;
Elevated HDL (2-6x normal) in homozygotes	1	1	0.27933	53.7136	0.0186167	1	0.309635	1	CETP;
Elevated immunoglobulin E (IgE)	1	1	0.27933	53.7136	0.0186167	1	0.309635	1	SPINK5;
Elevated mean arterial pressure	2	13	0.558659	8.29857	0.0235416	1	0.386599	1	AGT; NOS2;
Elevated plasma insulin	1	1	0.27933	53.7136	0.0186167	1	0.309635	1	INSR;
Elevated plasma zinc	1	1	0.27933	53.7136	0.0186167	1	0.309635	1	ALB;
Elevated sweat chloride (some)	1	2	0.27933	26.9904	0.0368879	1	0.513457	1	CFTR;
Elevated systolic blood pressure	2	13	0.558659	8.29857	0.0235416	1	0.386599	1	AGT; NOS2;
Elfin facies	1	1	0.27933	53.7136	0.0186167	1	0.309635	1	INSR;
Elongated face	1	2	0.27933	26.9904	0.0368879	1	0.513457	1	ACTA1;
EMG - repetitive muscle discharges	1	1	0.27933	53.7136	0.0186167	1	0.309635	1	HSPG2;
EMG shows myopathic changes	1	10	0.27933	5.41966	0.171358	1	1	1	DYSF;
EMG shows myopathic or neurogenic changes	1	1	0.27933	53.7136	0.0186167	1	0.309635	1	MYH7;
Enamel hypoplasia	2	27	0.558659	3.9972	0.0894551	1	1	1	ALDH3A2; COL7A1;
Endocrine	5	44	1.39665	6.11464	0.00130112	1	0.127257	0.798257	APOA1; FGA; LHCGR; THRB; TTR;
Endocrine Features	6	155	1.67598	2.08257	0.0701815	1	0.8776	1	ATM; CP; GP1BA; INSR; KMT2D; VPS13B;
End-organ unresponsiveness to thyroid hormone	1	1	0.27933	53.7136	0.0186167	1	0.309635	1	THRB;
End-stage renal disease	1	1	0.27933	53.7136	0.0186167	1	0.309635	1	FN1;
End-stage renal failure	2	3	0.558659	35.8686	0.0010241	1	0.102429	0.642515	COL4A4; COL4A5;
Enlarged calvaria with normal ossification	1	1	0.27933	53.7136	0.0186167	1	0.309635	1	COL2A1;
Enlarged fourth ventricle	1	2	0.27933	26.9904	0.0368879	1	0.513457	1	ATXN2;
Enlarged globes	1	1	0.27933	53.7136	0.0186167	1	0.309635	1	LRP2;
Enlarged glomeruli	1	2	0.27933	26.9904	0.0368879	1	0.513457	1	FN1;
Enlarged joints	1	1	0.27933	53.7136	0.0186167	1	0.309635	1	COL2A1;
Enlarged Joints	1	2	0.27933	26.9904	0.0368879	1	0.513457	1	COL2A1;
Enlarged MCP joints	1	1	0.27933	53.7136	0.0186167	1	0.309635	1	COL2A1;
Enlarged odontoid (childhood)	1	2	0.27933	26.9904	0.0368879	1	0.513457	1	COL2A1;
Enlarged PIP and DIP joints	1	1	0.27933	53.7136	0.0186167	1	0.309635	1	COL2A1;
Enlarged, yellow-orange tonsils	1	1	0.27933	53.7136	0.0186167	1	0.309635	1	ABCA1;
Enteropathy with villous atrophy	1	1	0.27933	53.7136	0.0186167	1	0.309635	1	SPINK5;
Epicanthal folds	6	61	1.67598	5.29124	0.000935947	1	0.102429	0.642515	ATRX; COL11A1; COL1A1; COL5A2; DCHS1; ZNF469;
Epidermolysis bullosa, dystrophic	1	1	0.27933	53.7136	0.0186167	1	0.309635	1	COL7A1;
EPIDERMOLYSIS BULLOSA DYSTROPHICA, PRETIBIAL	1	1	0.27933	53.7136	0.0186167	1	0.309635	1	COL7A1;
EPIDERMOLYSIS BULLOSA PRURIGINOSA	1	1	0.27933	53.7136	0.0186167	1	0.309635	1	COL7A1;
EPIDERMOLYSIS BULLOSA WITH CONGENITAL LOCALIZED ABSENCE OF SKIN AND DEFORMITY OF NAILS	1	1	0.27933	53.7136	0.0186167	1	0.309635	1	COL7A1;
Epileptic encephalopathy	1	4	0.27933	13.5289	0.0724187	1	0.8776	1	SLC35A2;
Epiphyseal dysplasia	1	4	0.27933	13.5289	0.0724187	1	0.8776	1	COL2A1;
Episodic, nonpruritic, nonurticarial, nonpitting edema	1	1	0.27933	53.7136	0.0186167	1	0.309635	1	SERPING1;
Episodic weakness may or may not occur independent of myotonia	1	1	0.27933	53.7136	0.0186167	1	0.309635	1	SCN4A;
Epistaxis	3	17	0.837989	9.50488	0.00358393	1	0.294495	1	F10; GP1BA; VWF;
Erectile dysfunction	1	2	0.27933	26.9904	0.0368879	1	0.513457	1	TTR;
Erosions	1	2	0.27933	26.9904	0.0368879	1	0.513457	1	COL7A1;
Erythema	1	2	0.27933	26.9904	0.0368879	1	0.513457	1	FECH;
Erythema marginatum	1	1	0.27933	53.7136	0.0186167	1	0.309635	1	SERPING1;
Erythematous malar rash	1	6	0.27933	9.02675	0.106642	1	1	1	C4A;
Erythrocyte stomatocytes	1	1	0.27933	53.7136	0.0186167	1	0.309635	1	GP1BA;
Erythrophagocytosis in late phase	1	1	0.27933	53.7136	0.0186167	1	0.309635	1	LYST;
Esophageal blisters	1	2	0.27933	26.9904	0.0368879	1	0.513457	1	COL7A1;
ESOPHAGEAL CANCER	1	6	0.27933	9.02675	0.106642	1	1	1	TGFBR2;
Esophageal cancer	1	8	0.27933	6.77288	0.139606	1	1	1	TGFBR2;
Esophageal strictures	1	2	0.27933	26.9904	0.0368879	1	0.513457	1	COL7A1;
Esotropia	1	8	0.27933	6.77288	0.139606	1	1	1	COL11A1;
Estimated gene carrier frequency of 1 in 5,000	1	1	0.27933	53.7136	0.0186167	1	0.309635	1	COL4A5;
Estimated prevalence of 1.6 in 1,000,000 individuals in the U.K.	1	1	0.27933	53.7136	0.0186167	1	0.309635	1	PLG;
Euthyroid	1	2	0.27933	26.9904	0.0368879	1	0.513457	1	TTR;
Eversion of lateral third of lower eyelids	1	1	0.27933	53.7136	0.0186167	1	0.309635	1	KMT2D;
Everted ears	1	1	0.27933	53.7136	0.0186167	1	0.309635	1	ATRX;
Everted lower lip	1	6	0.27933	9.02675	0.106642	1	1	1	SMARCA2;
Evidence of anticipation	1	21	0.27933	2.58214	0.326215	1	1	1	ARHGEF12;
Evidence of in utero fracture	2	2	0.558659	53.7136	0.000345633	1	0.0541835	0.339883	COL1A1; COL1A2;
Excessive wrinkled skin (palms and soles)	1	2	0.27933	26.9904	0.0368879	1	0.513457	1	ZNF469;
Excess protoporphyrin in bile and feces but not in urine	1	1	0.27933	53.7136	0.0186167	1	0.309635	1	FECH;
Exophthalmos	1	9	0.27933	6.02117	0.155631	1	1	1	THRB;
Exotropia	1	6	0.27933	9.02675	0.106642	1	1	1	COL4A1;
Exotropia (less common)	1	1	0.27933	53.7136	0.0186167	1	0.309635	1	ATRX;
Exposure keratopathy	1	1	0.27933	53.7136	0.0186167	1	0.309635	1	ABCA1;
Expressionless face	1	2	0.27933	26.9904	0.0368879	1	0.513457	1	ACTA1;
Expressive speech absent	1	1	0.27933	53.7136	0.0186167	1	0.309635	1	ATRX;
Extensor muscle weakness more severe than flexor muscle weakness	2	3	0.558659	35.8686	0.0010241	1	0.102429	0.642515	COL6A1; COL6A3;
Extensor plantar responses	1	65	0.27933	0.834498	0.705816	1	1	1	PSAP;
External Features	10	180	2.7933	2.98691	0.00206057	1	0.18821	1	ATRX; COL11A1; COL1A1; COL2A1; COL3A1; COL5A2; DCHS1; HSPG2; INSR; LRP2;
External Genitalia (Female)	1	50	0.27933	1.0848	0.609693	1	1	1	INSR;
External Genitalia (Male)	9	151	2.51397	3.20482	0.00211699	1	0.191868	1	ACTB; ATRX; COL1A2; COL2A1; DCHS1; HSPG2; INSR; KMT2D; TTR;
Externally rotated hips	1	1	0.27933	53.7136	0.0186167	1	0.309635	1	ACTB;
Extraocular muscles are not involved	1	2	0.27933	26.9904	0.0368879	1	0.513457	1	ACTA1;
Extrapyramidal symptoms	1	4	0.27933	13.5289	0.0724187	1	0.8776	1	CP;
Extrapyramidal syndrome	1	1	0.27933	53.7136	0.0186167	1	0.309635	1	PANK2;
Extreme phenotypic variability	1	1	0.27933	53.7136	0.0186167	1	0.309635	1	ATXN2;
Eye	1	4	0.27933	13.5289	0.0724187	1	0.8776	1	GSN;
Eyelid ulcerations	1	2	0.27933	26.9904	0.0368879	1	0.513457	1	COL7A1;
Eyes	40	826	11.1732	2.60176	3.40386e-08	0.000752389	5.7876e-05	0.000363045	ABCA1; ACTA1; ACTB; ALDH3A2; APOA2; APOB; ATRX; ATXN2; CFH; COL11A1; COL18A1; COL1A1; COL1A2; COL2A1; COL3A1; COL4A1; COL4A4; COL4A5; COL5A2; COL7A1; CP; DCHS1; GP1BA; HERC2; HSPG2; INSR; KMT2D; LCAT; LRP2; LYST; PANK2; PLG; PPIB; SLC35A2; SMARCA2; SPINK5; THRB; TTR; VPS13B; ZNF469;
Face	25	433	6.98324	3.10242	6.3904e-07	0.0141253	0.000743438	0.00466345	ABCA1; ACTA1; ACTB; AGT; ATRX; COL11A1; COL1A1; COL1A2; COL2A1; COL3A1; COL4A1; COL5A2; COL6A1; COL6A3; COMP; DCHS1; HSPG2; INSR; KMT2D; LRP2; MYH7; PANK2; SLC35A2; SMARCA2; VPS13B;
Facial diplegia due to peripheral neuropathy	1	1	0.27933	53.7136	0.0186167	1	0.309635	1	ABCA1;
Facial grimacing	1	2	0.27933	26.9904	0.0368879	1	0.513457	1	PANK2;
Facial hypotonia	1	3	0.27933	18.0235	0.0548197	1	0.699616	1	VPS13B;
Facial muscle weakness	1	15	0.27933	3.61431	0.245716	1	1	1	ACTA1;
Facial muscle weakness, mild	1	1	0.27933	53.7136	0.0186167	1	0.309635	1	MYH7;
Facial paresis	1	1	0.27933	53.7136	0.0186167	1	0.309635	1	COL4A1;
Facial weakness, mild	2	3	0.558659	35.8686	0.0010241	1	0.102429	0.642515	COL6A1; COL6A3;
Factor IX deficiency	1	1	0.27933	53.7136	0.0186167	1	0.309635	1	F9;
FACTOR V DEFICIENCY	1	1	0.27933	53.7136	0.0186167	1	0.309635	1	F5;
Factor V deficiency	1	2	0.27933	26.9904	0.0368879	1	0.513457	1	F5;
Factor X deficiency	1	1	0.27933	53.7136	0.0186167	1	0.309635	1	F10;
FACTOR X DEFICIENCY	1	1	0.27933	53.7136	0.0186167	1	0.309635	1	F10;
Failure to thrive	6	202	1.67598	1.59803	0.175974	1	1	1	ACTA1; CFTR; COL6A1; COL6A3; SMARCA2; SPINK5;
Falx, tentorial, and meningeal calcifications	1	1	0.27933	53.7136	0.0186167	1	0.309635	1	COL11A1;
Familial acute myelogenous leukemia (AML)	1	21	0.27933	2.58214	0.326215	1	1	1	ARHGEF12;
Familial form - Constitutional deficiency of vWF-cleaving protease	1	1	0.27933	53.7136	0.0186167	1	0.309635	1	ADAMTS13;
Fasciculation-like movements	1	3	0.27933	18.0235	0.0548197	1	0.699616	1	ATXN2;
Fasting hypoglycemia	1	2	0.27933	26.9904	0.0368879	1	0.513457	1	INSR;
Fasting hypoglycemia (early in disease course)	1	1	0.27933	53.7136	0.0186167	1	0.309635	1	INSR;
Feeding difficulties	2	18	0.558659	5.99469	0.0434519	1	0.60217	1	KMT2D; PANK2;
Feet	19	345	5.30726	2.95961	2.7707e-05	0.612436	0.0115554	0.0724849	ACTA1; ALDH3A2; ATRX; COL11A1; COL1A1; COL1A2; COL2A1; COL3A1; COL5A2; COL6A1; COL6A3; COL7A1; DCHS1; HSPG2; INSR; MYH7; PANK2; SMARCA2; VPS13B;
Female carriers may develop mild hearing loss as adults	1	1	0.27933	53.7136	0.0186167	1	0.309635	1	COL4A6;
Female carriers may show intermittent hematuria	1	1	0.27933	53.7136	0.0186167	1	0.309635	1	COL4A5;
Female decreased fertility due to thickened cervical secretions and chronic lung disease	1	3	0.27933	18.0235	0.0548197	1	0.699616	1	CFTR;
Femoral bowing present at birth, straightening with time	2	2	0.558659	53.7136	0.000345633	1	0.0541835	0.339883	COL1A1; COL1A2;
Fetal anuria	1	4	0.27933	13.5289	0.0724187	1	0.8776	1	AGT;
Fetal hydrops	1	3	0.27933	18.0235	0.0548197	1	0.699616	1	COL2A1;
Fever	2	17	0.558659	6.34711	0.0390952	1	0.543156	1	ADAMTS13; CFH;
Fever with attacks	1	5	0.27933	10.8285	0.0896908	1	1	1	CFTR;
Fiber splitting	1	2	0.27933	26.9904	0.0368879	1	0.513457	1	DYSF;
Fiber type grouping	1	1	0.27933	53.7136	0.0186167	1	0.309635	1	MYH7;
Fibrillations in affected muscles	1	1	0.27933	53.7136	0.0186167	1	0.309635	1	DYSF;
Fifth finger clinodactyly	1	33	0.27933	1.64346	0.462413	1	1	1	COL11A1;
Final adult height 106-145cm	1	1	0.27933	53.7136	0.0186167	1	0.309635	1	COL2A1;
Final adult height 145-170cm	1	1	0.27933	53.7136	0.0186167	1	0.309635	1	COMP;
Final adult height, 84-128cm	1	1	0.27933	53.7136	0.0186167	1	0.309635	1	COL2A1;
Finger contractures	1	6	0.27933	9.02675	0.106642	1	1	1	HSPG2;
Fingers in mouth	1	1	0.27933	53.7136	0.0186167	1	0.309635	1	ATRX;
Flaccid weakness or paralysis, episodic attacks	1	2	0.27933	26.9904	0.0368879	1	0.513457	1	SCN4A;
Flared, cupped metaphyses	1	1	0.27933	53.7136	0.0186167	1	0.309635	1	COL2A1;
Flat acetabular roof	1	3	0.27933	18.0235	0.0548197	1	0.699616	1	COL2A1;
Flat, broad nasal bridge	1	4	0.27933	13.5289	0.0724187	1	0.8776	1	ATRX;
Flat face	2	20	0.558659	5.39552	0.0526698	1	0.699616	1	COL2A1; HSPG2;
Flat, irregular femoral epiphyses	1	1	0.27933	53.7136	0.0186167	1	0.309635	1	COL2A1;
Flat midface	3	8	0.837989	20.1845	0.000334267	1	0.0541835	0.339883	COL11A1; COL2A1; DCHS1;
Flat nasal bridge	2	21	0.558659	5.13871	0.0575156	1	0.733174	1	COL11A1; LRP2;
Flattened acetabulae and iliac wings	2	2	0.558659	53.7136	0.000345633	1	0.0541835	0.339883	COL1A1; COL1A2;
Flattened capital femoral epiphyses	1	2	0.27933	26.9904	0.0368879	1	0.513457	1	COL2A1;
Flattened epiphyses	1	2	0.27933	26.9904	0.0368879	1	0.513457	1	COL2A1;
Flattened epiphyses around knee joint	1	1	0.27933	53.7136	0.0186167	1	0.309635	1	COL2A1;
Flattened femoral epiphyses	1	2	0.27933	26.9904	0.0368879	1	0.513457	1	HSPG2;
Flattened, squared-off epiphyses of tubular bones	1	1	0.27933	53.7136	0.0186167	1	0.309635	1	COL2A1;
Flexion contractures of hips	1	1	0.27933	53.7136	0.0186167	1	0.309635	1	COL2A1;
Flexion of the PIP joints	1	1	0.27933	53.7136	0.0186167	1	0.309635	1	DCHS1;
Fluctuating neurologic signs	1	1	0.27933	53.7136	0.0186167	1	0.309635	1	ADAMTS13;
Fluid-filled cavity within the cerebral hemispheres, can be unilateral or bilateral and may or may not communicate with cerebrospinal fluid (CSF) spaces	1	1	0.27933	53.7136	0.0186167	1	0.309635	1	COL4A1;
Fluorescence of red blood cells by UV microscopy	1	1	0.27933	53.7136	0.0186167	1	0.309635	1	FECH;
Foam cells in bone marrow and renal glomeruli	1	1	0.27933	53.7136	0.0186167	1	0.309635	1	LCAT;
Focal cortical dysplasia	1	1	0.27933	53.7136	0.0186167	1	0.309635	1	COL4A1;
Focal neurologic signs	1	1	0.27933	53.7136	0.0186167	1	0.309635	1	ADAMTS13;
Focal pachygyria	1	4	0.27933	13.5289	0.0724187	1	0.8776	1	ACTB;
Follicular hyperkeratosis	2	5	0.558659	21.5498	0.00333011	1	0.277769	1	COL6A1; COL6A3;
Food allergy	1	1	0.27933	53.7136	0.0186167	1	0.309635	1	SPINK5;
Foot deformities	1	18	0.27933	3.01226	0.287098	1	1	1	DCHS1;
Foot deformity	1	2	0.27933	26.9904	0.0368879	1	0.513457	1	PANK2;
Foot drop	1	14	0.27933	3.87229	0.231397	1	1	1	LYST;
Formation of mucosal pseudomembranes that progress to plaques	1	1	0.27933	53.7136	0.0186167	1	0.309635	1	PLG;
Fracture frequency constant through childhood, decreases after puberty	1	1	0.27933	53.7136	0.0186167	1	0.309635	1	COL1A1;
Fracture frequency increases after menopause and in men ages 60-80	1	1	0.27933	53.7136	0.0186167	1	0.309635	1	COL1A1;
Fractures	2	8	0.558659	13.4787	0.00898534	1	0.309635	1	COL1A1; COL1A2;
Fractures can occur in utero, during labor and delivery, or in newborn period	2	2	0.558659	53.7136	0.000345633	1	0.0541835	0.339883	COL1A1; COL1A2;
Fractures decrease after puberty but increase after menopause	2	2	0.558659	53.7136	0.000345633	1	0.0541835	0.339883	COL1A1; COL1A2;
Fractures occur in first few months, then decrease in frequency and then occur with ambulation	2	2	0.558659	53.7136	0.000345633	1	0.0541835	0.339883	COL1A1; COL1A2;
Fractures often heal without deformity	1	1	0.27933	53.7136	0.0186167	1	0.309635	1	COL1A1;
Fragile skin	3	4	0.837989	40.3187	2.52427e-05	0.557964	0.0109405	0.0686275	COL1A1; COL3A1; COL5A2;
Fragmentation of femoral epiphyses	1	1	0.27933	53.7136	0.0186167	1	0.309635	1	HSPG2;
Fragmented, irregular epiphyses	1	1	0.27933	53.7136	0.0186167	1	0.309635	1	COMP;
Frequent falls	1	7	0.27933	7.73905	0.123279	1	1	1	ACTA1;
Frequent infections	1	1	0.27933	53.7136	0.0186167	1	0.309635	1	INSR;
Frequent loss of heterozygosity of APC and/or MCC genes	1	6	0.27933	9.02675	0.106642	1	1	1	TGFBR2;
Frequent otitis media	1	1	0.27933	53.7136	0.0186167	1	0.309635	1	COL2A1;
Frontal bossing	3	58	0.837989	2.78707	0.0935376	1	1	1	COL11A1; COL1A1; COL1A2;
Full cheeks	1	8	0.27933	6.77288	0.139606	1	1	1	HSPG2;
Full lips	1	7	0.27933	7.73905	0.123279	1	1	1	ATRX;
Gait abnormalities	1	7	0.27933	7.73905	0.123279	1	1	1	PANK2;
Gait difficulties	1	6	0.27933	9.02675	0.106642	1	1	1	MYH7;
Gallstones	1	2	0.27933	26.9904	0.0368879	1	0.513457	1	FECH;
Gastrocnemius and soleus muscles most affected	1	1	0.27933	53.7136	0.0186167	1	0.309635	1	DYSF;
Gastroesophageal reflux (1 patient)	1	1	0.27933	53.7136	0.0186167	1	0.309635	1	SLC35A2;
Gastroesophageal reflux	1	13	0.27933	4.16993	0.216807	1	1	1	ATRX;
Gastrointestinal	22	425	6.14525	2.78167	1.70457e-05	0.376778	0.00918972	0.0576454	ACTA1; ACTB; ATRX; ATXN2; CFH; CFTR; COL1A1; COL3A1; COL5A2; COL7A1; DCHS1; GP1BA; KMT2D; LRP2; PANK2; PLG; PSAP; SCN4A; SERPING1; SLC35A2; SPINK5; TTR;
Gastrointestinal dysautonomia	1	1	0.27933	53.7136	0.0186167	1	0.309635	1	TTR;
Gastrointestinal symptoms are inconstant	1	1	0.27933	53.7136	0.0186167	1	0.309635	1	GSN;
Gaze-evoked nystagmus	1	9	0.27933	6.02117	0.155631	1	1	1	ATXN2;
GEI (gene-environment interaction) - association of cardiac events with drug administration	1	2	0.27933	26.9904	0.0368879	1	0.513457	1	SCN5A;
Generalized amyloid deposition	3	5	0.837989	32.2711	6.22335e-05	1	0.0229268	0.143816	APOA1; FGA; GSN;
Generalized brain atrophy	1	2	0.27933	26.9904	0.0368879	1	0.513457	1	PANK2;
Generalized epiphyseal delay (infancy)	1	1	0.27933	53.7136	0.0186167	1	0.309635	1	COL2A1;
Generalized erythroderma	1	3	0.27933	18.0235	0.0548197	1	0.699616	1	SPINK5;
Generalized hirsutism	1	2	0.27933	26.9904	0.0368879	1	0.513457	1	HSPG2;
Generalized joint laxity	1	2	0.27933	26.9904	0.0368879	1	0.513457	1	COMP;
Generalized lymphohistiocytic infiltrates in late phase	1	1	0.27933	53.7136	0.0186167	1	0.309635	1	LYST;
Generalized muscle atrophy	2	6	0.558659	17.9641	0.00493379	1	0.309635	1	COL6A1; COL6A3;
Generalized muscle weakness	1	6	0.27933	9.02675	0.106642	1	1	1	ACTA1;
Genetic anticipation	1	8	0.27933	6.77288	0.139606	1	1	1	ATXN2;
Genetic heterogeneity	10	142	2.7933	3.78616	0.000333173	1	0.0541835	0.339883	A2M; ACTA1; ADAMTS13; ATM; BRCA2; CFTR; COL4A4; COL4A5; DSP; DYSF;
Genetic heterogeneity (see	1	18	0.27933	3.01226	0.287098	1	1	1	SCN5A;
Genetic heterogeneity (see EDM2	1	1	0.27933	53.7136	0.0186167	1	0.309635	1	COMP;
Genetic heterogeneity (see LQT1	2	2	0.558659	53.7136	0.000345633	1	0.0541835	0.339883	ANK2; SCN5A;
Genitourinary	32	478	8.93855	3.59694	4.45734e-10	9.8525e-06	1.4075e-06	8.82898e-06	ACTB; ADAMTS13; AGT; ATM; ATRX; ATXN2; BRCA2; C4A; CFH; CFTR; COL1A2; COL2A1; COL3A1; COL4A4; COL4A5; DCHS1; F10; FN1; GP1BA; HSPG2; INSR; KMT2D; LCAT; LRP2; PANK2; PLG; PSAP; PYGM; SLC35A2; SMARCA2; TTR; VWF;
Genua valga	2	3	0.558659	35.8686	0.0010241	1	0.102429	0.642515	ATRX; COMP;
Genu recurvatum	1	4	0.27933	13.5289	0.0724187	1	0.8776	1	COL1A2;
Genu valga	1	1	0.27933	53.7136	0.0186167	1	0.309635	1	COL2A1;
Genu valgum	1	20	0.27933	2.71118	0.31342	1	1	1	VPS13B;
Genu valgum, varum, and recurvatum	1	1	0.27933	53.7136	0.0186167	1	0.309635	1	COMP;
Genu valgus	1	1	0.27933	53.7136	0.0186167	1	0.309635	1	COL2A1;
GI	5	63	1.39665	4.27083	0.00632146	1	0.309635	1	APOA1; CFTR; F5; FGA; GSN;
Giant granules in muscle cells	1	1	0.27933	53.7136	0.0186167	1	0.309635	1	LYST;
Giant granules in Schwann cells	1	1	0.27933	53.7136	0.0186167	1	0.309635	1	LYST;
Giant inclusion bodies present in most granulated cells	1	1	0.27933	53.7136	0.0186167	1	0.309635	1	LYST;
Giant melanosomes in melanocytes	1	1	0.27933	53.7136	0.0186167	1	0.309635	1	LYST;
Gingival bleeding	1	5	0.27933	10.8285	0.0896908	1	1	1	GP1BA;
Gingival hyperplasia	2	8	0.558659	13.4787	0.00898534	1	0.309635	1	INSR; PLG;
Gingival hypoplasia	1	1	0.27933	53.7136	0.0186167	1	0.309635	1	INSR;
Gingivitis	1	4	0.27933	13.5289	0.0724187	1	0.8776	1	LYST;
Gingivitis, severe	1	1	0.27933	53.7136	0.0186167	1	0.309635	1	PLG;
Glaucoma	2	35	0.558659	3.08381	0.137916	1	1	1	COL11A1; COL2A1;
Glistening white dots in fundus	1	1	0.27933	53.7136	0.0186167	1	0.309635	1	ALDH3A2;
Global and focal neurologic abnormalities (less than 30%)	1	3	0.27933	18.0235	0.0548197	1	0.699616	1	CFH;
Glomerulonephropathy	2	3	0.558659	35.8686	0.0010241	1	0.102429	0.642515	COL4A4; COL4A5;
Glucose intolerance	1	2	0.27933	26.9904	0.0368879	1	0.513457	1	ATM;
Goiter	1	8	0.27933	6.77288	0.139606	1	1	1	THRB;
Gonadal and somatic mosaicism reported in parent	2	2	0.558659	53.7136	0.000345633	1	0.0541835	0.339883	COL1A1; COL1A2;
Gonadal mosaicism may occur	1	1	0.27933	53.7136	0.0186167	1	0.309635	1	COMP;
Gonadal mosaicism reported	1	1	0.27933	53.7136	0.0186167	1	0.309635	1	COL2A1;
Grip myotonia	1	1	0.27933	53.7136	0.0186167	1	0.309635	1	SCN4A;
Growth	29	609	8.10056	2.55863	4.01623e-06	0.0887747	0.00357833	0.0224462	ACTA1; ACTB; ALDH3A2; ATM; ATRX; CFTR; COL11A1; COL1A1; COL1A2; COL2A1; COL3A1; COL5A2; COL6A1; COL6A3; COL7A1; COMP; DCHS1; FANCE; GORAB; HSPG2; INSR; KMT2D; LRP2; NODAL; PPIB; SMARCA2; SPINK5; VPS13B; ZNF469;
Growth hormone deficiency	1	11	0.27933	4.92741	0.186792	1	1	1	VPS13B;
Growth retardation	1	57	0.27933	0.951601	0.657928	1	1	1	ATRX;
GU	6	73	1.67598	4.42157	0.00238213	1	0.214646	1	APOA1; C1R; FANCE; FGA; GSN; LHCGR;
Gut dysmotility	1	1	0.27933	53.7136	0.0186167	1	0.309635	1	ATRX;
Hair	14	240	3.91061	3.1354	0.000172773	1	0.0541835	0.339883	ABCA1; ACTB; ALDH3A2; ATM; COL18A1; COL3A1; COL7A1; HSPG2; INSR; KMT2D; LYST; SMARCA2; SPINK5; ZNF469;
Hamstring and quadriceps muscles mildly affected	1	1	0.27933	53.7136	0.0186167	1	0.309635	1	DYSF;
Hand deformities	1	4	0.27933	13.5289	0.0724187	1	0.8776	1	DCHS1;
Hands	15	349	4.18994	2.31008	0.00240988	1	0.21566	1	ALDH3A2; ATRX; COL11A1; COL2A1; COL3A1; COL6A1; COL6A3; COL7A1; COMP; DCHS1; HSPG2; INSR; KMT2D; SMARCA2; VPS13B;
Hanging' big toe	1	1	0.27933	53.7136	0.0186167	1	0.309635	1	MYH7;
Hay fever	1	1	0.27933	53.7136	0.0186167	1	0.309635	1	SPINK5;
Hb H erythrocyte inclusions	1	1	0.27933	53.7136	0.0186167	1	0.309635	1	ATRX;
Head	16	345	4.46927	2.49255	0.000795575	1	0.102429	0.642515	ACTB; AGT; ATM; ATRX; COL11A1; COL2A1; COMP; DCHS1; HSPG2; KMT2D; LRP2; PLG; SLC35A2; SMARCA2; VPS13B; ZNF469;
Headache	1	12	0.27933	4.51713	0.20194	1	1	1	TTR;
Head and Neck	47	954	13.1285	2.6468	1.08751e-09	2.40382e-05	3.00478e-06	1.88484e-05	ABCA1; ACTA1; ACTB; ACTG1; AGT; ALDH3A2; APOA2; ATM; ATRX; ATXN2; COL11A1; COL18A1; COL1A1; COL1A2; COL2A1; COL3A1; COL4A1; COL4A4; COL4A5; COL4A6; COL5A2; COL6A1; COL6A3; COL7A1; COMP; CP; DCHS1; F10; GP1BA; HSPG2; INSR; KMT2D; LCAT; LRP2; LYST; MYH7; PANK2; PLG; PPIB; SLC35A2; SMARCA2; SPINK5; TECTA; TTR; VPS13B; VWF; ZNF469;
Hearing loss	4	41	1.11732	5.25217	0.00695165	1	0.309635	1	COL1A1; COL1A2; KMT2D; ZNF469;
Hearing loss and ocular findings are variable	1	2	0.27933	26.9904	0.0368879	1	0.513457	1	COL4A4;
Hearing loss begins with loss of high frequencies	1	1	0.27933	53.7136	0.0186167	1	0.309635	1	ACTG1;
Hearing loss, conductive	1	14	0.27933	3.87229	0.231397	1	1	1	DCHS1;
Hearing loss may be stable or progressive	1	1	0.27933	53.7136	0.0186167	1	0.309635	1	TECTA;
Hearing loss occurs in late childhood	2	3	0.558659	35.8686	0.0010241	1	0.102429	0.642515	COL4A4; COL4A5;
Hearing loss, progressive conductive and/or sensorineural, during adulthood	1	1	0.27933	53.7136	0.0186167	1	0.309635	1	COL1A1;
Hearing loss, sensorineural	4	38	1.11732	5.66671	0.00529256	1	0.309635	1	ACTB; COL2A1; DCHS1; TECTA;
Hearing loss, sensorineural, bilateral, progressive	1	1	0.27933	53.7136	0.0186167	1	0.309635	1	ACTG1;
Heart	25	351	6.98324	3.82718	1.13552e-08	0.000250996	2.28178e-05	0.000143132	ABCA1; ACTA1; ACTB; ANK2; APOA2; ATRX; C4A; CFTR; COL11A1; COL1A1; COL1A2; COL2A1; COL3A1; COL5A2; COL6A1; COL6A3; DSP; KMT2D; LRP2; MYH7; NODAL; SCN5A; TTR; VPS13B; ZNF469;
Heart disease, premature	1	1	0.27933	53.7136	0.0186167	1	0.309635	1	ABCA1;
Heart failure	1	4	0.27933	13.5289	0.0724187	1	0.8776	1	DSP;
Heat-labile hemoglobin	1	3	0.27933	18.0235	0.0548197	1	0.699616	1	HBB;
Heberden's nodes	1	1	0.27933	53.7136	0.0186167	1	0.309635	1	COL2A1;
HEENT	2	28	0.558659	3.85449	0.0951939	1	1	1	FANCE; GORAB;
Height	16	290	4.46927	2.96526	0.000115863	1	0.0400162	0.251014	ACTB; ALDH3A2; ATM; ATRX; COL11A1; COL1A1; COL1A2; COL2A1; COL3A1; COL5A2; COMP; HSPG2; INSR; PPIB; SMARCA2; VPS13B;
Height in childhood	1	1	0.27933	53.7136	0.0186167	1	0.309635	1	ACTB;
Height often shorter than unaffected family members	1	1	0.27933	53.7136	0.0186167	1	0.309635	1	COL1A1;
HEINZ BODY ANEMIAS	1	3	0.27933	18.0235	0.0548197	1	0.699616	1	HBB;
Hemarthrosis	1	3	0.27933	18.0235	0.0548197	1	0.699616	1	F10;
Hemarthrosis may occur	1	1	0.27933	53.7136	0.0186167	1	0.309635	1	VWF;
Hematology	22	229	6.14525	5.16238	3.55691e-10	7.86219e-06	1.31037e-06	8.21967e-06	ADAMTS13; ANKRD26; ATRX; C4A; CFH; COL4A1; COL7A1; CP; F10; F5; F9; FECH; GP1BA; HBB; KMT2D; LCAT; LYST; PANK2; SLC35A2; SPINK5; VPS13B; VWF;
Hematuria, gross and microscopic	2	3	0.558659	35.8686	0.0010241	1	0.102429	0.642515	COL4A4; COL4A5;
Heme	8	78	2.23464	5.51527	0.000100614	1	0.0353012	0.221438	ARHGEF12; F9; FANCE; FGA; FGB; HBB; KNG1; SERPINF2;
Hemiparesis	1	9	0.27933	6.02117	0.155631	1	1	1	CFH;
Hemivertebra	1	1	0.27933	53.7136	0.0186167	1	0.309635	1	ATRX;
Hemolytic anemia	6	24	1.67598	13.4452	4.04715e-06	0.0894583	0.00357833	0.0224462	C4A; COL4A1; FECH; GP1BA; KMT2D; LCAT;
Hemoptysis	1	1	0.27933	53.7136	0.0186167	1	0.309635	1	COL3A1;
Hemorrhage	1	3	0.27933	18.0235	0.0548197	1	0.699616	1	GP1BA;
Hemorrhagic diathesis	1	2	0.27933	26.9904	0.0368879	1	0.513457	1	SERPINF2;
Hemorrhagic pleural effusion	1	5	0.27933	10.8285	0.0896908	1	1	1	CFTR;
Hemosiderin deposition	1	1	0.27933	53.7136	0.0186167	1	0.309635	1	COL4A1;
Hemothorax	1	1	0.27933	53.7136	0.0186167	1	0.309635	1	SERPINF2;
Hepatic fibrosis	1	27	0.27933	2.00854	0.398144	1	1	1	INSR;
Hepatocellular carcinoma	1	18	0.27933	3.01226	0.287098	1	1	1	F5;
Hepatomegaly	4	130	1.11732	1.65673	0.223917	1	1	1	ABCA1; APOA1; FGA; LYST;
Hereditary nonpolyposis colorectal carcinoma	1	25	0.27933	2.16916	0.375061	1	1	1	PTPRJ;
Heterozygotes are usually asymptomatic	1	1	0.27933	53.7136	0.0186167	1	0.309635	1	F5;
Heterozygous mutation carriers may have late-onset of mild symptoms	1	1	0.27933	53.7136	0.0186167	1	0.309635	1	DYSF;
Heterozygous mutation present in 5-7% of the Japanese population	1	1	0.27933	53.7136	0.0186167	1	0.309635	1	CETP;
High-arched palate	8	86	2.23464	5.00228	0.000200178	1	0.0541835	0.339883	ACTA1; ATRX; COL6A1; COL6A3; DCHS1; INSR; KMT2D; MYH7;
High forehead	1	13	0.27933	4.16993	0.216807	1	1	1	ACTB;
Highly variable frequency and severity of attacks	1	1	0.27933	53.7136	0.0186167	1	0.309635	1	SERPING1;
Highly variable phenotype	4	51	1.11732	4.22254	0.0148459	1	0.309635	1	ACTA1; SCN4A; TTR; VWF;
HIGH MOLECULAR WEIGHT KININOGEN DEFICIENCY	1	1	0.27933	53.7136	0.0186167	1	0.309635	1	KNG1;
High myopia	2	7	0.558659	15.4015	0.00682257	1	0.309635	1	COL18A1; LRP2;
High, narrow palate	1	2	0.27933	26.9904	0.0368879	1	0.513457	1	VPS13B;
High newborn serum levels of immunoreactive trypsinogen	1	3	0.27933	18.0235	0.0548197	1	0.699616	1	CFTR;
High prevalence in Holguin province of Cuba	1	1	0.27933	53.7136	0.0186167	1	0.309635	1	ATXN2;
High sweat sodium and chloride	1	3	0.27933	18.0235	0.0548197	1	0.699616	1	CFTR;
Hip contracture	1	1	0.27933	53.7136	0.0186167	1	0.309635	1	HSPG2;
Hip dislocation	3	28	0.837989	5.77215	0.014851	1	0.309635	1	COL2A1; COL6A1; COL6A3;
Hip joint replacement often necessary	1	1	0.27933	53.7136	0.0186167	1	0.309635	1	COMP;
Hip osteoarthritis (early-onset)	1	1	0.27933	53.7136	0.0186167	1	0.309635	1	COMP;
Hips usually flexed and abducted (frog-leg position)	2	2	0.558659	53.7136	0.000345633	1	0.0541835	0.339883	COL1A1; COL1A2;
Hirsutism	1	22	0.27933	2.46482	0.338772	1	1	1	KMT2D;
Hodgkin lymphoma	1	1	0.27933	53.7136	0.0186167	1	0.309635	1	ATM;
Homozygotes have more severe disease with earlier onset of thrombosis	1	1	0.27933	53.7136	0.0186167	1	0.309635	1	F5;
Horizontal acetabulae	1	1	0.27933	53.7136	0.0186167	1	0.309635	1	COL2A1;
Hot, tender swelling of involved bones (e.g., mandible, ribs)	1	1	0.27933	53.7136	0.0186167	1	0.309635	1	COL1A1;
Hydrocephalus	1	49	0.27933	1.10693	0.60227	1	1	1	COL4A1;
Hydronephrosis	1	38	0.27933	1.42728	0.510709	1	1	1	ATRX;
Hydrops	1	7	0.27933	7.73905	0.123279	1	1	1	COL11A1;
Hyperactivity	2	36	0.558659	2.99818	0.144321	1	1	1	ATRX; PANK2;
Hypercalciuria	1	17	0.27933	3.18934	0.273562	1	1	1	CFTR;
Hypercholesterolemia	1	2	0.27933	26.9904	0.0368879	1	0.513457	1	APOB;
Hypercholesterolemia, 350-550 mg/L in heterozygotes, 650-1000 mg/L in homozygotes	2	7	0.558659	15.4015	0.00682257	1	0.309635	1	ABCA1; APOA2;
HYPERCHOLESTEROLEMIA, AUTOSOMAL DOMINANT, TYPE B	1	1	0.27933	53.7136	0.0186167	1	0.309635	1	APOB;
HYPERCHOLESTEROLEMIA, FAMILIAL	2	7	0.558659	15.4015	0.00682257	1	0.309635	1	ABCA1; APOA2;
Hypereosinophilia	1	1	0.27933	53.7136	0.0186167	1	0.309635	1	SPINK5;
Hyperextensible skin	3	8	0.837989	20.1845	0.000334267	1	0.0541835	0.339883	COL1A1; COL1A2; COL3A1;
Hyperfolded ears	1	1	0.27933	53.7136	0.0186167	1	0.309635	1	ATRX;
Hypergonadotropic hypogonadism	1	5	0.27933	10.8285	0.0896908	1	1	1	LHCGR;
Hyperhidrosis	2	8	0.558659	13.4787	0.00898534	1	0.309635	1	COL6A1; COL6A3;
Hyperinsulinemia	1	12	0.27933	4.51713	0.20194	1	1	1	INSR;
Hyperkalemia during attacks	1	1	0.27933	53.7136	0.0186167	1	0.309635	1	SCN4A;
Hyperkeratosis	1	8	0.27933	6.77288	0.139606	1	1	1	INSR;
Hyperlipidemia	1	11	0.27933	4.92741	0.186792	1	1	1	CFH;
HYPERLIPOPROTEINEMIA, TYPE V	1	1	0.27933	53.7136	0.0186167	1	0.309635	1	APOA5;
Hyperlipoproteinemia V	1	1	0.27933	53.7136	0.0186167	1	0.309635	1	APOA5;
Hyperlordosis	1	8	0.27933	6.77288	0.139606	1	1	1	ACTA1;
Hypermobile	2	3	0.558659	35.8686	0.0010241	1	0.102429	0.642515	COL1A1; COL5A2;
Hypermobility of distal interphalangeal joints	1	1	0.27933	53.7136	0.0186167	1	0.309635	1	COL3A1;
Hypernatremic dehydration	1	1	0.27933	53.7136	0.0186167	1	0.309635	1	SPINK5;
Hyperreflexia	2	122	0.558659	0.884881	0.6662	1	1	1	ATRX; PSAP;
Hyperreflexia (uncommon)	1	1	0.27933	53.7136	0.0186167	1	0.309635	1	ACTA1;
Hypersensitivity to ionizing radiation	1	1	0.27933	53.7136	0.0186167	1	0.309635	1	ATM;
Hypertelorism	5	121	1.39665	2.22383	0.0758311	1	0.917444	1	ACTB; ATRX; COL11A1; DCHS1; LRP2;
Hypertension	4	57	1.11732	3.77814	0.0215278	1	0.35591	1	APOA1; COL4A4; COL4A5; FGA;
Hypertension due to renal disease	1	1	0.27933	53.7136	0.0186167	1	0.309635	1	FN1;
Hypertension (especially in atypical hemolytic-uremic syndrome (aHUS))	1	3	0.27933	18.0235	0.0548197	1	0.699616	1	CFH;
HYPERTENSION, ESSENTIAL	2	13	0.558659	8.29857	0.0235416	1	0.386599	1	AGT; NOS2;
Hyperthyroidism	1	4	0.27933	13.5289	0.0724187	1	0.8776	1	THRB;
Hyperthyroxinemia	1	1	0.27933	53.7136	0.0186167	1	0.309635	1	TTR;
Hypertonia of lower limbs, later	1	1	0.27933	53.7136	0.0186167	1	0.309635	1	ATRX;
Hypertonicity (uncommon)	1	1	0.27933	53.7136	0.0186167	1	0.309635	1	ACTA1;
Hypertrichosis	1	24	0.27933	2.25951	0.363191	1	1	1	INSR;
Hypertrichosis (body, face)	1	1	0.27933	53.7136	0.0186167	1	0.309635	1	INSR;
Hypertriglyceridemia	1	7	0.27933	7.73905	0.123279	1	1	1	APOA5;
HYPERTRIGLYCERIDEMIA, FAMILIAL	1	2	0.27933	26.9904	0.0368879	1	0.513457	1	APOA5;
Hypertrophic cardiomyopathy	1	45	0.27933	1.2053	0.571141	1	1	1	MYH7;
Hypertrophic scarring	1	1	0.27933	53.7136	0.0186167	1	0.309635	1	COL7A1;
Hypertrophy of calf muscles	1	1	0.27933	53.7136	0.0186167	1	0.309635	1	MYH7;
Hypoalphalipoproteinemia	1	1	0.27933	53.7136	0.0186167	1	0.309635	1	LCAT;
Hypochondrogenesis represents clinical variability within the achondrogenesis-hypochondrogenesis spectrum	1	1	0.27933	53.7136	0.0186167	1	0.309635	1	COL2A1;
Hypogonadism	2	19	0.558659	5.67935	0.0479794	1	0.664496	1	ATM; ATRX;
Hyponatremic dehydration, rarely	1	3	0.27933	18.0235	0.0548197	1	0.699616	1	CFTR;
Hypoplasia of the membranous bones of the skull	1	4	0.27933	13.5289	0.0724187	1	0.8776	1	AGT;
Hypoplastic fingernails	1	2	0.27933	26.9904	0.0368879	1	0.513457	1	COL11A1;
Hypoplastic ilia	1	4	0.27933	13.5289	0.0724187	1	0.8776	1	COL2A1;
Hypoplastic ischia	1	4	0.27933	13.5289	0.0724187	1	0.8776	1	COL2A1;
Hypoplastic kidneys	1	2	0.27933	26.9904	0.0368879	1	0.513457	1	DCHS1;
Hypoplastic nose	1	5	0.27933	10.8285	0.0896908	1	1	1	COL11A1;
Hypoplastic pelvic bones	1	1	0.27933	53.7136	0.0186167	1	0.309635	1	COL2A1;
Hypoplastic pubic bones	1	1	0.27933	53.7136	0.0186167	1	0.309635	1	COL2A1;
Hypoplastic pubis	1	2	0.27933	26.9904	0.0368879	1	0.513457	1	COL2A1;
Hypoplastic scapulae	1	5	0.27933	10.8285	0.0896908	1	1	1	ACTB;
Hypoplastic scrotum	1	7	0.27933	7.73905	0.123279	1	1	1	ATRX;
Hypoplastic toenails	1	2	0.27933	26.9904	0.0368879	1	0.513457	1	COL11A1;
Hypoplastic, wide sacrosciatic notches	1	1	0.27933	53.7136	0.0186167	1	0.309635	1	COL2A1;
Hypoprebetalipoproteinemia	1	1	0.27933	53.7136	0.0186167	1	0.309635	1	PANK2;
HYPOPREBETALIPOPROTEINEMIA, ACANTHOCYTOSIS, RETINITIS PIGMENTOSA, AND PALLIDAL DEGENERATION	1	1	0.27933	53.7136	0.0186167	1	0.309635	1	PANK2;
Hypoproteinemia due to hypercatabolism	1	1	0.27933	53.7136	0.0186167	1	0.309635	1	B2M;
HYPOPROTEINEMIA, HYPERCATABOLIC	1	1	0.27933	53.7136	0.0186167	1	0.309635	1	B2M;
Hyporeflexia	6	75	1.67598	4.30368	0.00273189	1	0.241542	1	ABCA1; ACTA1; ATXN2; HSPG2; PSAP; TTR;
Hypospadias	2	55	0.558659	1.96263	0.273115	1	1	1	ATRX; DCHS1;
Hypotension, severe	1	4	0.27933	13.5289	0.0724187	1	0.8776	1	AGT;
Hypotonia	10	233	2.7933	2.30751	0.0122587	1	0.309635	1	ACTB; ATXN2; COL1A1; COL1A2; COL2A1; DCHS1; KMT2D; PSAP; SLC35A2; VPS13B;
Hypotonia early	1	1	0.27933	53.7136	0.0186167	1	0.309635	1	ATRX;
Hypotonia, early	1	1	0.27933	53.7136	0.0186167	1	0.309635	1	ATRX;
Hypotonia in infancy	2	3	0.558659	35.8686	0.0010241	1	0.102429	0.642515	COL1A1; COL5A2;
Hypotonia, in neonatal onset	2	3	0.558659	35.8686	0.0010241	1	0.102429	0.642515	COL6A1; COL6A3;
Hypotonia, neonatal	3	19	0.837989	8.50489	0.00496849	1	0.309635	1	ACTA1; COL6A1; COL6A3;
Hypotrophic anchoring fibrils	1	2	0.27933	26.9904	0.0368879	1	0.513457	1	COL7A1;
Hypotrophy of type 1 fibers	1	1	0.27933	53.7136	0.0186167	1	0.309635	1	MYH7;
Ichthyosis linearis circumflexa	1	1	0.27933	53.7136	0.0186167	1	0.309635	1	SPINK5;
Identified by x-ray in the fetus in utero	1	1	0.27933	53.7136	0.0186167	1	0.309635	1	COL1A1;
Idiopathic thrombocytopenic purpura	1	1	0.27933	53.7136	0.0186167	1	0.309635	1	KMT2D;
Idiopathic ventricular fibrillation	1	1	0.27933	53.7136	0.0186167	1	0.309635	1	SCN5A;
IgE level control	1	8	0.27933	6.77288	0.139606	1	1	1	SPINK5;
Immune	1	2	0.27933	26.9904	0.0368879	1	0.513457	1	C1R;
Immunoglobulin antibodies present	1	1	0.27933	53.7136	0.0186167	1	0.309635	1	ATM;
Immunology	8	148	2.23464	2.90687	0.00660153	1	0.309635	1	ATM; C4A; CFH; INSR; LYST; SERPING1; SLC35A2; SPINK5;
Impaired horizontal smooth pursuit	1	3	0.27933	18.0235	0.0548197	1	0.699616	1	ATXN2;
Impaired sensation of all modalities, distal	1	1	0.27933	53.7136	0.0186167	1	0.309635	1	SERPING1;
Impaired spermatogenesis	1	1	0.27933	53.7136	0.0186167	1	0.309635	1	ATM;
Imperforate anus	1	16	0.27933	3.38855	0.25977	1	1	1	KMT2D;
In 1 family, heterozygous mutations were associated with hypobetalipoproteinemia and acanthocytes without neurologic abnormalities	1	1	0.27933	53.7136	0.0186167	1	0.309635	1	PANK2;
Inability to run	1	3	0.27933	18.0235	0.0548197	1	0.699616	1	ACTA1;
In adults, may be considered part of a spectrum with hemolytic-uremic syndrome (HUS,	1	1	0.27933	53.7136	0.0186167	1	0.309635	1	ADAMTS13;
Incidence, 1 in 500 heterozygotes, 1 in 1,000,000 homozygotes	2	7	0.558659	15.4015	0.00682257	1	0.309635	1	ABCA1; APOA2;
Incidence of 1 in 1,000,000	1	1	0.27933	53.7136	0.0186167	1	0.309635	1	F5;
Incidence of 1 in 500,000 live births	1	2	0.27933	26.9904	0.0368879	1	0.513457	1	F10;
Incomplete eyelid closure	1	1	0.27933	53.7136	0.0186167	1	0.309635	1	ABCA1;
Incomplete penetrance	1	36	0.27933	1.50655	0.491933	1	1	1	VWF;
Incomplete separation of the cochlea from the internal auditory canal	1	1	0.27933	53.7136	0.0186167	1	0.309635	1	COL4A6;
Incontinence	2	9	0.558659	11.9827	0.0114113	1	0.309635	1	PANK2; PSAP;
Increased ammonia with exercise	1	1	0.27933	53.7136	0.0186167	1	0.309635	1	PYGM;
Increased blood urea nitrogen (BUN)	2	5	0.558659	21.5498	0.00333011	1	0.277769	1	ADAMTS13; CFH;
Increased connective tissue and fat in muscles	1	1	0.27933	53.7136	0.0186167	1	0.309635	1	DYSF;
Increased creatine kinase	2	5	0.558659	21.5498	0.00333011	1	0.277769	1	DYSF; PYGM;
Increased creatinine	2	4	0.558659	26.9238	0.00202296	1	0.185541	1	ADAMTS13; CFH;
Increased digital ulnar loop and hypothenar loop patterns	1	1	0.27933	53.7136	0.0186167	1	0.309635	1	KMT2D;
Increased endo- and perimysial connective tissue	2	3	0.558659	35.8686	0.0010241	1	0.102429	0.642515	COL6A1; COL6A3;
Increased fatigue	1	1	0.27933	53.7136	0.0186167	1	0.309635	1	DYSF;
Increased fatty infiltration	1	2	0.27933	26.9904	0.0368879	1	0.513457	1	ACTA1;
Increased fetal loss	1	1	0.27933	53.7136	0.0186167	1	0.309635	1	F5;
Increased frequency in Ashkenazi Jewish population and in Finland	1	1	0.27933	53.7136	0.0186167	1	0.309635	1	VPS13B;
Increased gonadotropin-independent gonadal testosterone secretion	1	1	0.27933	53.7136	0.0186167	1	0.309635	1	LHCGR;
Increased laxity of ankles	2	3	0.558659	35.8686	0.0010241	1	0.102429	0.642515	COL6A1; COL6A3;
Increased laxity of fingers	2	3	0.558659	35.8686	0.0010241	1	0.102429	0.642515	COL6A1; COL6A3;
Increased laxity of wrists	2	3	0.558659	35.8686	0.0010241	1	0.102429	0.642515	COL6A1; COL6A3;
Increased levels of alpha fetoprotein	1	1	0.27933	53.7136	0.0186167	1	0.309635	1	ATM;
Increased levels of carcinoembryonic antigen	1	1	0.27933	53.7136	0.0186167	1	0.309635	1	ATM;
Increased levels of T cells bearing gamma/delta antigen receptor	1	1	0.27933	53.7136	0.0186167	1	0.309635	1	ATM;
Increased lumbar lordosis	1	6	0.27933	9.02675	0.106642	1	1	1	COL2A1;
Increased megakaryocyte colony forming units (CFU-MK)	1	2	0.27933	26.9904	0.0368879	1	0.513457	1	ANKRD26;
Increased nasal-potential difference (some)	1	2	0.27933	26.9904	0.0368879	1	0.513457	1	CFTR;
Increased numbers of type 1 fibers	1	3	0.27933	18.0235	0.0548197	1	0.699616	1	ACTA1;
Increased pituitary thyroid-stimulating hormone (TSH)	1	1	0.27933	53.7136	0.0186167	1	0.309635	1	THRB;
Increased plasma free cholesterol	1	1	0.27933	53.7136	0.0186167	1	0.309635	1	LCAT;
Increased plasma phospholipids	1	1	0.27933	53.7136	0.0186167	1	0.309635	1	LCAT;
Increased plasma thrombopoietin (TPO)	1	2	0.27933	26.9904	0.0368879	1	0.513457	1	ANKRD26;
Increased plasma triglycerides	1	1	0.27933	53.7136	0.0186167	1	0.309635	1	LCAT;
Increased plasma VLDL, LDL	1	1	0.27933	53.7136	0.0186167	1	0.309635	1	LCAT;
Increased platelet aggregation with ristocetin	1	1	0.27933	53.7136	0.0186167	1	0.309635	1	GP1BA;
Increased prevalence in individuals of Turkish descent	1	1	0.27933	53.7136	0.0186167	1	0.309635	1	PLG;
Increased risk for preeclampsia	1	1	0.27933	53.7136	0.0186167	1	0.309635	1	F5;
Increased risk in heterozygotes	1	1	0.27933	53.7136	0.0186167	1	0.309635	1	ATM;
Increased serum creatine kinase	2	32	0.558659	3.37283	0.119114	1	1	1	COL4A1; DYSF;
Increased serum ferritin	1	7	0.27933	7.73905	0.123279	1	1	1	CP;
Increased serum lactate dehydrogenase (LDH)	1	1	0.27933	53.7136	0.0186167	1	0.309635	1	ADAMTS13;
Increased susceptibility to infections	1	2	0.27933	26.9904	0.0368879	1	0.513457	1	KMT2D;
Increased total white blood count	1	2	0.27933	26.9904	0.0368879	1	0.513457	1	ANKRD26;
Increased uric acid with exercise	1	1	0.27933	53.7136	0.0186167	1	0.309635	1	PYGM;
Increased urinary sulfatides	1	1	0.27933	53.7136	0.0186167	1	0.309635	1	PSAP;
Increased variation in fiber size	1	2	0.27933	26.9904	0.0368879	1	0.513457	1	DYSF;
Infantile hemiparesis	1	1	0.27933	53.7136	0.0186167	1	0.309635	1	COL4A1;
Infants show normal size and appearance	1	1	0.27933	53.7136	0.0186167	1	0.309635	1	COMP;
Inguinal hernia	6	44	1.67598	7.33512	0.000155099	1	0.0519442	0.325836	COL1A1; COL1A2; COL2A1; COL3A1; COL5A2; HSPG2;
Inguinal hernias	1	5	0.27933	10.8285	0.0896908	1	1	1	COL2A1;
Inspiratory stridor in early life	1	1	0.27933	53.7136	0.0186167	1	0.309635	1	SCN4A;
Insulin resistant diabetes mellitus	1	1	0.27933	53.7136	0.0186167	1	0.309635	1	INSR;
Intellectual disability	1	2	0.27933	26.9904	0.0368879	1	0.513457	1	DCHS1;
Intermediate levels of factor X in mildly symptomatic heterozygotes	1	1	0.27933	53.7136	0.0186167	1	0.309635	1	F10;
Intermittent thrombocytopenia	1	2	0.27933	26.9904	0.0368879	1	0.513457	1	GP1BA;
Internal Genitalia (Female)	9	96	2.51397	5.04072	7.58218e-05	1	0.0274748	0.172344	ATM; CFTR; COL3A1; F10; GP1BA; INSR; LRP2; PLG; VWF;
Internal Genitalia (Male)	8	148	2.23464	2.90687	0.00660153	1	0.309635	1	ACTB; ATM; ATRX; CFTR; HSPG2; INSR; KMT2D; SMARCA2;
Intestinal edema	1	1	0.27933	53.7136	0.0186167	1	0.309635	1	SERPING1;
Intestinal malrotation	2	5	0.558659	21.5498	0.00333011	1	0.277769	1	KMT2D; LRP2;
Intracranial aneurysm	1	2	0.27933	26.9904	0.0368879	1	0.513457	1	COL3A1;
Intracranial hemorrhage	1	8	0.27933	6.77288	0.139606	1	1	1	F10;
Intrafamilial variability	1	6	0.27933	9.02675	0.106642	1	1	1	COL7A1;
Intramuscular hematomas	1	2	0.27933	26.9904	0.0368879	1	0.513457	1	F10;
Intrauterine growth retardation	2	39	0.558659	2.76761	0.163882	1	1	1	NODAL; SMARCA2;
Inverted V-shaped upper lip	1	2	0.27933	26.9904	0.0368879	1	0.513457	1	ATRX;
Involuntary movements	1	3	0.27933	18.0235	0.0548197	1	0.699616	1	PANK2;
Involves upper and lower proximal muscles	1	1	0.27933	53.7136	0.0186167	1	0.309635	1	DYSF;
Iris coloboma	2	13	0.558659	8.29857	0.0235416	1	0.386599	1	ACTB; LRP2;
Iris hypoplasia	1	5	0.27933	10.8285	0.0896908	1	1	1	LRP2;
Iron deposition in basal ganglia, liver, pancreas, visceral organs detectable by CT and MRI	1	1	0.27933	53.7136	0.0186167	1	0.309635	1	CP;
Iron deposition in pallidal nuclei	1	1	0.27933	53.7136	0.0186167	1	0.309635	1	PANK2;
Iron deposits in the globus pallidus, caudate, and substantia nigra	1	1	0.27933	53.7136	0.0186167	1	0.309635	1	PANK2;
Irregular acetabulum	1	1	0.27933	53.7136	0.0186167	1	0.309635	1	COMP;
Irregular dentition	1	2	0.27933	26.9904	0.0368879	1	0.513457	1	DCHS1;
Irregular endplates	1	2	0.27933	26.9904	0.0368879	1	0.513457	1	COL2A1;
Irregular, flattened acetabula with medial spikes	1	1	0.27933	53.7136	0.0186167	1	0.309635	1	COL11A1;
Irregular mushroomed metaphyses	1	1	0.27933	53.7136	0.0186167	1	0.309635	1	COMP;
Irregular white dots at the vitreoretinal interface	1	1	0.27933	53.7136	0.0186167	1	0.309635	1	COL18A1;
Islets of Langerhans hyperplasia	1	1	0.27933	53.7136	0.0186167	1	0.309635	1	INSR;
Isochromosome 17q frequent in cytogenetic studies	1	3	0.27933	18.0235	0.0548197	1	0.699616	1	BRCA2;
Isolated cases	2	49	0.558659	2.2029	0.231626	1	1	1	ACTA1; SMARCA2;
Itching	1	1	0.27933	53.7136	0.0186167	1	0.309635	1	FECH;
Jaundice	1	28	0.27933	1.93683	0.409364	1	1	1	LYST;
Jaundice, neonatal	1	3	0.27933	18.0235	0.0548197	1	0.699616	1	ADAMTS13;
Joint contractures	3	49	0.837989	3.29888	0.062932	1	0.801757	1	ACTA1; COL2A1; COL7A1;
Joint deformities (may develop over time)	1	2	0.27933	26.9904	0.0368879	1	0.513457	1	ACTA1;
Joint dislocation (hip, shoulder, elbow, knee, or clavicle)	2	3	0.558659	35.8686	0.0010241	1	0.102429	0.642515	COL1A1; COL5A2;
Joint hyperextensibility	2	7	0.558659	15.4015	0.00682257	1	0.309635	1	KMT2D; VPS13B;
Joint hypermobility	3	11	0.837989	14.6846	0.000944758	1	0.102429	0.642515	COL11A1; COL1A1; COL5A2;
Joint hypermobility (large and small joints)	1	2	0.27933	26.9904	0.0368879	1	0.513457	1	COL3A1;
Joint laxity	4	36	1.11732	5.98144	0.00434814	1	0.309635	1	COL1A2; COMP; DCHS1; ZNF469;
Joint laxity decreases with age	1	2	0.27933	26.9904	0.0368879	1	0.513457	1	COL3A1;
Joint laxity, severe	2	2	0.558659	53.7136	0.000345633	1	0.0541835	0.339883	COL1A1; COL1A2;
Joint pains	1	2	0.27933	26.9904	0.0368879	1	0.513457	1	COL2A1;
Joints	2	23	0.558659	4.69206	0.067644	1	0.859312	1	C1R; SERPINF2;
Joint stiffness	1	6	0.27933	9.02675	0.106642	1	1	1	COL2A1;
Junctional escape ventricular capture bigeminy (in some patients)	1	1	0.27933	53.7136	0.0186167	1	0.309635	1	SCN5A;
Juvenile colloid milium	1	1	0.27933	53.7136	0.0186167	1	0.309635	1	PLG;
Juvenile ovarian granulosa cell tumor	1	1	0.27933	53.7136	0.0186167	1	0.309635	1	INSR;
Keratan sulfaturia in some patients	1	1	0.27933	53.7136	0.0186167	1	0.309635	1	COL2A1;
Keratoconus	2	8	0.558659	13.4787	0.00898534	1	0.309635	1	COL3A1; ZNF469;
Keratoglobus	1	2	0.27933	26.9904	0.0368879	1	0.513457	1	ZNF469;
Kidney biopsy shows absence of differentiated proximal tubules	1	4	0.27933	13.5289	0.0724187	1	0.8776	1	AGT;
Kidney malformation. Absent kidney. Duplicated kidney. Duplicated collecting system. Horseshoe kidney. Renal ectopia. Hypergonadotropic hypogonadism. Cryptorchidism.	1	1	0.27933	53.7136	0.0186167	1	0.309635	1	FANCE;
Kidneys	15	276	4.18994	2.92106	0.00022163	1	0.0541835	0.339883	ADAMTS13; AGT; ATRX; BRCA2; C4A; CFH; COL4A4; COL4A5; DCHS1; FN1; KMT2D; LCAT; PLG; PYGM; SLC35A2;
KNIEST DYSPLASIA	1	1	0.27933	53.7136	0.0186167	1	0.309635	1	COL2A1;
Kyphoscoliosis	3	34	0.837989	4.75384	0.0250039	1	0.410005	1	ACTB; ATRX; HSPG2;
Kyphoscoliosis (approximately 30%)	1	1	0.27933	53.7136	0.0186167	1	0.309635	1	ATRX;
Kyphosis	8	56	2.23464	7.68159	8.69546e-06	0.192204	0.00600639	0.0376769	COL1A1; COL1A2; COL2A1; COL6A1; COL6A3; COMP; HSPG2; PPIB;
Lab	21	266	5.86592	4.24241	2.99259e-08	0.000661481	5.51235e-05	0.000345779	ALB; APOA1; APOA5; APOB; BRCA2; C1R; CFTR; COL1A1; F9; FANCE; FGA; FGB; GSN; HBB; KNG1; LHCGR; MYH7; SERPINF2; SPINK5; THRB; TTR;
Laboratory Abnormalities	42	712	11.7318	3.16921	4.03061e-11	8.90926e-07	1.78185e-07	1.11772e-06	ABCA1; ACTA1; ACTB; ADAMTS13; ALDH3A2; APOA2; ATM; ATRX; B2M; C4A; CETP; CFH; CFTR; COL11A1; COL1A2; COL2A1; COL3A1; COL4A1; COL4A4; COL4A5; COL6A1; COL6A3; CP; DYSF; F10; F5; F9; FECH; GP1BA; INSR; LCAT; LRP2; MYH7; PANK2; PLG; PSAP; PYGM; SCN4A; SERPING1; SLC35A2; VWF; ZNF469;
Lack of speech	1	7	0.27933	7.73905	0.123279	1	1	1	SMARCA2;
Large anterior fontanel	1	11	0.27933	4.92741	0.186792	1	1	1	LRP2;
Large anterior fontanelle	2	8	0.558659	13.4787	0.00898534	1	0.309635	1	COL1A1; COL1A2;
Large anterior fontanels	1	1	0.27933	53.7136	0.0186167	1	0.309635	1	DCHS1;
Large clitoris	1	1	0.27933	53.7136	0.0186167	1	0.309635	1	INSR;
Large corneae	1	1	0.27933	53.7136	0.0186167	1	0.309635	1	COL11A1;
Large corpus callosum	1	1	0.27933	53.7136	0.0186167	1	0.309635	1	VPS13B;
Large ears	1	27	0.27933	2.00854	0.398144	1	1	1	INSR;
Large feet	1	5	0.27933	10.8285	0.0896908	1	1	1	INSR;
Large, fissured tongue	1	1	0.27933	53.7136	0.0186167	1	0.309635	1	INSR;
Large fontanelles	3	13	0.837989	12.4272	0.00159289	1	0.154426	0.968686	AGT; COL1A1; COL1A2;
Large hands	1	6	0.27933	9.02675	0.106642	1	1	1	INSR;
Large mouth	3	8	0.837989	20.1845	0.000334267	1	0.0541835	0.339883	ACTB; INSR; SMARCA2;
Large open anterior fontanel	1	1	0.27933	53.7136	0.0186167	1	0.309635	1	COL11A1;
Large penis	1	3	0.27933	18.0235	0.0548197	1	0.699616	1	INSR;
Large platelets	1	5	0.27933	10.8285	0.0896908	1	1	1	GP1BA;
Large prominent ears	1	1	0.27933	53.7136	0.0186167	1	0.309635	1	KMT2D;
Large tarsal bones	1	2	0.27933	26.9904	0.0368879	1	0.513457	1	COL2A1;
Laryngeal edema	1	1	0.27933	53.7136	0.0186167	1	0.309635	1	SERPING1;
Laryngeal edema can result in asphyxiation	1	1	0.27933	53.7136	0.0186167	1	0.309635	1	SERPING1;
Larynx	2	46	0.558659	2.34654	0.211021	1	1	1	PLG; SERPING1;
Late ossifying epiphyses	1	2	0.27933	26.9904	0.0368879	1	0.513457	1	COMP;
Later onset has been reported	1	4	0.27933	13.5289	0.0724187	1	0.8776	1	MYH7;
Lattice corneal dystrophy	1	3	0.27933	18.0235	0.0548197	1	0.699616	1	GSN;
Left anterior or posterior hemiblock	1	1	0.27933	53.7136	0.0186167	1	0.309635	1	SCN5A;
Left bundle branch block	1	2	0.27933	26.9904	0.0368879	1	0.513457	1	SCN5A;
Left ventricular enlargement	1	2	0.27933	26.9904	0.0368879	1	0.513457	1	SCN5A;
Left ventricular hypertrophy	1	26	0.27933	2.08576	0.386711	1	1	1	ABCA1;
Legg-Calve-Perthes disease	1	1	0.27933	53.7136	0.0186167	1	0.309635	1	COL2A1;
Lens dislocation	1	3	0.27933	18.0235	0.0548197	1	0.699616	1	COL11A1;
Lens opacities	2	3	0.558659	35.8686	0.0010241	1	0.102429	0.642515	COL4A4; COL4A5;
Leukemia	1	8	0.27933	6.77288	0.139606	1	1	1	ATM;
Leukopenia	3	15	0.837989	10.7714	0.0024651	1	0.21883	1	C4A; LYST; VPS13B;
Leydig cell hyperplasia	1	1	0.27933	53.7136	0.0186167	1	0.309635	1	INSR;
LEYDIG CELL HYPOPLASIA, TYPE I	1	1	0.27933	53.7136	0.0186167	1	0.309635	1	LHCGR;
Lichenified lesions	1	1	0.27933	53.7136	0.0186167	1	0.309635	1	COL7A1;
Lichenified skin	1	1	0.27933	53.7136	0.0186167	1	0.309635	1	INSR;
Ligamentous laxity	1	2	0.27933	26.9904	0.0368879	1	0.513457	1	COMP;
Light-sensitive dermatitis	1	2	0.27933	26.9904	0.0368879	1	0.513457	1	FECH;
Ligneous conjunctivitis	1	1	0.27933	53.7136	0.0186167	1	0.309635	1	PLG;
Ligneous gingivitis	1	1	0.27933	53.7136	0.0186167	1	0.309635	1	PLG;
Limb ataxia	1	15	0.27933	3.61431	0.245716	1	1	1	ATXN2;
Limb contractures (in 25%)	1	3	0.27933	18.0235	0.0548197	1	0.699616	1	ACTA1;
Limbs	19	339	5.30726	3.01199	2.17675e-05	0.481149	0.0109405	0.0686275	ACTA1; ATRX; B2M; C4A; COL11A1; COL1A1; COL1A2; COL2A1; COL5A2; COL6A1; COL6A3; COMP; DCHS1; HSPG2; KMT2D; PPIB; SLC35A2; TTR; VPS13B;
Limitations of joint function	1	1	0.27933	53.7136	0.0186167	1	0.309635	1	COMP;
Limited elbow and hip extension	1	2	0.27933	26.9904	0.0368879	1	0.513457	1	COMP;
Limited elbow extension	1	8	0.27933	6.77288	0.139606	1	1	1	COL2A1;
Limited hip movement	1	1	0.27933	53.7136	0.0186167	1	0.309635	1	COMP;
Limited joint mobility	1	3	0.27933	18.0235	0.0548197	1	0.699616	1	COL2A1;
Limited vision	1	1	0.27933	53.7136	0.0186167	1	0.309635	1	ACTB;
Lingual adhesions	1	2	0.27933	26.9904	0.0368879	1	0.513457	1	COL7A1;
Lissencephaly	1	4	0.27933	13.5289	0.0724187	1	0.8776	1	ACTB;
Liver	5	256	1.39665	1.05115	0.519758	1	1	1	ABCA1; ADAMTS13; FECH; INSR; LYST;
Liver failure	1	6	0.27933	9.02675	0.106642	1	1	1	FECH;
Lobeless ears	1	2	0.27933	26.9904	0.0368879	1	0.513457	1	COL3A1;
Long bone deformity evident at birth or in the first 2 years of life	2	2	0.558659	53.7136	0.000345633	1	0.0541835	0.339883	COL1A1; COL1A2;
Long eyelashes in irregular rows	1	1	0.27933	53.7136	0.0186167	1	0.309635	1	HSPG2;
Long face	1	20	0.27933	2.71118	0.31342	1	1	1	ACTA1;
Long finger flexion contractures of the last four fingers	2	3	0.558659	35.8686	0.0010241	1	0.102429	0.642515	COL6A1; COL6A3;
Long fingers	1	6	0.27933	9.02675	0.106642	1	1	1	COL11A1;
Long palpebral fissures	1	3	0.27933	18.0235	0.0548197	1	0.699616	1	KMT2D;
Long philtrum	3	54	0.837989	2.99348	0.0792765	1	0.958604	1	ACTB; COL11A1; SMARCA2;
Long, thin clavicles	1	1	0.27933	53.7136	0.0186167	1	0.309635	1	COL11A1;
Long, thin limbs	2	3	0.558659	35.8686	0.0010241	1	0.102429	0.642515	COL6A1; COL6A3;
Long tract signs	1	13	0.27933	4.16993	0.216807	1	1	1	A2M;
Lop ears	2	6	0.558659	17.9641	0.00493379	1	0.309635	1	COL1A1; COL5A2;
Lordosis	1	15	0.27933	3.61431	0.245716	1	1	1	COL2A1;
Loss of eyebrows	1	2	0.27933	26.9904	0.0368879	1	0.513457	1	SMARCA2;
Loss of galactose and sialic acid from multiple branches of complex type N-glycans (in some patients)	1	1	0.27933	53.7136	0.0186167	1	0.309635	1	SLC35A2;
Loss of nails	1	5	0.27933	10.8285	0.0896908	1	1	1	COL7A1;
Loss of speech	1	7	0.27933	7.73905	0.123279	1	1	1	PSAP;
Loss of tumor suppressor gene	1	3	0.27933	18.0235	0.0548197	1	0.699616	1	BRCA2;
Loss of vision	1	6	0.27933	9.02675	0.106642	1	1	1	LRP2;
Low anterior hairline	1	6	0.27933	9.02675	0.106642	1	1	1	SMARCA2;
Low birth weight	4	25	1.11732	8.61222	0.0010965	1	0.109176	0.684837	ACTB; COL1A1; COL1A2; VPS13B;
Low birth weight for dates	1	1	0.27933	53.7136	0.0186167	1	0.309635	1	THRB;
Low birth weight. Small stature.	1	1	0.27933	53.7136	0.0186167	1	0.309635	1	FANCE;
Low hairline	1	3	0.27933	18.0235	0.0548197	1	0.699616	1	HSPG2;
Low level of C4 and C2	1	1	0.27933	53.7136	0.0186167	1	0.309635	1	SERPING1;
Low nasal bridge	2	20	0.558659	5.39552	0.0526698	1	0.699616	1	ATRX; COL2A1;
Low-normal platelet count (89-290 x 10(9)/L)	1	1	0.27933	53.7136	0.0186167	1	0.309635	1	GP1BA;
Low plasma HDL	1	1	0.27933	53.7136	0.0186167	1	0.309635	1	LCAT;
Low posterior hair line	1	2	0.27933	26.9904	0.0368879	1	0.513457	1	ACTB;
Low-set ears	6	97	1.67598	3.32769	0.00955427	1	0.309635	1	ACTB; ATRX; COL11A1; HSPG2; INSR; LRP2;
Low weight (15 of 21)	1	1	0.27933	53.7136	0.0186167	1	0.309635	1	SMARCA2;
Low weight due to poor feeding	2	3	0.558659	35.8686	0.0010241	1	0.102429	0.642515	COL6A1; COL6A3;
Lumbar kyphoscoliosis	1	1	0.27933	53.7136	0.0186167	1	0.309635	1	COL2A1;
Lumbar lordosis	4	11	1.11732	19.5633	3.51502e-05	0.776961	0.0143882	0.0902542	ACTA1; COL2A1; COMP; HSPG2;
Lung	13	171	3.63128	4.08639	1.98285e-05	0.438288	0.0104354	0.0654595	ADAMTS13; AGT; C4A; CFTR; COL1A1; COL1A2; COL2A1; COL3A1; HABP2; HSPG2; KMT2D; LRP2; PLG;
Luton and Torrance type differentiated based on histologic findings in cartilage	1	1	0.27933	53.7136	0.0186167	1	0.309635	1	COL2A1;
Luton type - hypercellular resting cartilage, normal and large cells, normal column formation, focal degenerating chondrocyte incorporation and focal disorganization	1	1	0.27933	53.7136	0.0186167	1	0.309635	1	COL2A1;
Lymphadenopathy in late phase	1	1	0.27933	53.7136	0.0186167	1	0.309635	1	LYST;
Lymphocytopenia	1	1	0.27933	53.7136	0.0186167	1	0.309635	1	ATM;
Macrocephaly	4	60	1.11732	3.58926	0.025458	1	0.417141	1	COL2A1; LRP2; PLG; ZNF469;
Macrostomia	1	9	0.27933	6.02117	0.155631	1	1	1	ATRX;
Macular degeneration	1	10	0.27933	5.41966	0.171358	1	1	1	ALDH3A2;
Macular hypoplasia	2	2	0.558659	53.7136	0.000345633	1	0.0541835	0.339883	COL18A1; LYST;
Majority of cases are sporadic	1	9	0.27933	6.02117	0.155631	1	1	1	KMT2D;
Majority of Wilms tumors are sporadic	1	3	0.27933	18.0235	0.0548197	1	0.699616	1	BRCA2;
Malabsorption	1	10	0.27933	5.41966	0.171358	1	1	1	KMT2D;
Malar hypoplasia	1	15	0.27933	3.61431	0.245716	1	1	1	COL2A1;
Male infertility (98%) due to congenital bilateral absence of the vas deferens (CBAVD)	1	3	0.27933	18.0235	0.0548197	1	0.699616	1	CFTR;
Male-limited sexual precocity	1	1	0.27933	53.7136	0.0186167	1	0.309635	1	LHCGR;
Male preponderance	1	1	0.27933	53.7136	0.0186167	1	0.309635	1	NOTCH1;
[truncated: 1,018 more rows]

## Sheet: COSMIC
Analysis: COSMIC
[truncated: 39 more rows]
