# Supplementary material for: Comparison of the Transcriptomes and Proteomes of Serum Exosomes from Marek’s Disease Virus-Vaccinated and Protected and Lymphoma-Bearing Chickens
Source: Genes (Basel). 2019 Feb 5;10(2):116. doi: 10.3390/genes10020116 (PMC6410298; doi:10.3390/genes10020116)
Supplement: Supplementary file 1 [file genes-10-00116-s001.zip › Supplementary Data/Supplementary file 4 exosomal proteome.xlsx]

## Sheet: UD35-13
Protein count = 606
Peptide count = 1300
Matching spectra = 3147
Peptide e-value cutoff = 0.01
FDR spectrum matches = 0.0031675641431739
FDR peptide = 0.00763358778625954
Fasta = Gallus_gallus_MDV_RefSeq_2017-06-09_combined.fa
Unique peptides only = false
Remove single peptide proteins = true
Remove single spectrum proteins = false
Retain multi algorithm single spectrum proteins = false
Description	% Coverage	spectra	unique spectra	peptides	unique peptides
XP_004945537.1 PREDICTED: phosphatidylinositol 4-kinase alpha isoform X1 [Gallus gallus]	1.84	2	0	2	0
Engine	Scans	File	Sequence	Theoretical m/z	Measured m/z	Delta m/z	Charge	E-value	Ion counts	Proteins
Xtandem	23249	KP_217432_13.mgf	A+42.0106ATVAAAAAAAATAAAAAAATAAAP+15.9949TAAAAAAPSAGVGR	787.909	788.423	0.51375	4	1.5e-08	b_ions=9;y_ions=8	2
Xtandem	19050	KP_217432_13.mgf	M+42.0106+31.9898AAAT+79.9663VAAAAAAAATAAAAAAATAAAPTAAAAAAPSAG	784.371	784.878	0.50675	4	0.0024	b_ions=2;y_ions=16	2
XP_015142119.1 PREDICTED: voltage-dependent L-type calcium channel subunit alpha-1C isoform X29 [Gallus gallus]	2.08	2	0	2	0
Engine	Scans	File	Sequence	Theoretical m/z	Measured m/z	Delta m/z	Charge	E-value	Ion counts	Proteins
Xtandem	22177	KP_217432_13.mgf	ARPVSLTVPSPTAGSSRQFHGSASSLVEAVLISEGLMQ+0.9840FAQDPK	1139.33	1139.33	-2.5e-05	4	3.9e-07	b_ions=6;y_ions=8	32
Xtandem	27129	KP_217432_13.mgf	VLRPLRLVSGVPSLQVVLNS+79.9663IIKAM+31.9898VP	753.431	753.947	0.51625	4	1.3e-06	b_ions=4;y_ions=9	32
XP_015154262.1 PREDICTED: sortilin [Gallus gallus]	3.71	6	6	3	3
Engine	Scans	File	Sequence	Theoretical m/z	Measured m/z	Delta m/z	Charge	E-value	Ion counts	Proteins
Xtandem	26345	KP_217432_13.mgf	NPTPIVLAVVAVLLVS+79.9663AVAGVLLVKK	666.656	667.17	0.514	4	2e-05	b_ions=7;y_ions=6	1
Xtandem	33321	KP_217432_13.mgf	P+42.0106RGTARLTAAVAAVALAAALR	516.306	516.308	0.0013	4	3.3e-05	b_ions=9;y_ions=7	1
Xtandem	26636	KP_217432_13.mgf	SP+15.9949NP+15.9949TP+15.9949IVLAVVAVLLVSAVAGVLLVKK	704.682	704.938	0.2555	4	9e-05	b_ions=6;y_ions=7	1
Xtandem	26645	KP_217432_13.mgf	SP+15.9949NP+15.9949TP+15.9949IVLAVVAVLLVSAVAGVLLVKK	704.682	705.188	0.5055	4	3.9e-06	b_ions=5;y_ions=8	1
Xtandem	33530	KP_217432_13.mgf	S+79.9663PNPTPIVLAVVAVLLVS+79.9663AVAGVLLVKK	732.669	732.933	0.26375	4	3.9e-08	b_ions=7;y_ions=6	1
Xtandem	35040	KP_217432_13.mgf	S+79.9663PNP+15.9949TP+15.9949IVLAVVAVLLVSAVAGVLLVKK	720.675	721.183	0.50775	4	2.3e-06	b_ions=7;y_ions=4	1
NP_001038140.1 interleukin-6 receptor subunit alpha precursor [Gallus gallus]	5.17	2	0	2	0
Engine	Scans	File	Sequence	Theoretical m/z	Measured m/z	Delta m/z	Charge	E-value	Ion counts	Proteins
Xtandem	35467	KP_217432_13.mgf	ARPPGLLRAALLLLTAASSAP+15.9949RR	597.609	598.115	0.506	4	6.2e-08	b_ions=7;y_ions=11	2
Xtandem	25593	KP_217432_13.mgf	R+42.0106PPGLLRAALLLLTAASSAP+15.9949RR	590.352	590.615	0.2625	4	5e-05	b_ions=8;y_ions=3	2
XP_015134089.1 PREDICTED: collagen alpha-6(IV) chain isoform X2 [Gallus gallus]	3.82	3	0	3	0
Engine	Scans	File	Sequence	Theoretical m/z	Measured m/z	Delta m/z	Charge	E-value	Ion counts	Proteins
Xtandem	25013	KP_217432_13.mgf	AGALLLLLPVLLLCLRAEPA	515.568	516.062	0.4945	4	6.6e-06	b_ions=7;y_ions=4	2
Xtandem	24373	KP_217432_13.mgf	E-18.0106GVVISGAP+15.9949GDPGNPGIPGPP+15.9949GDEGISGLPGFPGAPGFPGLER	1002.24	1002.49	0.252	4	1.9e-05	b_ions=13;y_ions=10	2
Xtandem	25249	KP_217432_13.mgf	P+42.0106+15.9949AP+15.9949GRAGALLLLLPVLLLCLR	561.592	561.852	0.2605	4	0.00084	b_ions=5;y_ions=7	2
NP_001041731.2 protein FAM118B [Gallus gallus]	8.38	4	0	4	0
Engine	Scans	File	Sequence	Theoretical m/z	Measured m/z	Delta m/z	Charge	E-value	Ion counts	Proteins
Xtandem	26145	KP_217432_13.mgf	KP+15.9949RELVLVIGTGISAAVAPQVPALKS	658.39	658.403	0.01225	4	1.5e-06	b_ions=9;y_ions=9	4
Xtandem	25344	KP_217432_13.mgf	TKKPRELVLVIGTGISAAVAP+15.9949Q	566.833	567.337	0.504	4	2.8e-07	b_ions=6;y_ions=7	4
Xtandem	34547	KP_217432_13.mgf	T+79.9663KKPRELVLVIGTGISAAVAPQVPALK	709.911	710.425	0.51425	4	7.1e-06	b_ions=6;y_ions=7	4
Xtandem	34719	KP_217432_13.mgf	VLVIGTGISAAVAPQ+0.9840VPALKSWK	577.337	577.592	0.25525	4	4.6e-08	b_ions=5;y_ions=11	4
XP_015133859.1 PREDICTED: NHS-like protein 2 isoform X6 [Gallus gallus]	2.61	2	0	2	0
Engine	Scans	File	Sequence	Theoretical m/z	Measured m/z	Delta m/z	Charge	E-value	Ion counts	Proteins
Xtandem	34497	KP_217432_13.mgf	AKVPPPVPKKPSVLYLPLTPAPVQQAG	698.911	699.168	0.2565	4	5.6e-08	b_ions=4;y_ions=8	8
Xtandem	33680	KP_217432_13.mgf	RVKPPVAEKPPLAKRPPCILP+15.9949KP+15.9949VALR	751.455	751.697	0.243	4	2.2e-08	b_ions=6;y_ions=11	8
XP_015155274.1 PREDICTED: excitatory amino acid transporter 5-like [Gallus gallus]	6.11	3	3	3	3
Engine	Scans	File	Sequence	Theoretical m/z	Measured m/z	Delta m/z	Charge	E-value	Ion counts	Proteins
Xtandem	33843	KP_217432_13.mgf	GLAIHGLVLLP+15.9949LLFILITKKNPY+79.9663AFIK	776.207	776.207	2.5e-05	4	2.6e-07	b_ions=4;y_ions=9	1
Xtandem	25242	KP_217432_13.mgf	LLPLLFILIT+79.9663KKNPYAFIK	582.094	582.105	0.01125	4	2.6e-06	b_ions=7;y_ions=4	1
Xtandem	23989	KP_217432_13.mgf	NPY+79.9663AFIKGILQALLIALATSSSSAT+79.9663LPITLKCLLENNGIDR	1126.58	1126.58	-0.0095	4	1.5e-06	b_ions=4;y_ions=9	1
XP_015150098.1 PREDICTED: transmembrane protein 8A isoform X2 [Gallus gallus]	6.18	3	3	3	3
Engine	Scans	File	Sequence	Theoretical m/z	Measured m/z	Delta m/z	Charge	E-value	Ion counts	Proteins
Xtandem	25300	KP_217432_13.mgf	GAGPALRLLLP+15.9949LLQLLALP+15.9949AGR	564.599	564.61	0.01075	4	0.00034	b_ions=3;y_ions=11	1
Xtandem	26441	KP_217432_13.mgf	KILKYVLFVLGSLLIAMSLQLDR	659.146	659.653	0.50675	4	1.2e-06	b_ions=5;y_ions=9	1
Xtandem	25688	KP_217432_13.mgf	MARGAGPALRLLLPLLQ+0.9840LLALP+15.9949A	597.111	597.625	0.5145	4	1e-05	b_ions=3;y_ions=7	1
NP_001072949.1 actin, alpha cardiac muscle 1 [Gallus gallus]	25.2	26	0	10	0
Engine	Scans	File	Sequence	Theoretical m/z	Measured m/z	Delta m/z	Charge	E-value	Ion counts	Proteins
Xtandem	484	KP_217432_13.mgf	AGFAGDDAPR	488.724	488.724	-0.00035	2	0.0019	b_ions=6;y_ions=10	12
Xtandem	10213	KP_217432_13.mgf	AVFPSIVGRPR	599.853	599.85	-0.00295	2	8.9e-05	b_ions=3;y_ions=12	12
Xtandem	10405	KP_217432_13.mgf	AVFPSIVGRPR	599.853	599.85	-0.00295	2	2.9e-06	b_ions=6;y_ions=11	12
Xtandem	10597	KP_217432_13.mgf	AVFPSIVGRPR	599.853	599.85	-0.00295	2	3.7e-08	b_ions=6;y_ions=12	12
Xtandem	10789	KP_217432_13.mgf	AVFPSIVGRPR	599.853	599.85	-0.00295	2	9.4e-07	b_ions=6;y_ions=11	12
Xtandem	1329	KP_217432_13.mgf	DSYVGDEAQSKR	677.812	678.31	0.498	2	0.0047	b_ions=1;y_ions=9	12
Xtandem	710	KP_217432_13.mgf	DSYVGDEAQSKR	677.812	677.81	-0.0019	2	1.3e-06	b_ions=4;y_ions=12	12
Xtandem	771	KP_217432_13.mgf	DSYVGDEAQSKR	677.812	678.315	0.503	2	0.00067	b_ions=3;y_ions=9	12
Xtandem	922	KP_217432_13.mgf	DSYVGDEAQSKR	677.812	677.81	-0.0019	2	0.00062	b_ions=3;y_ions=8	12
Xtandem	8469	KP_217432_13.mgf	EITALAPSTMK	581.309	581.305	-0.0044	2	0.0016	b_ions=4;y_ions=9	12
Xtandem	10647	KP_217432_13.mgf	FPSIVGRPR	514.8	514.8	-0.0002	2	0.0018	b_ions=5;y_ions=8	12
Xtandem	8619	KP_217432_13.mgf	IWHHTFYNELR	505.917	505.917	0.000134	3	1.2e-05	b_ions=8;y_ions=14	7
Xtandem	8655	KP_217432_13.mgf	IWHHTFYNELR	758.375	758.365	-0.01	2	0.00052	b_ions=5;y_ions=9	7
Xtandem	8664	KP_217432_13.mgf	IWHHTFYNELR	758.375	758.875	0.5	2	8e-05	b_ions=7;y_ions=10	7
Xtandem	8718	KP_217432_13.mgf	IWHHTFYNELR	758.375	758.375	0.0002	2	5.7e-09	b_ions=8;y_ions=11	7
Xtandem	8816	KP_217432_13.mgf	IWHHTFYNELR	505.917	505.917	0.000134	3	5.6e-06	b_ions=9;y_ions=13	7
Xtandem	9019	KP_217432_13.mgf	IWHHTFYNELR	505.917	505.917	0.000134	3	0.00097	b_ions=8;y_ions=12	7
Xtandem	19541	KP_217432_13.mgf	LDLAGRDLTDYLMK	541.947	541.947	-0.0005	3	2.7e-05	b_ions=10;y_ions=11	12
Xtandem	8353	KP_217432_13.mgf	MQKEITALAPSTMK	516.938	516.937	-0.000933	3	2.6e-06	b_ions=10;y_ions=12	11
Xtandem	8415	KP_217432_13.mgf	MQKEITALAPSTMK	774.906	774.905	-0.0014	2	3.4e-09	b_ions=8;y_ions=11	11
Xtandem	8557	KP_217432_13.mgf	MQKEITALAPSTMK	516.938	516.937	-0.000933	3	2.6e-09	b_ions=13;y_ions=12	11
Xtandem	8620	KP_217432_13.mgf	MQKEITALAPSTMK	774.906	774.905	-0.0014	2	1.9e-08	b_ions=8;y_ions=11	11
Xtandem	18519	KP_217432_13.mgf	SYELPDGQVITIGNER	895.946	896.45	0.504	2	1.1e-08	b_ions=6;y_ions=13	12
Xtandem	18532	KP_217432_13.mgf	SYELPDGQVITIGNER	895.946	895.95	0.00385	2	3.7e-08	b_ions=7;y_ions=11	12
Xtandem	18738	KP_217432_13.mgf	SYELPDGQVITIGNER	895.946	895.945	-0.00115	2	5.4e-12	b_ions=9;y_ions=13	12
Xtandem	16881	KP_217432_13.mgf	YPIEHGIITNWDDMEK	980.956	980.955	-0.0007	2	0.00024	b_ions=7;y_ions=8	8
XP_003640567.2 PREDICTED: protein SON isoform X3 [Gallus gallus]	1.36	2	0	2	0
Engine	Scans	File	Sequence	Theoretical m/z	Measured m/z	Delta m/z	Charge	E-value	Ion counts	Proteins
Xtandem	16307	KP_217432_13.mgf	ANAAAMC+57.0215AKSGVPLPPSLMPMLSQ+0.9840K	643.57	643.817	0.24725	4	0.0058	b_ions=7;y_ions=11	3
Xtandem	26355	KP_217432_13.mgf	VRPLEEVLQ+0.9840P+15.9949VVKPKTLEAVTVVK	672.898	673.405	0.50725	4	5.3e-06	b_ions=5;y_ions=7	3
NP_990486.2 fatty acid synthase [Gallus gallus]	1.99	3	3	3	3
Engine	Scans	File	Sequence	Theoretical m/z	Measured m/z	Delta m/z	Charge	E-value	Ion counts	Proteins
Xtandem	25801	KP_217432_13.mgf	LLIEEALKLGP+15.9949VGGIFN+0.9840LAVVLK	606.613	607.115	0.50175	4	1.3e-06	b_ions=5;y_ions=5	1
Xtandem	20100	KP_217432_13.mgf	TGPGEPPKLDLN+0.9840NLLVNPEGPTITR	881.8	881.807	0.007	3	0.00052	b_ions=7;y_ions=12	1
Xtandem	25076	KP_217432_13.mgf	TLLEGDGVESIIGIIHGSLAEPR	792.759	792.757	-0.002433	3	0.0086	b_ions=8;y_ions=10	1
NP_001264093.1 40S ribosomal protein S2 [Gallus gallus]	4.55	2	2	2	2
Engine	Scans	File	Sequence	Theoretical m/z	Measured m/z	Delta m/z	Charge	E-value	Ion counts	Proteins
Xtandem	13217	KP_217432_13.mgf	SPYQEFTDHLAK	479.229	479.227	-0.001866	3	0.00039	b_ions=8;y_ions=12	1
Xtandem	19215	KP_217432_13.mgf	TYSYLTPDLWK	693.847	693.85	0.0028	2	0.0028	b_ions=7;y_ions=5	1
XP_001233329.2 PREDICTED: myosin regulatory light chain 2, smooth muscle minor isoform-like [Gallus gallus]	18.6	3	0	2	0
Engine	Scans	File	Sequence	Theoretical m/z	Measured m/z	Delta m/z	Charge	E-value	Ion counts	Proteins
Xtandem	20285	KP_217432_13.mgf	ELLTTMGDRFTDEEVDELYR	811.376	811.37	-0.006333	3	0.0023	b_ions=5;y_ions=13	5
Xtandem	20352	KP_217432_13.mgf	ELLTTMGDRFTDEEVDELYR	1216.56	1216.57	0.0005	2	2e-05	b_ions=6;y_ions=7	5
Xtandem	16647	KP_217432_13.mgf	GNFNYIEFTR	630.801	630.8	-0.0006	2	8.9e-06	b_ions=7;y_ions=9	5
XP_015154338.1 PREDICTED: immunoglobulin-like and fibronectin type III domain-containing protein 1 isoform X35 [Gallus gallus]	3.22	3	0	3	0
Engine	Scans	File	Sequence	Theoretical m/z	Measured m/z	Delta m/z	Charge	E-value	Ion counts	Proteins
Xtandem	18574	KP_217432_13.mgf	DGLP+15.9949AGAGAGVGGAGLAGAGAVGSPYG	536.51	536.775	0.2645	4	0.0095	b_ions=9;y_ions=15	47
Xtandem	20974	KP_217432_13.mgf	ISGLLY+79.9663GPGGLPAGDGARTGAGGSFVGEMEVLYSPDGLPMGAGVDATAVK	1204.58	1205.08	0.49875	4	3.1e-05	b_ions=8;y_ions=10	48
Xtandem	20369	KP_217432_13.mgf	LAGVGAAGLAGAGAVGSPYGKDGLPAGAGVGAAGVAGAGGLGSP+15.9949YGK	967.75	967.74	-0.00975	4	0.00072	b_ions=11;y_ions=12	35
XP_003643160.1 PREDICTED: sodium channel protein type 8 subunit alpha isoform X2 [Gallus gallus]	2.33	4	0	4	0
Engine	Scans	File	Sequence	Theoretical m/z	Measured m/z	Delta m/z	Charge	E-value	Ion counts	Proteins
Xtandem	24907	KP_217432_13.mgf	ALKT+79.9663ISVIPGLKTIVGALIQ+0.9840	529.81	530.07	0.26	4	4.9e-07	b_ions=7;y_ions=8	7
Xtandem	25759	KP_217432_13.mgf	ALKTIS+79.9663VIP+15.9949GLKTIVGALIQ+0.9840SVK	612.357	612.6	0.2425	4	6.3e-07	b_ions=6;y_ions=7	7
Xtandem	25686	KP_217432_13.mgf	IIGN+0.9840SVGALGNLTLVLAIIVFIF	590.351	590.865	0.51375	4	7.1e-06	b_ions=4;y_ions=11	12
Xtandem	25038	KP_217432_13.mgf	TISVIP+15.9949GLKTIVGALIQ+0.9840SVKK	546.336	546.842	0.50675	4	9.3e-05	b_ions=10;y_ions=6	7
NP_001004390.1 hemoglobin subunit rho [Gallus gallus]	6.8	6	0	2	0
Engine	Scans	File	Sequence	Theoretical m/z	Measured m/z	Delta m/z	Charge	E-value	Ion counts	Proteins
Xtandem	6399	KP_217432_13.mgf	LHVDPENFR	563.782	563.78	-0.0022	2	0.0041	b_ions=3;y_ions=7	7
Xtandem	6570	KP_217432_13.mgf	LHVDPENFR	563.782	563.78	-0.0022	2	0.0012	b_ions=4;y_ions=7	7
Xtandem	6612	KP_217432_13.mgf	LHVDPENFR	376.188	376.187	-0.001466	3	0.0083	b_ions=11;y_ions=4	7
Xtandem	6753	KP_217432_13.mgf	LHVDPENFR	563.782	563.78	-0.0022	2	0.0015	b_ions=4;y_ions=7	7
Xtandem	6937	KP_217432_13.mgf	LHVDPENFR	563.782	563.78	-0.0022	2	0.00092	b_ions=5;y_ions=8	7
Xtandem	19908	KP_217432_13.mgf	LLIVYPWTQR	644.871	644.87	-0.0008	2	6.5e-06	b_ions=6;y_ions=8	7
NP_001026652.1 histone H2B 8 [Gallus gallus]	21.43	11	0	3	0
Engine	Scans	File	Sequence	Theoretical m/z	Measured m/z	Delta m/z	Charge	E-value	Ion counts	Proteins
Xtandem	22923	KP_217432_13.mgf	AMGIMN+0.9840SFVNDIFER	872.902	872.9	-0.00185	2	5.9e-10	b_ions=10;y_ions=11	10
Xtandem	24148	KP_217432_13.mgf	AMGIMNSFVNDIFER	872.41	872.41	0.00015	2	1.9e-05	b_ions=4;y_ions=10	10
Xtandem	24319	KP_217432_13.mgf	AMGIMNSFVNDIFER	872.41	872.41	0.00015	2	1e-15	b_ions=12;y_ions=13	10
Xtandem	24625	KP_217432_13.mgf	AMGIMNSFVN+0.9840DIFER	872.902	872.905	0.00315	2	9.3e-07	b_ions=6;y_ions=11	10
Xtandem	24807	KP_217432_13.mgf	AMGIMN+0.9840SFVNDIFER	872.902	872.9	-0.00185	2	2.6e-13	b_ions=10;y_ions=12	10
Xtandem	24866	KP_217432_13.mgf	AMGIMN+0.9840SFVNDIFER	872.902	873.4	0.498	2	1.2e-05	b_ions=7;y_ions=10	10
Xtandem	7742	KP_217432_13.mgf	KESYSIYVYK	640.329	640.33	0.00135	2	0.0002	b_ions=7;y_ions=8	11
Xtandem	7929	KP_217432_13.mgf	KESYSIYVYK	640.329	640.33	0.00135	2	5.5e-05	b_ions=8;y_ions=8	11
Xtandem	8116	KP_217432_13.mgf	KESYSIYVYK	640.329	640.33	0.00135	2	0.00028	b_ions=7;y_ions=8	11
Xtandem	8307	KP_217432_13.mgf	KESYSIYVYK	640.329	640.33	0.00135	2	5.7e-05	b_ions=8;y_ions=8	11
Xtandem	14872	KP_217432_13.mgf	KESYSIYVYKVLK	540.635	540.633	-0.001567	3	4.5e-06	b_ions=8;y_ions=13	11
XP_015141023.1 PREDICTED: transmembrane protein 165 isoform X2 [Gallus gallus]	8.7	3	3	2	2
Engine	Scans	File	Sequence	Theoretical m/z	Measured m/z	Delta m/z	Charge	E-value	Ion counts	Proteins
Xtandem	26025	KP_217432_13.mgf	GRRGPAPLSGAAALALLVLLAAPAGLR	638.888	639.4	0.512	4	3.1e-07	b_ions=3;y_ions=9	1
Xtandem	26041	KP_217432_13.mgf	GRRGPAPLSGAAALALLVLLAAPAGLR	638.888	638.898	0.0095	4	0.00035	b_ions=4;y_ions=6	1
Xtandem	26281	KP_217432_13.mgf	RGP+15.9949AP+15.9949LSGAAALALLVLLAAPA	512.053	512.065	0.012	4	8.9e-08	b_ions=7;y_ions=7	1
XP_420167.1 PREDICTED: V-set and immunoglobulin domain-containing protein 4 isoform X2 [Gallus gallus]	9.04	3	0	3	0
Engine	Scans	File	Sequence	Theoretical m/z	Measured m/z	Delta m/z	Charge	E-value	Ion counts	Proteins
Xtandem	30319	KP_217432_13.mgf	EVTTMVKVAKVAVTKP+15.9949VIVAGELGLAVP	709.666	709.923	0.25675	4	0.0097	b_ions=13;y_ions=7	3
Xtandem	34502	KP_217432_13.mgf	VAKVAVTKPVIVAGELGLAVP+15.9949VGAKASLTCVAQ+0.9840	794.958	795.47	0.51175	4	5.1e-05	b_ions=7;y_ions=6	3
Xtandem	24310	KP_217432_13.mgf	VTKPVIVAGELGLAVPVGAK	480.293	480.55	0.2565	4	8.7e-09	b_ions=6;y_ions=9	3
XP_004940637.1 PREDICTED: NHS-like protein 2 isoform X1 [Gallus gallus]	2.27	2	0	2	0
Engine	Scans	File	Sequence	Theoretical m/z	Measured m/z	Delta m/z	Charge	E-value	Ion counts	Proteins
Xtandem	34497	KP_217432_13.mgf	AKVPPPVPKKPSVLYLPLTPAPVQQAG	698.911	699.168	0.2565	4	5.6e-08	b_ions=4;y_ions=8	8
Xtandem	33680	KP_217432_13.mgf	RVKPPVAEKPPLAKRPPCILP+15.9949KP+15.9949VALR	751.455	751.697	0.243	4	2.2e-08	b_ions=6;y_ions=11	8
XP_015141996.1 PREDICTED: voltage-dependent L-type calcium channel subunit alpha-1C isoform X11 [Gallus gallus]	2.06	2	0	2	0
Engine	Scans	File	Sequence	Theoretical m/z	Measured m/z	Delta m/z	Charge	E-value	Ion counts	Proteins
Xtandem	22177	KP_217432_13.mgf	ARPVSLTVPSPTAGSSRQFHGSASSLVEAVLISEGLMQ+0.9840FAQDPK	1139.33	1139.33	-2.5e-05	4	3.9e-07	b_ions=6;y_ions=8	32
Xtandem	27129	KP_217432_13.mgf	VLRPLRLVSGVPSLQVVLNS+79.9663IIKAM+31.9898VP	753.431	753.947	0.51625	4	1.3e-06	b_ions=4;y_ions=9	32
XP_015154312.1 PREDICTED: immunoglobulin-like and fibronectin type III domain-containing protein 1 isoform X10 [Gallus gallus]	3.07	3	0	3	0
Engine	Scans	File	Sequence	Theoretical m/z	Measured m/z	Delta m/z	Charge	E-value	Ion counts	Proteins
Xtandem	18574	KP_217432_13.mgf	DGLP+15.9949AGAGAGVGGAGLAGAGAVGSPYG	536.51	536.775	0.2645	4	0.0095	b_ions=9;y_ions=15	47
Xtandem	20974	KP_217432_13.mgf	ISGLLY+79.9663GPGGLPAGDGARTGAGGSFVGEMEVLYSPDGLPMGAGVDATAVK	1204.58	1205.08	0.49875	4	3.1e-05	b_ions=8;y_ions=10	48
Xtandem	20369	KP_217432_13.mgf	LAGVGAAGLAGAGAVGSPYGKDGLPAGAGVGAAGVAGAGGLGSP+15.9949YGK	967.75	967.74	-0.00975	4	0.00072	b_ions=11;y_ions=12	35
XP_015154308.1 PREDICTED: immunoglobulin-like and fibronectin type III domain-containing protein 1 isoform X6 [Gallus gallus]	1.13	2	0	2	0
Engine	Scans	File	Sequence	Theoretical m/z	Measured m/z	Delta m/z	Charge	E-value	Ion counts	Proteins
Xtandem	18574	KP_217432_13.mgf	DGLP+15.9949AGAGAGVGGAGLAGAGAVGSPYG	536.51	536.775	0.2645	4	0.0095	b_ions=9;y_ions=15	47
Xtandem	20974	KP_217432_13.mgf	ISGLLY+79.9663GPGGLPAGDGARTGAGGSFVGEMEVLYSPDGLPMGAGVDATAVK	1204.58	1205.08	0.49875	4	3.1e-05	b_ions=8;y_ions=10	48
XP_015148035.1 PREDICTED: zinc finger homeobox protein 3 isoform X1 [Gallus gallus]	2.21	2	0	2	0
Engine	Scans	File	Sequence	Theoretical m/z	Measured m/z	Delta m/z	Charge	E-value	Ion counts	Proteins
Xtandem	19465	KP_217432_13.mgf	AIT+79.9663DTTTGDEGNADNDSATGIATETKSTSGPSEGLTKAAMMAMSEY+79.9663EDR	1290.53	1291.05	0.517	4	8.7e-08	b_ions=12;y_ions=6	5
Xtandem	19395	KP_217432_13.mgf	LDFIDES+79.9663ANKDN+0.9840ATAPEPNESTEGEDGSYI	828.087	828.077	-0.0095	4	0.0061	b_ions=8;y_ions=9	5
NP_990759.1 TGF-beta receptor type-2 precursor [Gallus gallus]	9.69	2	0	2	0
Engine	Scans	File	Sequence	Theoretical m/z	Measured m/z	Delta m/z	Charge	E-value	Ion counts	Proteins
Xtandem	35032	KP_217432_13.mgf	P+42.0106PRLRPLLLRVSLWVLVGSSSP+15.9949ALLHDR	802.217	802.48	0.26275	4	7.4e-06	b_ions=4;y_ions=8	3
Xtandem	30328	KP_217432_13.mgf	VTIISLVPLLVISVAVIVIFYAYR	666.159	666.148	-0.0115	4	1.1e-06	b_ions=8;y_ions=7	3
NP_001038098.1 apolipoprotein B precursor [Gallus gallus]	10.39	72	72	49	49
Engine	Scans	File	Sequence	Theoretical m/z	Measured m/z	Delta m/z	Charge	E-value	Ion counts	Proteins
Xtandem	18418	KP_217432_13.mgf	AC+57.0215DNFSPIRDYVSPVAIVK	717.697	717.697	-0.000233	3	0.00018	b_ions=7;y_ions=14	1
Xtandem	20621	KP_217432_13.mgf	AELLLEPLKLNLGGNVR	617.03	617.03	-0.000333	3	1.8e-09	b_ions=12;y_ions=10	1
Xtandem	16757	KP_217432_13.mgf	ALFDYFGYSHDGKQDQEITK	788.033	788.033	0.000333	3	4.2e-05	b_ions=10;y_ions=13	1
Xtandem	11606	KP_217432_13.mgf	ALYWVDGK	476.247	476.246	-0.00095	2	0.0063	b_ions=5;y_ions=7	1
Xtandem	14172	KP_217432_13.mgf	ALYWVDGKVPEQVSK	573.637	573.637	-0.000533	3	0.0011	b_ions=10;y_ions=7	1
Xtandem	14672	KP_217432_13.mgf	ALYWVDGKVPEQVSK	859.956	859.955	-0.0008	2	5.6e-12	b_ions=9;y_ions=12	1
Xtandem	13037	KP_217432_13.mgf	APSPVLSTPEFR	650.845	651.345	0.5	2	0.00013	b_ions=4;y_ions=9	1
Xtandem	13067	KP_217432_13.mgf	APSPVLSTPEFR	650.845	650.845	0	2	3.8e-06	b_ions=5;y_ions=9	1
Xtandem	13279	KP_217432_13.mgf	APSPVLSTPEFR	650.845	650.845	0	2	0.00089	b_ions=3;y_ions=9	1
Xtandem	17570	KP_217432_13.mgf	EHMGLDISDATVIMK	553.936	553.937	0.0005	3	0.0014	b_ions=9;y_ions=10	1
Xtandem	13629	KP_217432_13.mgf	EILNMAQYQPSR	725.358	725.36	0.00205	2	0.00014	b_ions=6;y_ions=7	1
Xtandem	453	KP_217432_13.mgf	EYSASANYDLQR	708.819	708.815	-0.0045	2	0.00032	b_ions=3;y_ions=10	1
Xtandem	17598	KP_217432_13.mgf	FHMLFTPSEQSSAWK	599.283	599.28	-0.002533	3	4.6e-08	b_ions=12;y_ions=12	1
Xtandem	17646	KP_217432_13.mgf	FHMLFTPSEQSSAWK	898.424	898.41	-0.014	2	4.9e-05	b_ions=5;y_ions=8	1
Xtandem	8179	KP_217432_13.mgf	FLGGSHDNSISLTK	738.375	738.375	0.00035	2	0.001	b_ions=5;y_ions=7	1
Xtandem	8193	KP_217432_13.mgf	FLGGSHDNSISLTK	738.375	738.875	0.5005	2	1.9e-05	b_ions=5;y_ions=11	1
Xtandem	8365	KP_217432_13.mgf	FLGGSHDNSISLTK	738.375	738.375	0.00035	2	9.9e-12	b_ions=7;y_ions=15	1
Xtandem	8539	KP_217432_13.mgf	FLGGSHDNSISLTK	738.375	738.39	0.0155	2	1.3e-05	b_ions=6;y_ions=10	1
Xtandem	4235	KP_217432_13.mgf	FSNNLQGSLK	554.29	554.795	0.505	2	0.0078	b_ions=6;y_ions=8	1
Xtandem	20253	KP_217432_13.mgf	HIVSQFIVATNTWLQK	629.011	629.013	0.002166	3	1.1e-05	b_ions=13;y_ions=9	1
Xtandem	2373	KP_217432_13.mgf	IGVELSGR	415.737	415.735	-0.00225	2	0.0032	b_ions=5;y_ions=8	1
Xtandem	2503	KP_217432_13.mgf	IGVELSGR	415.737	415.735	-0.00175	2	0.0051	b_ions=5;y_ions=8	1
Xtandem	2632	KP_217432_13.mgf	IGVELSGR	415.737	415.735	-0.00175	2	0.0051	b_ions=6;y_ions=8	1
Xtandem	2765	KP_217432_13.mgf	IGVELSGR	415.737	415.736	-0.00125	2	0.002	b_ions=5;y_ions=8	1
Xtandem	3047	KP_217432_13.mgf	IGVELSGR	415.737	415.736	-0.00125	2	0.0057	b_ions=5;y_ions=9	1
Xtandem	3468	KP_217432_13.mgf	IGVELSGR	415.737	415.736	-0.00025	2	0.0027	b_ions=5;y_ions=9	1
Xtandem	24035	KP_217432_13.mgf	IKLPVITIPEELFLK	585.029	585.033	0.004066	3	1.3e-05	b_ions=8;y_ions=10	1
Xtandem	5990	KP_217432_13.mgf	IPHTVTAPTFGK	423.567	423.567	-6.6e-05	3	0.0036	b_ions=6;y_ions=8	1
Xtandem	6167	KP_217432_13.mgf	IPHTVTAPTFGK	423.567	423.567	-6.6e-05	3	0.00033	b_ions=8;y_ions=9	1
Xtandem	12879	KP_217432_13.mgf	IPSYEINIR	552.803	552.8	-0.0026	2	0.0024	b_ions=5;y_ions=10	1
Xtandem	11461	KP_217432_13.mgf	ISEVTLTGQIR	608.845	608.845	0	2	6.8e-07	b_ions=9;y_ions=8	1
Xtandem	6138	KP_217432_13.mgf	KVALTDMTMR	583.303	583.8	0.4965	2	0.01	b_ions=6;y_ions=7	1
Xtandem	5485	KP_217432_13.mgf	LATALSLNNNK	579.824	579.825	0.00095	2	3.4e-05	b_ions=5;y_ions=10	1
Xtandem	5672	KP_217432_13.mgf	LATALSLNNNK	579.824	579.825	0.00095	2	0.0019	b_ions=6;y_ions=8	1
Xtandem	5852	KP_217432_13.mgf	LATALSLNNNK	579.824	579.82	-0.00405	2	8.3e-05	b_ions=7;y_ions=9	1
Xtandem	7071	KP_217432_13.mgf	LATALSLN+0.9840NNK	580.316	580.315	-0.0011	2	0.0012	b_ions=5;y_ions=9	1
Xtandem	19180	KP_217432_13.mgf	LATYLILMKNPSPADLAK	653.7	653.697	-0.002933	3	5.1e-05	b_ions=11;y_ions=10	1
Xtandem	10873	KP_217432_13.mgf	LDSSYLQATNHLSGR	831.412	831.415	0.0027	2	2.4e-05	b_ions=5;y_ions=10	1
Xtandem	11069	KP_217432_13.mgf	LDSSYLQATNHLSGR	831.412	831.41	-0.0023	2	1.6e-07	b_ions=7;y_ions=11	1
Xtandem	11133	KP_217432_13.mgf	LDSSYLQATNHLSGR	831.413	831.915	0.5025	2	0.00017	b_ions=3;y_ions=10	1
Xtandem	18236	KP_217432_13.mgf	LLSISNTLHLVSPAK	531.646	531.643	-0.002467	3	0.0059	b_ions=5;y_ions=8	1
Xtandem	21055	KP_217432_13.mgf	LNLNEFQIPDLK	722.392	722.395	0.0027	2	0.00029	b_ions=4;y_ions=9	1
Xtandem	24515	KP_217432_13.mgf	LNLNEFQIPDLKIPEFQLPR	808.776	808.78	0.003667	3	0.00093	b_ions=9;y_ions=11	1
Xtandem	19466	KP_217432_13.mgf	LNWKEDAAKDLLLGLK	609.679	609.68	0.0007	3	2.9e-08	b_ions=10;y_ions=13	1
Xtandem	21539	KP_217432_13.mgf	LSDGFTFSIPELHLK	568.634	568.633	-0.000234	3	0.00013	b_ions=8;y_ions=13	1
Xtandem	13226	KP_217432_13.mgf	LSGLQELNIQK	621.853	621.855	0.00215	2	3.1e-09	b_ions=9;y_ions=11	1
Xtandem	15264	KP_217432_13.mgf	LYPEKDEPLNVLNLKR	647.694	647.693	-0.000267	3	0.0031	b_ions=7;y_ions=11	1
Xtandem	9781	KP_217432_13.mgf	MTITEEDRSALLK	753.892	753.895	0.0032	2	0.0035	b_ions=7;y_ions=6	1
Xtandem	9766	KP_217432_13.mgf	N+0.9840GFTC+57.0215AYENHLK	727.819	727.82	0.00135	2	6.2e-08	b_ions=8;y_ions=11	1
Xtandem	23600	KP_217432_13.mgf	NIKIPQTLNIMPFDVNLPTLPK	836.137	836.133	-0.003534	3	2.7e-07	b_ions=12;y_ions=11	1
Xtandem	23972	KP_217432_13.mgf	NSFLINIPLPFGGR	772.929	772.935	0.0056	2	0.00065	b_ions=6;y_ions=8	1
Xtandem	24946	KP_217432_13.mgf	NWAENLNQFIETGFKVPEIR	802.408	802.407	-0.001733	3	0.0017	b_ions=5;y_ions=13	1
Xtandem	6467	KP_217432_13.mgf	RGSVAEDISINR	658.846	659.35	0.504	2	0.0049	b_ions=7;y_ions=6	1
Xtandem	9688	KP_217432_13.mgf	RVSVPGLNPISAK	669.395	669.395	-0.0002	2	5.2e-05	b_ions=8;y_ions=6	1
Xtandem	9892	KP_217432_13.mgf	RVSVPGLNPISAK	669.395	669.395	-0.0002	2	2.4e-07	b_ions=10;y_ions=5	1
Xtandem	22144	KP_217432_13.mgf	SFVASHIANILDSDEVGIEDLK	791.399	791.4	0.000533	3	2e-14	b_ions=16;y_ions=13	1
Xtandem	22154	KP_217432_13.mgf	SFVASHIANILDSDEVGIEDLK	1186.6	1186.6	0.0008	2	0.0001	b_ions=7;y_ions=8	1
Xtandem	24798	KP_217432_13.mgf	SFVASHIANILDSDEVGIEDLKSHVEEALKGNEVPTAK	1016.27	1016.52	0.25325	4	4.7e-13	b_ions=14;y_ions=18	1
Xtandem	24834	KP_217432_13.mgf	SFVASHIANILDSDEVGIEDLKSHVEEALKGNEVPTAK	1016.27	1016.27	0.00075	4	1.1e-11	b_ions=19;y_ions=22	1
Xtandem	15979	KP_217432_13.mgf	SGVEMNSNIFHESGIEAHVSVK	791.045	791.043	-0.0017	3	9.1e-06	b_ions=4;y_ions=18	1
Xtandem	21597	KP_217432_13.mgf	SQLNNNIYSQDIN+0.9840AYNDAEKIGVELSGR	1042.83	1042.84	0.007333	3	6.7e-10	b_ions=7;y_ions=19	1
Xtandem	450	KP_217432_13.mgf	SVYTMSSSYNEK	698.305	698.3	-0.00505	2	0.00072	b_ions=4;y_ions=9	1
Xtandem	9011	KP_217432_13.mgf	TISMDTVYGK	557.773	557.77	-0.00265	2	0.0034	b_ions=6;y_ions=8	1
Xtandem	11998	KP_217432_13.mgf	TLSAPQKDIDILK	721.413	721.415	0.00175	2	0.00055	b_ions=7;y_ions=8	1
Xtandem	12062	KP_217432_13.mgf	TLSAPQ+0.9840KDIDILK	721.905	722.415	0.5095	2	0.01	b_ions=5;y_ions=9	1
Xtandem	12154	KP_217432_13.mgf	TLSAPQKDIDILK	721.413	721.915	0.502	2	0.00048	b_ions=5;y_ions=10	1
Xtandem	10689	KP_217432_13.mgf	VALTDMTMR	519.256	519.255	-0.0011	2	0.0041	b_ions=5;y_ions=9	1
Xtandem	14842	KP_217432_13.mgf	VGWKGEGQIQSLSLR	553.301	553.3	-0.000833	3	0.00036	b_ions=11;y_ions=10	1
Xtandem	14242	KP_217432_13.mgf	YAGIEEAMLR	576.786	576.79	0.0039	2	4.8e-08	b_ions=8;y_ions=10	1
Xtandem	13278	KP_217432_13.mgf	YDSEKAELEWNSGATAAVGR	718.67	718.67	-6.7e-05	3	3.4e-07	b_ions=12;y_ions=13	1
Xtandem	19507	KP_217432_13.mgf	YLHLAAVNKLEFLLSKK	663.058	663.057	-0.001433	3	0.00056	b_ions=9;y_ions=10	1
Xtandem	9554	KP_217432_13.mgf	YTPLFTTTGSQK	672.342	672.34	-0.0023	2	2e-05	b_ions=5;y_ions=9	1
XP_417874.2 PREDICTED: A disintegrin and metalloproteinase with thrombospondin motifs 15 [Gallus gallus]	3.22	4	4	3	3
Engine	Scans	File	Sequence	Theoretical m/z	Measured m/z	Delta m/z	Charge	E-value	Ion counts	Proteins
Xtandem	26753	KP_217432_13.mgf	LPLLLP+15.9949LLLGARALSAPPGDTAVVTP+15.9949LR	717.428	717.435	0.00675	4	2.2e-05	b_ions=4;y_ions=10	1
Xtandem	28193	KP_217432_13.mgf	L+42.0106P+15.9949LLLP+15.9949LLLGARALSAPP+15.9949GDTAVVTPLR	731.93	731.938	0.00775	4	6.4e-07	b_ions=5;y_ions=10	1
Xtandem	26303	KP_217432_13.mgf	MLPLLLP+15.9949LLLGARALSAPPGDTAVVT	654.63	654.89	0.25975	4	8.9e-07	b_ions=7;y_ions=7	1
Xtandem	26492	KP_217432_13.mgf	PLLLPLLLGARALSAP+15.9949PGDTAVVTPLR	685.159	685.668	0.509	4	3.5e-06	b_ions=5;y_ions=8	1
XP_015132473.1 PREDICTED: collagen alpha-4(IV) chain isoform X1 [Gallus gallus]	2.38	2	0	2	0
Engine	Scans	File	Sequence	Theoretical m/z	Measured m/z	Delta m/z	Charge	E-value	Ion counts	Proteins
Xtandem	22605	KP_217432_13.mgf	GDEGDSGVPIPGDKGFPGVPGLPGVKGP+15.9949M+31.9898GLPGLGFPGP	919.205	919.195	-0.01025	4	0.0041	b_ions=13;y_ions=13	3
Xtandem	23318	KP_217432_13.mgf	GPMGLPGLGFP+15.9949GPP+15.9949GVRGTPGDFGDDGNIGLPGPK	833.909	834.16	0.25075	4	1.1e-09	b_ions=10;y_ions=8	3
NP_990651.1 avidin precursor [Gallus gallus]	17.76	2	2	2	2
Engine	Scans	File	Sequence	Theoretical m/z	Measured m/z	Delta m/z	Charge	E-value	Ion counts	Proteins
Xtandem	26620	KP_217432_13.mgf	H+42.0106ATSP+15.9949LLLLLLLSLALVAPGLS+79.9663ARK	677.143	677.155	0.01175	4	5e-06	b_ions=5;y_ions=4	1
Xtandem	26332	KP_217432_13.mgf	VHATSPLLLLLLLSLALVAP+15.9949GLSARK	671.416	671.918	0.50125	4	0.00024	b_ions=7;y_ions=6	1
XP_015155806.1 PREDICTED: desert hedgehog protein [Gallus gallus]	9.73	2	2	2	2
Engine	Scans	File	Sequence	Theoretical m/z	Measured m/z	Delta m/z	Charge	E-value	Ion counts	Proteins
Xtandem	20976	KP_217432_13.mgf	R+42.0106C+57.0215GPFALALLALLLAAPVLCC+57.0215GPGRGPVGR	780.175	780.165	-0.01	4	4.3e-09	b_ions=6;y_ions=9	1
Xtandem	24257	KP_217432_13.mgf	VLRVSREEGVGVFAPLTSHGTLLVNGVLASCYAVLESHR	1034.8	1035.32	0.513	4	1.1e-05	b_ions=7;y_ions=4	1
NP_990792.1 peptidyl-prolyl cis-trans isomerase B precursor [Gallus gallus]	13.53	2	2	2	2
Engine	Scans	File	Sequence	Theoretical m/z	Measured m/z	Delta m/z	Charge	E-value	Ion counts	Proteins
Xtandem	26149	KP_217432_13.mgf	ALVAATALGP+15.9949ALLLLLPAASRADERK	655.135	655.388	0.2525	4	4.2e-05	b_ions=6;y_ions=5	1
Xtandem	26413	KP_217432_13.mgf	MKALVAATALGPALLLLLPAASRADER	683.896	684.413	0.516	4	2.3e-07	b_ions=8;y_ions=9	1
XP_001233028.1 PREDICTED: histone H3 [Gallus gallus]	14.71	7	0	4	0
Engine	Scans	File	Sequence	Theoretical m/z	Measured m/z	Delta m/z	Charge	E-value	Ion counts	Proteins
Xtandem	8523	KP_217432_13.mgf	EIAQDFKTDLR	668.345	668.34	-0.00535	2	3.1e-05	b_ions=6;y_ions=11	11
Xtandem	8711	KP_217432_13.mgf	EIAQDFKTDLR	668.345	668.345	-0.00035	2	1.7e-06	b_ions=6;y_ions=11	11
Xtandem	14501	KP_217432_13.mgf	LVREIAQDFKTDLR	568.648	568.983	0.335333	3	0.0055	b_ions=10;y_ions=9	11
Xtandem	6023	KP_217432_13.mgf	STELLIR	416.247	416.247	-0.00045	2	0.0035	b_ions=5;y_ions=8	11
Xtandem	6370	KP_217432_13.mgf	STELLIR	416.247	416.247	-0.00045	2	0.0066	b_ions=5;y_ions=7	11
Xtandem	7204	KP_217432_13.mgf	STELLIR	416.247	416.246	-0.00095	2	0.0026	b_ions=5;y_ions=8	11
Xtandem	255	KP_217432_13.mgf	YRPGTVALR	516.798	516.795	-0.00265	2	0.0025	b_ions=7;y_ions=7	10
XP_015137800.1 PREDICTED: protein cordon-bleu isoform X3 [Gallus gallus]	1.65	2	0	2	0
Engine	Scans	File	Sequence	Theoretical m/z	Measured m/z	Delta m/z	Charge	E-value	Ion counts	Proteins
Xtandem	25787	KP_217432_13.mgf	KTKPPLPVTQSQ+0.9840VKPLVVP+15.9949AINK	625.623	625.875	0.25225	4	1.5e-07	b_ions=4;y_ions=11	9
Xtandem	31529	KP_217432_13.mgf	TKPPLPVTQSQVKPLVVPAINK	785.472	785.48	0.007667	3	0.0045	b_ions=7;y_ions=1	9
XP_015145377.1 PREDICTED: low-density lipoprotein receptor-related protein 1B isoform X2 [Gallus gallus]	0.63	2	0	2	0
Engine	Scans	File	Sequence	Theoretical m/z	Measured m/z	Delta m/z	Charge	E-value	Ion counts	Proteins
Xtandem	35414	KP_217432_13.mgf	MSALLLVLLAALWGLP+15.9949P+15.9949VAEVLAAGAR	687.648	687.908	0.26	4	4.6e-06	b_ions=5;y_ions=9	4
Xtandem	14730	KP_217432_13.mgf	VCDGRNDC+57.0215GDNS+79.9663DEIDCKDSACTSTEFR	798.791	798.793	0.001225	4	0.0012	b_ions=2;y_ions=8	4
XP_015140214.1 PREDICTED: PH-interacting protein isoform X2 [Gallus gallus]	1.48	2	0	2	0
Engine	Scans	File	Sequence	Theoretical m/z	Measured m/z	Delta m/z	Charge	E-value	Ion counts	Proteins
Xtandem	23215	KP_217432_13.mgf	LAVGVLAEN+0.9840GLTLEEWLPS+79.9663AWITDT+79.9663VPR	803.634	803.893	0.25825	4	3.2e-09	b_ions=4;y_ions=11	4
Xtandem	23704	KP_217432_13.mgf	LIKPQLKGEPS+79.9663ASSSSSVSVRS+79.9663TALR	712.106	712.112	0.007	4	6.8e-09	b_ions=7;y_ions=6	4
XP_001232833.1 PREDICTED: histone H3 [Gallus gallus]	14.71	7	0	4	0
Engine	Scans	File	Sequence	Theoretical m/z	Measured m/z	Delta m/z	Charge	E-value	Ion counts	Proteins
Xtandem	8523	KP_217432_13.mgf	EIAQDFKTDLR	668.345	668.34	-0.00535	2	3.1e-05	b_ions=6;y_ions=11	11
Xtandem	8711	KP_217432_13.mgf	EIAQDFKTDLR	668.345	668.345	-0.00035	2	1.7e-06	b_ions=6;y_ions=11	11
Xtandem	14501	KP_217432_13.mgf	LVREIAQDFKTDLR	568.648	568.983	0.335333	3	0.0055	b_ions=10;y_ions=9	11
Xtandem	6023	KP_217432_13.mgf	STELLIR	416.247	416.247	-0.00045	2	0.0035	b_ions=5;y_ions=8	11
Xtandem	6370	KP_217432_13.mgf	STELLIR	416.247	416.247	-0.00045	2	0.0066	b_ions=5;y_ions=7	11
Xtandem	7204	KP_217432_13.mgf	STELLIR	416.247	416.246	-0.00095	2	0.0026	b_ions=5;y_ions=8	11
Xtandem	255	KP_217432_13.mgf	YRPGTVALR	516.798	516.795	-0.00265	2	0.0025	b_ions=7;y_ions=7	10
NP_001074329.2 tubulin beta-3 chain [Gallus gallus]	23.37	10	1	8	1
Engine	Scans	File	Sequence	Theoretical m/z	Measured m/z	Delta m/z	Charge	E-value	Ion counts	Proteins
Xtandem	20628	KP_217432_13.mgf	EAESC+57.0215DC+57.0215LQGFQLTHSLGGGTGSGMGTLLISK	1104.51	1104.52	0.005	3	2.3e-05	b_ions=5;y_ions=17	2
Xtandem	22462	KP_217432_13.mgf	GHYTEGAELVDSVLDVVR	653.661	653.66	-0.000733	3	2.4e-10	b_ions=16;y_ions=11	6
Xtandem	21274	KP_217432_13.mgf	GHYTEGAELVDSVLDVVRK	696.359	696.36	0.000933	3	3e-14	b_ions=17;y_ions=13	6
Xtandem	7176	KP_217432_13.mgf	INVYYNEATGGK	664.824	664.825	0.00075	2	0.00016	b_ions=5;y_ions=9	1
Xtandem	17621	KP_217432_13.mgf	ISEQFTAMFR	615.299	615.295	-0.0045	2	6.1e-05	b_ions=7;y_ions=10	7
Xtandem	17540	KP_217432_13.mgf	LAVNMVPFPR	572.317	572.32	0.00265	2	3.1e-07	b_ions=6;y_ions=9	10
Xtandem	21054	KP_217432_13.mgf	LHFFMPGFAPLTSR	540.945	540.943	-0.002	3	0.00063	b_ions=7;y_ions=12	5
Xtandem	22039	KP_217432_13.mgf	SGPFGQIFRPDNFVFGQSGAGNNWAK	933.448	933.45	0.002067	3	2.3e-09	b_ions=11;y_ions=15	4
Xtandem	22248	KP_217432_13.mgf	SGPFGQIFRPDNFVFGQSGAGNNWAK	933.448	933.443	-0.004667	3	0.0078	b_ions=10;y_ions=12	4
Xtandem	22265	KP_217432_13.mgf	SGPFGQIFRPDNFVFGQ+0.9840SGAGNNWAK	933.776	933.78	0.004	3	4e-10	b_ions=13;y_ions=14	4
XP_001235689.2 PREDICTED: protein jagged-2 isoform X1 [Gallus gallus]	2.23	3	0	3	0
Engine	Scans	File	Sequence	Theoretical m/z	Measured m/z	Delta m/z	Charge	E-value	Ion counts	Proteins
Xtandem	26954	KP_217432_13.mgf	AAM+31.9898RPP+15.9949AP+15.9949LGSALLLLLLLAAR	573.837	574.095	0.258	4	2.1e-07	b_ions=9;y_ions=6	2
Xtandem	29215	KP_217432_13.mgf	GAAAMRPPAPLGSALLLLLLLAARVQVSR	732.189	732.438	0.24875	4	0.00031	b_ions=9;y_ions=2	2
Xtandem	30266	KP_217432_13.mgf	RP+15.9949RGAAAMRPPAPLGSALLLLLLLAARV	720.936	721.183	0.24625	4	7.3e-07	b_ions=6;y_ions=10	2
XP_015143415.1 PREDICTED: protein Smaug homolog 1 isoform X4 [Gallus gallus]	4.54	2	0	2	0
Engine	Scans	File	Sequence	Theoretical m/z	Measured m/z	Delta m/z	Charge	E-value	Ion counts	Proteins
Xtandem	27854	KP_217432_13.mgf	ARLGLLGP+15.9949SGLLGTP+15.9949QRSPATSPAILK	676.638	677.153	0.5145	4	3.3e-07	b_ions=5;y_ions=12	4
Xtandem	25367	KP_217432_13.mgf	NLPTARLGLLGPSGLLGTPQR	533.559	533.82	0.26125	4	2.7e-06	b_ions=7;y_ions=5	4
XP_015141927.1 PREDICTED: voltage-dependent L-type calcium channel subunit alpha-1C isoform X1 [Gallus gallus]	2.04	2	0	2	0
Engine	Scans	File	Sequence	Theoretical m/z	Measured m/z	Delta m/z	Charge	E-value	Ion counts	Proteins
Xtandem	22177	KP_217432_13.mgf	ARPVSLTVPSPTAGSSRQFHGSASSLVEAVLISEGLMQ+0.9840FAQDPK	1139.33	1139.33	-2.5e-05	4	3.9e-07	b_ions=6;y_ions=8	32
Xtandem	27129	KP_217432_13.mgf	VLRPLRLVSGVPSLQVVLNS+79.9663IIKAM+31.9898VP	753.431	753.947	0.51625	4	1.3e-06	b_ions=4;y_ions=9	32
XP_015143878.1 PREDICTED: actin, aortic smooth muscle isoform X1 [Gallus gallus]	22.28	20	0	9	0
Engine	Scans	File	Sequence	Theoretical m/z	Measured m/z	Delta m/z	Charge	E-value	Ion counts	Proteins
Xtandem	484	KP_217432_13.mgf	AGFAGDDAPR	488.724	488.724	-0.00035	2	0.0019	b_ions=6;y_ions=10	12
Xtandem	10213	KP_217432_13.mgf	AVFPSIVGRPR	599.853	599.85	-0.00295	2	8.9e-05	b_ions=3;y_ions=12	12
Xtandem	10405	KP_217432_13.mgf	AVFPSIVGRPR	599.853	599.85	-0.00295	2	2.9e-06	b_ions=6;y_ions=11	12
Xtandem	10597	KP_217432_13.mgf	AVFPSIVGRPR	599.853	599.85	-0.00295	2	3.7e-08	b_ions=6;y_ions=12	12
Xtandem	10789	KP_217432_13.mgf	AVFPSIVGRPR	599.853	599.85	-0.00295	2	9.4e-07	b_ions=6;y_ions=11	12
Xtandem	1329	KP_217432_13.mgf	DSYVGDEAQSKR	677.812	678.31	0.498	2	0.0047	b_ions=1;y_ions=9	12
Xtandem	710	KP_217432_13.mgf	DSYVGDEAQSKR	677.812	677.81	-0.0019	2	1.3e-06	b_ions=4;y_ions=12	12
Xtandem	771	KP_217432_13.mgf	DSYVGDEAQSKR	677.812	678.315	0.503	2	0.00067	b_ions=3;y_ions=9	12
Xtandem	922	KP_217432_13.mgf	DSYVGDEAQSKR	677.812	677.81	-0.0019	2	0.00062	b_ions=3;y_ions=8	12
Xtandem	8469	KP_217432_13.mgf	EITALAPSTMK	581.309	581.305	-0.0044	2	0.0016	b_ions=4;y_ions=9	12
Xtandem	10647	KP_217432_13.mgf	FPSIVGRPR	514.8	514.8	-0.0002	2	0.0018	b_ions=5;y_ions=8	12
Xtandem	19541	KP_217432_13.mgf	LDLAGRDLTDYLMK	541.947	541.947	-0.0005	3	2.7e-05	b_ions=10;y_ions=11	12
Xtandem	8353	KP_217432_13.mgf	MQKEITALAPSTMK	516.938	516.937	-0.000933	3	2.6e-06	b_ions=10;y_ions=12	11
Xtandem	8415	KP_217432_13.mgf	MQKEITALAPSTMK	774.906	774.905	-0.0014	2	3.4e-09	b_ions=8;y_ions=11	11
Xtandem	8557	KP_217432_13.mgf	MQKEITALAPSTMK	516.938	516.937	-0.000933	3	2.6e-09	b_ions=13;y_ions=12	11
Xtandem	8620	KP_217432_13.mgf	MQKEITALAPSTMK	774.906	774.905	-0.0014	2	1.9e-08	b_ions=8;y_ions=11	11
Xtandem	18519	KP_217432_13.mgf	SYELPDGQVITIGNER	895.946	896.45	0.504	2	1.1e-08	b_ions=6;y_ions=13	12
Xtandem	18532	KP_217432_13.mgf	SYELPDGQVITIGNER	895.946	895.95	0.00385	2	3.7e-08	b_ions=7;y_ions=11	12
Xtandem	18738	KP_217432_13.mgf	SYELPDGQVITIGNER	895.946	895.945	-0.00115	2	5.4e-12	b_ions=9;y_ions=13	12
Xtandem	16881	KP_217432_13.mgf	YPIEHGIITNWDDMEK	980.956	980.955	-0.0007	2	0.00024	b_ions=7;y_ions=8	8
NP_001070701.1 complement 4 precursor [Gallus gallus]	7.87	19	19	10	10
Engine	Scans	File	Sequence	Theoretical m/z	Measured m/z	Delta m/z	Charge	E-value	Ion counts	Proteins
Xtandem	22288	KP_217432_13.mgf	AVAAPLTLVALHPGDIPITITAR	770.785	770.787	0.001734	3	1e-06	b_ions=8;y_ions=13	1
Xtandem	21491	KP_217432_13.mgf	FFVPGAPYTLLGR	719.395	719.395	0.00035	2	0.00017	b_ions=4;y_ions=9	1
Xtandem	15268	KP_217432_13.mgf	FLDESEGWGQLPPGHR	608.956	608.95	-0.005667	3	0.0012	b_ions=7;y_ions=10	1
Xtandem	5878	KP_217432_13.mgf	GHLIVQTDKPLYAPR	569.985	570.32	0.335333	3	0.0019	b_ions=8;y_ions=10	1
Xtandem	5935	KP_217432_13.mgf	GHLIVQTDKPLYAPR	569.985	569.983	-0.0015	3	0.00028	b_ions=7;y_ions=11	1
Xtandem	5960	KP_217432_13.mgf	GHLIVQTDKPLYAPR	569.985	570.313	0.328666	3	0.00016	b_ions=7;y_ions=11	1
Xtandem	6056	KP_217432_13.mgf	GHLIVQTDKPLYAPR	569.985	570.32	0.335333	3	0.0039	b_ions=7;y_ions=11	1
Xtandem	6111	KP_217432_13.mgf	GHLIVQTDKPLYAPR	569.985	569.987	0.001834	3	5e-09	b_ions=9;y_ions=14	1
Xtandem	6280	KP_217432_13.mgf	GHLIVQTDKPLYAPR	569.985	569.983	-0.0015	3	2.6e-05	b_ions=8;y_ions=13	1
Xtandem	6456	KP_217432_13.mgf	GHLIVQTDKPLYAPR	569.985	569.987	0.001834	3	1.6e-06	b_ions=9;y_ions=14	1
Xtandem	13005	KP_217432_13.mgf	GLEQQSQVTEGHASLEVSPVGVAK	817.418	817.42	0.002467	3	5.9e-07	b_ions=9;y_ions=14	1
Xtandem	23918	KP_217432_13.mgf	GRVEQ+0.9840LGTYGTAITSYALALVDTAPPGPHPAVER	1170.27	1170.28	0.007667	3	0.0019	b_ions=7;y_ions=12	1
Xtandem	23984	KP_217432_13.mgf	GRVEQ+0.9840LGTYGTAITSYALALVDTAPPGPHPAVER	1170.27	1170.62	0.347667	3	0.0051	b_ions=9;y_ions=9	1
Xtandem	24096	KP_217432_13.mgf	GRVEQ+0.9840LGTYGTAITSYALALVDTAPPGPHPAVER	877.952	877.955	0.00325	4	3.2e-09	b_ions=6;y_ions=14	1
Xtandem	10536	KP_217432_13.mgf	VDYALVVR	467.768	467.769	0.00045	2	0.00082	b_ions=6;y_ions=9	1
Xtandem	8475	KP_217432_13.mgf	VLQAGGGTAPGVPIR	696.898	696.895	-0.0031	2	5.3e-12	b_ions=9;y_ions=11	1
Xtandem	24227	KP_217432_13.mgf	VPGWALQGALGIGDSLLR	912.009	912.015	0.0061	2	3.8e-07	b_ions=7;y_ions=10	1
Xtandem	24254	KP_217432_13.mgf	VPGWALQGALGIGDSLLR	912.009	912.515	0.506	2	4.4e-10	b_ions=8;y_ions=10	1
Xtandem	17196	KP_217432_13.mgf	YVLPGFEVR	540.294	540.295	0.0006	2	0.0002	b_ions=6;y_ions=6	1
XP_015140213.1 PREDICTED: PH-interacting protein isoform X1 [Gallus gallus]	1.48	2	0	2	0
Engine	Scans	File	Sequence	Theoretical m/z	Measured m/z	Delta m/z	Charge	E-value	Ion counts	Proteins
Xtandem	23215	KP_217432_13.mgf	LAVGVLAEN+0.9840GLTLEEWLPS+79.9663AWITDT+79.9663VPR	803.634	803.893	0.25825	4	3.2e-09	b_ions=4;y_ions=11	4
Xtandem	23704	KP_217432_13.mgf	LIKPQLKGEPS+79.9663ASSSSSVSVRS+79.9663TALR	712.106	712.112	0.007	4	6.8e-09	b_ions=7;y_ions=6	4
XP_424380.1 PREDICTED: erlin-2 [Gallus gallus]	6.14	2	2	2	2
Engine	Scans	File	Sequence	Theoretical m/z	Measured m/z	Delta m/z	Charge	E-value	Ion counts	Proteins
Xtandem	25947	KP_217432_13.mgf	M+42.0106AQLGAIAALVLSFLAAAFLSAIHK	643.115	643.378	0.263	4	1.1e-05	b_ions=8;y_ions=8	1
Xtandem	33439	KP_217432_13.mgf	PGLIIQ+0.9840AVRVTKPNIPETIR	554.828	555.327	0.49925	4	3.5e-08	b_ions=10;y_ions=6	1
NP_001104601.1 protocadherin alpha-C2 precursor [Gallus gallus]	2.42	2	2	2	2
Engine	Scans	File	Sequence	Theoretical m/z	Measured m/z	Delta m/z	Charge	E-value	Ion counts	Proteins
Xtandem	25152	KP_217432_13.mgf	RSRGGAVALGLPLLLVLGLSSGR	566.344	566.332	-0.01175	4	8.1e-08	b_ions=9;y_ions=8	1
Xtandem	34630	KP_217432_13.mgf	SRGGAVALGLP+15.9949LLLVLGLSSGRTAGGP+15.9949LR	698.408	698.915	0.507	4	3.7e-08	b_ions=10;y_ions=10	1
NP_001034343.2 integrin beta-1 precursor [Gallus gallus]	5.23	3	0	3	0
Engine	Scans	File	Sequence	Theoretical m/z	Measured m/z	Delta m/z	Charge	E-value	Ion counts	Proteins
Xtandem	15115	KP_217432_13.mgf	IGFGSFVEK	492.26	492.259	-0.00105	2	0.0015	b_ions=6;y_ions=8	2
Xtandem	26156	KP_217432_13.mgf	LKPEAITQIQPQKLVLQLRVGE	626.12	626.38	0.2595	4	2.1e-07	b_ions=7;y_ions=3	2
Xtandem	17964	KP_217432_13.mgf	NVLSLTSEGNKFNELVGK	650.345	650.343	-0.001434	3	0.0035	b_ions=4;y_ions=9	2
XP_004934573.1 PREDICTED: protein SON isoform X2 [Gallus gallus]	1.36	2	0	2	0
Engine	Scans	File	Sequence	Theoretical m/z	Measured m/z	Delta m/z	Charge	E-value	Ion counts	Proteins
Xtandem	16307	KP_217432_13.mgf	ANAAAMC+57.0215AKSGVPLPPSLMPMLSQ+0.9840K	643.57	643.817	0.24725	4	0.0058	b_ions=7;y_ions=11	3
Xtandem	26355	KP_217432_13.mgf	VRPLEEVLQ+0.9840P+15.9949VVKPKTLEAVTVVK	672.898	673.405	0.50725	4	5.3e-06	b_ions=5;y_ions=7	3
XP_015134815.1 PREDICTED: gelsolin isoform X2 [Gallus gallus]	14.11	21	0	8	0
Engine	Scans	File	Sequence	Theoretical m/z	Measured m/z	Delta m/z	Charge	E-value	Ion counts	Proteins
Xtandem	10007	KP_217432_13.mgf	AGKEPGLQIWR	418.899	418.897	-0.001933	3	0.0038	b_ions=10;y_ions=11	5
Xtandem	10284	KP_217432_13.mgf	AGKEPGLQIWR	418.899	419.233	0.334666	3	0.006	b_ions=11;y_ions=9	5
Xtandem	10824	KP_217432_13.mgf	DKDQTEGLGEAYISGHVAK	673.328	673.327	-0.001	3	1.4e-08	b_ions=13;y_ions=14	5
Xtandem	10984	KP_217432_13.mgf	DKDQTEGLGEAYISGHVAK	673.328	673.993	0.665666	3	2.8e-05	b_ions=13;y_ions=10	5
Xtandem	11014	KP_217432_13.mgf	DKDQTEGLGEAYISGHVAK	673.328	673.66	0.332333	3	0.0017	b_ions=13;y_ions=7	5
Xtandem	11262	KP_217432_13.mgf	DKDQ+0.9840TEGLGEAYISGHVAK	673.656	673.99	0.334333	3	0.0057	b_ions=9;y_ions=11	5
Xtandem	11345	KP_217432_13.mgf	DKDQ+0.9840TEGLGEAYISGHVAK	673.656	673.66	0.004333	3	0.0089	b_ions=7;y_ions=11	5
Xtandem	15335	KP_217432_13.mgf	HTQVQVLPESGETPLFK	637.334	637.333	-0.000734	3	0.00028	b_ions=9;y_ions=10	5
Xtandem	15338	KP_217432_13.mgf	HTQVQVLPESGETPLFK	955.501	955.5	-0.0011	2	3.2e-12	b_ions=8;y_ions=12	5
Xtandem	14417	KP_217432_13.mgf	IEKFDLVPVPK	428.919	428.917	-0.0022	3	0.001	b_ions=7;y_ions=9	5
Xtandem	9493	KP_217432_13.mgf	IEKVPFDAATLHTSR	562.301	562.637	0.336	3	0.00072	b_ions=8;y_ions=12	5
Xtandem	9559	KP_217432_13.mgf	IEKVPFDAATLHTSR	562.301	562.3	-0.0007	3	0.00037	b_ions=9;y_ions=12	5
Xtandem	9637	KP_217432_13.mgf	IEKVPFDAATLHTSR	421.976	421.975	-0.000525	4	0.0049	b_ions=6;y_ions=15	5
Xtandem	9757	KP_217432_13.mgf	IEKVPFDAATLHTSR	562.301	562.3	-0.0007	3	0.00053	b_ions=7;y_ions=12	5
Xtandem	9816	KP_217432_13.mgf	IEKVPFDAATLHTSR	562.301	562.633	0.332666	3	0.0086	b_ions=8;y_ions=10	5
Xtandem	16132	KP_217432_13.mgf	TPSAAYLWVGR	610.821	610.82	-0.00135	2	2.8e-06	b_ions=8;y_ions=9	5
Xtandem	18464	KP_217432_13.mgf	VLGARPVQVSEGREPDNFWVALGGK	894.472	894.477	0.004667	3	8.3e-10	b_ions=14;y_ions=7	5
Xtandem	18492	KP_217432_13.mgf	VLGARPVQVSEGREPDN+0.9840FWVALGGK	894.8	894.807	0.006667	3	5.6e-13	b_ions=15;y_ions=11	5
Xtandem	7007	KP_217432_13.mgf	VPFDAATLHTSR	657.84	657.84	-0.00025	2	9.3e-07	b_ions=6;y_ions=11	5
Xtandem	7141	KP_217432_13.mgf	VPFDAATLHTSR	657.841	658.34	0.4995	2	8e-06	b_ions=4;y_ions=10	5
Xtandem	7234	KP_217432_13.mgf	VPFDAATLHTSR	657.84	657.84	-0.00025	2	0.00031	b_ions=5;y_ions=9	5
XP_015154314.1 PREDICTED: immunoglobulin-like and fibronectin type III domain-containing protein 1 isoform X12 [Gallus gallus]	3.09	3	0	3	0
Engine	Scans	File	Sequence	Theoretical m/z	Measured m/z	Delta m/z	Charge	E-value	Ion counts	Proteins
Xtandem	18574	KP_217432_13.mgf	DGLP+15.9949AGAGAGVGGAGLAGAGAVGSPYG	536.51	536.775	0.2645	4	0.0095	b_ions=9;y_ions=15	47
Xtandem	20974	KP_217432_13.mgf	ISGLLY+79.9663GPGGLPAGDGARTGAGGSFVGEMEVLYSPDGLPMGAGVDATAVK	1204.58	1205.08	0.49875	4	3.1e-05	b_ions=8;y_ions=10	48
Xtandem	20369	KP_217432_13.mgf	LAGVGAAGLAGAGAVGSPYGKDGLPAGAGVGAAGVAGAGGLGSP+15.9949YGK	967.75	967.74	-0.00975	4	0.00072	b_ions=11;y_ions=12	35
XP_015142033.1 PREDICTED: voltage-dependent L-type calcium channel subunit alpha-1C isoform X17 [Gallus gallus]	2.07	2	0	2	0
Engine	Scans	File	Sequence	Theoretical m/z	Measured m/z	Delta m/z	Charge	E-value	Ion counts	Proteins
Xtandem	22177	KP_217432_13.mgf	ARPVSLTVPSPTAGSSRQFHGSASSLVEAVLISEGLMQ+0.9840FAQDPK	1139.33	1139.33	-2.5e-05	4	3.9e-07	b_ions=6;y_ions=8	32
Xtandem	27129	KP_217432_13.mgf	VLRPLRLVSGVPSLQVVLNS+79.9663IIKAM+31.9898VP	753.431	753.947	0.51625	4	1.3e-06	b_ions=4;y_ions=9	32
NP_001155871.1 collagen alpha-1(IV) chain precursor [Gallus gallus]	1.02	2	0	2	0
Engine	Scans	File	Sequence	Theoretical m/z	Measured m/z	Delta m/z	Charge	E-value	Ion counts	Proteins
Xtandem	21120	KP_217432_13.mgf	GEKGLP+15.9949GLS+79.9663GIP+15.9949GLKGEPGEPGVPGPAGSIGQK	788.147	788.39	0.243	4	0.0078	b_ions=8;y_ions=7	3
Xtandem	9429	KP_217432_13.mgf	VP+15.9949GRGVP+15.9949GYP+15.9949GAKGDK	534.941	535.267	0.325334	3	0.0094	b_ions=10;y_ions=9	3
XP_015130873.1 PREDICTED: apelin receptor A-like [Gallus gallus]	14.52	3	3	3	3
Engine	Scans	File	Sequence	Theoretical m/z	Measured m/z	Delta m/z	Charge	E-value	Ion counts	Proteins
Xtandem	29172	KP_217432_13.mgf	AASARLRRPAALGPLAALWAAA	544.317	544.825	0.50825	4	3.8e-08	b_ions=7;y_ions=11	1
Xtandem	25716	KP_217432_13.mgf	LYALVFVLGLAGNALVLLTVWR	601.109	601.622	0.51325	4	0.00014	b_ions=5;y_ions=5	1
Xtandem	26839	KP_217432_13.mgf	RPAALGP+15.9949LAALWAAAAAAALPALLLREAR	721.172	721.183	0.01025	4	1.9e-07	b_ions=12;y_ions=6	1
NP_001185641.1 fibronectin precursor [Gallus gallus]	13.93	60	0	26	0
Engine	Scans	File	Sequence	Theoretical m/z	Measured m/z	Delta m/z	Charge	E-value	Ion counts	Proteins
Xtandem	19718	KP_217432_13.mgf	ATITGLKPGVDYTITVYAVTGR	766.085	766.083	-0.0017	3	0.0067	b_ions=9;y_ions=7	6
Xtandem	18268	KP_217432_13.mgf	ATITGLKPGVDYTITVYAVTGRGDSPASSKPVTVTYK	954.257	954.518	0.2605	4	5.7e-13	b_ions=11;y_ions=19	6
Xtandem	18848	KP_217432_13.mgf	EATIPGHLNSYTISGLKPGVVYEGQ+0.9840LISVQQHGPK	930.486	930.737	0.2515	4	0.0031	b_ions=6;y_ions=20	6
Xtandem	17573	KP_217432_13.mgf	FGFC+57.0215P+15.9949MAAHEEIC+57.0215TTNDGIMYR	879.368	879.36	-0.008	3	9.6e-05	b_ions=10;y_ions=11	6
Xtandem	18064	KP_217432_13.mgf	FGFC+57.0215PMAAHEEIC+57.0215TTNDGIMYR	874.036	874.033	-0.003067	3	8.5e-05	b_ions=8;y_ions=12	6
Xtandem	18667	KP_217432_13.mgf	FGFC+57.0215PMAAHEEIC+57.0215TTNDGIMYR	874.036	874.033	-0.003	3	6.8e-08	b_ions=9;y_ions=14	6
Xtandem	20901	KP_217432_13.mgf	FLTTTTNSLLASWQPPR	645.006	645.003	-0.002734	3	6.6e-05	b_ions=12;y_ions=8	6
Xtandem	2217	KP_217432_13.mgf	FTNVGPDTMR	569.268	569.265	-0.00305	2	0.0026	b_ions=6;y_ions=7	6
Xtandem	2344	KP_217432_13.mgf	FTNVGPDTMR	569.268	569.265	-0.00305	2	0.00012	b_ions=5;y_ions=8	6
Xtandem	2477	KP_217432_13.mgf	FTNVGPDTMR	569.268	569.265	-0.00305	2	7.6e-05	b_ions=4;y_ions=9	6
Xtandem	2607	KP_217432_13.mgf	FTNVGPDTMR	569.268	569.265	-0.00305	2	0.00014	b_ions=5;y_ions=7	6
Xtandem	2735	KP_217432_13.mgf	FTNVGPDTMR	569.268	569.265	-0.00305	2	4.7e-05	b_ions=4;y_ions=9	6
Xtandem	2876	KP_217432_13.mgf	FTNVGPDTMR	569.268	569.265	-0.00305	2	0.00099	b_ions=6;y_ions=7	6
Xtandem	3176	KP_217432_13.mgf	FTNVGPDTMR	569.268	569.265	-0.00305	2	5.3e-05	b_ions=4;y_ions=10	6
Xtandem	3317	KP_217432_13.mgf	FTNVGPDTMR	569.268	569.265	-0.00305	2	0.0011	b_ions=4;y_ions=8	6
Xtandem	3454	KP_217432_13.mgf	FTNVGPDTMR	569.268	569.265	-0.00305	2	0.0001	b_ions=5;y_ions=8	6
Xtandem	3602	KP_217432_13.mgf	FTNVGPDTMR	569.268	569.265	-0.00305	2	3e-06	b_ions=5;y_ions=9	6
Xtandem	3758	KP_217432_13.mgf	FTNVGPDTMR	569.268	569.265	-0.00305	2	4.5e-05	b_ions=5;y_ions=8	6
Xtandem	445	KP_217432_13.mgf	FTNVGPDTMR	569.268	569.265	-0.00305	2	0.0001	b_ions=4;y_ions=10	6
Xtandem	12813	KP_217432_13.mgf	GFNC+57.0215ESKPEPEETC+57.0215FDKYTGSTYR	968.077	968.41	0.333333	3	3e-11	b_ions=7;y_ions=18	6
Xtandem	12824	KP_217432_13.mgf	GFNC+57.0215ESKPEPEETC+57.0215FDKYTGSTYR	968.077	968.077	3.4e-05	3	4.3e-05	b_ions=5;y_ions=14	6
Xtandem	12933	KP_217432_13.mgf	GFNC+57.0215ESKPEPEETC+57.0215FDKYTGSTYR	968.077	968.74	0.663333	3	5.4e-05	b_ions=9;y_ions=12	6
Xtandem	13962	KP_217432_13.mgf	GNLLQC+57.0215IC+57.0215TGNGR	731.845	731.845	0.0003	2	1.7e-09	b_ions=8;y_ions=12	6
Xtandem	17016	KP_217432_13.mgf	GNLLQC+57.0215IC+57.0215TGN+0.9840GRGEWK	655.304	655.303	-0.000567	3	0.00074	b_ions=7;y_ions=10	6
Xtandem	16580	KP_217432_13.mgf	IYLGNTLVC+57.0215TC+57.0215YGGSR	917.431	917.43	-0.0013	2	3.4e-08	b_ions=7;y_ions=13	6
Xtandem	14484	KP_217432_13.mgf	IYLYTLNENAR	685.356	685.355	-0.00075	2	5.3e-06	b_ions=6;y_ions=11	6
Xtandem	14689	KP_217432_13.mgf	IYLYTLNENAR	685.356	685.355	-0.00075	2	1.3e-09	b_ions=8;y_ions=11	6
Xtandem	14902	KP_217432_13.mgf	IYLYTLNENAR	685.356	685.355	-0.00075	2	2.6e-08	b_ions=9;y_ions=8	6
Xtandem	16962	KP_217432_13.mgf	LWC+57.0215QC+57.0215LGFGSGHFR	575.593	575.59	-0.002967	3	6.5e-05	b_ions=7;y_ions=13	6
Xtandem	9269	KP_217432_13.mgf	MYQVGEQWQK	648.803	648.795	-0.0075	2	3.9e-06	b_ions=8;y_ions=9	6
Xtandem	14199	KP_217432_13.mgf	RPHETGGYLLEC+57.0215VC+57.0215LGNGK	720.678	720.677	-0.000966	3	3.8e-12	b_ions=17;y_ions=10	6
Xtandem	8223	KP_217432_13.mgf	RPSVEVAPEGSAGHTYPQFTQR	805.395	805.393	-0.001734	3	0.00048	b_ions=10;y_ions=10	6
Xtandem	8246	KP_217432_13.mgf	RPSVEVAPEGSAGHTYPQFTQR	805.395	805.73	0.335	3	0.0094	b_ions=7;y_ions=9	6
Xtandem	8486	KP_217432_13.mgf	RPSVEVAPEGSAGHTYPQFTQR	805.395	805.393	-0.001734	3	0.0035	b_ions=10;y_ions=10	6
Xtandem	8688	KP_217432_13.mgf	RPSVEVAPEGSAGHTYPQFTQR	805.395	805.397	0.0016	3	2.9e-10	b_ions=13;y_ions=13	6
Xtandem	8735	KP_217432_13.mgf	RPSVEVAPEGSAGHTYPQFTQR	805.395	805.73	0.335	3	1.7e-10	b_ions=12;y_ions=13	6
Xtandem	8855	KP_217432_13.mgf	RPSVEVAPEGSAGHTYPQFTQR	805.395	806.063	0.668333	3	0.00051	b_ions=10;y_ions=10	6
Xtandem	20760	KP_217432_13.mgf	RQPPNVDEAIEIPGYQVPIIVVPSYPHSR	818.432	818.44	0.00825	4	0.0039	b_ions=13;y_ions=12	6
Xtandem	16305	KP_217432_13.mgf	TFYQIGDSWEK	687.319	687.315	-0.0038	2	2.5e-09	b_ions=8;y_ions=10	6
Xtandem	23589	KP_217432_13.mgf	TGLDSPTGLDFSDITANSFTVHWIAPR	973.477	973.477	-0.000766	3	1.2e-07	b_ions=7;y_ions=17	6
Xtandem	23766	KP_217432_13.mgf	TGLDSPTGLDFSDITAN+0.9840SFTVHWIAPR	973.805	973.813	0.008	3	1.3e-06	b_ions=8;y_ions=13	6
Xtandem	23784	KP_217432_13.mgf	TGLDSPTGLDFSDITANSFTVHWIAPR	973.477	973.483	0.006	3	7.9e-06	b_ions=5;y_ions=16	6
Xtandem	17969	KP_217432_13.mgf	TKTETITGFQ+0.9840IDAIPAASGQNPIQR	886.791	886.8	0.008667	3	8.8e-12	b_ions=14;y_ions=11	6
Xtandem	17975	KP_217432_13.mgf	TKTETITGFQIDAIPAASGQNPIQR	886.463	886.467	0.003434	3	2.5e-11	b_ions=13;y_ions=14	6
Xtandem	12983	KP_217432_13.mgf	TYTITGLQPGNDYK	785.888	785.885	-0.0026	2	2.6e-08	b_ions=6;y_ions=11	6
Xtandem	9671	KP_217432_13.mgf	VPGTSSSATLTGLTR	724.388	724.39	0.00225	2	1.6e-06	b_ions=3;y_ions=13	6
Xtandem	25070	KP_217432_13.mgf	VTWTAPTSIVLSSFLVR	939.027	939.025	-0.00175	2	1.7e-05	b_ions=5;y_ions=8	6
Xtandem	25141	KP_217432_13.mgf	VTWTAPTSIVLSSFLVR	939.027	939.53	0.503	2	0.00013	b_ions=2;y_ions=11	6
Xtandem	8580	KP_217432_13.mgf	VYSVAEQHESAPLSGIQK	971.994	971.99	-0.00365	2	1.6e-13	b_ions=7;y_ions=14	6
Xtandem	8598	KP_217432_13.mgf	VYSVAEQHESAPLSGIQK	971.994	972.495	0.5015	2	3.4e-12	b_ions=8;y_ions=12	6
Xtandem	8756	KP_217432_13.mgf	VYSVAEQHESAPLSGIQK	648.329	648.33	0.0009	3	1.2e-05	b_ions=8;y_ions=12	6
Xtandem	8772	KP_217432_13.mgf	VYSVAEQHESAPLSGIQK	971.994	971.995	0.00135	2	1.5e-14	b_ions=8;y_ions=15	6
Xtandem	8942	KP_217432_13.mgf	VYSVAEQHESAPLSGIQK	971.994	972.495	0.5015	2	2.3e-10	b_ions=8;y_ions=13	6
Xtandem	8990	KP_217432_13.mgf	VYSVAEQHESAPLSGIQK	971.994	972.485	0.4915	2	1.2e-05	b_ions=7;y_ions=8	6
Xtandem	13580	KP_217432_13.mgf	WLPSSSPVTGYR	675.343	675.34	-0.00265	2	0.00075	b_ions=3;y_ions=9	6
Xtandem	13773	KP_217432_13.mgf	WLPSSSPVTGYR	675.343	675.345	0.00235	2	0.0002	b_ions=4;y_ions=9	6
Xtandem	15747	KP_217432_13.mgf	YSFC+57.0215TEQNVLVQTR	872.916	872.915	-0.00135	2	3.8e-10	b_ions=8;y_ions=12	6
Xtandem	12183	KP_217432_13.mgf	YYQINQQWER	714.336	714.84	0.5045	2	0.00029	b_ions=8;y_ions=9	6
Xtandem	12196	KP_217432_13.mgf	YYQINQQWER	714.335	714.335	-0.00035	2	3.5e-05	b_ions=8;y_ions=9	6
Xtandem	12419	KP_217432_13.mgf	YYQINQQWER	714.335	714.33	-0.00535	2	4.6e-05	b_ions=8;y_ions=9	6
XP_015128983.1 PREDICTED: IgGFc-binding protein-like, partial [Gallus gallus]	7.71	19	19	11	11
Engine	Scans	File	Sequence	Theoretical m/z	Measured m/z	Delta m/z	Charge	E-value	Ion counts	Proteins
Xtandem	15844	KP_217432_13.mgf	AC+57.0215HDVVSPQDFFR	526.572	526.57	-0.002333	3	0.00028	b_ions=9;y_ions=9	1
Xtandem	15347	KP_217432_13.mgf	FC+57.0215GNDPTLVPFKVEGK	603.302	603.3	-0.001733	3	2.3e-05	b_ions=8;y_ions=14	1
Xtandem	15359	KP_217432_13.mgf	FC+57.0215GNDPTLVPFKVEGK	904.452	904.955	0.5025	2	2.8e-05	b_ions=7;y_ions=9	1
Xtandem	15368	KP_217432_13.mgf	FC+57.0215GNDPTLVPFKVEGK	904.453	904.455	0.0024	2	2e-08	b_ions=8;y_ions=10	1
Xtandem	5445	KP_217432_13.mgf	GEEFYPC+57.0215ER	593.742	593.74	-0.0019	2	0.0011	b_ions=5;y_ions=6	1
Xtandem	5939	KP_217432_13.mgf	GLDC+57.0215SSHEC+57.0215TDDETC+57.0215EIR	728.609	729.28	0.670667	3	0.0077	b_ions=8;y_ions=8	1
Xtandem	5944	KP_217432_13.mgf	GLDC+57.0215SSHEC+57.0215TDDETC+57.0215EIR	728.609	728.607	-0.0026	3	4.5e-05	b_ions=7;y_ions=11	1
Xtandem	5951	KP_217432_13.mgf	GLDC+57.0215SSHEC+57.0215TDDETC+57.0215EIR	728.609	728.943	0.334	3	0.0001	b_ions=8;y_ions=12	1
Xtandem	21018	KP_217432_13.mgf	HLLPVSLASDAVTVTQEGIYR	757.073	757.07	-0.003033	3	1.3e-10	b_ions=16;y_ions=9	1
Xtandem	15879	KP_217432_13.mgf	LVTDENAFANSWK	747.861	747.87	0.0085	2	1.8e-09	b_ions=5;y_ions=14	1
Xtandem	15891	KP_217432_13.mgf	LVTDENAFANSWK	747.861	747.865	0.0036	2	2.2e-09	b_ions=7;y_ions=14	1
Xtandem	18185	KP_217432_13.mgf	LYGLGEEFWGDDGC+57.0215TKR	668.299	668.3	0.001067	3	0.00014	b_ions=7;y_ions=10	1
Xtandem	18237	KP_217432_13.mgf	LYGLGEEFWGDDGC+57.0215TKR	1001.95	1002.46	0.5065	2	2.8e-07	b_ions=6;y_ions=12	1
Xtandem	11291	KP_217432_13.mgf	NC+57.0215LYDVC+57.0215MNDGAR	794.318	794.32	0.00235	2	1.4e-08	b_ions=7;y_ions=11	1
Xtandem	11492	KP_217432_13.mgf	NC+57.0215LYDVC+57.0215MNDGAR	794.318	794.315	-0.00265	2	3.3e-08	b_ions=8;y_ions=10	1
Xtandem	11518	KP_217432_13.mgf	NC+57.0215LYDVC+57.0215MNDGAR	794.317	794.82	0.5025	2	1.2e-08	b_ions=7;y_ions=11	1
Xtandem	433	KP_217432_13.mgf	SEC+57.0215GC+57.0215VFGDR	593.731	593.73	-0.001	2	5.3e-07	b_ions=6;y_ions=10	1
Xtandem	14106	KP_217432_13.mgf	TC+57.0215SSIFAPLR	576.294	576.295	0.0009	2	0.00052	b_ions=5;y_ions=7	1
Xtandem	13929	KP_217432_13.mgf	WGIPTQGC+57.0215NHGSQLTPC+57.0215PQVGK	808.046	808.04	-0.006333	3	0.0081	b_ions=8;y_ions=9	1
XP_015142114.1 PREDICTED: voltage-dependent L-type calcium channel subunit alpha-1C isoform X28 [Gallus gallus]	2.08	2	0	2	0
Engine	Scans	File	Sequence	Theoretical m/z	Measured m/z	Delta m/z	Charge	E-value	Ion counts	Proteins
Xtandem	22177	KP_217432_13.mgf	ARPVSLTVPSPTAGSSRQFHGSASSLVEAVLISEGLMQ+0.9840FAQDPK	1139.33	1139.33	-2.5e-05	4	3.9e-07	b_ions=6;y_ions=8	32
Xtandem	27129	KP_217432_13.mgf	VLRPLRLVSGVPSLQVVLNS+79.9663IIKAM+31.9898VP	753.431	753.947	0.51625	4	1.3e-06	b_ions=4;y_ions=9	32
XP_015154318.1 PREDICTED: immunoglobulin-like and fibronectin type III domain-containing protein 1 isoform X16 [Gallus gallus]	1.14	2	0	2	0
Engine	Scans	File	Sequence	Theoretical m/z	Measured m/z	Delta m/z	Charge	E-value	Ion counts	Proteins
Xtandem	18574	KP_217432_13.mgf	DGLP+15.9949AGAGAGVGGAGLAGAGAVGSPYG	536.51	536.775	0.2645	4	0.0095	b_ions=9;y_ions=15	47
Xtandem	20974	KP_217432_13.mgf	ISGLLY+79.9663GPGGLPAGDGARTGAGGSFVGEMEVLYSPDGLPMGAGVDATAVK	1204.58	1205.08	0.49875	4	3.1e-05	b_ions=8;y_ions=10	48
XP_015154319.1 PREDICTED: immunoglobulin-like and fibronectin type III domain-containing protein 1 isoform X17 [Gallus gallus]	3.1	3	0	3	0
Engine	Scans	File	Sequence	Theoretical m/z	Measured m/z	Delta m/z	Charge	E-value	Ion counts	Proteins
Xtandem	18574	KP_217432_13.mgf	DGLP+15.9949AGAGAGVGGAGLAGAGAVGSPYG	536.51	536.775	0.2645	4	0.0095	b_ions=9;y_ions=15	47
Xtandem	20974	KP_217432_13.mgf	ISGLLY+79.9663GPGGLPAGDGARTGAGGSFVGEMEVLYSPDGLPMGAGVDATAVK	1204.58	1205.08	0.49875	4	3.1e-05	b_ions=8;y_ions=10	48
Xtandem	20369	KP_217432_13.mgf	LAGVGAAGLAGAGAVGSPYGKDGLPAGAGVGAAGVAGAGGLGSP+15.9949YGK	967.75	967.74	-0.00975	4	0.00072	b_ions=11;y_ions=12	35
XP_015154341.1 PREDICTED: immunoglobulin-like and fibronectin type III domain-containing protein 1 isoform X38 [Gallus gallus]	3.3	3	0	3	0
Engine	Scans	File	Sequence	Theoretical m/z	Measured m/z	Delta m/z	Charge	E-value	Ion counts	Proteins
Xtandem	18574	KP_217432_13.mgf	DGLP+15.9949AGAGAGVGGAGLAGAGAVGSPYG	536.51	536.775	0.2645	4	0.0095	b_ions=9;y_ions=15	47
Xtandem	20974	KP_217432_13.mgf	ISGLLY+79.9663GPGGLPAGDGARTGAGGSFVGEMEVLYSPDGLPMGAGVDATAVK	1204.58	1205.08	0.49875	4	3.1e-05	b_ions=8;y_ions=10	48
Xtandem	20369	KP_217432_13.mgf	LAGVGAAGLAGAGAVGSPYGKDGLPAGAGVGAAGVAGAGGLGSP+15.9949YGK	967.75	967.74	-0.00975	4	0.00072	b_ions=11;y_ions=12	35
XP_417690.3 PREDICTED: leucine-rich repeat transmembrane neuronal protein 4 isoform X1 [Gallus gallus]	8.81	2	0	2	0
Engine	Scans	File	Sequence	Theoretical m/z	Measured m/z	Delta m/z	Charge	E-value	Ion counts	Proteins
Xtandem	26527	KP_217432_13.mgf	Q-17.0266+0.9840LRGMSVVLVLLP+15.9949VVLFVVLAGAQR	670.146	670.403	0.2565	4	1.7e-08	b_ions=7;y_ions=5	6
Xtandem	25726	KP_217432_13.mgf	SLSRNAFAGLLKLTELHLEHN+0.9840QFS+79.9663K	734.372	734.615	0.243	4	3.5e-08	b_ions=7;y_ions=9	6
XP_003642632.2 PREDICTED: adenylyl cyclase-associated protein 1 isoform X1 [Gallus gallus]	5.06	4	0	3	0
Engine	Scans	File	Sequence	Theoretical m/z	Measured m/z	Delta m/z	Charge	E-value	Ion counts	Proteins
Xtandem	6439	KP_217432_13.mgf	KQ+0.9840PALLELEGKK	452.265	452.263	-0.0015	3	0.0076	b_ions=9;y_ions=10	3
Xtandem	23736	KP_217432_13.mgf	Q-17.0266FNHLSAVSESIPALGWVAMSPKPGPYVK	1031.86	1032.19	0.327667	3	3.8e-11	b_ions=11;y_ions=14	3
Xtandem	16942	KP_217432_13.mgf	SALFAQINRGEGITSGLR	630.673	630.673	0.000133	3	4.8e-11	b_ions=15;y_ions=13	3
Xtandem	16964	KP_217432_13.mgf	SALFAQINRGEGITSGLR	945.51	945.51	0.0002	2	4.6e-06	b_ions=7;y_ions=9	3
XP_015133858.1 PREDICTED: NHS-like protein 2 isoform X5 [Gallus gallus]	2.59	2	0	2	0
Engine	Scans	File	Sequence	Theoretical m/z	Measured m/z	Delta m/z	Charge	E-value	Ion counts	Proteins
Xtandem	34497	KP_217432_13.mgf	AKVPPPVPKKPSVLYLPLTPAPVQQAG	698.911	699.168	0.2565	4	5.6e-08	b_ions=4;y_ions=8	8
Xtandem	33680	KP_217432_13.mgf	RVKPPVAEKPPLAKRPPCILP+15.9949KP+15.9949VALR	751.455	751.697	0.243	4	2.2e-08	b_ions=6;y_ions=11	8
NP_001264797.1 coronin-1C isoform 1 [Gallus gallus]	10	4	0	3	0
Engine	Scans	File	Sequence	Theoretical m/z	Measured m/z	Delta m/z	Charge	E-value	Ion counts	Proteins
Xtandem	22281	KP_217432_13.mgf	AIFLADGNIFTTGFSR	865.446	865.445	-0.0006	2	1.8e-10	b_ions=9;y_ions=11	3
Xtandem	9256	KP_217432_13.mgf	KC+57.0215EPIIMTVPR	672.359	672.36	0.0011	2	7.9e-05	b_ions=5;y_ions=11	3
Xtandem	9372	KP_217432_13.mgf	KC+57.0215EPIIMTVPR	672.359	672.345	-0.014	2	2.1e-06	b_ions=5;y_ions=11	3
Xtandem	24367	KP_217432_13.mgf	KSDLFQDDLYPDTAGPEAALEAEEWFEGK	1091.17	1091.17	0.0014	3	1.1e-09	b_ions=11;y_ions=15	2
NP_001004400.1 tubulin beta-2 chain [Gallus gallus]	15.28	8	0	6	0
Engine	Scans	File	Sequence	Theoretical m/z	Measured m/z	Delta m/z	Charge	E-value	Ion counts	Proteins
Xtandem	22462	KP_217432_13.mgf	GHYTEGAELVDSVLDVVR	653.661	653.66	-0.000733	3	2.4e-10	b_ions=16;y_ions=11	6
Xtandem	21274	KP_217432_13.mgf	GHYTEGAELVDSVLDVVRK	696.359	696.36	0.000933	3	3e-14	b_ions=17;y_ions=13	6
Xtandem	17621	KP_217432_13.mgf	ISEQFTAMFR	615.299	615.295	-0.0045	2	6.1e-05	b_ions=7;y_ions=10	7
Xtandem	17540	KP_217432_13.mgf	LAVNMVPFPR	572.317	572.32	0.00265	2	3.1e-07	b_ions=6;y_ions=9	10
Xtandem	21054	KP_217432_13.mgf	LHFFMPGFAPLTSR	540.945	540.943	-0.002	3	0.00063	b_ions=7;y_ions=12	5
Xtandem	22039	KP_217432_13.mgf	SGPFGQIFRPDNFVFGQSGAGNNWAK	933.448	933.45	0.002067	3	2.3e-09	b_ions=11;y_ions=15	4
Xtandem	22248	KP_217432_13.mgf	SGPFGQIFRPDNFVFGQSGAGNNWAK	933.448	933.443	-0.004667	3	0.0078	b_ions=10;y_ions=12	4
Xtandem	22265	KP_217432_13.mgf	SGPFGQIFRPDNFVFGQ+0.9840SGAGNNWAK	933.776	933.78	0.004	3	4e-10	b_ions=13;y_ions=14	4
NP_989636.1 glyceraldehyde-3-phosphate dehydrogenase [Gallus gallus]	20.42	14	14	5	5
Engine	Scans	File	Sequence	Theoretical m/z	Measured m/z	Delta m/z	Charge	E-value	Ion counts	Proteins
Xtandem	10303	KP_217432_13.mgf	IVSNASC+57.0215TTNC+57.0215LAPLAK	910.452	910.445	-0.0075	2	0.00036	b_ions=5;y_ions=8	1
Xtandem	18124	KP_217432_13.mgf	LVSWYDNEFGYSNR	875.394	875.39	-0.0036	2	1.5e-09	b_ions=8;y_ions=12	1
Xtandem	24613	KP_217432_13.mgf	VIHDNFGIVEGLMTTVHAITATQK	865.787	866.123	0.336666	3	1.3e-05	b_ions=7;y_ions=12	1
Xtandem	24623	KP_217432_13.mgf	VIHDNFGIVEGLMTTVHAITATQK	865.787	865.787	-0.000133	3	5e-13	b_ions=15;y_ions=14	1
Xtandem	24624	KP_217432_13.mgf	VIHDNFGIVEGLMTTVHAITATQK	649.59	649.59	-0.0001	4	0.0076	b_ions=8;y_ions=16	1
Xtandem	25257	KP_217432_13.mgf	VIHDN+0.9840FGIVEGLMTTVHAITATQK	649.836	649.84	0.004	4	0.00099	b_ions=6;y_ions=12	1
Xtandem	25503	KP_217432_13.mgf	VIHDNFGIVEGLMTTVHAITATQK	865.787	865.783	-0.003467	3	0.0017	b_ions=6;y_ions=12	1
Xtandem	18176	KP_217432_13.mgf	VIPELN+0.9840GKLTGMAFR	823.947	823.95	0.00305	2	6.3e-07	b_ions=4;y_ions=11	1
Xtandem	11397	KP_217432_13.mgf	VVDLMVHMASKE	453.56	453.56	-0.000367	3	0.0015	b_ions=3;y_ions=6	1
Xtandem	11399	KP_217432_13.mgf	VVDLMVHMASKE	679.841	679.84	-0.00055	2	4.5e-08	b_ions=8;y_ions=11	1
Xtandem	11605	KP_217432_13.mgf	VVDLMVHMASKE	453.56	453.56	-0.000367	3	0.0023	b_ions=4;y_ions=5	1
Xtandem	11607	KP_217432_13.mgf	VVDLMVHMASKE	679.841	679.84	-0.00055	2	9e-11	b_ions=8;y_ions=12	1
Xtandem	11744	KP_217432_13.mgf	VVDLMVHMASKE	679.841	680.345	0.5045	2	1.1e-08	b_ions=7;y_ions=11	1
Xtandem	11806	KP_217432_13.mgf	VVDLMVHMASKE	679.841	679.84	-0.00055	2	1.2e-06	b_ions=7;y_ions=10	1
XP_015155135.1 PREDICTED: inactive phospholipase C-like protein 2 isoform X3 [Gallus gallus]	5.43	2	2	2	2
Engine	Scans	File	Sequence	Theoretical m/z	Measured m/z	Delta m/z	Charge	E-value	Ion counts	Proteins
Xtandem	5385	KP_217432_13.mgf	PAAPLPNGPRGGGGGSPGSGSGSSSR	556.018	556.023	0.00475	4	0.0096	b_ions=11;y_ions=12	1
Xtandem	30171	KP_217432_13.mgf	PGVPAQLLHLKVISGQNLPKP+15.9949KGSGAK	688.401	688.41	0.009	4	4.8e-08	b_ions=6;y_ions=13	1
XP_015141936.1 PREDICTED: voltage-dependent L-type calcium channel subunit alpha-1C isoform X2 [Gallus gallus]	2.04	2	0	2	0
Engine	Scans	File	Sequence	Theoretical m/z	Measured m/z	Delta m/z	Charge	E-value	Ion counts	Proteins
Xtandem	22177	KP_217432_13.mgf	ARPVSLTVPSPTAGSSRQFHGSASSLVEAVLISEGLMQ+0.9840FAQDPK	1139.33	1139.33	-2.5e-05	4	3.9e-07	b_ions=6;y_ions=8	32
Xtandem	27129	KP_217432_13.mgf	VLRPLRLVSGVPSLQVVLNS+79.9663IIKAM+31.9898VP	753.431	753.947	0.51625	4	1.3e-06	b_ions=4;y_ions=9	32
XP_015133860.1 PREDICTED: NHS-like protein 2 isoform X7 [Gallus gallus]	2.61	2	0	2	0
Engine	Scans	File	Sequence	Theoretical m/z	Measured m/z	Delta m/z	Charge	E-value	Ion counts	Proteins
Xtandem	34497	KP_217432_13.mgf	AKVPPPVPKKPSVLYLPLTPAPVQQAG	698.911	699.168	0.2565	4	5.6e-08	b_ions=4;y_ions=8	8
Xtandem	33680	KP_217432_13.mgf	RVKPPVAEKPPLAKRPPCILP+15.9949KP+15.9949VALR	751.455	751.697	0.243	4	2.2e-08	b_ions=6;y_ions=11	8
XP_424930.4 PREDICTED: excitatory amino acid transporter 3 [Gallus gallus]	10.44	2	2	2	2
Engine	Scans	File	Sequence	Theoretical m/z	Measured m/z	Delta m/z	Charge	E-value	Ion counts	Proteins
Xtandem	32635	KP_217432_13.mgf	AVIYYFCTTVIAVILGIVLVVTIKP+15.9949GV	720.923	721.18	0.25675	4	5e-07	b_ions=1;y_ions=6	1
Xtandem	27176	KP_217432_13.mgf	LSGLAIHST+79.9663IILP+15.9949LIYLIIVRKNPFR	764.945	765.21	0.26525	4	2.3e-08	b_ions=12;y_ions=7	1
XP_015134816.1 PREDICTED: gelsolin isoform X3 [Gallus gallus]	13.99	21	0	8	0
Engine	Scans	File	Sequence	Theoretical m/z	Measured m/z	Delta m/z	Charge	E-value	Ion counts	Proteins
Xtandem	10007	KP_217432_13.mgf	AGKEPGLQIWR	418.899	418.897	-0.001933	3	0.0038	b_ions=10;y_ions=11	5
Xtandem	10284	KP_217432_13.mgf	AGKEPGLQIWR	418.899	419.233	0.334666	3	0.006	b_ions=11;y_ions=9	5
Xtandem	10824	KP_217432_13.mgf	DKDQTEGLGEAYISGHVAK	673.328	673.327	-0.001	3	1.4e-08	b_ions=13;y_ions=14	5
Xtandem	10984	KP_217432_13.mgf	DKDQTEGLGEAYISGHVAK	673.328	673.993	0.665666	3	2.8e-05	b_ions=13;y_ions=10	5
Xtandem	11014	KP_217432_13.mgf	DKDQTEGLGEAYISGHVAK	673.328	673.66	0.332333	3	0.0017	b_ions=13;y_ions=7	5
Xtandem	11262	KP_217432_13.mgf	DKDQ+0.9840TEGLGEAYISGHVAK	673.656	673.99	0.334333	3	0.0057	b_ions=9;y_ions=11	5
Xtandem	11345	KP_217432_13.mgf	DKDQ+0.9840TEGLGEAYISGHVAK	673.656	673.66	0.004333	3	0.0089	b_ions=7;y_ions=11	5
Xtandem	15335	KP_217432_13.mgf	HTQVQVLPESGETPLFK	637.334	637.333	-0.000734	3	0.00028	b_ions=9;y_ions=10	5
Xtandem	15338	KP_217432_13.mgf	HTQVQVLPESGETPLFK	955.501	955.5	-0.0011	2	3.2e-12	b_ions=8;y_ions=12	5
Xtandem	14417	KP_217432_13.mgf	IEKFDLVPVPK	428.919	428.917	-0.0022	3	0.001	b_ions=7;y_ions=9	5
Xtandem	9493	KP_217432_13.mgf	IEKVPFDAATLHTSR	562.301	562.637	0.336	3	0.00072	b_ions=8;y_ions=12	5
Xtandem	9559	KP_217432_13.mgf	IEKVPFDAATLHTSR	562.301	562.3	-0.0007	3	0.00037	b_ions=9;y_ions=12	5
Xtandem	9637	KP_217432_13.mgf	IEKVPFDAATLHTSR	421.976	421.975	-0.000525	4	0.0049	b_ions=6;y_ions=15	5
Xtandem	9757	KP_217432_13.mgf	IEKVPFDAATLHTSR	562.301	562.3	-0.0007	3	0.00053	b_ions=7;y_ions=12	5
Xtandem	9816	KP_217432_13.mgf	IEKVPFDAATLHTSR	562.301	562.633	0.332666	3	0.0086	b_ions=8;y_ions=10	5
Xtandem	16132	KP_217432_13.mgf	TPSAAYLWVGR	610.821	610.82	-0.00135	2	2.8e-06	b_ions=8;y_ions=9	5
Xtandem	18464	KP_217432_13.mgf	VLGARPVQVSEGREPDNFWVALGGK	894.472	894.477	0.004667	3	8.3e-10	b_ions=14;y_ions=7	5
Xtandem	18492	KP_217432_13.mgf	VLGARPVQVSEGREPDN+0.9840FWVALGGK	894.8	894.807	0.006667	3	5.6e-13	b_ions=15;y_ions=11	5
Xtandem	7007	KP_217432_13.mgf	VPFDAATLHTSR	657.84	657.84	-0.00025	2	9.3e-07	b_ions=6;y_ions=11	5
Xtandem	7141	KP_217432_13.mgf	VPFDAATLHTSR	657.841	658.34	0.4995	2	8e-06	b_ions=4;y_ions=10	5
Xtandem	7234	KP_217432_13.mgf	VPFDAATLHTSR	657.84	657.84	-0.00025	2	0.00031	b_ions=5;y_ions=9	5
XP_015129602.1 PREDICTED: LOW QUALITY PROTEIN: alpha-2-macroglobulin-like, partial [Gallus gallus]	38.06	64	0	23	0
Engine	Scans	File	Sequence	Theoretical m/z	Measured m/z	Delta m/z	Charge	E-value	Ion counts	Proteins
Xtandem	12202	KP_217432_13.mgf	AIGYLVSGYQR	613.827	613.825	-0.0016	2	3.5e-07	b_ions=9;y_ions=9	5
Xtandem	12412	KP_217432_13.mgf	AIGYLVSGYQR	613.827	613.825	-0.0016	2	1e-07	b_ions=8;y_ions=10	5
Xtandem	22052	KP_217432_13.mgf	ALLAYAFALAGK	604.852	604.85	-0.0021	2	1.6e-10	b_ions=9;y_ions=10	4
Xtandem	12712	KP_217432_13.mgf	DGSVHWQRPGKEPEADLPYYR	834.067	834.063	-0.0036	3	0.0022	b_ions=10;y_ions=9	4
Xtandem	12848	KP_217432_13.mgf	DGSVHWQRPGKEPEADLPYYR	625.8	625.8	-0.0002	4	0.0083	b_ions=14;y_ions=14	4
Xtandem	12923	KP_217432_13.mgf	DGSVHWQRPGKEPEADLPYYR	834.067	834.063	-0.0036	3	0.00067	b_ions=9;y_ions=11	4
Xtandem	13134	KP_217432_13.mgf	DGSVHWQRPGKEPEADLPYYR	834.067	834.063	-0.0036	3	0.0027	b_ions=10;y_ions=9	4
Xtandem	13655	KP_217432_13.mgf	DGSVHWQRPGKEPEADLPYYR	625.8	625.8	-0.0002	4	0.0055	b_ions=15;y_ions=14	4
Xtandem	18159	KP_217432_13.mgf	EKFSLLLPSNVVQDSGR	630.338	630.337	-0.001033	3	0.00012	b_ions=10;y_ions=10	5
Xtandem	18420	KP_217432_13.mgf	ETVQNLVLC+57.0215LK	658.862	658.86	-0.00235	2	6.4e-05	b_ions=5;y_ions=9	5
Xtandem	19817	KP_217432_13.mgf	FSLLLPSNVVQDSGR	816.438	816.435	-0.0028	2	1.3e-05	b_ions=4;y_ions=10	5
Xtandem	10107	KP_217432_13.mgf	GC+57.0215VYLQTSLR	598.805	598.805	0.0002	2	0.00022	b_ions=7;y_ions=10	4
Xtandem	9902	KP_217432_13.mgf	GC+57.0215VYLQTSLR	598.805	598.81	0.0052	2	0.00044	b_ions=7;y_ions=8	4
Xtandem	18527	KP_217432_13.mgf	HIQDALIWLSQNQKENGC+57.0215FR	819.737	819.733	-0.0032	3	1.9e-12	b_ions=10;y_ions=18	5
Xtandem	10221	KP_217432_13.mgf	KDGSVHWQRPGKEPEADLPYYR	876.765	877.1	0.334667	3	0.0051	b_ions=10;y_ions=10	4
Xtandem	10427	KP_217432_13.mgf	KDGSVHWQRPGKEPEADLPYYR	876.765	877.097	0.331334	3	0.00057	b_ions=11;y_ions=10	4
Xtandem	10440	KP_217432_13.mgf	KDGSVHWQRPGKEPEADLPYYR	876.765	876.76	-0.005333	3	0.0016	b_ions=7;y_ions=13	4
Xtandem	10470	KP_217432_13.mgf	KDGSVHWQRPGKEPEADLPYYR	657.824	657.822	-0.00145	4	0.0088	b_ions=15;y_ions=17	4
Xtandem	10704	KP_217432_13.mgf	KDGSVHWQRPGKEPEADLPYYR	876.765	876.763	-0.001934	3	0.0035	b_ions=6;y_ions=12	4
Xtandem	10728	KP_217432_13.mgf	KDGSVHWQRPGKEPEADLPYYR	876.765	877.437	0.671334	3	0.0033	b_ions=9;y_ions=11	4
Xtandem	9954	KP_217432_13.mgf	KDGSVHWQ+0.9840RPGKEPEADLPYYR	877.093	877.1	0.006667	3	0.0034	b_ions=9;y_ions=11	4
Xtandem	9992	KP_217432_13.mgf	KDGSVHWQRPGKEPEADLPYYR	876.765	876.763	-0.001934	3	0.0004	b_ions=9;y_ions=12	4
Xtandem	22294	KP_217432_13.mgf	QLLVEPEGVEKETVQNLVLC+57.0215LK	846.795	846.793	-0.001734	3	0.00017	b_ions=4;y_ions=15	4
Xtandem	22369	KP_217432_13.mgf	QLLVEPEGVEKETVQNLVLC+57.0215LKGESVK	760.411	760.415	0.00375	4	0.0044	b_ions=2;y_ions=16	4
Xtandem	24289	KP_217432_13.mgf	Q-17.0266LLVEPEGVEKETVQNLVLC+57.0215LKGESVK	1007.87	1007.87	0.000633	3	0.0018	b_ions=7;y_ions=11	4
Xtandem	24471	KP_217432_13.mgf	Q-17.0266LLVEPEGVEKETVQ+0.9840NLVLC+57.0215LKGESVK	1008.2	1008.21	0.009333	3	0.0006	b_ions=3;y_ions=14	4
Xtandem	25546	KP_217432_13.mgf	Q-17.0266LLVEPEGVEKETVQN+0.9840LVLCLKGESVK	989.194	989.197	0.003	3	0.0026	b_ions=8;y_ions=11	4
Xtandem	25556	KP_217432_13.mgf	Q-17.0266LLVEPEGVEKETVQNLVLCLKGESVK	988.866	988.863	-0.0022	3	0.00011	b_ions=8;y_ions=12	4
Xtandem	10935	KP_217432_13.mgf	Q-17.0266MNYKHPDGSYSTFGPR	984.436	984.94	0.5045	2	6.3e-07	b_ions=4;y_ions=10	4
Xtandem	10952	KP_217432_13.mgf	Q-17.0266MNYKHPDGSYSTFGPR	984.435	984.43	-0.00545	2	6.3e-06	b_ions=8;y_ions=7	4
Xtandem	11032	KP_217432_13.mgf	Q-17.0266MNYKHPDGSYSTFGPR	656.624	656.623	-0.0003	3	5.6e-06	b_ions=7;y_ions=14	4
Xtandem	11155	KP_217432_13.mgf	Q-17.0266MNYKHPDGSYSTFGPR	984.435	984.435	-0.00045	2	2e-07	b_ions=5;y_ions=8	4
Xtandem	11243	KP_217432_13.mgf	Q-17.0266MNYKHPDGSYSTFGPR	656.624	656.627	0.003034	3	7.1e-07	b_ions=6;y_ions=15	4
Xtandem	11566	KP_217432_13.mgf	Q-17.0266MNYKHPDGSYSTFGPR	656.624	656.623	-0.0003	3	4e-05	b_ions=7;y_ions=12	4
Xtandem	319	KP_217432_13.mgf	RKEFLSSLEK	618.848	618.845	-0.00255	2	0.009	b_ions=6;y_ions=8	4
Xtandem	10188	KP_217432_13.mgf	SGGDFQQ+0.9840DFHVDPSNR	602.923	602.93	0.007333	3	6.2e-06	b_ions=8;y_ions=12	4
Xtandem	10198	KP_217432_13.mgf	SGGDFQQDFHVDPSNR	602.595	602.593	-0.0014	3	9.2e-07	b_ions=9;y_ions=12	4
Xtandem	10223	KP_217432_13.mgf	SGGDFQQDFHVDPSNR	903.392	903.89	0.498	2	0.0038	b_ions=4;y_ions=7	4
Xtandem	10256	KP_217432_13.mgf	SGGDFQQDFHVDPSNR	903.392	903.39	-0.0021	2	3.1e-09	b_ions=8;y_ions=10	4
Xtandem	10388	KP_217432_13.mgf	SGGDFQQDFHVDPSNR	602.595	602.593	-0.0014	3	4.9e-08	b_ions=10;y_ions=14	4
Xtandem	10447	KP_217432_13.mgf	SGGDFQQDFHVDPSNR	903.392	903.39	-0.0021	2	1.3e-15	b_ions=10;y_ions=13	4
Xtandem	10585	KP_217432_13.mgf	SGGDFQQDFHVDPSNR	602.595	602.593	-0.0014	3	4.6e-07	b_ions=9;y_ions=14	4
Xtandem	10648	KP_217432_13.mgf	SGGDFQQDFHVDPSNR	903.392	903.39	-0.0021	2	5.9e-09	b_ions=7;y_ions=11	4
Xtandem	10790	KP_217432_13.mgf	SGGDFQQDFHVDPSNR	602.595	602.593	-0.0014	3	6.8e-06	b_ions=10;y_ions=12	4
Xtandem	10849	KP_217432_13.mgf	SGGDFQQDFHVDPSNR	903.392	903.39	-0.0021	2	3.6e-09	b_ions=8;y_ions=9	4
Xtandem	10988	KP_217432_13.mgf	SGGDFQQDFHVDPSNR	602.595	602.593	-0.0014	3	4.5e-07	b_ions=8;y_ions=13	4
Xtandem	11049	KP_217432_13.mgf	SGGDFQQDFHVDPSNR	903.392	903.39	-0.0021	2	1e-11	b_ions=8;y_ions=12	4
Xtandem	11174	KP_217432_13.mgf	SGGDFQQDFHVDPSNR	903.392	903.89	0.498	2	7.2e-08	b_ions=9;y_ions=9	4
Xtandem	11199	KP_217432_13.mgf	SGGDFQQDFHVDPSNR	602.595	602.593	-0.0014	3	1.2e-06	b_ions=9;y_ions=11	4
Xtandem	11305	KP_217432_13.mgf	SGGDFQQ+0.9840DFHVDPSNR	602.923	602.927	0.004	3	3.2e-05	b_ions=5;y_ions=13	4
Xtandem	9122	KP_217432_13.mgf	SGGDFQQDFHVDPSNR	602.595	602.593	-0.0014	3	0.0087	b_ions=7;y_ions=9	4
Xtandem	304	KP_217432_13.mgf	SHIFIDEK	494.755	494.755	-0.0001	2	0.0055	b_ions=6;y_ions=7	5
Xtandem	22631	KP_217432_13.mgf	SHIFIDEKHIQDALIWLSQNQK	888.465	888.467	0.001867	3	0.00019	b_ions=13;y_ions=7	5
Xtandem	22543	KP_217432_13.mgf	SHIFIDEKHIQDALIWLSQNQKENGC+57.0215FR	857.425	857.425	-0.0004	4	1.5e-09	b_ions=14;y_ions=20	5
Xtandem	22703	KP_217432_13.mgf	SHIFIDEKHIQ+0.9840DALIWLSQNQKEN+0.9840GC+57.0215FR	857.918	857.925	0.0075	4	1.7e-07	b_ions=16;y_ions=18	5
Xtandem	6651	KP_217432_13.mgf	SSGVLLNNAMK	567.299	567.3	0.00065	2	5.7e-08	b_ions=8;y_ions=11	5
Xtandem	6842	KP_217432_13.mgf	SSGVLLNNAMK	567.299	567.3	0.00065	2	3.7e-08	b_ions=8;y_ions=10	5
Xtandem	7031	KP_217432_13.mgf	SSGVLLNNAMK	567.299	567.3	0.00065	2	2.6e-08	b_ions=7;y_ions=11	5
Xtandem	15026	KP_217432_13.mgf	SVSNMVIIDVK	602.831	602.83	-0.0005	2	2.3e-05	b_ions=7;y_ions=10	4
Xtandem	14699	KP_217432_13.mgf	TEFSTNHVLVYVEK	833.424	833.425	0.00065	2	1.3e-09	b_ions=7;y_ions=13	4
Xtandem	14855	KP_217432_13.mgf	TEFSTNHVLVYVEK	555.95	555.95	0.000433	3	0.0026	b_ions=6;y_ions=9	4
Xtandem	19148	KP_217432_13.mgf	VYDYYETDEFAIQEYSAPC+57.0215TTAK	1382.6	1382.6	-0.00375	2	1.1e-08	b_ions=7;y_ions=11	4
Xtandem	20809	KP_217432_13.mgf	YRQPGNTWLTAFVLK	598.657	598.657	-3.3e-05	3	3.9e-06	b_ions=13;y_ions=10	4
Xtandem	22751	KP_217432_13.mgf	YRQPGNTWLTAFVLKSFAR	564.552	564.553	0.0003	4	0.0067	b_ions=11;y_ions=16	4
XP_004937976.2 PREDICTED: IQ motif and SEC7 domain-containing protein 3 isoform X2 [Gallus gallus]	2.58	2	0	2	0
Engine	Scans	File	Sequence	Theoretical m/z	Measured m/z	Delta m/z	Charge	E-value	Ion counts	Proteins
Xtandem	24611	KP_217432_13.mgf	E+42.0106SLLENPVRAVLY+79.9663LKELTAIVQNQQSLIHTQR	957.257	957.25	-0.00675	4	8.2e-09	b_ions=10;y_ions=5	4
Xtandem	32817	KP_217432_13.mgf	GIQFLISRGFIPDTPIGVAHFLLQRK	731.667	732.18	0.51325	4	1.1e-07	b_ions=7;y_ions=10	4
XP_417331.5 PREDICTED: adenosylhomocysteinase [Gallus gallus]	3.7	4	4	2	2
Engine	Scans	File	Sequence	Theoretical m/z	Measured m/z	Delta m/z	Charge	E-value	Ion counts	Proteins
Xtandem	6922	KP_217432_13.mgf	GISEETTTGVHNLYK	824.909	824.905	-0.00405	2	1.2e-05	b_ions=2;y_ions=11	1
Xtandem	7092	KP_217432_13.mgf	GISEETTTGVHNLYK	824.909	825.41	0.501	2	6.3e-07	b_ions=4;y_ions=13	1
Xtandem	7117	KP_217432_13.mgf	GISEETTTGVHNLYK	824.909	824.91	0.00095	2	4.4e-05	b_ions=4;y_ions=11	1
Xtandem	17280	KP_217432_13.mgf	VADISLADWGR	601.808	601.81	0.0016	2	0.0015	b_ions=6;y_ions=7	1
XP_015154346.1 PREDICTED: immunoglobulin-like and fibronectin type III domain-containing protein 1 isoform X43 [Gallus gallus]	3.52	3	0	3	0
Engine	Scans	File	Sequence	Theoretical m/z	Measured m/z	Delta m/z	Charge	E-value	Ion counts	Proteins
Xtandem	18574	KP_217432_13.mgf	DGLP+15.9949AGAGAGVGGAGLAGAGAVGSPYG	536.51	536.775	0.2645	4	0.0095	b_ions=9;y_ions=15	47
Xtandem	20974	KP_217432_13.mgf	ISGLLY+79.9663GPGGLPAGDGARTGAGGSFVGEMEVLYSPDGLPMGAGVDATAVK	1204.58	1205.08	0.49875	4	3.1e-05	b_ions=8;y_ions=10	48
Xtandem	20369	KP_217432_13.mgf	LAGVGAAGLAGAGAVGSPYGKDGLPAGAGVGAAGVAGAGGLGSP+15.9949YGK	967.75	967.74	-0.00975	4	0.00072	b_ions=11;y_ions=12	35
XP_015148219.1 PREDICTED: alpha-2-macroglobulin-like protein 1 isoform X4 [Gallus gallus]	3.17	2	0	2	0
Engine	Scans	File	Sequence	Theoretical m/z	Measured m/z	Delta m/z	Charge	E-value	Ion counts	Proteins
Xtandem	24984	KP_217432_13.mgf	KMDTVIKPLLVKPGGILQEK	552.58	552.835	0.255	4	1.4e-07	b_ions=6;y_ions=9	4
Xtandem	21172	KP_217432_13.mgf	SFHWLKPFYSESNSFLEIK	787.059	787.06	0.001267	3	7.2e-11	b_ions=13;y_ions=16	4
XP_004946170.1 PREDICTED: UNC93-like protein MFSD11 isoform X1 [Gallus gallus]	11.61	2	0	2	0
Engine	Scans	File	Sequence	Theoretical m/z	Measured m/z	Delta m/z	Charge	E-value	Ion counts	Proteins
Xtandem	26215	KP_217432_13.mgf	RTVFIALTVISLVGTVLFFLIRK	652.404	652.403	-0.0015	4	3.6e-05	b_ions=6;y_ions=6	5
Xtandem	26296	KP_217432_13.mgf	SLIGLSGIFIGVGEILGGGIFGLLSKK	662.141	662.403	0.2615	4	2.4e-06	b_ions=6;y_ions=8	5
XP_015134091.1 PREDICTED: collagen alpha-5(IV) chain isoform X1 [Gallus gallus]	8.54	6	0	6	0
Engine	Scans	File	Sequence	Theoretical m/z	Measured m/z	Delta m/z	Charge	E-value	Ion counts	Proteins
Xtandem	24080	KP_217432_13.mgf	GDP+15.9949GLSSIGIPGLPGP+15.9949KGDLGLPGYPGSPGSKGIAGNPGLPGLPGSPGAK	1130.09	1130.08	-0.012	4	2.5e-07	b_ions=5;y_ions=8	3
Xtandem	25115	KP_217432_13.mgf	GDPGPPGPPGLPGSKGPPGLAGPQGLPGPVGVPGDPGR	840.688	841.188	0.5	4	1.8e-06	b_ions=2;y_ions=13	3
Xtandem	20533	KP_217432_13.mgf	GDQGFPGLP+15.9949GIPGPPGS+79.9663IGIPGPVGPPGPPGLTGPPGPPG	903.698	904.212	0.514	4	9.1e-11	b_ions=6;y_ions=7	3
Xtandem	23137	KP_217432_13.mgf	GFPGLEGQPGLPGFPGPEGPPGPRGAKGDDGLPGPIGPK	919.219	919.732	0.51325	4	2.1e-07	b_ions=9;y_ions=7	3
Xtandem	16369	KP_217432_13.mgf	GIAGNPGLPGLPGSPGAKGEPGLPGFP+15.9949GTPGIPGPK	808.679	809.192	0.5135	4	0.00074	b_ions=12;y_ions=9	3
Xtandem	16689	KP_217432_13.mgf	GNPGQPGPP+15.9949GLTGQKGDQGP+15.9949PGRQGDP	650.308	650.815	0.5075	4	2.3e-10	b_ions=9;y_ions=11	3
XP_015148871.1 PREDICTED: dynein heavy chain 12, axonemal isoform X3 [Gallus gallus]	2.12	4	0	4	0
Engine	Scans	File	Sequence	Theoretical m/z	Measured m/z	Delta m/z	Charge	E-value	Ion counts	Proteins
Xtandem	8017	KP_217432_13.mgf	AIKNLLPTPAKSHYTFNLR	546.807	547.067	0.26025	4	1.6e-07	b_ions=8;y_ions=6	4
Xtandem	19902	KP_217432_13.mgf	FP+15.9949VTILQNGVKMT+79.9663NEPPTGLRLNLLQSFLSDPISD	988.5	989.013	0.513	4	2.2e-08	b_ions=5;y_ions=10	3
Xtandem	22990	KP_217432_13.mgf	KTLRS+79.9663LFPPVVLP+15.9949SAVASDTSPLQSK	709.377	709.388	0.01075	4	1.2e-07	b_ions=8;y_ions=10	4
Xtandem	25902	KP_217432_13.mgf	VLSVVAQQILCIQRAIQ+0.9840AKLEK	613.858	614.37	0.512	4	3.1e-07	b_ions=7;y_ions=11	4
XP_015142067.1 PREDICTED: voltage-dependent L-type calcium channel subunit alpha-1C isoform X21 [Gallus gallus]	2.07	2	0	2	0
Engine	Scans	File	Sequence	Theoretical m/z	Measured m/z	Delta m/z	Charge	E-value	Ion counts	Proteins
Xtandem	22177	KP_217432_13.mgf	ARPVSLTVPSPTAGSSRQFHGSASSLVEAVLISEGLMQ+0.9840FAQDPK	1139.33	1139.33	-2.5e-05	4	3.9e-07	b_ions=6;y_ions=8	32
Xtandem	27129	KP_217432_13.mgf	VLRPLRLVSGVPSLQVVLNS+79.9663IIKAM+31.9898VP	753.431	753.947	0.51625	4	1.3e-06	b_ions=4;y_ions=9	32
XP_015151387.1 PREDICTED: transducin beta-like protein 2 [Gallus gallus]	5.68	2	2	2	2
Engine	Scans	File	Sequence	Theoretical m/z	Measured m/z	Delta m/z	Charge	E-value	Ion counts	Proteins
Xtandem	25515	KP_217432_13.mgf	EAAALGAGLGLLLALLLLAAALRR	583.366	583.865	0.49875	4	1.4e-05	b_ions=9;y_ions=3	1
Xtandem	26902	KP_217432_13.mgf	M+42.0106+31.9898EAAALGAGLGLLLALLLLAAALRRAAPR	733.433	733.95	0.5165	4	1.7e-05	b_ions=8;y_ions=3	1
XP_015154335.1 PREDICTED: immunoglobulin-like and fibronectin type III domain-containing protein 1 isoform X33 [Gallus gallus]	3.21	3	0	3	0
Engine	Scans	File	Sequence	Theoretical m/z	Measured m/z	Delta m/z	Charge	E-value	Ion counts	Proteins
Xtandem	18574	KP_217432_13.mgf	DGLP+15.9949AGAGAGVGGAGLAGAGAVGSPYG	536.51	536.775	0.2645	4	0.0095	b_ions=9;y_ions=15	47
Xtandem	20974	KP_217432_13.mgf	ISGLLY+79.9663GPGGLPAGDGARTGAGGSFVGEMEVLYSPDGLPMGAGVDATAVK	1204.58	1205.08	0.49875	4	3.1e-05	b_ions=8;y_ions=10	48
Xtandem	20369	KP_217432_13.mgf	LAGVGAAGLAGAGAVGSPYGKDGLPAGAGVGAAGVAGAGGLGSP+15.9949YGK	967.75	967.74	-0.00975	4	0.00072	b_ions=11;y_ions=12	35
XP_004934572.1 PREDICTED: protein SON isoform X1 [Gallus gallus]	1.36	2	0	2	0
Engine	Scans	File	Sequence	Theoretical m/z	Measured m/z	Delta m/z	Charge	E-value	Ion counts	Proteins
Xtandem	16307	KP_217432_13.mgf	ANAAAMC+57.0215AKSGVPLPPSLMPMLSQ+0.9840K	643.57	643.817	0.24725	4	0.0058	b_ions=7;y_ions=11	3
Xtandem	26355	KP_217432_13.mgf	VRPLEEVLQ+0.9840P+15.9949VVKPKTLEAVTVVK	672.898	673.405	0.50725	4	5.3e-06	b_ions=5;y_ions=7	3
XP_015135388.1 PREDICTED: actin, cytoplasmic 2 isoform X1 [Gallus gallus]	40.8	32	0	12	0
Engine	Scans	File	Sequence	Theoretical m/z	Measured m/z	Delta m/z	Charge	E-value	Ion counts	Proteins
Xtandem	484	KP_217432_13.mgf	AGFAGDDAPR	488.724	488.724	-0.00035	2	0.0019	b_ions=6;y_ions=10	12
Xtandem	10213	KP_217432_13.mgf	AVFPSIVGRPR	599.853	599.85	-0.00295	2	8.9e-05	b_ions=3;y_ions=12	12
Xtandem	10405	KP_217432_13.mgf	AVFPSIVGRPR	599.853	599.85	-0.00295	2	2.9e-06	b_ions=6;y_ions=11	12
Xtandem	10597	KP_217432_13.mgf	AVFPSIVGRPR	599.853	599.85	-0.00295	2	3.7e-08	b_ions=6;y_ions=12	12
Xtandem	10789	KP_217432_13.mgf	AVFPSIVGRPR	599.853	599.85	-0.00295	2	9.4e-07	b_ions=6;y_ions=11	12
Xtandem	1329	KP_217432_13.mgf	DSYVGDEAQSKR	677.812	678.31	0.498	2	0.0047	b_ions=1;y_ions=9	12
Xtandem	710	KP_217432_13.mgf	DSYVGDEAQSKR	677.812	677.81	-0.0019	2	1.3e-06	b_ions=4;y_ions=12	12
Xtandem	771	KP_217432_13.mgf	DSYVGDEAQSKR	677.812	678.315	0.503	2	0.00067	b_ions=3;y_ions=9	12
Xtandem	922	KP_217432_13.mgf	DSYVGDEAQSKR	677.812	677.81	-0.0019	2	0.00062	b_ions=3;y_ions=8	12
Xtandem	8469	KP_217432_13.mgf	EITALAPSTMK	581.309	581.305	-0.0044	2	0.0016	b_ions=4;y_ions=9	12
Xtandem	23007	KP_217432_13.mgf	EKLC+57.0215YVALDFEQEMATAASSSSLEK	936.437	936.773	0.336	3	0.00081	b_ions=8;y_ions=10	4
Xtandem	10647	KP_217432_13.mgf	FPSIVGRPR	514.8	514.8	-0.0002	2	0.0018	b_ions=5;y_ions=8	12
Xtandem	8619	KP_217432_13.mgf	IWHHTFYNELR	505.917	505.917	0.000134	3	1.2e-05	b_ions=8;y_ions=14	7
Xtandem	8655	KP_217432_13.mgf	IWHHTFYNELR	758.375	758.365	-0.01	2	0.00052	b_ions=5;y_ions=9	7
Xtandem	8664	KP_217432_13.mgf	IWHHTFYNELR	758.375	758.875	0.5	2	8e-05	b_ions=7;y_ions=10	7
Xtandem	8718	KP_217432_13.mgf	IWHHTFYNELR	758.375	758.375	0.0002	2	5.7e-09	b_ions=8;y_ions=11	7
Xtandem	8816	KP_217432_13.mgf	IWHHTFYNELR	505.917	505.917	0.000134	3	5.6e-06	b_ions=9;y_ions=13	7
Xtandem	9019	KP_217432_13.mgf	IWHHTFYNELR	505.917	505.917	0.000134	3	0.00097	b_ions=8;y_ions=12	7
Xtandem	19541	KP_217432_13.mgf	LDLAGRDLTDYLMK	541.947	541.947	-0.0005	3	2.7e-05	b_ions=10;y_ions=11	12
Xtandem	8353	KP_217432_13.mgf	MQKEITALAPSTMK	516.938	516.937	-0.000933	3	2.6e-06	b_ions=10;y_ions=12	11
Xtandem	8415	KP_217432_13.mgf	MQKEITALAPSTMK	774.906	774.905	-0.0014	2	3.4e-09	b_ions=8;y_ions=11	11
Xtandem	8557	KP_217432_13.mgf	MQKEITALAPSTMK	516.938	516.937	-0.000933	3	2.6e-09	b_ions=13;y_ions=12	11
Xtandem	8620	KP_217432_13.mgf	MQKEITALAPSTMK	774.906	774.905	-0.0014	2	1.9e-08	b_ions=8;y_ions=11	11
Xtandem	18519	KP_217432_13.mgf	SYELPDGQVITIGNER	895.946	896.45	0.504	2	1.1e-08	b_ions=6;y_ions=13	12
Xtandem	18532	KP_217432_13.mgf	SYELPDGQVITIGNER	895.946	895.95	0.00385	2	3.7e-08	b_ions=7;y_ions=11	12
Xtandem	18738	KP_217432_13.mgf	SYELPDGQVITIGNER	895.946	895.945	-0.00115	2	5.4e-12	b_ions=9;y_ions=13	12
Xtandem	20103	KP_217432_13.mgf	TTGIVMDSGDGVTHTVPIYEGYALPHAILR	796.654	796.658	0.00375	4	1.1e-07	b_ions=12;y_ions=18	4
Xtandem	14135	KP_217432_13.mgf	VAPEEHPVLLTEAPLNPK	652.022	652.023	0.001733	3	3.4e-05	b_ions=9;y_ions=12	4
Xtandem	14170	KP_217432_13.mgf	VAPEEHPVLLTEAPLNPK	977.532	977.535	0.0026	2	2e-09	b_ions=9;y_ions=11	4
Xtandem	14342	KP_217432_13.mgf	VAPEEHPVLLTEAPLNPK	652.022	652.02	-0.0016	3	3.3e-07	b_ions=12;y_ions=12	4
Xtandem	14377	KP_217432_13.mgf	VAPEEHPVLLTEAPLNPK	977.532	977.53	-0.0024	2	4.2e-11	b_ions=10;y_ions=11	4
Xtandem	14554	KP_217432_13.mgf	VAPEEHPVLLTEAPLNPK	652.022	652.03	0.008333	3	0.0088	b_ions=8;y_ions=9	4
XP_015143680.1 PREDICTED: prosaposin isoform X2 [Gallus gallus]	5.58	3	0	3	0
Engine	Scans	File	Sequence	Theoretical m/z	Measured m/z	Delta m/z	Charge	E-value	Ion counts	Proteins
Xtandem	11573	KP_217432_13.mgf	DC+57.0215AKGPEVWC+57.0215QSLR	569.26	569.253	-0.006334	3	0.0081	b_ions=7;y_ions=12	4
Xtandem	11683	KP_217432_13.mgf	GPEVWC+57.0215QSLR	616.295	616.295	0.0004	2	0.00012	b_ions=6;y_ions=9	4
Xtandem	18909	KP_217432_13.mgf	KPLLGDDAC+57.0215VWGPGYWC+57.0215K	707.996	708	0.003667	3	0.0013	b_ions=10;y_ions=12	4
XP_414299.4 PREDICTED: nucleolar protein 8 isoform X1 [Gallus gallus]	4.02	3	0	2	0
Engine	Scans	File	Sequence	Theoretical m/z	Measured m/z	Delta m/z	Charge	E-value	Ion counts	Proteins
Xtandem	16815	KP_217432_13.mgf	IPPAVKKK	440.799	440.793	-0.006	2	0.004	b_ions=2;y_ions=5	4
Xtandem	17013	KP_217432_13.mgf	IPPAVKKK	440.799	440.793	-0.006	2	0.005	b_ions=1;y_ions=5	4
Xtandem	12524	KP_217432_13.mgf	T+79.9663NSLQGDQNSECGDTVPCTDESEGESSDLDSNAAM+31.9898SQK	1016.13	1016.65	0.51425	4	5.5e-05	b_ions=5;y_ions=7	4
XP_015141762.1 PREDICTED: 1-phosphatidylinositol 4,5-bisphosphate phosphodiesterase beta-2 isoform X3 [Gallus gallus]	5.68	5	0	2	0
Engine	Scans	File	Sequence	Theoretical m/z	Measured m/z	Delta m/z	Charge	E-value	Ion counts	Proteins
Xtandem	20514	KP_217432_13.mgf	Q-17.0266+0.9840LEEKIPGAEVSRLTAATAEPPGAETDITIEESIL	916.463	916.455	-0.0085	4	3.4e-08	b_ions=7;y_ions=12	3
Xtandem	25683	KP_217432_13.mgf	YPLKPGVPLPSPKDLLGKILIK	597.371	597.88	0.509	4	0.00013	b_ions=5;y_ions=5	3
Xtandem	25704	KP_217432_13.mgf	YPLKPGVPLPSPKDLLGKILIK	597.371	597.367	-0.0035	4	1.8e-05	b_ions=6;y_ions=8	3
Xtandem	25737	KP_217432_13.mgf	YP+15.9949LKP+15.9949GVPLPSPKDLLGKILIK	605.369	605.878	0.509	4	0.00017	b_ions=6;y_ions=8	3
Xtandem	25829	KP_217432_13.mgf	YPLKPGVPLPSPKDLLGKILIK	597.371	597.615	0.244	4	3.7e-05	b_ions=6;y_ions=5	3
XP_015144618.1 PREDICTED: fibronectin isoform X4 [Gallus gallus]	14.46	60	0	26	0
Engine	Scans	File	Sequence	Theoretical m/z	Measured m/z	Delta m/z	Charge	E-value	Ion counts	Proteins
Xtandem	19718	KP_217432_13.mgf	ATITGLKPGVDYTITVYAVTGR	766.085	766.083	-0.0017	3	0.0067	b_ions=9;y_ions=7	6
Xtandem	18268	KP_217432_13.mgf	ATITGLKPGVDYTITVYAVTGRGDSPASSKPVTVTYK	954.257	954.518	0.2605	4	5.7e-13	b_ions=11;y_ions=19	6
Xtandem	18848	KP_217432_13.mgf	EATIPGHLNSYTISGLKPGVVYEGQ+0.9840LISVQQHGPK	930.486	930.737	0.2515	4	0.0031	b_ions=6;y_ions=20	6
Xtandem	17573	KP_217432_13.mgf	FGFC+57.0215P+15.9949MAAHEEIC+57.0215TTNDGIMYR	879.368	879.36	-0.008	3	9.6e-05	b_ions=10;y_ions=11	6
Xtandem	18064	KP_217432_13.mgf	FGFC+57.0215PMAAHEEIC+57.0215TTNDGIMYR	874.036	874.033	-0.003067	3	8.5e-05	b_ions=8;y_ions=12	6
Xtandem	18667	KP_217432_13.mgf	FGFC+57.0215PMAAHEEIC+57.0215TTNDGIMYR	874.036	874.033	-0.003	3	6.8e-08	b_ions=9;y_ions=14	6
Xtandem	20901	KP_217432_13.mgf	FLTTTTNSLLASWQPPR	645.006	645.003	-0.002734	3	6.6e-05	b_ions=12;y_ions=8	6
Xtandem	2217	KP_217432_13.mgf	FTNVGPDTMR	569.268	569.265	-0.00305	2	0.0026	b_ions=6;y_ions=7	6
Xtandem	2344	KP_217432_13.mgf	FTNVGPDTMR	569.268	569.265	-0.00305	2	0.00012	b_ions=5;y_ions=8	6
Xtandem	2477	KP_217432_13.mgf	FTNVGPDTMR	569.268	569.265	-0.00305	2	7.6e-05	b_ions=4;y_ions=9	6
Xtandem	2607	KP_217432_13.mgf	FTNVGPDTMR	569.268	569.265	-0.00305	2	0.00014	b_ions=5;y_ions=7	6
Xtandem	2735	KP_217432_13.mgf	FTNVGPDTMR	569.268	569.265	-0.00305	2	4.7e-05	b_ions=4;y_ions=9	6
Xtandem	2876	KP_217432_13.mgf	FTNVGPDTMR	569.268	569.265	-0.00305	2	0.00099	b_ions=6;y_ions=7	6
Xtandem	3176	KP_217432_13.mgf	FTNVGPDTMR	569.268	569.265	-0.00305	2	5.3e-05	b_ions=4;y_ions=10	6
Xtandem	3317	KP_217432_13.mgf	FTNVGPDTMR	569.268	569.265	-0.00305	2	0.0011	b_ions=4;y_ions=8	6
Xtandem	3454	KP_217432_13.mgf	FTNVGPDTMR	569.268	569.265	-0.00305	2	0.0001	b_ions=5;y_ions=8	6
Xtandem	3602	KP_217432_13.mgf	FTNVGPDTMR	569.268	569.265	-0.00305	2	3e-06	b_ions=5;y_ions=9	6
Xtandem	3758	KP_217432_13.mgf	FTNVGPDTMR	569.268	569.265	-0.00305	2	4.5e-05	b_ions=5;y_ions=8	6
Xtandem	445	KP_217432_13.mgf	FTNVGPDTMR	569.268	569.265	-0.00305	2	0.0001	b_ions=4;y_ions=10	6
Xtandem	12813	KP_217432_13.mgf	GFNC+57.0215ESKPEPEETC+57.0215FDKYTGSTYR	968.077	968.41	0.333333	3	3e-11	b_ions=7;y_ions=18	6
Xtandem	12824	KP_217432_13.mgf	GFNC+57.0215ESKPEPEETC+57.0215FDKYTGSTYR	968.077	968.077	3.4e-05	3	4.3e-05	b_ions=5;y_ions=14	6
Xtandem	12933	KP_217432_13.mgf	GFNC+57.0215ESKPEPEETC+57.0215FDKYTGSTYR	968.077	968.74	0.663333	3	5.4e-05	b_ions=9;y_ions=12	6
Xtandem	13962	KP_217432_13.mgf	GNLLQC+57.0215IC+57.0215TGNGR	731.845	731.845	0.0003	2	1.7e-09	b_ions=8;y_ions=12	6
Xtandem	17016	KP_217432_13.mgf	GNLLQC+57.0215IC+57.0215TGN+0.9840GRGEWK	655.304	655.303	-0.000567	3	0.00074	b_ions=7;y_ions=10	6
Xtandem	16580	KP_217432_13.mgf	IYLGNTLVC+57.0215TC+57.0215YGGSR	917.431	917.43	-0.0013	2	3.4e-08	b_ions=7;y_ions=13	6
Xtandem	14484	KP_217432_13.mgf	IYLYTLNENAR	685.356	685.355	-0.00075	2	5.3e-06	b_ions=6;y_ions=11	6
Xtandem	14689	KP_217432_13.mgf	IYLYTLNENAR	685.356	685.355	-0.00075	2	1.3e-09	b_ions=8;y_ions=11	6
Xtandem	14902	KP_217432_13.mgf	IYLYTLNENAR	685.356	685.355	-0.00075	2	2.6e-08	b_ions=9;y_ions=8	6
Xtandem	16962	KP_217432_13.mgf	LWC+57.0215QC+57.0215LGFGSGHFR	575.593	575.59	-0.002967	3	6.5e-05	b_ions=7;y_ions=13	6
Xtandem	9269	KP_217432_13.mgf	MYQVGEQWQK	648.803	648.795	-0.0075	2	3.9e-06	b_ions=8;y_ions=9	6
Xtandem	14199	KP_217432_13.mgf	RPHETGGYLLEC+57.0215VC+57.0215LGNGK	720.678	720.677	-0.000966	3	3.8e-12	b_ions=17;y_ions=10	6
Xtandem	8223	KP_217432_13.mgf	RPSVEVAPEGSAGHTYPQFTQR	805.395	805.393	-0.001734	3	0.00048	b_ions=10;y_ions=10	6
Xtandem	8246	KP_217432_13.mgf	RPSVEVAPEGSAGHTYPQFTQR	805.395	805.73	0.335	3	0.0094	b_ions=7;y_ions=9	6
Xtandem	8486	KP_217432_13.mgf	RPSVEVAPEGSAGHTYPQFTQR	805.395	805.393	-0.001734	3	0.0035	b_ions=10;y_ions=10	6
Xtandem	8688	KP_217432_13.mgf	RPSVEVAPEGSAGHTYPQFTQR	805.395	805.397	0.0016	3	2.9e-10	b_ions=13;y_ions=13	6
Xtandem	8735	KP_217432_13.mgf	RPSVEVAPEGSAGHTYPQFTQR	805.395	805.73	0.335	3	1.7e-10	b_ions=12;y_ions=13	6
Xtandem	8855	KP_217432_13.mgf	RPSVEVAPEGSAGHTYPQFTQR	805.395	806.063	0.668333	3	0.00051	b_ions=10;y_ions=10	6
Xtandem	20760	KP_217432_13.mgf	RQPPNVDEAIEIPGYQVPIIVVPSYPHSR	818.432	818.44	0.00825	4	0.0039	b_ions=13;y_ions=12	6
Xtandem	16305	KP_217432_13.mgf	TFYQIGDSWEK	687.319	687.315	-0.0038	2	2.5e-09	b_ions=8;y_ions=10	6
Xtandem	23589	KP_217432_13.mgf	TGLDSPTGLDFSDITANSFTVHWIAPR	973.477	973.477	-0.000766	3	1.2e-07	b_ions=7;y_ions=17	6
Xtandem	23766	KP_217432_13.mgf	TGLDSPTGLDFSDITAN+0.9840SFTVHWIAPR	973.805	973.813	0.008	3	1.3e-06	b_ions=8;y_ions=13	6
Xtandem	23784	KP_217432_13.mgf	TGLDSPTGLDFSDITANSFTVHWIAPR	973.477	973.483	0.006	3	7.9e-06	b_ions=5;y_ions=16	6
Xtandem	17969	KP_217432_13.mgf	TKTETITGFQ+0.9840IDAIPAASGQNPIQR	886.791	886.8	0.008667	3	8.8e-12	b_ions=14;y_ions=11	6
Xtandem	17975	KP_217432_13.mgf	TKTETITGFQIDAIPAASGQNPIQR	886.463	886.467	0.003434	3	2.5e-11	b_ions=13;y_ions=14	6
Xtandem	12983	KP_217432_13.mgf	TYTITGLQPGNDYK	785.888	785.885	-0.0026	2	2.6e-08	b_ions=6;y_ions=11	6
Xtandem	9671	KP_217432_13.mgf	VPGTSSSATLTGLTR	724.388	724.39	0.00225	2	1.6e-06	b_ions=3;y_ions=13	6
Xtandem	25070	KP_217432_13.mgf	VTWTAPTSIVLSSFLVR	939.027	939.025	-0.00175	2	1.7e-05	b_ions=5;y_ions=8	6
Xtandem	25141	KP_217432_13.mgf	VTWTAPTSIVLSSFLVR	939.027	939.53	0.503	2	0.00013	b_ions=2;y_ions=11	6
Xtandem	8580	KP_217432_13.mgf	VYSVAEQHESAPLSGIQK	971.994	971.99	-0.00365	2	1.6e-13	b_ions=7;y_ions=14	6
Xtandem	8598	KP_217432_13.mgf	VYSVAEQHESAPLSGIQK	971.994	972.495	0.5015	2	3.4e-12	b_ions=8;y_ions=12	6
Xtandem	8756	KP_217432_13.mgf	VYSVAEQHESAPLSGIQK	648.329	648.33	0.0009	3	1.2e-05	b_ions=8;y_ions=12	6
Xtandem	8772	KP_217432_13.mgf	VYSVAEQHESAPLSGIQK	971.994	971.995	0.00135	2	1.5e-14	b_ions=8;y_ions=15	6
Xtandem	8942	KP_217432_13.mgf	VYSVAEQHESAPLSGIQK	971.994	972.495	0.5015	2	2.3e-10	b_ions=8;y_ions=13	6
Xtandem	8990	KP_217432_13.mgf	VYSVAEQHESAPLSGIQK	971.994	972.485	0.4915	2	1.2e-05	b_ions=7;y_ions=8	6
Xtandem	13580	KP_217432_13.mgf	WLPSSSPVTGYR	675.343	675.34	-0.00265	2	0.00075	b_ions=3;y_ions=9	6
Xtandem	13773	KP_217432_13.mgf	WLPSSSPVTGYR	675.343	675.345	0.00235	2	0.0002	b_ions=4;y_ions=9	6
Xtandem	15747	KP_217432_13.mgf	YSFC+57.0215TEQNVLVQTR	872.916	872.915	-0.00135	2	3.8e-10	b_ions=8;y_ions=12	6
Xtandem	12183	KP_217432_13.mgf	YYQINQQWER	714.336	714.84	0.5045	2	0.00029	b_ions=8;y_ions=9	6
Xtandem	12196	KP_217432_13.mgf	YYQINQQWER	714.335	714.335	-0.00035	2	3.5e-05	b_ions=8;y_ions=9	6
Xtandem	12419	KP_217432_13.mgf	YYQINQQWER	714.335	714.33	-0.00535	2	4.6e-05	b_ions=8;y_ions=9	6
XP_004936444.1 PREDICTED: putative ATP-dependent RNA helicase TDRD9 isoform X1 [Gallus gallus]	2.15	3	0	2	0
Engine	Scans	File	Sequence	Theoretical m/z	Measured m/z	Delta m/z	Charge	E-value	Ion counts	Proteins
Xtandem	11824	KP_217432_13.mgf	EVAELVQ+0.9840LLK	381.556	381.57	0.014333	3	0.00019	b_ions=10;y_ions=10	3
Xtandem	12021	KP_217432_13.mgf	EVAELVQ+0.9840LLK	381.556	381.57	0.014333	3	4.5e-06	b_ions=10;y_ions=10	3
Xtandem	24473	KP_217432_13.mgf	Q+0.9840LLLRLICKPRP+15.9949GVVP+15.9949K	491.547	491.555	0.00775	4	7.8e-07	b_ions=9;y_ions=6	3
XP_015139418.1 PREDICTED: dynein heavy chain 8, axonemal [Gallus gallus]	0.45	2	2	2	2
Engine	Scans	File	Sequence	Theoretical m/z	Measured m/z	Delta m/z	Charge	E-value	Ion counts	Proteins
Xtandem	1797	KP_217432_13.mgf	NS+79.9663N+0.9840ILTSPEGKAVVQ+0.9840LYNRV	571.78	572.025	0.2445	4	0.01	b_ions=8;y_ions=10	1
Xtandem	30610	KP_217432_13.mgf	QHKAVLLIGEQGTAKTVMIK	542.062	542.322	0.2605	4	1.8e-08	b_ions=8;y_ions=6	1
XP_015132714.1 PREDICTED: talin-1 isoform X1 [Gallus gallus]	4.22	9	0	7	0
Engine	Scans	File	Sequence	Theoretical m/z	Measured m/z	Delta m/z	Charge	E-value	Ion counts	Proteins
Xtandem	15461	KP_217432_13.mgf	ALDYYMLR	522.759	522.76	0.00065	2	0.0013	b_ions=6;y_ions=8	6
Xtandem	22945	KP_217432_13.mgf	AVTSAIAHLLGEVAQGNENYTGIAAR	876.12	876.117	-0.002933	3	5e-09	b_ions=14;y_ions=12	6
Xtandem	13971	KP_217432_13.mgf	LHTDDELNWLDHGR	574.268	574.267	-0.0014	3	3.9e-05	b_ions=8;y_ions=13	6
Xtandem	23970	KP_217432_13.mgf	MVGGIAQIIAAQEEMLR	610.654	610.653	-0.000534	3	0.0052	b_ions=9;y_ions=11	6
Xtandem	18732	KP_217432_13.mgf	NLAAALAELR	521.303	521.3	-0.00275	2	8e-07	b_ions=8;y_ions=9	6
Xtandem	16378	KP_217432_13.mgf	Q-17.0266AAASATQTIAAAQHAAASNKNPAAQQQLVQSC+57.0215K	1139.9	1140.24	0.339	3	7.5e-15	b_ions=11;y_ions=20	6
Xtandem	16410	KP_217432_13.mgf	Q-17.0266AAASATQ+0.9840TIAAAQHAAASNKNPAAQQQLVQSC+57.0215K	1140.23	1140.57	0.344333	3	6.9e-15	b_ions=5;y_ions=24	6
Xtandem	15220	KP_217432_13.mgf	Q-17.0266KLHTDDELNWLDHGR	490.733	490.733	-0.0003	4	2.4e-08	b_ions=12;y_ions=17	6
Xtandem	15245	KP_217432_13.mgf	Q-17.0266KLHTDDELNWLDHGR	653.977	653.977	-0.0004	3	1.1e-06	b_ions=12;y_ions=11	6
NP_989441.1 protein disulfide-isomerase A3 precursor [Gallus gallus]	9.7	4	4	3	3
Engine	Scans	File	Sequence	Theoretical m/z	Measured m/z	Delta m/z	Charge	E-value	Ion counts	Proteins
Xtandem	25062	KP_217432_13.mgf	AALLLLVP+15.9949LLALSAGASDVVEL	541.821	542.317	0.4965	4	0.0033	b_ions=6;y_ions=10	1
Xtandem	18282	KP_217432_13.mgf	FIGDKDASVVGFFR	519.935	519.937	0.0012	3	0.0072	b_ions=9;y_ions=7	1
Xtandem	9880	KP_217432_13.mgf	YGVSGYPTLK	542.784	542.785	0.0011	2	4.5e-07	b_ions=5;y_ions=9	1
Xtandem	9984	KP_217432_13.mgf	YGVSGYPTLK	542.784	542.79	0.0061	2	0.00028	b_ions=5;y_ions=8	1
XP_015152319.1 PREDICTED: alpha-enolase isoform X1 [Gallus gallus]	13.59	7	0	4	0
Engine	Scans	File	Sequence	Theoretical m/z	Measured m/z	Delta m/z	Charge	E-value	Ion counts	Proteins
Xtandem	21906	KP_217432_13.mgf	DATNVGDEGGFAPNILENKEALELLK	919.798	919.8	0.0018	3	5e-05	b_ions=9;y_ions=11	3
Xtandem	22031	KP_217432_13.mgf	DATNVGDEGGFAPN+0.9840ILENKEALELLK	920.126	920.133	0.007	3	0.0061	b_ions=6;y_ions=10	3
Xtandem	11568	KP_217432_13.mgf	GNPTVEVDLYTNK	725.361	725.37	0.009	2	0.0029	b_ions=3;y_ions=9	3
Xtandem	11514	KP_217432_13.mgf	LAQSN+0.9840GWGVMVSHR	514.916	514.913	-0.002867	3	0.0014	b_ions=9;y_ions=10	3
Xtandem	20480	KP_217432_13.mgf	YGKDATNVGDEGGFAPN+0.9840ILENKEALELLK	777.389	777.398	0.008	4	0.00074	b_ions=12;y_ions=19	3
Xtandem	20507	KP_217432_13.mgf	YGKDATNVGDEGGFAPNILENKEALELLK	777.144	777.143	-0.001075	4	0.0071	b_ions=11;y_ions=15	3
Xtandem	20534	KP_217432_13.mgf	YGKDATNVGDEGGFAPN+0.9840ILENKEALELLK	1036.19	1036.19	0.004	3	4.4e-14	b_ions=13;y_ions=18	3
XP_015145449.1 PREDICTED: protein HEG homolog 1 isoform X1 [Gallus gallus]	3.12	5	0	4	0
Engine	Scans	File	Sequence	Theoretical m/z	Measured m/z	Delta m/z	Charge	E-value	Ion counts	Proteins
Xtandem	26766	KP_217432_13.mgf	AACALLLLLLLLGLGLAP+15.9949P+15.9949AGSLP+15.9949LAPPR	713.926	714.43	0.50375	4	1e-05	b_ions=6;y_ions=4	2
Xtandem	31166	KP_217432_13.mgf	AACALLLLLLLLGLGLAPP+15.9949AGSLPLAP+15.9949PR	709.928	709.925	-0.0025	4	3.8e-07	b_ions=6;y_ions=9	2
Xtandem	21480	KP_217432_13.mgf	EEGISSP+15.9949HTDPT+79.9663YGSATLAGGR	1149.99	1149.99	-0.00395	2	0.0011	b_ions=7;y_ions=5	2
Xtandem	35762	KP_217432_13.mgf	M+31.9898PAAC+57.0215ALLLLLLLLGLGLAP+15.9949PAGSLPLAPPRR	824.23	824.487	0.25725	4	9.3e-06	b_ions=7;y_ions=8	2
Xtandem	34230	KP_217432_13.mgf	P+15.9949AACALLLLLLLLGLGLAPPAGSLP+15.9949LAPPRR	773.216	773.46	0.244	4	1.7e-05	b_ions=6;y_ions=7	2
XP_015142070.1 PREDICTED: voltage-dependent L-type calcium channel subunit alpha-1C isoform X22 [Gallus gallus]	2.07	2	0	2	0
Engine	Scans	File	Sequence	Theoretical m/z	Measured m/z	Delta m/z	Charge	E-value	Ion counts	Proteins
Xtandem	22177	KP_217432_13.mgf	ARPVSLTVPSPTAGSSRQFHGSASSLVEAVLISEGLMQ+0.9840FAQDPK	1139.33	1139.33	-2.5e-05	4	3.9e-07	b_ions=6;y_ions=8	32
Xtandem	27129	KP_217432_13.mgf	VLRPLRLVSGVPSLQVVLNS+79.9663IIKAM+31.9898VP	753.431	753.947	0.51625	4	1.3e-06	b_ions=4;y_ions=9	32
XP_015129317.1 PREDICTED: adenylate cyclase type 6-like, partial [Gallus gallus]	3.4	2	2	2	2
Engine	Scans	File	Sequence	Theoretical m/z	Measured m/z	Delta m/z	Charge	E-value	Ion counts	Proteins
Xtandem	25873	KP_217432_13.mgf	ALSYAALGLLAAVPLLGAAAVAP+15.9949R	567.083	567.087	0.00425	4	1.8e-06	b_ions=9;y_ions=7	1
Xtandem	33370	KP_217432_13.mgf	RRLAVLLGLQALLCALLLALHCAPGAPN	720.92	721.18	0.26025	4	2.6e-11	b_ions=9;y_ions=6	1
NP_001280063.1 collagen alpha-1(VIII) chain precursor [Gallus gallus]	8.25	8	8	4	4
Engine	Scans	File	Sequence	Theoretical m/z	Measured m/z	Delta m/z	Charge	E-value	Ion counts	Proteins
Xtandem	25437	KP_217432_13.mgf	A+42.0106VLLIPTQ+0.9840LLAVAVAVSLPLVR	575.609	575.612	0.00325	4	1.1e-05	b_ions=6;y_ions=6	1
Xtandem	25487	KP_217432_13.mgf	A+42.0106VLLIPTQ+0.9840LLAVAVAVSLP+15.9949LVR	579.608	579.607	-0.000425	4	5.7e-06	b_ions=4;y_ions=10	1
Xtandem	25623	KP_217432_13.mgf	A+42.0106VLLIPTQ+0.9840LLAVAVAVSLPLVR	575.609	575.602	-0.00675	4	6.6e-06	b_ions=6;y_ions=6	1
Xtandem	16953	KP_217432_13.mgf	GEPGLPGAQGLQGPS+79.9663GIPGIAGPSGPIGPPGLPGAK	809.663	809.905	0.242	4	4.8e-09	b_ions=3;y_ions=8	1
Xtandem	25580	KP_217432_13.mgf	M+42.0106+31.9898AVLLIP+15.9949TQLLAVAVAVSLP+15.9949LV	585.093	585.102	0.0095	4	3.3e-08	b_ions=10;y_ions=7	1
Xtandem	25682	KP_217432_13.mgf	MAVLLIP+15.9949TQLLAVAVAVSLPLVR	601.62	601.875	0.2555	4	3e-06	b_ions=5;y_ions=7	1
Xtandem	25813	KP_217432_13.mgf	M+42.0106AVLLIP+15.9949TQ+0.9840LLAVAVAVSLPLVR	612.368	612.88	0.512	4	0.00011	b_ions=9;y_ions=7	1
Xtandem	26005	KP_217432_13.mgf	MAVLLIPT+79.9663QLLAVAVAVSLP+15.9949LVR	621.611	621.87	0.259	4	7e-05	b_ions=5;y_ions=6	1
XP_015154311.1 PREDICTED: immunoglobulin-like and fibronectin type III domain-containing protein 1 isoform X9 [Gallus gallus]	3.07	3	0	3	0
Engine	Scans	File	Sequence	Theoretical m/z	Measured m/z	Delta m/z	Charge	E-value	Ion counts	Proteins
Xtandem	18574	KP_217432_13.mgf	DGLP+15.9949AGAGAGVGGAGLAGAGAVGSPYG	536.51	536.775	0.2645	4	0.0095	b_ions=9;y_ions=15	47
Xtandem	20974	KP_217432_13.mgf	ISGLLY+79.9663GPGGLPAGDGARTGAGGSFVGEMEVLYSPDGLPMGAGVDATAVK	1204.58	1205.08	0.49875	4	3.1e-05	b_ions=8;y_ions=10	48
Xtandem	20369	KP_217432_13.mgf	LAGVGAAGLAGAGAVGSPYGKDGLPAGAGVGAAGVAGAGGLGSP+15.9949YGK	967.75	967.74	-0.00975	4	0.00072	b_ions=11;y_ions=12	35
XP_015156250.1 PREDICTED: hemoglobin subunit beta [Gallus gallus]	61.22	35	0	8	0
Engine	Scans	File	Sequence	Theoretical m/z	Measured m/z	Delta m/z	Charge	E-value	Ion counts	Proteins
Xtandem	22524	KP_217432_13.mgf	FFASFGNLSSPTAILGNP+15.9949MVR	1121.57	1121.57	0.0035	2	1.3e-10	b_ions=6;y_ions=14	2
Xtandem	22528	KP_217432_13.mgf	FFASFGNLSSPTAILGNP+15.9949MVR	748.044	748.047	0.002367	3	0.0012	b_ions=12;y_ions=7	2
Xtandem	23505	KP_217432_13.mgf	FFASFGNLSSPTAILGNPMVR	1113.57	1114.07	0.501	2	1.4e-09	b_ions=5;y_ions=13	2
Xtandem	23511	KP_217432_13.mgf	FFASFGNLSSPTAILGNPMVR	1113.57	1113.57	-0.004	2	7.4e-08	b_ions=6;y_ions=12	2
Xtandem	23526	KP_217432_13.mgf	FFASFGNLSSPTAILGNPMVR	742.713	742.717	0.004	3	4.4e-08	b_ions=17;y_ions=6	2
Xtandem	2490	KP_217432_13.mgf	KVLTSFGDAVK	582.831	582.83	-0.00135	2	0.0028	b_ions=5;y_ions=8	2
Xtandem	2623	KP_217432_13.mgf	KVLTSFGDAVK	582.831	582.83	-0.00135	2	1.2e-05	b_ions=8;y_ions=8	2
Xtandem	2752	KP_217432_13.mgf	KVLTSFGDAVK	582.831	582.83	-0.00135	2	8.6e-05	b_ions=8;y_ions=8	2
Xtandem	2890	KP_217432_13.mgf	KVLTSFGDAVK	582.831	582.83	-0.00135	2	1.6e-07	b_ions=8;y_ions=9	2
Xtandem	3034	KP_217432_13.mgf	KVLTSFGDAVK	582.831	582.83	-0.00135	2	1.4e-05	b_ions=8;y_ions=8	2
Xtandem	3177	KP_217432_13.mgf	KVLTSFGDAVK	582.831	582.83	-0.00135	2	3e-08	b_ions=8;y_ions=10	2
Xtandem	3316	KP_217432_13.mgf	KVLTSFGDAVK	582.831	582.83	-0.00135	2	3.8e-06	b_ions=8;y_ions=8	2
Xtandem	3453	KP_217432_13.mgf	KVLTSFGDAVK	582.831	582.83	-0.00135	2	1.4e-10	b_ions=9;y_ions=10	2
Xtandem	3601	KP_217432_13.mgf	KVLTSFGDAVK	582.831	582.83	-0.00135	2	2.8e-06	b_ions=9;y_ions=9	2
Xtandem	3756	KP_217432_13.mgf	KVLTSFGDAVK	582.831	582.83	-0.00135	2	2.3e-08	b_ions=8;y_ions=9	2
Xtandem	3915	KP_217432_13.mgf	KVLTSFGDAVK	582.831	582.83	-0.00135	2	1.8e-06	b_ions=9;y_ions=8	2
Xtandem	4067	KP_217432_13.mgf	KVLTSFGDAVK	582.831	582.83	-0.00135	2	1.6e-08	b_ions=8;y_ions=10	2
Xtandem	4226	KP_217432_13.mgf	KVLTSFGDAVK	582.831	582.83	-0.00135	2	2.5e-06	b_ions=9;y_ions=8	2
Xtandem	4344	KP_217432_13.mgf	KVLTSFGDAVK	582.832	583.33	0.4985	2	0.00012	b_ions=6;y_ions=10	2
Xtandem	465	KP_217432_13.mgf	KVLTSFGDAVK	582.831	582.83	-0.00135	2	0.0088	b_ions=5;y_ions=7	2
Xtandem	6399	KP_217432_13.mgf	LHVDPENFR	563.782	563.78	-0.0022	2	0.0041	b_ions=3;y_ions=7	7
Xtandem	6570	KP_217432_13.mgf	LHVDPENFR	563.782	563.78	-0.0022	2	0.0012	b_ions=4;y_ions=7	7
Xtandem	6612	KP_217432_13.mgf	LHVDPENFR	376.188	376.187	-0.001466	3	0.0083	b_ions=11;y_ions=4	7
Xtandem	6753	KP_217432_13.mgf	LHVDPENFR	563.782	563.78	-0.0022	2	0.0015	b_ions=4;y_ions=7	7
Xtandem	6937	KP_217432_13.mgf	LHVDPENFR	563.782	563.78	-0.0022	2	0.00092	b_ions=5;y_ions=8	7
Xtandem	19908	KP_217432_13.mgf	LLIVYPWTQR	644.871	644.87	-0.0008	2	6.5e-06	b_ions=6;y_ions=8	7
Xtandem	18209	KP_217432_13.mgf	NLDNIKNTFSQLSELHC+57.0215DK	759.366	759.363	-0.002667	3	0.00045	b_ions=10;y_ions=13	2
Xtandem	18269	KP_217432_13.mgf	NLDNIKNTFSQLSELHC+57.0215DK	759.366	759.7	0.334	3	1.3e-06	b_ions=12;y_ions=14	2
Xtandem	10237	KP_217432_13.mgf	NTFSQLSELHC+57.0215DK	789.861	790.36	0.499	2	1.9e-07	b_ions=4;y_ions=12	2
Xtandem	10250	KP_217432_13.mgf	NTFSQLSELHC+57.0215DK	789.861	789.855	-0.006	2	3.6e-06	b_ions=5;y_ions=11	2
Xtandem	10434	KP_217432_13.mgf	NTFSQLSELHC+57.0215DK	789.861	789.86	-0.00105	2	4.2e-10	b_ions=9;y_ions=12	2
Xtandem	19687	KP_217432_13.mgf	VHWTAEEKQLITGLWGK	666.022	666.023	0.0015	3	4.7e-09	b_ions=13;y_ions=11	3
Xtandem	8743	KP_217432_13.mgf	VLTSFGDAVK	518.784	518.785	0.0011	2	0.0055	b_ions=5;y_ions=8	2
Xtandem	8937	KP_217432_13.mgf	VLTSFGDAVK	518.784	518.785	0.0011	2	0.0072	b_ions=4;y_ions=8	2
Xtandem	9210	KP_217432_13.mgf	VLTSFGDAVK	518.784	518.785	0.0011	2	0.0019	b_ions=5;y_ions=9	2
XP_015148584.1 PREDICTED: LOW QUALITY PROTEIN: alpha-2-macroglobulin-like [Gallus gallus]	17.04	67	0	24	0
Engine	Scans	File	Sequence	Theoretical m/z	Measured m/z	Delta m/z	Charge	E-value	Ion counts	Proteins
Xtandem	12202	KP_217432_13.mgf	AIGYLVSGYQR	613.827	613.825	-0.0016	2	3.5e-07	b_ions=9;y_ions=9	5
Xtandem	12412	KP_217432_13.mgf	AIGYLVSGYQR	613.827	613.825	-0.0016	2	1e-07	b_ions=8;y_ions=10	5
Xtandem	22052	KP_217432_13.mgf	ALLAYAFALAGK	604.852	604.85	-0.0021	2	1.6e-10	b_ions=9;y_ions=10	4
Xtandem	12712	KP_217432_13.mgf	DGSVHWQRPGKEPEADLPYYR	834.067	834.063	-0.0036	3	0.0022	b_ions=10;y_ions=9	4
Xtandem	12848	KP_217432_13.mgf	DGSVHWQRPGKEPEADLPYYR	625.8	625.8	-0.0002	4	0.0083	b_ions=14;y_ions=14	4
Xtandem	12923	KP_217432_13.mgf	DGSVHWQRPGKEPEADLPYYR	834.067	834.063	-0.0036	3	0.00067	b_ions=9;y_ions=11	4
Xtandem	13134	KP_217432_13.mgf	DGSVHWQRPGKEPEADLPYYR	834.067	834.063	-0.0036	3	0.0027	b_ions=10;y_ions=9	4
Xtandem	13655	KP_217432_13.mgf	DGSVHWQRPGKEPEADLPYYR	625.8	625.8	-0.0002	4	0.0055	b_ions=15;y_ions=14	4
Xtandem	18159	KP_217432_13.mgf	EKFSLLLPSNVVQDSGR	630.338	630.337	-0.001033	3	0.00012	b_ions=10;y_ions=10	5
Xtandem	18420	KP_217432_13.mgf	ETVQNLVLC+57.0215LK	658.862	658.86	-0.00235	2	6.4e-05	b_ions=5;y_ions=9	5
Xtandem	19817	KP_217432_13.mgf	FSLLLPSNVVQDSGR	816.438	816.435	-0.0028	2	1.3e-05	b_ions=4;y_ions=10	5
Xtandem	10107	KP_217432_13.mgf	GC+57.0215VYLQTSLR	598.805	598.805	0.0002	2	0.00022	b_ions=7;y_ions=10	4
Xtandem	9902	KP_217432_13.mgf	GC+57.0215VYLQTSLR	598.805	598.81	0.0052	2	0.00044	b_ions=7;y_ions=8	4
Xtandem	18527	KP_217432_13.mgf	HIQDALIWLSQNQKENGC+57.0215FR	819.737	819.733	-0.0032	3	1.9e-12	b_ions=10;y_ions=18	5
Xtandem	10221	KP_217432_13.mgf	KDGSVHWQRPGKEPEADLPYYR	876.765	877.1	0.334667	3	0.0051	b_ions=10;y_ions=10	4
Xtandem	10427	KP_217432_13.mgf	KDGSVHWQRPGKEPEADLPYYR	876.765	877.097	0.331334	3	0.00057	b_ions=11;y_ions=10	4
Xtandem	10440	KP_217432_13.mgf	KDGSVHWQRPGKEPEADLPYYR	876.765	876.76	-0.005333	3	0.0016	b_ions=7;y_ions=13	4
Xtandem	10470	KP_217432_13.mgf	KDGSVHWQRPGKEPEADLPYYR	657.824	657.822	-0.00145	4	0.0088	b_ions=15;y_ions=17	4
Xtandem	10704	KP_217432_13.mgf	KDGSVHWQRPGKEPEADLPYYR	876.765	876.763	-0.001934	3	0.0035	b_ions=6;y_ions=12	4
Xtandem	10728	KP_217432_13.mgf	KDGSVHWQRPGKEPEADLPYYR	876.765	877.437	0.671334	3	0.0033	b_ions=9;y_ions=11	4
Xtandem	9954	KP_217432_13.mgf	KDGSVHWQ+0.9840RPGKEPEADLPYYR	877.093	877.1	0.006667	3	0.0034	b_ions=9;y_ions=11	4
Xtandem	9992	KP_217432_13.mgf	KDGSVHWQRPGKEPEADLPYYR	876.765	876.763	-0.001934	3	0.0004	b_ions=9;y_ions=12	4
Xtandem	20224	KP_217432_13.mgf	LLLQHVALPQVPGEYSIEVSGK	793.104	793.103	-0.001	3	6.1e-11	b_ions=12;y_ions=14	3
Xtandem	20353	KP_217432_13.mgf	LLLQHVALPQVPGEYSIEVSGK	1189.16	1189.65	0.4985	2	5e-07	b_ions=5;y_ions=9	3
Xtandem	13208	KP_217432_13.mgf	NALFC+57.0215LETAGNGKEN+0.9840HVYTK	756.359	756.36	0.001167	3	2.3e-09	b_ions=6;y_ions=15	3
Xtandem	13240	KP_217432_13.mgf	NALFC+57.0215LETAGNGKEN+0.9840HVYTK	567.519	567.52	0.000875	4	0.0034	b_ions=15;y_ions=14	3
Xtandem	13420	KP_217432_13.mgf	NALFC+57.0215LETAGNGKEN+0.9840HVYTK	756.359	756.36	0.001167	3	2.4e-07	b_ions=9;y_ions=16	3
Xtandem	14188	KP_217432_13.mgf	NALFCLETAGNGKEN+0.9840HVYTK	737.352	737.683	0.331666	3	0.00035	b_ions=10;y_ions=10	3
Xtandem	14201	KP_217432_13.mgf	NALFCLETAGNGKEN+0.9840HVYTK	737.352	737.347	-0.005	3	0.00047	b_ions=6;y_ions=11	3
Xtandem	22294	KP_217432_13.mgf	QLLVEPEGVEKETVQNLVLC+57.0215LK	846.795	846.793	-0.001734	3	0.00017	b_ions=4;y_ions=15	4
Xtandem	22369	KP_217432_13.mgf	QLLVEPEGVEKETVQNLVLC+57.0215LKGESVK	760.411	760.415	0.00375	4	0.0044	b_ions=2;y_ions=16	4
Xtandem	24289	KP_217432_13.mgf	Q-17.0266LLVEPEGVEKETVQNLVLC+57.0215LKGESVK	1007.87	1007.87	0.000633	3	0.0018	b_ions=7;y_ions=11	4
Xtandem	24471	KP_217432_13.mgf	Q-17.0266LLVEPEGVEKETVQ+0.9840NLVLC+57.0215LKGESVK	1008.2	1008.21	0.009333	3	0.0006	b_ions=3;y_ions=14	4
Xtandem	25546	KP_217432_13.mgf	Q-17.0266LLVEPEGVEKETVQN+0.9840LVLCLKGESVK	989.194	989.197	0.003	3	0.0026	b_ions=8;y_ions=11	4
Xtandem	25556	KP_217432_13.mgf	Q-17.0266LLVEPEGVEKETVQNLVLCLKGESVK	988.866	988.863	-0.0022	3	0.00011	b_ions=8;y_ions=12	4
Xtandem	319	KP_217432_13.mgf	RKEFLSSLEK	618.848	618.845	-0.00255	2	0.009	b_ions=6;y_ions=8	4
Xtandem	10188	KP_217432_13.mgf	SGGDFQQ+0.9840DFHVDPSNR	602.923	602.93	0.007333	3	6.2e-06	b_ions=8;y_ions=12	4
Xtandem	10198	KP_217432_13.mgf	SGGDFQQDFHVDPSNR	602.595	602.593	-0.0014	3	9.2e-07	b_ions=9;y_ions=12	4
Xtandem	10223	KP_217432_13.mgf	SGGDFQQDFHVDPSNR	903.392	903.89	0.498	2	0.0038	b_ions=4;y_ions=7	4
Xtandem	10256	KP_217432_13.mgf	SGGDFQQDFHVDPSNR	903.392	903.39	-0.0021	2	3.1e-09	b_ions=8;y_ions=10	4
Xtandem	10388	KP_217432_13.mgf	SGGDFQQDFHVDPSNR	602.595	602.593	-0.0014	3	4.9e-08	b_ions=10;y_ions=14	4
Xtandem	10447	KP_217432_13.mgf	SGGDFQQDFHVDPSNR	903.392	903.39	-0.0021	2	1.3e-15	b_ions=10;y_ions=13	4
Xtandem	10585	KP_217432_13.mgf	SGGDFQQDFHVDPSNR	602.595	602.593	-0.0014	3	4.6e-07	b_ions=9;y_ions=14	4
Xtandem	10648	KP_217432_13.mgf	SGGDFQQDFHVDPSNR	903.392	903.39	-0.0021	2	5.9e-09	b_ions=7;y_ions=11	4
Xtandem	10790	KP_217432_13.mgf	SGGDFQQDFHVDPSNR	602.595	602.593	-0.0014	3	6.8e-06	b_ions=10;y_ions=12	4
Xtandem	10849	KP_217432_13.mgf	SGGDFQQDFHVDPSNR	903.392	903.39	-0.0021	2	3.6e-09	b_ions=8;y_ions=9	4
Xtandem	10988	KP_217432_13.mgf	SGGDFQQDFHVDPSNR	602.595	602.593	-0.0014	3	4.5e-07	b_ions=8;y_ions=13	4
Xtandem	11049	KP_217432_13.mgf	SGGDFQQDFHVDPSNR	903.392	903.39	-0.0021	2	1e-11	b_ions=8;y_ions=12	4
Xtandem	11174	KP_217432_13.mgf	SGGDFQQDFHVDPSNR	903.392	903.89	0.498	2	7.2e-08	b_ions=9;y_ions=9	4
Xtandem	11199	KP_217432_13.mgf	SGGDFQQDFHVDPSNR	602.595	602.593	-0.0014	3	1.2e-06	b_ions=9;y_ions=11	4
Xtandem	11305	KP_217432_13.mgf	SGGDFQQ+0.9840DFHVDPSNR	602.923	602.927	0.004	3	3.2e-05	b_ions=5;y_ions=13	4
Xtandem	9122	KP_217432_13.mgf	SGGDFQQDFHVDPSNR	602.595	602.593	-0.0014	3	0.0087	b_ions=7;y_ions=9	4
Xtandem	304	KP_217432_13.mgf	SHIFIDEK	494.755	494.755	-0.0001	2	0.0055	b_ions=6;y_ions=7	5
Xtandem	22631	KP_217432_13.mgf	SHIFIDEKHIQDALIWLSQNQK	888.465	888.467	0.001867	3	0.00019	b_ions=13;y_ions=7	5
Xtandem	22543	KP_217432_13.mgf	SHIFIDEKHIQDALIWLSQNQKENGC+57.0215FR	857.425	857.425	-0.0004	4	1.5e-09	b_ions=14;y_ions=20	5
Xtandem	22703	KP_217432_13.mgf	SHIFIDEKHIQ+0.9840DALIWLSQNQKEN+0.9840GC+57.0215FR	857.918	857.925	0.0075	4	1.7e-07	b_ions=16;y_ions=18	5
Xtandem	24701	KP_217432_13.mgf	SLGLVEFLVSTEALQNQQPC+57.0215R	797.073	797.073	0.000533	3	1.8e-05	b_ions=12;y_ions=9	2
Xtandem	6651	KP_217432_13.mgf	SSGVLLNNAMK	567.299	567.3	0.00065	2	5.7e-08	b_ions=8;y_ions=11	5
Xtandem	6842	KP_217432_13.mgf	SSGVLLNNAMK	567.299	567.3	0.00065	2	3.7e-08	b_ions=8;y_ions=10	5
Xtandem	7031	KP_217432_13.mgf	SSGVLLNNAMK	567.299	567.3	0.00065	2	2.6e-08	b_ions=7;y_ions=11	5
Xtandem	15026	KP_217432_13.mgf	SVSNMVIIDVK	602.831	602.83	-0.0005	2	2.3e-05	b_ions=7;y_ions=10	4
Xtandem	14699	KP_217432_13.mgf	TEFSTNHVLVYVEK	833.424	833.425	0.00065	2	1.3e-09	b_ions=7;y_ions=13	4
Xtandem	14855	KP_217432_13.mgf	TEFSTNHVLVYVEK	555.95	555.95	0.000433	3	0.0026	b_ions=6;y_ions=9	4
Xtandem	14511	KP_217432_13.mgf	TVAWLVTPK	507.799	507.8	0.00065	2	0.00035	b_ions=6;y_ions=7	2
Xtandem	14717	KP_217432_13.mgf	TVAWLVTPK	507.799	507.8	0.00065	2	1.1e-06	b_ions=6;y_ions=7	2
Xtandem	14928	KP_217432_13.mgf	TVAWLVTPK	507.799	507.8	0.00065	2	0.00011	b_ions=6;y_ions=7	2
Xtandem	19148	KP_217432_13.mgf	VYDYYETDEFAIQEYSAPC+57.0215TTAK	1382.6	1382.6	-0.00375	2	1.1e-08	b_ions=7;y_ions=11	4
XP_001232900.3 PREDICTED: neutral amino acid transporter A isoform X1 [Gallus gallus]	5.08	3	3	3	3
Engine	Scans	File	Sequence	Theoretical m/z	Measured m/z	Delta m/z	Charge	E-value	Ion counts	Proteins
Xtandem	27974	KP_217432_13.mgf	E-18.0106IEGMN+0.9840ILGLVLFALVLGVALKKLGR	688.16	688.415	0.2545	4	1.7e-10	b_ions=11;y_ions=10	1
Xtandem	26548	KP_217432_13.mgf	IPVGTEIEGMNILGLVLFALVLGVALK	695.66	695.92	0.25975	4	7.1e-06	b_ions=5;y_ions=8	1
Xtandem	35356	KP_217432_13.mgf	VLFALVLGVALKKLGR	566.373	566.713	0.34	3	0.00073	b_ions=8;y_ions=3	1
XP_015134124.1 PREDICTED: X-linked interleukin-1 receptor accessory protein-like 2 isoform X2 [Gallus gallus]	3.92	2	0	2	0
Engine	Scans	File	Sequence	Theoretical m/z	Measured m/z	Delta m/z	Charge	E-value	Ion counts	Proteins
Xtandem	25928	KP_217432_13.mgf	KPLVLLVLVICTVVSMN+0.9840LKLVSK	628.386	628.39	0.00425	4	9.5e-05	b_ions=10;y_ions=3	3
Xtandem	26246	KP_217432_13.mgf	MKPLVLLVLVICTVVSMNLKLVSK	660.9	660.905	0.005	4	1.1e-06	b_ions=8;y_ions=2	3
XP_015141950.1 PREDICTED: voltage-dependent L-type calcium channel subunit alpha-1C isoform X4 [Gallus gallus]	2.04	2	0	2	0
Engine	Scans	File	Sequence	Theoretical m/z	Measured m/z	Delta m/z	Charge	E-value	Ion counts	Proteins
Xtandem	22177	KP_217432_13.mgf	ARPVSLTVPSPTAGSSRQFHGSASSLVEAVLISEGLMQ+0.9840FAQDPK	1139.33	1139.33	-2.5e-05	4	3.9e-07	b_ions=6;y_ions=8	32
Xtandem	27129	KP_217432_13.mgf	VLRPLRLVSGVPSLQVVLNS+79.9663IIKAM+31.9898VP	753.431	753.947	0.51625	4	1.3e-06	b_ions=4;y_ions=9	32
XP_015131066.1 PREDICTED: MLX-interacting protein isoform X2 [Gallus gallus]	3.42	2	0	2	0
Engine	Scans	File	Sequence	Theoretical m/z	Measured m/z	Delta m/z	Charge	E-value	Ion counts	Proteins
Xtandem	30040	KP_217432_13.mgf	AVIVTPTPLKREGILTPAMPQSNVK	665.879	666.395	0.51575	4	2.1e-05	b_ions=8;y_ions=10	2
Xtandem	12792	KP_217432_13.mgf	NPVCHFVTP+15.9949LDGSVDVDEHRRPEAIAT+79.9663EGK	846.892	846.905	0.013	4	7e-09	b_ions=9;y_ions=9	2
XP_015154344.1 PREDICTED: immunoglobulin-like and fibronectin type III domain-containing protein 1 isoform X41 [Gallus gallus]	3.44	3	0	3	0
Engine	Scans	File	Sequence	Theoretical m/z	Measured m/z	Delta m/z	Charge	E-value	Ion counts	Proteins
Xtandem	18574	KP_217432_13.mgf	DGLP+15.9949AGAGAGVGGAGLAGAGAVGSPYG	536.51	536.775	0.2645	4	0.0095	b_ions=9;y_ions=15	47
Xtandem	20974	KP_217432_13.mgf	ISGLLY+79.9663GPGGLPAGDGARTGAGGSFVGEMEVLYSPDGLPMGAGVDATAVK	1204.58	1205.08	0.49875	4	3.1e-05	b_ions=8;y_ions=10	48
Xtandem	20369	KP_217432_13.mgf	LAGVGAAGLAGAGAVGSPYGKDGLPAGAGVGAAGVAGAGGLGSP+15.9949YGK	967.75	967.74	-0.00975	4	0.00072	b_ions=11;y_ions=12	35
XP_015132717.1 PREDICTED: talin-1 isoform X1 [Gallus gallus]	4.22	9	0	7	0
Engine	Scans	File	Sequence	Theoretical m/z	Measured m/z	Delta m/z	Charge	E-value	Ion counts	Proteins
Xtandem	15461	KP_217432_13.mgf	ALDYYMLR	522.759	522.76	0.00065	2	0.0013	b_ions=6;y_ions=8	6
Xtandem	22945	KP_217432_13.mgf	AVTSAIAHLLGEVAQGNENYTGIAAR	876.12	876.117	-0.002933	3	5e-09	b_ions=14;y_ions=12	6
Xtandem	13971	KP_217432_13.mgf	LHTDDELNWLDHGR	574.268	574.267	-0.0014	3	3.9e-05	b_ions=8;y_ions=13	6
Xtandem	23970	KP_217432_13.mgf	MVGGIAQIIAAQEEMLR	610.654	610.653	-0.000534	3	0.0052	b_ions=9;y_ions=11	6
Xtandem	18732	KP_217432_13.mgf	NLAAALAELR	521.303	521.3	-0.00275	2	8e-07	b_ions=8;y_ions=9	6
Xtandem	16378	KP_217432_13.mgf	Q-17.0266AAASATQTIAAAQHAAASNKNPAAQQQLVQSC+57.0215K	1139.9	1140.24	0.339	3	7.5e-15	b_ions=11;y_ions=20	6
Xtandem	16410	KP_217432_13.mgf	Q-17.0266AAASATQ+0.9840TIAAAQHAAASNKNPAAQQQLVQSC+57.0215K	1140.23	1140.57	0.344333	3	6.9e-15	b_ions=5;y_ions=24	6
Xtandem	15220	KP_217432_13.mgf	Q-17.0266KLHTDDELNWLDHGR	490.733	490.733	-0.0003	4	2.4e-08	b_ions=12;y_ions=17	6
Xtandem	15245	KP_217432_13.mgf	Q-17.0266KLHTDDELNWLDHGR	653.977	653.977	-0.0004	3	1.1e-06	b_ions=12;y_ions=11	6
XP_015144926.1 PREDICTED: histone H3 [Gallus gallus]	14.71	7	0	4	0
Engine	Scans	File	Sequence	Theoretical m/z	Measured m/z	Delta m/z	Charge	E-value	Ion counts	Proteins
Xtandem	8523	KP_217432_13.mgf	EIAQDFKTDLR	668.345	668.34	-0.00535	2	3.1e-05	b_ions=6;y_ions=11	11
Xtandem	8711	KP_217432_13.mgf	EIAQDFKTDLR	668.345	668.345	-0.00035	2	1.7e-06	b_ions=6;y_ions=11	11
Xtandem	14501	KP_217432_13.mgf	LVREIAQDFKTDLR	568.648	568.983	0.335333	3	0.0055	b_ions=10;y_ions=9	11
Xtandem	6023	KP_217432_13.mgf	STELLIR	416.247	416.247	-0.00045	2	0.0035	b_ions=5;y_ions=8	11
Xtandem	6370	KP_217432_13.mgf	STELLIR	416.247	416.247	-0.00045	2	0.0066	b_ions=5;y_ions=7	11
Xtandem	7204	KP_217432_13.mgf	STELLIR	416.247	416.246	-0.00095	2	0.0026	b_ions=5;y_ions=8	11
Xtandem	255	KP_217432_13.mgf	YRPGTVALR	516.798	516.795	-0.00265	2	0.0025	b_ions=7;y_ions=7	10
XP_015142093.1 PREDICTED: voltage-dependent L-type calcium channel subunit alpha-1C isoform X25 [Gallus gallus]	2.07	2	0	2	0
Engine	Scans	File	Sequence	Theoretical m/z	Measured m/z	Delta m/z	Charge	E-value	Ion counts	Proteins
Xtandem	22177	KP_217432_13.mgf	ARPVSLTVPSPTAGSSRQFHGSASSLVEAVLISEGLMQ+0.9840FAQDPK	1139.33	1139.33	-2.5e-05	4	3.9e-07	b_ions=6;y_ions=8	32
Xtandem	27129	KP_217432_13.mgf	VLRPLRLVSGVPSLQVVLNS+79.9663IIKAM+31.9898VP	753.431	753.947	0.51625	4	1.3e-06	b_ions=4;y_ions=9	32
XP_015134814.1 PREDICTED: gelsolin isoform X2 [Gallus gallus]	14.11	21	0	8	0
Engine	Scans	File	Sequence	Theoretical m/z	Measured m/z	Delta m/z	Charge	E-value	Ion counts	Proteins
Xtandem	10007	KP_217432_13.mgf	AGKEPGLQIWR	418.899	418.897	-0.001933	3	0.0038	b_ions=10;y_ions=11	5
Xtandem	10284	KP_217432_13.mgf	AGKEPGLQIWR	418.899	419.233	0.334666	3	0.006	b_ions=11;y_ions=9	5
Xtandem	10824	KP_217432_13.mgf	DKDQTEGLGEAYISGHVAK	673.328	673.327	-0.001	3	1.4e-08	b_ions=13;y_ions=14	5
Xtandem	10984	KP_217432_13.mgf	DKDQTEGLGEAYISGHVAK	673.328	673.993	0.665666	3	2.8e-05	b_ions=13;y_ions=10	5
Xtandem	11014	KP_217432_13.mgf	DKDQTEGLGEAYISGHVAK	673.328	673.66	0.332333	3	0.0017	b_ions=13;y_ions=7	5
Xtandem	11262	KP_217432_13.mgf	DKDQ+0.9840TEGLGEAYISGHVAK	673.656	673.99	0.334333	3	0.0057	b_ions=9;y_ions=11	5
Xtandem	11345	KP_217432_13.mgf	DKDQ+0.9840TEGLGEAYISGHVAK	673.656	673.66	0.004333	3	0.0089	b_ions=7;y_ions=11	5
Xtandem	15335	KP_217432_13.mgf	HTQVQVLPESGETPLFK	637.334	637.333	-0.000734	3	0.00028	b_ions=9;y_ions=10	5
Xtandem	15338	KP_217432_13.mgf	HTQVQVLPESGETPLFK	955.501	955.5	-0.0011	2	3.2e-12	b_ions=8;y_ions=12	5
Xtandem	14417	KP_217432_13.mgf	IEKFDLVPVPK	428.919	428.917	-0.0022	3	0.001	b_ions=7;y_ions=9	5
Xtandem	9493	KP_217432_13.mgf	IEKVPFDAATLHTSR	562.301	562.637	0.336	3	0.00072	b_ions=8;y_ions=12	5
Xtandem	9559	KP_217432_13.mgf	IEKVPFDAATLHTSR	562.301	562.3	-0.0007	3	0.00037	b_ions=9;y_ions=12	5
Xtandem	9637	KP_217432_13.mgf	IEKVPFDAATLHTSR	421.976	421.975	-0.000525	4	0.0049	b_ions=6;y_ions=15	5
Xtandem	9757	KP_217432_13.mgf	IEKVPFDAATLHTSR	562.301	562.3	-0.0007	3	0.00053	b_ions=7;y_ions=12	5
Xtandem	9816	KP_217432_13.mgf	IEKVPFDAATLHTSR	562.301	562.633	0.332666	3	0.0086	b_ions=8;y_ions=10	5
Xtandem	16132	KP_217432_13.mgf	TPSAAYLWVGR	610.821	610.82	-0.00135	2	2.8e-06	b_ions=8;y_ions=9	5
Xtandem	18464	KP_217432_13.mgf	VLGARPVQVSEGREPDNFWVALGGK	894.472	894.477	0.004667	3	8.3e-10	b_ions=14;y_ions=7	5
Xtandem	18492	KP_217432_13.mgf	VLGARPVQVSEGREPDN+0.9840FWVALGGK	894.8	894.807	0.006667	3	5.6e-13	b_ions=15;y_ions=11	5
Xtandem	7007	KP_217432_13.mgf	VPFDAATLHTSR	657.84	657.84	-0.00025	2	9.3e-07	b_ions=6;y_ions=11	5
Xtandem	7141	KP_217432_13.mgf	VPFDAATLHTSR	657.841	658.34	0.4995	2	8e-06	b_ions=4;y_ions=10	5
Xtandem	7234	KP_217432_13.mgf	VPFDAATLHTSR	657.84	657.84	-0.00025	2	0.00031	b_ions=5;y_ions=9	5
NP_001094381.1 collagen alpha-1(IX) chain precursor [Gallus gallus]	6.2	2	0	2	0
Engine	Scans	File	Sequence	Theoretical m/z	Measured m/z	Delta m/z	Charge	E-value	Ion counts	Proteins
Xtandem	10272	KP_217432_13.mgf	DGVRGPPGVAGQ+0.9840P+15.9949GIPGPP	436.222	436.233	0.01075	4	0.0016	b_ions=12;y_ions=14	2
Xtandem	25993	KP_217432_13.mgf	GSAGEPGPKGEQ+0.9840GAPGSEGDAGEKGDLGDMGLPGAK	821.122	821.372	0.25075	4	1.3e-09	b_ions=5;y_ions=8	2
XP_015130803.1 PREDICTED: Ig lambda chain V-1 region isoform X4 [Gallus gallus]	50.44	93	0	15	0
Engine	Scans	File	Sequence	Theoretical m/z	Measured m/z	Delta m/z	Charge	E-value	Ion counts	Proteins
Xtandem	11431	KP_217432_13.mgf	ALTQPSSVSANP+15.9949GETVK	851.433	851.455	0.022	2	2.4e-06	b_ions=5;y_ions=12	6
Xtandem	11446	KP_217432_13.mgf	ALTQPSSVSANP+15.9949GETVK	851.433	851.95	0.517	2	1e-09	b_ions=7;y_ions=13	6
Xtandem	12259	KP_217432_13.mgf	ALTQPSSVSANPGETVK	843.436	843.955	0.5195	2	0.0017	b_ions=5;y_ions=9	6
Xtandem	1263	KP_217432_13.mgf	ALTQPSSVSANPGETVK	843.435	843.435	-0.00045	2	0.0027	b_ions=2;y_ions=8	6
Xtandem	1390	KP_217432_13.mgf	ALTQPSSVSANPGETVK	843.436	843.94	0.5045	2	0.01	b_ions=2;y_ions=8	6
Xtandem	1408	KP_217432_13.mgf	ALTQPSSVSAN+0.9840PGETVK	843.928	844.44	0.5125	2	0.00064	b_ions=1;y_ions=9	6
Xtandem	1559	KP_217432_13.mgf	ALTQPSSVSANPGETVK	843.436	843.43	-0.0055	2	0.0012	b_ions=4;y_ions=7	6
Xtandem	286	KP_217432_13.mgf	ALTQPSSVSANPGETVK	843.435	843.435	-0.00045	2	6.9e-12	b_ions=10;y_ions=12	6
Xtandem	649	KP_217432_13.mgf	ALTQPSSVSANPGETVK	843.436	843.94	0.5045	2	6.7e-06	b_ions=8;y_ions=8	6
Xtandem	827	KP_217432_13.mgf	ALTQPSSVSANPGETVK	843.436	843.935	0.4995	2	3.4e-05	b_ions=7;y_ions=8	6
Xtandem	12353	KP_217432_13.mgf	AP+15.9949GSAPVTLIYDNTNRPSNIPSR	819.418	819.407	-0.011	3	0.0061	b_ions=5;y_ions=11	6
Xtandem	12728	KP_217432_13.mgf	APGSAPVTLIYDNTNRPSN+0.9840IPSR	814.414	814.42	0.006	3	0.0024	b_ions=6;y_ions=11	6
Xtandem	12850	KP_217432_13.mgf	AP+15.9949GSAPVTLIYDNTNRPSN+0.9840IPSR	819.746	819.753	0.007666	3	9.7e-05	b_ions=8;y_ions=13	6
Xtandem	13713	KP_217432_13.mgf	AP+15.9949GSAPVTLIYDNTNRPSNIPSR	819.418	819.42	0.002333	3	0.0082	b_ions=5;y_ions=10	6
Xtandem	13927	KP_217432_13.mgf	APGSAPVTLIYDNTNRPSN+0.9840IPSR	814.414	814.423	0.009333	3	6.4e-05	b_ions=3;y_ions=13	6
Xtandem	14285	KP_217432_13.mgf	AP+15.9949GSAPVTLIYDNTNRPSN+0.9840IPSR	819.746	819.75	0.004333	3	0.0055	b_ions=5;y_ions=13	6
Xtandem	14305	KP_217432_13.mgf	AP+15.9949GSAPVTLIYDNTNRPSNIPSR	819.418	819.417	-0.0011	3	0.0068	b_ions=5;y_ions=12	6
Xtandem	14478	KP_217432_13.mgf	APGSAPVTLIYDNTN+0.9840RPSNIPSR	814.414	814.42	0.006	3	0.00024	b_ions=4;y_ions=12	6
Xtandem	14649	KP_217432_13.mgf	AP+15.9949GSAPVTLIYDNTNRPSN+0.9840IPSR	819.746	819.743	-0.002434	3	0.0002	b_ions=5;y_ions=16	6
Xtandem	14795	KP_217432_13.mgf	APGSAPVTLIYDNTNRPSN+0.9840IPSR	814.414	814.75	0.336	3	9.3e-09	b_ions=10;y_ions=14	6
Xtandem	14887	KP_217432_13.mgf	AP+15.9949GSAPVTLIYDN+0.9840TNRPSNIPSR	819.746	819.747	0.0009	3	0.0058	b_ions=4;y_ions=13	6
Xtandem	15057	KP_217432_13.mgf	APGSAPVTLIYDN+0.9840TNRPSNIPSR	814.414	814.42	0.006	3	1.2e-09	b_ions=10;y_ions=15	6
Xtandem	15340	KP_217432_13.mgf	APGSAPVTLIYDNTNRPSNIPSR	1220.63	1220.62	-0.00415	2	0.00042	b_ions=5;y_ions=7	6
Xtandem	15454	KP_217432_13.mgf	AP+15.9949GSAPVTLIYDNTNRPSNIPSR	819.418	819.413	-0.004334	3	0.0029	b_ions=5;y_ions=12	6
Xtandem	15467	KP_217432_13.mgf	APGSAPVTLIYDNTNRPSNIPSR	814.086	814.083	-0.002767	3	2.6e-09	b_ions=6;y_ions=13	6
Xtandem	15509	KP_217432_13.mgf	APGSAPVTLIYDNTNRPSNIPSR	1220.63	1221.63	1.006	2	0.0074	b_ions=3;y_ions=8	6
Xtandem	15607	KP_217432_13.mgf	AP+15.9949GSAPVTLIYDNTNRPSNIPSR	819.418	819.42	0.002233	3	0.00033	b_ions=7;y_ions=11	6
Xtandem	15638	KP_217432_13.mgf	AP+15.9949GSAPVTLIYDN+0.9840TNRPSNIPSR	819.746	819.75	0.004333	3	7.8e-06	b_ions=5;y_ions=14	6
Xtandem	15679	KP_217432_13.mgf	APGSAPVTLIYDNTNRPSNIPSR	814.086	814.083	-0.002767	3	0.0014	b_ions=4;y_ions=12	6
Xtandem	15848	KP_217432_13.mgf	APGSAPVTLIYDN+0.9840TNRPSNIPSR	814.414	814.75	0.336	3	0.0028	b_ions=6;y_ions=13	6
Xtandem	15858	KP_217432_13.mgf	AP+15.9949GSAPVTLIYDNTNRPSN+0.9840IPSR	819.746	819.747	0.0009	3	2.6e-05	b_ions=9;y_ions=12	6
Xtandem	15867	KP_217432_13.mgf	APGSAPVTLIYDNTN+0.9840RPSNIPSR	814.414	814.427	0.012667	3	8e-07	b_ions=7;y_ions=14	6
Xtandem	15888	KP_217432_13.mgf	APGSAPVTLIYDNTNRPSN+0.9840IPSR	814.414	814.417	0.002534	3	6.8e-06	b_ions=7;y_ions=13	6
Xtandem	16024	KP_217432_13.mgf	APGSAPVTLIYDNTNRPSN+0.9840IPSR	1221.12	1221.12	-0.0012	2	0.00031	b_ions=3;y_ions=9	6
Xtandem	16068	KP_217432_13.mgf	AP+15.9949GSAPVTLIYDNTNRPSN+0.9840IPSR	819.746	819.743	-0.002434	3	0.00043	b_ions=5;y_ions=13	6
Xtandem	16112	KP_217432_13.mgf	APGSAPVTLIYDNTNRPSN+0.9840IPSR	814.414	814.413	-0.0008	3	0.00031	b_ions=5;y_ions=12	6
Xtandem	17000	KP_217432_13.mgf	ASSYLSLSASDWSSHETYTC+57.0215R	803.349	803.343	-0.005334	3	0.0013	b_ions=5;y_ions=13	6
Xtandem	13765	KP_217432_13.mgf	C+57.0215SGDRSYYGWYQQK	899.383	899.405	0.0225	2	0.0032	b_ions=6;y_ions=7	6
Xtandem	14528	KP_217432_13.mgf	GSAPVTLIYDNTNRPSNIPSR	758.056	758.057	0.0005	3	0.0073	b_ions=6;y_ions=12	6
Xtandem	14723	KP_217432_13.mgf	GSAPVTLIYDNTNRPSNIPSR	758.056	758.057	0.0005	3	0.00034	b_ions=6;y_ions=13	6
Xtandem	15137	KP_217432_13.mgf	GSAPVTLIYDNTNRPSN+0.9840IPSR	758.384	758.38	-0.004167	3	6.1e-05	b_ions=7;y_ions=14	6
Xtandem	14562	KP_217432_13.mgf	LSLSASDWSSHETYTC+57.0215R	1000.44	1000.43	-0.00595	2	1.5e-05	b_ions=4;y_ions=12	6
Xtandem	17747	KP_217432_13.mgf	MASSYLSLSASDWSSHETYTC+57.0215R	847.029	847.03	0.001067	3	3.5e-05	b_ions=5;y_ions=18	6
Xtandem	17863	KP_217432_13.mgf	MASSYLSLSASDWSSHETYTC+57.0215R	847.029	847.36	0.331	3	8.1e-05	b_ions=0;y_ions=17	6
Xtandem	17239	KP_217432_13.mgf	PTITLFPPSKEELNEATK	672.357	672.353	-0.003334	3	4.9e-06	b_ions=5;y_ions=18	6
Xtandem	17256	KP_217432_13.mgf	PTITLFPPSKEELN+0.9840EATK	672.685	673.353	0.668666	3	0.00022	b_ions=7;y_ions=14	6
Xtandem	19308	KP_217432_13.mgf	QSNSQYMASSYLSLSASDWSSHETYTC+57.0215R	1082.79	1082.79	-0.004766	3	1.9e-05	b_ions=1;y_ions=16	6
Xtandem	19517	KP_217432_13.mgf	QSNSQYMASSYLSLSASDWSSHETYTC+57.0215R	1082.79	1082.79	-0.001433	3	1e-15	b_ions=5;y_ions=25	6
Xtandem	19611	KP_217432_13.mgf	QSNSQYMASSYLSLSASDWSSHETYTC+57.0215R	1082.79	1083.13	0.335334	3	1.3e-13	b_ions=2;y_ions=23	6
Xtandem	19673	KP_217432_13.mgf	QSNSQYMASSYLSLSASDWSSHETYTCR	1063.78	1063.79	0.005667	3	4e-09	b_ions=5;y_ions=19	6
Xtandem	19744	KP_217432_13.mgf	QSNSQYMASSYLSLSASDWSSHETYTC+57.0215R	1082.79	1082.78	-0.008	3	2.6e-07	b_ions=4;y_ions=19	6
Xtandem	19794	KP_217432_13.mgf	QSNSQYMASSYLSLSASDWSSHETYTCR	1063.78	1064.12	0.332334	3	1e-15	b_ions=7;y_ions=24	6
Xtandem	20137	KP_217432_13.mgf	QSNSQYMASSYLSLSASDWSSHETYTC+57.0215R	1082.79	1082.79	-0.004666	3	4.9e-14	b_ions=5;y_ions=23	6
Xtandem	20335	KP_217432_13.mgf	QSNSQYMASSYLSLSASDWSSHETYTC+57.0215R	1082.79	1083.45	0.658667	3	4.5e-05	b_ions=2;y_ions=15	6
Xtandem	20346	KP_217432_13.mgf	QSNSQYMASSYLSLSASDWSSHETYTC+57.0215R	1082.79	1082.79	-0.004666	3	8.9e-05	b_ions=4;y_ions=15	6
Xtandem	20475	KP_217432_13.mgf	Q+0.9840SNSQYMASSYLSLSASDWSSHETYTC+57.0215R	1083.12	1083.12	0.000567	3	2.9e-08	b_ions=3;y_ions=17	6
Xtandem	20939	KP_217432_13.mgf	Q-17.0266SNSQYMASSYLSLSASDWSSHETYTC+57.0215R	1077.12	1077.45	0.330667	3	4.9e-05	b_ions=11;y_ions=10	6
Xtandem	20943	KP_217432_13.mgf	Q-17.0266SNSQYMASSYLSLSASDWSSHETYTC+57.0215R	1077.12	1077.12	0.000734	3	1.8e-08	b_ions=10;y_ions=14	6
Xtandem	21342	KP_217432_13.mgf	Q-17.0266SN+0.9840SQ+0.9840YMASSYLSLSASDWSSHETYTCR	1058.76	1058.77	0.005333	3	0.00075	b_ions=6;y_ions=10	6
Xtandem	21387	KP_217432_13.mgf	Q-17.0266SNSQYMASSYLSLSASDWSSHETYTCR	1058.11	1058.11	0.001233	3	0.00035	b_ions=10;y_ions=11	6
Xtandem	21407	KP_217432_13.mgf	Q-17.0266SNSQYMASSYLSLSASDWSSHETYTC+57.0215R	1077.12	1077.12	0.000734	3	0.00019	b_ions=3;y_ions=16	6
Xtandem	21471	KP_217432_13.mgf	Q-17.0266SNSQYMASSYLSLSASDWSSHETYTC+57.0215R	1077.12	1077.44	0.327333	3	1.5e-05	b_ions=6;y_ions=13	6
Xtandem	21686	KP_217432_13.mgf	Q-17.0266+0.9840SNSQYMASSYLSLSASDWSSHETYTC+57.0215R	1077.44	1077.44	-0.0006	3	0.00052	b_ions=6;y_ions=11	6
Xtandem	21698	KP_217432_13.mgf	Q-17.0266SNSQYMASSYLSLSASDWSSHETYTC+57.0215R	1077.12	1077.13	0.010667	3	0.0032	b_ions=6;y_ions=11	6
Xtandem	21943	KP_217432_13.mgf	Q-17.0266SNSQYMASSYLSLSASDWSSHETYTC+57.0215R	1077.12	1077.44	0.327333	3	0.0046	b_ions=8;y_ions=9	6
Xtandem	18074	KP_217432_13.mgf	SGETTAPQRQSNSQYMASSYLSLSASDWSSHETYTC+57.0215R	1044.2	1044.45	0.24875	4	0.0093	b_ions=8;y_ions=20	6
Xtandem	19317	KP_217432_13.mgf	SNSQYMASSYLSLSASDWSSHETYTC+57.0215R	1040.11	1040.44	0.334667	3	1.7e-05	b_ions=7;y_ions=16	6
Xtandem	19348	KP_217432_13.mgf	SNSQYMASSYLSLSASDWSSHETYTC+57.0215R	1040.11	1040.11	0.001434	3	3.6e-06	b_ions=3;y_ions=15	6
Xtandem	19095	KP_217432_13.mgf	SQYMASSYLSLSASDWSSHETYTC+57.0215R	973.08	973.413	0.333	3	2.5e-05	b_ions=8;y_ions=12	6
Xtandem	19113	KP_217432_13.mgf	SQYMASSYLSLSASDWSSHETYTC+57.0215R	973.08	973.077	-0.0036	3	1.3e-05	b_ions=6;y_ions=16	6
Xtandem	19153	KP_217432_13.mgf	SQ+0.9840YMASSYLSLSASDWSSHETYTC+57.0215R	1459.61	1460.12	0.5075	2	0.00086	b_ions=2;y_ions=10	6
Xtandem	19162	KP_217432_13.mgf	SQYMASSYLSLSASDWSSHETYTC+57.0215R	1459.12	1459.62	0.4995	2	5.6e-11	b_ions=2;y_ions=16	6
Xtandem	11047	KP_217432_13.mgf	SYYGWYQQK	611.777	611.775	-0.0016	2	2.9e-05	b_ions=7;y_ions=8	6
Xtandem	13972	KP_217432_13.mgf	TC+57.0215SGDRSYYGWYQQK	949.907	949.915	0.0085	2	0.00029	b_ions=8;y_ions=7	6
Xtandem	17027	KP_217432_13.mgf	VAPTITLFPPSKEELNEATK	729.058	729.06	0.0015	3	0.00039	b_ions=7;y_ions=8	6
Xtandem	17038	KP_217432_13.mgf	VAPTITLFPPSKEELNEATK	1093.09	1093.58	0.492	2	2.7e-07	b_ions=4;y_ions=11	6
Xtandem	17044	KP_217432_13.mgf	VAPTITLFPPSKEELNEATK	1093.09	1093.09	0.00225	2	3.2e-05	b_ions=6;y_ions=7	6
Xtandem	17252	KP_217432_13.mgf	VAPTITLFPPSKEELNEATK	729.058	729.06	0.0015	3	0.0059	b_ions=3;y_ions=8	6
Xtandem	17253	KP_217432_13.mgf	VAPTITLFPPSKEELNEATK	1093.09	1093.09	0.00225	2	9e-06	b_ions=6;y_ions=11	6
Xtandem	17462	KP_217432_13.mgf	VAPTITLFPPSKEELNEATK	729.058	729.06	0.0015	3	0.002	b_ions=3;y_ions=9	6
Xtandem	17464	KP_217432_13.mgf	VAPTITLFPPSKEELNEATK	1093.09	1093.09	-0.00275	2	6.1e-07	b_ions=4;y_ions=13	6
Xtandem	17672	KP_217432_13.mgf	VAPTITLFPPSKEELNEATK	729.058	729.06	0.0015	3	0.0056	b_ions=5;y_ions=8	6
Xtandem	17673	KP_217432_13.mgf	VAPTITLFPPSKEELNEATK	1093.09	1093.09	0.00225	2	4.2e-07	b_ions=7;y_ions=11	6
Xtandem	17882	KP_217432_13.mgf	VAPTITLFPPSKEELNEATK	729.058	729.057	-0.001833	3	0.0011	b_ions=5;y_ions=8	6
Xtandem	17883	KP_217432_13.mgf	VAPTITLFPPSKEELNEATK	1093.09	1093.09	-0.00275	2	2.7e-07	b_ions=6;y_ions=11	6
Xtandem	18107	KP_217432_13.mgf	VAPTITLFPPSKEELNEATK	729.058	729.057	-0.001833	3	9.2e-05	b_ions=3;y_ions=10	6
Xtandem	18108	KP_217432_13.mgf	VAPTITLFPPSKEELNEATK	1093.09	1093.09	-0.00275	2	8.4e-12	b_ions=5;y_ions=14	6
Xtandem	18332	KP_217432_13.mgf	VAPTITLFPPSKEELNEATK	729.058	729.06	0.0015	3	0.0028	b_ions=3;y_ions=8	6
Xtandem	18334	KP_217432_13.mgf	VAPTITLFPPSKEELNEATK	1093.09	1093.09	0.00225	2	2.6e-06	b_ions=6;y_ions=10	6
Xtandem	18557	KP_217432_13.mgf	VAPTITLFPPSKEELNEATK	729.058	729.06	0.0015	3	0.0055	b_ions=4;y_ions=8	6
Xtandem	18559	KP_217432_13.mgf	VAPTITLFPPSKEELNEATK	1093.09	1093.09	-0.00275	2	5.8e-09	b_ions=8;y_ions=9	6
Xtandem	18768	KP_217432_13.mgf	VAPTITLFPPSKEELNEATK	729.058	729.06	0.0015	3	0.0027	b_ions=5;y_ions=9	6
Xtandem	36285	KP_217432_13.mgf	VAPTITLFPPSKEELN+0.9840EATK	729.387	729.393	0.006666	3	0.0011	b_ions=4;y_ions=8	6
XP_419879.4 PREDICTED: CD109 antigen [Gallus gallus]	7.33	6	6	5	5
Engine	Scans	File	Sequence	Theoretical m/z	Measured m/z	Delta m/z	Charge	E-value	Ion counts	Proteins
Xtandem	35780	KP_217432_13.mgf	APWNIRPGASVTVGVALLPGSPAQVAVRGALLR	824.224	824.74	0.516	4	1.9e-06	b_ions=10;y_ions=7	1
Xtandem	1754	KP_217432_13.mgf	IST+79.9663T+79.9663DPESVIGLAVVDKSTK	555.761	556.023	0.26125	4	0.0042	b_ions=8;y_ions=5	1
Xtandem	24036	KP_217432_13.mgf	QAMTKTLDFTFPPDVVSGSERVQ+0.9840VTAIGDLLGPSINGLSSLIK	1126.59	1126.59	0.000125	4	1.2e-08	b_ions=14;y_ions=5	1
Xtandem	30318	KP_217432_13.mgf	Q+0.9840LGEIPIKVTAISSAASDAIIQKVLVK	699.159	699.163	0.004	4	5.1e-07	b_ions=6;y_ions=9	1
Xtandem	31633	KP_217432_13.mgf	Q+0.9840LGEIPIKVTAISSAASDAIIQKVLVK	699.159	699.415	0.2565	4	2.7e-08	b_ions=8;y_ions=12	1
Xtandem	26735	KP_217432_13.mgf	RPGASVTVGVALLPGSPAQVAVR	551.318	551.835	0.517	4	1.5e-10	b_ions=9;y_ions=9	1
XP_015137805.1 PREDICTED: protein cordon-bleu isoform X7 [Gallus gallus]	2.04	2	0	2	0
Engine	Scans	File	Sequence	Theoretical m/z	Measured m/z	Delta m/z	Charge	E-value	Ion counts	Proteins
Xtandem	25787	KP_217432_13.mgf	KTKPPLPVTQSQ+0.9840VKPLVVP+15.9949AINK	625.623	625.875	0.25225	4	1.5e-07	b_ions=4;y_ions=11	9
Xtandem	31529	KP_217432_13.mgf	TKPPLPVTQSQVKPLVVPAINK	785.472	785.48	0.007667	3	0.0045	b_ions=7;y_ions=1	9
XP_015145123.1 PREDICTED: sodium channel protein type 9 subunit alpha isoform X2 [Gallus gallus]	5.58	7	0	7	0
Engine	Scans	File	Sequence	Theoretical m/z	Measured m/z	Delta m/z	Charge	E-value	Ion counts	Proteins
Xtandem	24907	KP_217432_13.mgf	ALKT+79.9663ISVIPGLKTIVGALIQ+0.9840	529.81	530.07	0.26	4	4.9e-07	b_ions=7;y_ions=8	7
Xtandem	25759	KP_217432_13.mgf	ALKTIS+79.9663VIP+15.9949GLKTIVGALIQ+0.9840SVK	612.357	612.6	0.2425	4	6.3e-07	b_ions=6;y_ions=7	7
Xtandem	25686	KP_217432_13.mgf	IIGN+0.9840SVGALGNLTLVLAIIVFIF	590.351	590.865	0.51375	4	7.1e-06	b_ions=4;y_ions=11	12
Xtandem	25957	KP_217432_13.mgf	KPQKPIPRPANKLQGLVFDIVTK	647.636	648.143	0.50625	4	5.6e-06	b_ions=3;y_ions=10	3
Xtandem	25445	KP_217432_13.mgf	LGSKKP+15.9949QKPIPRPAN+0.9840KLQGLV	572.341	572.857	0.516	4	5.7e-07	b_ions=5;y_ions=10	3
Xtandem	24046	KP_217432_13.mgf	SLDPPLN+0.9840IPKPNKVQLIAMDLPMVSGDRIHC+57.0215LDILFAFTK	1130.35	1130.34	-0.01175	4	1.3e-08	b_ions=9;y_ions=9	3
Xtandem	25038	KP_217432_13.mgf	TISVIP+15.9949GLKTIVGALIQ+0.9840SVKK	546.336	546.842	0.50675	4	9.3e-05	b_ions=10;y_ions=6	7
XP_015154300.1 PREDICTED: immunoglobulin-like and fibronectin type III domain-containing protein 1 isoform X1 [Gallus gallus]	3.03	3	0	3	0
Engine	Scans	File	Sequence	Theoretical m/z	Measured m/z	Delta m/z	Charge	E-value	Ion counts	Proteins
Xtandem	18574	KP_217432_13.mgf	DGLP+15.9949AGAGAGVGGAGLAGAGAVGSPYG	536.51	536.775	0.2645	4	0.0095	b_ions=9;y_ions=15	47
Xtandem	20974	KP_217432_13.mgf	ISGLLY+79.9663GPGGLPAGDGARTGAGGSFVGEMEVLYSPDGLPMGAGVDATAVK	1204.58	1205.08	0.49875	4	3.1e-05	b_ions=8;y_ions=10	48
Xtandem	20369	KP_217432_13.mgf	LAGVGAAGLAGAGAVGSPYGKDGLPAGAGVGAAGVAGAGGLGSP+15.9949YGK	967.75	967.74	-0.00975	4	0.00072	b_ions=11;y_ions=12	35
XP_015148560.1 PREDICTED: solute carrier family 26 member 6 isoform X1 [Gallus gallus]	7.08	4	0	2	0
Engine	Scans	File	Sequence	Theoretical m/z	Measured m/z	Delta m/z	Charge	E-value	Ion counts	Proteins
Xtandem	25585	KP_217432_13.mgf	LPETNVGTLVTAIIAMVAIFIVK	604.104	604.362	0.259	4	2.1e-06	b_ions=10;y_ions=5	4
Xtandem	26586	KP_217432_13.mgf	VELVATITVLTGIFQVALGLLQFGFV	687.899	687.91	0.01125	4	1.8e-07	b_ions=8;y_ions=9	4
Xtandem	30182	KP_217432_13.mgf	VELVATITVLTGIFQVALGLLQ+0.9840FGFV	688.145	688.155	0.01025	4	3e-08	b_ions=10;y_ions=6	4
Xtandem	33332	KP_217432_13.mgf	VELVATITVLTGIFQVALGLLQFGFV	687.899	687.91	0.01125	4	2.5e-08	b_ions=12;y_ions=8	4
XP_015154337.1 PREDICTED: immunoglobulin-like and fibronectin type III domain-containing protein 1 isoform X34 [Gallus gallus]	3.22	3	0	3	0
Engine	Scans	File	Sequence	Theoretical m/z	Measured m/z	Delta m/z	Charge	E-value	Ion counts	Proteins
Xtandem	18574	KP_217432_13.mgf	DGLP+15.9949AGAGAGVGGAGLAGAGAVGSPYG	536.51	536.775	0.2645	4	0.0095	b_ions=9;y_ions=15	47
Xtandem	20974	KP_217432_13.mgf	ISGLLY+79.9663GPGGLPAGDGARTGAGGSFVGEMEVLYSPDGLPMGAGVDATAVK	1204.58	1205.08	0.49875	4	3.1e-05	b_ions=8;y_ions=10	48
Xtandem	20369	KP_217432_13.mgf	LAGVGAAGLAGAGAVGSPYGKDGLPAGAGVGAAGVAGAGGLGSP+15.9949YGK	967.75	967.74	-0.00975	4	0.00072	b_ions=11;y_ions=12	35
XP_004936040.1 PREDICTED: sorbin and SH3 domain-containing protein 2 isoform X26 [Gallus gallus]	3.49	2	0	2	0
Engine	Scans	File	Sequence	Theoretical m/z	Measured m/z	Delta m/z	Charge	E-value	Ion counts	Proteins
Xtandem	35810	KP_217432_13.mgf	KAAEPLQTVDRPK	726.909	727.425	0.5165	2	0.00087	b_ions=2;y_ions=8	2
Xtandem	33358	KP_217432_13.mgf	VSSPLPPPHVPPPVPPHRLR	726.084	726.43	0.346333	3	0.0021	b_ions=8;y_ions=6	2
XP_015152746.1 PREDICTED: LOW QUALITY PROTEIN: basement membrane-specific heparan sulfate proteoglycan core protein [Gallus gallus]	1.1	2	2	2	2
Engine	Scans	File	Sequence	Theoretical m/z	Measured m/z	Delta m/z	Charge	E-value	Ion counts	Proteins
Xtandem	14893	KP_217432_13.mgf	ISPALP+15.9949SDAGTYR	682.343	682.36	0.017	2	3.6e-05	b_ions=4;y_ions=10	1
Xtandem	23682	KP_217432_13.mgf	SSPGKSQGLN+0.9840LRSPLYLGGVEPPLRPPTNASFQGCIGEVSINGK	1131.58	1131.58	-0.004	4	2.1e-08	b_ions=12;y_ions=6	1
XP_015136738.1 PREDICTED: sodium channel protein type 5 subunit alpha isoform X3 [Gallus gallus]	1.36	2	0	2	0
Engine	Scans	File	Sequence	Theoretical m/z	Measured m/z	Delta m/z	Charge	E-value	Ion counts	Proteins
Xtandem	25686	KP_217432_13.mgf	IIGN+0.9840SVGALGNLTLVLAIIVFIF	590.351	590.865	0.51375	4	7.1e-06	b_ions=4;y_ions=11	12
Xtandem	26351	KP_217432_13.mgf	TISVISGLKTIVGALIQSVK	507.562	508.06	0.498	4	6.6e-07	b_ions=4;y_ions=10	5
XP_015132681.1 PREDICTED: vesicle transport protein SFT2C [Gallus gallus]	15.27	2	0	2	0
Engine	Scans	File	Sequence	Theoretical m/z	Measured m/z	Delta m/z	Charge	E-value	Ion counts	Proteins
Xtandem	27294	KP_217432_13.mgf	ALCLLLAALC+57.0215FGLAALYAPLLLLRARK	732.686	732.688	0.00105	4	3.9e-07	b_ions=5;y_ions=8	2
Xtandem	27234	KP_217432_13.mgf	LAGAALCLLLAALCFGLAALYAPLLLLRAR	764.452	764.957	0.50525	4	1.1e-05	b_ions=4;y_ions=7	2
NP_990820.1 hemoglobin subunit beta [Gallus gallus]	61.22	35	0	8	0
Engine	Scans	File	Sequence	Theoretical m/z	Measured m/z	Delta m/z	Charge	E-value	Ion counts	Proteins
Xtandem	22524	KP_217432_13.mgf	FFASFGNLSSPTAILGNP+15.9949MVR	1121.57	1121.57	0.0035	2	1.3e-10	b_ions=6;y_ions=14	2
Xtandem	22528	KP_217432_13.mgf	FFASFGNLSSPTAILGNP+15.9949MVR	748.044	748.047	0.002367	3	0.0012	b_ions=12;y_ions=7	2
Xtandem	23505	KP_217432_13.mgf	FFASFGNLSSPTAILGNPMVR	1113.57	1114.07	0.501	2	1.4e-09	b_ions=5;y_ions=13	2
Xtandem	23511	KP_217432_13.mgf	FFASFGNLSSPTAILGNPMVR	1113.57	1113.57	-0.004	2	7.4e-08	b_ions=6;y_ions=12	2
Xtandem	23526	KP_217432_13.mgf	FFASFGNLSSPTAILGNPMVR	742.713	742.717	0.004	3	4.4e-08	b_ions=17;y_ions=6	2
Xtandem	2490	KP_217432_13.mgf	KVLTSFGDAVK	582.831	582.83	-0.00135	2	0.0028	b_ions=5;y_ions=8	2
Xtandem	2623	KP_217432_13.mgf	KVLTSFGDAVK	582.831	582.83	-0.00135	2	1.2e-05	b_ions=8;y_ions=8	2
Xtandem	2752	KP_217432_13.mgf	KVLTSFGDAVK	582.831	582.83	-0.00135	2	8.6e-05	b_ions=8;y_ions=8	2
Xtandem	2890	KP_217432_13.mgf	KVLTSFGDAVK	582.831	582.83	-0.00135	2	1.6e-07	b_ions=8;y_ions=9	2
Xtandem	3034	KP_217432_13.mgf	KVLTSFGDAVK	582.831	582.83	-0.00135	2	1.4e-05	b_ions=8;y_ions=8	2
Xtandem	3177	KP_217432_13.mgf	KVLTSFGDAVK	582.831	582.83	-0.00135	2	3e-08	b_ions=8;y_ions=10	2
Xtandem	3316	KP_217432_13.mgf	KVLTSFGDAVK	582.831	582.83	-0.00135	2	3.8e-06	b_ions=8;y_ions=8	2
Xtandem	3453	KP_217432_13.mgf	KVLTSFGDAVK	582.831	582.83	-0.00135	2	1.4e-10	b_ions=9;y_ions=10	2
Xtandem	3601	KP_217432_13.mgf	KVLTSFGDAVK	582.831	582.83	-0.00135	2	2.8e-06	b_ions=9;y_ions=9	2
Xtandem	3756	KP_217432_13.mgf	KVLTSFGDAVK	582.831	582.83	-0.00135	2	2.3e-08	b_ions=8;y_ions=9	2
Xtandem	3915	KP_217432_13.mgf	KVLTSFGDAVK	582.831	582.83	-0.00135	2	1.8e-06	b_ions=9;y_ions=8	2
Xtandem	4067	KP_217432_13.mgf	KVLTSFGDAVK	582.831	582.83	-0.00135	2	1.6e-08	b_ions=8;y_ions=10	2
Xtandem	4226	KP_217432_13.mgf	KVLTSFGDAVK	582.831	582.83	-0.00135	2	2.5e-06	b_ions=9;y_ions=8	2
Xtandem	4344	KP_217432_13.mgf	KVLTSFGDAVK	582.832	583.33	0.4985	2	0.00012	b_ions=6;y_ions=10	2
Xtandem	465	KP_217432_13.mgf	KVLTSFGDAVK	582.831	582.83	-0.00135	2	0.0088	b_ions=5;y_ions=7	2
Xtandem	6399	KP_217432_13.mgf	LHVDPENFR	563.782	563.78	-0.0022	2	0.0041	b_ions=3;y_ions=7	7
Xtandem	6570	KP_217432_13.mgf	LHVDPENFR	563.782	563.78	-0.0022	2	0.0012	b_ions=4;y_ions=7	7
Xtandem	6612	KP_217432_13.mgf	LHVDPENFR	376.188	376.187	-0.001466	3	0.0083	b_ions=11;y_ions=4	7
Xtandem	6753	KP_217432_13.mgf	LHVDPENFR	563.782	563.78	-0.0022	2	0.0015	b_ions=4;y_ions=7	7
Xtandem	6937	KP_217432_13.mgf	LHVDPENFR	563.782	563.78	-0.0022	2	0.00092	b_ions=5;y_ions=8	7
Xtandem	19908	KP_217432_13.mgf	LLIVYPWTQR	644.871	644.87	-0.0008	2	6.5e-06	b_ions=6;y_ions=8	7
Xtandem	18209	KP_217432_13.mgf	NLDNIKNTFSQLSELHC+57.0215DK	759.366	759.363	-0.002667	3	0.00045	b_ions=10;y_ions=13	2
Xtandem	18269	KP_217432_13.mgf	NLDNIKNTFSQLSELHC+57.0215DK	759.366	759.7	0.334	3	1.3e-06	b_ions=12;y_ions=14	2
Xtandem	10237	KP_217432_13.mgf	NTFSQLSELHC+57.0215DK	789.861	790.36	0.499	2	1.9e-07	b_ions=4;y_ions=12	2
Xtandem	10250	KP_217432_13.mgf	NTFSQLSELHC+57.0215DK	789.861	789.855	-0.006	2	3.6e-06	b_ions=5;y_ions=11	2
Xtandem	10434	KP_217432_13.mgf	NTFSQLSELHC+57.0215DK	789.861	789.86	-0.00105	2	4.2e-10	b_ions=9;y_ions=12	2
Xtandem	19687	KP_217432_13.mgf	VHWTAEEKQLITGLWGK	666.022	666.023	0.0015	3	4.7e-09	b_ions=13;y_ions=11	3
Xtandem	8743	KP_217432_13.mgf	VLTSFGDAVK	518.784	518.785	0.0011	2	0.0055	b_ions=5;y_ions=8	2
Xtandem	8937	KP_217432_13.mgf	VLTSFGDAVK	518.784	518.785	0.0011	2	0.0072	b_ions=4;y_ions=8	2
Xtandem	9210	KP_217432_13.mgf	VLTSFGDAVK	518.784	518.785	0.0011	2	0.0019	b_ions=5;y_ions=9	2
XP_004934830.2 PREDICTED: histone H2B 1/2/3/4/6-like [Gallus gallus]	21.43	11	0	3	0
Engine	Scans	File	Sequence	Theoretical m/z	Measured m/z	Delta m/z	Charge	E-value	Ion counts	Proteins
Xtandem	22923	KP_217432_13.mgf	AMGIMN+0.9840SFVNDIFER	872.902	872.9	-0.00185	2	5.9e-10	b_ions=10;y_ions=11	10
Xtandem	24148	KP_217432_13.mgf	AMGIMNSFVNDIFER	872.41	872.41	0.00015	2	1.9e-05	b_ions=4;y_ions=10	10
Xtandem	24319	KP_217432_13.mgf	AMGIMNSFVNDIFER	872.41	872.41	0.00015	2	1e-15	b_ions=12;y_ions=13	10
Xtandem	24625	KP_217432_13.mgf	AMGIMNSFVN+0.9840DIFER	872.902	872.905	0.00315	2	9.3e-07	b_ions=6;y_ions=11	10
Xtandem	24807	KP_217432_13.mgf	AMGIMN+0.9840SFVNDIFER	872.902	872.9	-0.00185	2	2.6e-13	b_ions=10;y_ions=12	10
Xtandem	24866	KP_217432_13.mgf	AMGIMN+0.9840SFVNDIFER	872.902	873.4	0.498	2	1.2e-05	b_ions=7;y_ions=10	10
Xtandem	7742	KP_217432_13.mgf	KESYSIYVYK	640.329	640.33	0.00135	2	0.0002	b_ions=7;y_ions=8	11
Xtandem	7929	KP_217432_13.mgf	KESYSIYVYK	640.329	640.33	0.00135	2	5.5e-05	b_ions=8;y_ions=8	11
Xtandem	8116	KP_217432_13.mgf	KESYSIYVYK	640.329	640.33	0.00135	2	0.00028	b_ions=7;y_ions=8	11
Xtandem	8307	KP_217432_13.mgf	KESYSIYVYK	640.329	640.33	0.00135	2	5.7e-05	b_ions=8;y_ions=8	11
Xtandem	14872	KP_217432_13.mgf	KESYSIYVYKVLK	540.635	540.633	-0.001567	3	4.5e-06	b_ions=8;y_ions=13	11
NP_001025918.1 decorin precursor [Gallus gallus]	6.16	2	2	2	2
Engine	Scans	File	Sequence	Theoretical m/z	Measured m/z	Delta m/z	Charge	E-value	Ion counts	Proteins
Xtandem	24892	KP_217432_13.mgf	M+42.0106RLVLLFVLLLPVCLATR	528.82	529.335	0.515	4	4.9e-05	b_ions=3;y_ions=3	1
Xtandem	25972	KP_217432_13.mgf	RLVLLFVLLLPVC+57.0215LATRFHQK	634.883	635.145	0.262	4	0.0011	b_ions=5;y_ions=1	1
XP_015145450.1 PREDICTED: protein HEG homolog 1 isoform X2 [Gallus gallus]	3.55	5	0	4	0
Engine	Scans	File	Sequence	Theoretical m/z	Measured m/z	Delta m/z	Charge	E-value	Ion counts	Proteins
Xtandem	26766	KP_217432_13.mgf	AACALLLLLLLLGLGLAP+15.9949P+15.9949AGSLP+15.9949LAPPR	713.926	714.43	0.50375	4	1e-05	b_ions=6;y_ions=4	2
Xtandem	31166	KP_217432_13.mgf	AACALLLLLLLLGLGLAPP+15.9949AGSLPLAP+15.9949PR	709.928	709.925	-0.0025	4	3.8e-07	b_ions=6;y_ions=9	2
Xtandem	21480	KP_217432_13.mgf	EEGISSP+15.9949HTDPT+79.9663YGSATLAGGR	1149.99	1149.99	-0.00395	2	0.0011	b_ions=7;y_ions=5	2
Xtandem	35762	KP_217432_13.mgf	M+31.9898PAAC+57.0215ALLLLLLLLGLGLAP+15.9949PAGSLPLAPPRR	824.23	824.487	0.25725	4	9.3e-06	b_ions=7;y_ions=8	2
Xtandem	34230	KP_217432_13.mgf	P+15.9949AACALLLLLLLLGLGLAPPAGSLP+15.9949LAPPRR	773.216	773.46	0.244	4	1.7e-05	b_ions=6;y_ions=7	2
XP_015145379.1 PREDICTED: fibulin-1 isoform X2 [Gallus gallus]	3.56	2	0	2	0
Engine	Scans	File	Sequence	Theoretical m/z	Measured m/z	Delta m/z	Charge	E-value	Ion counts	Proteins
Xtandem	18456	KP_217432_13.mgf	EFTRPEEIIFLR	775.419	775.42	0.00115	2	8.9e-10	b_ions=8;y_ions=9	2
Xtandem	14437	KP_217432_13.mgf	IGYQC+57.0215GIVFR	606.81	606.81	0.0001	2	3.4e-08	b_ions=7;y_ions=11	2
XP_015148868.1 PREDICTED: histone H2A type 2-B [Gallus gallus]	38.89	10	3	6	3
Engine	Scans	File	Sequence	Theoretical m/z	Measured m/z	Delta m/z	Charge	E-value	Ion counts	Proteins
Xtandem	11750	KP_217432_13.mgf	AGLQFPVGR	472.766	472.765	-0.00035	2	0.006	b_ions=6;y_ions=9	14
Xtandem	392	KP_217432_13.mgf	HLQLAIRNDEELNK	846.952	846.95	-0.0016	2	9e-10	b_ions=11;y_ions=10	11
Xtandem	8142	KP_217432_13.mgf	HLQLAIRNDEELNK	846.952	846.955	0.0034	2	2.7e-07	b_ions=8;y_ions=10	11
Xtandem	8166	KP_217432_13.mgf	HLQLAIRNDEELNK	846.952	847.45	0.4985	2	1.5e-06	b_ions=10;y_ions=6	11
Xtandem	8218	KP_217432_13.mgf	HLQLAIRNDEELNK	564.968	564.967	-0.001066	3	0.008	b_ions=8;y_ions=10	11
Xtandem	25905	KP_217432_13.mgf	KLLGGVTIAQGGVLPNIQ+0.9840AVLLP+15.9949KK	636.887	636.885	-0.00225	4	7.3e-07	b_ions=6;y_ions=6	1
Xtandem	25223	KP_217432_13.mgf	LGGVTIAQGGVLP+15.9949N+0.9840IQAVLLP+15.9949K	548.567	549.082	0.515	4	1.7e-08	b_ions=10;y_ions=6	1
Xtandem	26385	KP_217432_13.mgf	LNKLLGGVTIAQ+0.9840GGVLP+15.9949NIQAVLLP+15.9949K	665.644	665.895	0.251	4	2.8e-06	b_ions=3;y_ions=9	1
Xtandem	7465	KP_217432_13.mgf	SSRAGLQFPVGR	637.848	637.85	0.0016	2	0.0028	b_ions=8;y_ions=7	11
Xtandem	7660	KP_217432_13.mgf	SSRAGLQFPVGR	425.566	425.563	-0.002267	3	0.0002	b_ions=9;y_ions=11	11
NP_001268438.1 histone cluster 1 H3 family member h [Gallus gallus]	14.71	7	0	4	0
Engine	Scans	File	Sequence	Theoretical m/z	Measured m/z	Delta m/z	Charge	E-value	Ion counts	Proteins
Xtandem	8523	KP_217432_13.mgf	EIAQDFKTDLR	668.345	668.34	-0.00535	2	3.1e-05	b_ions=6;y_ions=11	11
Xtandem	8711	KP_217432_13.mgf	EIAQDFKTDLR	668.345	668.345	-0.00035	2	1.7e-06	b_ions=6;y_ions=11	11
Xtandem	14501	KP_217432_13.mgf	LVREIAQDFKTDLR	568.648	568.983	0.335333	3	0.0055	b_ions=10;y_ions=9	11
Xtandem	6023	KP_217432_13.mgf	STELLIR	416.247	416.247	-0.00045	2	0.0035	b_ions=5;y_ions=8	11
Xtandem	6370	KP_217432_13.mgf	STELLIR	416.247	416.247	-0.00045	2	0.0066	b_ions=5;y_ions=7	11
Xtandem	7204	KP_217432_13.mgf	STELLIR	416.247	416.246	-0.00095	2	0.0026	b_ions=5;y_ions=8	11
Xtandem	255	KP_217432_13.mgf	YRPGTVALR	516.798	516.795	-0.00265	2	0.0025	b_ions=7;y_ions=7	10
XP_015142407.1 PREDICTED: IQ motif and SEC7 domain-containing protein 3 isoform X1 [Gallus gallus]	2.31	2	0	2	0
Engine	Scans	File	Sequence	Theoretical m/z	Measured m/z	Delta m/z	Charge	E-value	Ion counts	Proteins
Xtandem	24611	KP_217432_13.mgf	E+42.0106SLLENPVRAVLY+79.9663LKELTAIVQNQQSLIHTQR	957.257	957.25	-0.00675	4	8.2e-09	b_ions=10;y_ions=5	4
Xtandem	32817	KP_217432_13.mgf	GIQFLISRGFIPDTPIGVAHFLLQRK	731.667	732.18	0.51325	4	1.1e-07	b_ions=7;y_ions=10	4
NP_001025772.1 inosine-5'-monophosphate dehydrogenase 2 [Gallus gallus]	7.78	2	2	2	2
Engine	Scans	File	Sequence	Theoretical m/z	Measured m/z	Delta m/z	Charge	E-value	Ion counts	Proteins
Xtandem	21728	KP_217432_13.mgf	DIDFLKESEHDLPLGEIMTK	777.386	777.387	0.000367	3	2.3e-09	b_ions=10;y_ions=14	1
Xtandem	12672	KP_217432_13.mgf	YPNLQVIGGNVVTAAQAK	461.502	461.512	0.0105	4	0.00021	b_ions=11;y_ions=10	1
XP_015154092.1 PREDICTED: zinc transporter ZIP1 [Gallus gallus]	25.74	5	5	5	5
Engine	Scans	File	Sequence	Theoretical m/z	Measured m/z	Delta m/z	Charge	E-value	Ion counts	Proteins
Xtandem	35151	KP_217432_13.mgf	AGLLVVALVLHGALEGLALGL	667.077	667.733	0.656	3	0.0078	b_ions=7;y_ions=7	1
Xtandem	25493	KP_217432_13.mgf	ALLLFS+79.9663LASPLGAAVGAAVEGAAGGGP+15.9949RQR	719.126	719.385	0.259	4	3.6e-09	b_ions=7;y_ions=11	1
Xtandem	25722	KP_217432_13.mgf	LC+57.0215VALLLHKGLVAFGLALQ+0.9840LLR	605.616	606.13	0.51425	4	4.2e-06	b_ions=11;y_ions=8	1
Xtandem	29429	KP_217432_13.mgf	T+79.9663ELQ+0.9840LKLGAVAALLLLPL	653.046	653.06	0.013667	3	0.0098	b_ions=7;y_ions=1	1
Xtandem	25462	KP_217432_13.mgf	VPKVLALLGGFALVTATLFIRV	575.358	575.355	-0.003	4	4.3e-05	b_ions=9;y_ions=7	1
NP_001268410.1 histone H2A-IV-like 1 [Gallus gallus]	40.31	22	0	7	0
Engine	Scans	File	Sequence	Theoretical m/z	Measured m/z	Delta m/z	Charge	E-value	Ion counts	Proteins
Xtandem	11750	KP_217432_13.mgf	AGLQFPVGR	472.766	472.765	-0.00035	2	0.006	b_ions=6;y_ions=9	14
Xtandem	392	KP_217432_13.mgf	HLQLAIRNDEELNK	846.952	846.95	-0.0016	2	9e-10	b_ions=11;y_ions=10	11
Xtandem	8142	KP_217432_13.mgf	HLQLAIRNDEELNK	846.952	846.955	0.0034	2	2.7e-07	b_ions=8;y_ions=10	11
Xtandem	8166	KP_217432_13.mgf	HLQLAIRNDEELNK	846.952	847.45	0.4985	2	1.5e-06	b_ions=10;y_ions=6	11
Xtandem	8218	KP_217432_13.mgf	HLQLAIRNDEELNK	564.968	564.967	-0.001066	3	0.008	b_ions=8;y_ions=10	11
Xtandem	14125	KP_217432_13.mgf	HLQLAIRNDEELN+0.9840KLLGK	527.043	527.043	-0.00045	4	0.00017	b_ions=12;y_ions=16	10
Xtandem	16898	KP_217432_13.mgf	HLQLAIRNDEELNKLLGK	526.797	526.795	-0.001925	4	3.5e-05	b_ions=14;y_ions=13	10
Xtandem	16907	KP_217432_13.mgf	HLQLAIRNDEELNKLLGK	702.063	702.063	0.000766	3	4.7e-11	b_ions=13;y_ions=14	10
Xtandem	16944	KP_217432_13.mgf	HLQLAIRNDEELNKLLGK	1052.59	1052.59	-0.00385	2	1.4e-11	b_ions=12;y_ions=8	10
Xtandem	17174	KP_217432_13.mgf	HLQLAIRNDEELNKLLGK	702.063	702.067	0.004	3	0.0066	b_ions=8;y_ions=9	10
Xtandem	11841	KP_217432_13.mgf	NDEELNKLLGK	636.84	636.835	-0.0049	2	1e-07	b_ions=8;y_ions=10	10
Xtandem	12034	KP_217432_13.mgf	NDEELNKLLGK	636.84	636.84	0.0001	2	4.2e-09	b_ions=9;y_ions=10	10
Xtandem	12238	KP_217432_13.mgf	NDEELNKLLGK	636.84	636.84	0.0001	2	6.9e-06	b_ions=9;y_ions=10	10
Xtandem	15612	KP_217432_13.mgf	N+0.9840DEELNKLLGK	425.221	425.22	-0.001267	3	0.0004	b_ions=10;y_ions=12	10
Xtandem	15627	KP_217432_13.mgf	N+0.9840DEELNKLLGK	637.332	637.335	0.0031	2	8.8e-06	b_ions=8;y_ions=11	10
Xtandem	7465	KP_217432_13.mgf	SSRAGLQFPVGR	637.848	637.85	0.0016	2	0.0028	b_ions=8;y_ions=7	11
Xtandem	7660	KP_217432_13.mgf	SSRAGLQFPVGR	425.566	425.563	-0.002267	3	0.0002	b_ions=9;y_ions=11	11
Xtandem	22704	KP_217432_13.mgf	VTIAQGGVLPNIQAVLLPK	966.085	966.075	-0.0095	2	0.00017	b_ions=4;y_ions=8	10
Xtandem	22756	KP_217432_13.mgf	VTIAQGGVLPNIQAVLLPK	644.39	644.393	0.0036	3	6.8e-08	b_ions=11;y_ions=12	10
Xtandem	21103	KP_217432_13.mgf	VTIAQGGVLPNIQAVLLPKK	687.088	687.087	-0.0014	3	7.1e-06	b_ions=7;y_ions=13	10
Xtandem	21224	KP_217432_13.mgf	VTIAQGGVLPNIQAVLLPKK	1030.13	1030.63	0.503	2	9.8e-06	b_ions=3;y_ions=11	10
Xtandem	21289	KP_217432_13.mgf	VTIAQGGVLPNIQAVLLPKK	687.088	687.09	0.001933	3	4.1e-09	b_ions=5;y_ions=15	10
XP_015140216.1 PREDICTED: PH-interacting protein isoform X4 [Gallus gallus]	1.8	2	0	2	0
Engine	Scans	File	Sequence	Theoretical m/z	Measured m/z	Delta m/z	Charge	E-value	Ion counts	Proteins
Xtandem	23215	KP_217432_13.mgf	LAVGVLAEN+0.9840GLTLEEWLPS+79.9663AWITDT+79.9663VPR	803.634	803.893	0.25825	4	3.2e-09	b_ions=4;y_ions=11	4
Xtandem	23704	KP_217432_13.mgf	LIKPQLKGEPS+79.9663ASSSSSVSVRS+79.9663TALR	712.106	712.112	0.007	4	6.8e-09	b_ions=7;y_ions=6	4
NP_990592.2 serum albumin precursor [Gallus gallus]	46.5	112	112	28	28
Engine	Scans	File	Sequence	Theoretical m/z	Measured m/z	Delta m/z	Charge	E-value	Ion counts	Proteins
Xtandem	12793	KP_217432_13.mgf	ADPERNEC+57.0215FLSFK	806.871	806.87	-0.0014	2	0.00036	b_ions=6;y_ions=7	1
Xtandem	12997	KP_217432_13.mgf	ADPERNEC+57.0215FLSFK	806.871	806.87	-0.0014	2	8.5e-05	b_ions=4;y_ions=7	1
Xtandem	21438	KP_217432_13.mgf	AVAMITFAQYLQR	756.402	756.405	0.00285	2	3.5e-10	b_ions=10;y_ions=9	1
Xtandem	14571	KP_217432_13.mgf	FVHDSIGVHKEC+57.0215C+57.0215EGDMVEC+57.0215MDDMAR	1043.08	1043.08	-0.0003	3	4.8e-07	b_ions=15;y_ions=9	1
Xtandem	14597	KP_217432_13.mgf	FVHDSIGVHKEC+57.0215C+57.0215EGDMVEC+57.0215MDDMAR	782.563	782.56	-0.002725	4	7.1e-12	b_ions=16;y_ions=15	1
Xtandem	14763	KP_217432_13.mgf	FVHDSIGVHKEC+57.0215C+57.0215EGDMVEC+57.0215MDDMAR	1043.08	1043.08	-0.0003	3	1e-11	b_ions=14;y_ions=16	1
Xtandem	14793	KP_217432_13.mgf	FVHDSIGVHKEC+57.0215C+57.0215EGDMVEC+57.0215MDDMAR	782.563	782.562	-0.000225	4	7.8e-11	b_ions=14;y_ions=13	1
Xtandem	15170	KP_217432_13.mgf	FVHDSIGVHKEC+57.0215C+57.0215EGDMVEC+57.0215MDDMAR	782.563	782.562	-0.000225	4	4.2e-12	b_ions=10;y_ions=15	1
Xtandem	11323	KP_217432_13.mgf	FVHDSIGVHKEC+57.0215CEGDMVECMDDMARM	1048.75	1049.41	0.664	3	3.8e-05	b_ions=13;y_ions=10	1
Xtandem	9787	KP_217432_13.mgf	FVHDSIGVHKEC+57.0215CEGDMVECMDDMARM	1048.75	1048.75	0.0005	3	0.00036	b_ions=10;y_ions=11	1
Xtandem	9824	KP_217432_13.mgf	GYESLLEK	469.742	469.741	-0.0007	2	0.0047	b_ions=6;y_ions=7	1
Xtandem	14741	KP_217432_13.mgf	KKMPQVPTDLLLETGK	600.005	600.34	0.335	3	0.0021	b_ions=9;y_ions=11	1
Xtandem	14754	KP_217432_13.mgf	KKMPQVPTDLLLETGK	600.005	600.003	-0.001567	3	3.7e-05	b_ions=9;y_ions=12	1
Xtandem	17710	KP_217432_13.mgf	KMPQVPTDLLLETGK	835.46	835.465	0.00515	2	6.4e-09	b_ions=6;y_ions=12	1
Xtandem	12490	KP_217432_13.mgf	KMP+15.9949QVPTDLLLETGKK	605.337	605.34	0.003467	3	0.0034	b_ions=10;y_ions=9	1
Xtandem	12689	KP_217432_13.mgf	KMP+15.9949QVPTDLLLETGKK	605.337	605.337	0.000134	3	0.00078	b_ions=11;y_ions=9	1
Xtandem	15558	KP_217432_13.mgf	KMPQVPTDLLLETGKK	600.005	600.003	-0.001567	3	0.00024	b_ions=9;y_ions=10	1
Xtandem	15593	KP_217432_13.mgf	KMPQVPTDLLLETGKK	899.508	900.005	0.4975	2	1.5e-06	b_ions=6;y_ions=10	1
Xtandem	15604	KP_217432_13.mgf	KMPQVPTDLLLETGKK	899.507	899.51	0.00265	2	7e-12	b_ions=8;y_ions=12	1
Xtandem	15754	KP_217432_13.mgf	KMPQVPTDLLLETGKK	600.005	600.007	0.001767	3	1.5e-06	b_ions=11;y_ions=12	1
Xtandem	15800	KP_217432_13.mgf	KMPQVPTDLLLETGKK	899.507	899.51	0.00265	2	5.1e-10	b_ions=6;y_ions=12	1
Xtandem	13497	KP_217432_13.mgf	LLINLIKR	491.839	491.839	0.0002	2	3.8e-06	b_ions=5;y_ions=10	1
Xtandem	7593	KP_217432_13.mgf	LVKDVVDLAQK	614.366	614.365	-0.00055	2	0.0011	b_ions=6;y_ions=8	1
Xtandem	7678	KP_217432_13.mgf	LVKDVVDLAQK	409.91	409.91	-0.000367	3	6e-05	b_ions=10;y_ions=9	1
Xtandem	7778	KP_217432_13.mgf	LVKDVVDLAQK	614.366	614.365	-0.00055	2	7.1e-10	b_ions=9;y_ions=10	1
Xtandem	7864	KP_217432_13.mgf	LVKDVVDLAQK	409.91	409.91	-0.000367	3	1.3e-08	b_ions=12;y_ions=11	1
Xtandem	7966	KP_217432_13.mgf	LVKDVVDLAQK	614.366	614.365	-0.00055	2	5e-09	b_ions=9;y_ions=10	1
Xtandem	8049	KP_217432_13.mgf	LVKDVVDLAQK	409.91	409.91	-0.000367	3	6.8e-08	b_ions=11;y_ions=11	1
Xtandem	8155	KP_217432_13.mgf	LVKDVVDLAQK	614.366	614.365	-0.00055	2	2.2e-10	b_ions=9;y_ions=10	1
Xtandem	8237	KP_217432_13.mgf	LVKDVVDLAQK	409.91	409.91	-0.000367	3	1.1e-08	b_ions=11;y_ions=12	1
Xtandem	18592	KP_217432_13.mgf	MAC+57.0215SEGYLSIVIHDTC+57.0215R	671.301	671.303	0.002033	3	2.1e-08	b_ions=7;y_ions=16	1
Xtandem	18626	KP_217432_13.mgf	MAC+57.0215SEGYLSIVIHDTC+57.0215R	1006.45	1006.45	-0.00195	2	4.7e-15	b_ions=9;y_ions=15	1
Xtandem	18797	KP_217432_13.mgf	MAC+57.0215SEGYLSIVIHDTC+57.0215R	671.301	671.3	-0.0013	3	2.5e-12	b_ions=7;y_ions=17	1
Xtandem	19010	KP_217432_13.mgf	MAC+57.0215SEGYLSIVIHDTC+57.0215R	671.301	671.3	-0.0013	3	1.2e-06	b_ions=8;y_ions=16	1
Xtandem	19184	KP_217432_13.mgf	MAC+57.0215SEGYLSIVIHDTC+57.0215R	671.301	671.293	-0.008	3	0.00038	b_ions=5;y_ions=13	1
Xtandem	19227	KP_217432_13.mgf	MAC+57.0215SEGYLSIVIHDTC+57.0215R	671.301	671.3	-0.0013	3	0.0036	b_ions=4;y_ions=11	1
Xtandem	13030	KP_217432_13.mgf	MMSNLC+57.0215SQQDVFSGK	866.375	866.375	-0.00015	2	4.7e-11	b_ions=11;y_ions=10	1
Xtandem	13127	KP_217432_13.mgf	MMSNLCS+79.9663QQDVFSGK	877.847	877.87	0.0225	2	0.00042	b_ions=2;y_ions=9	1
Xtandem	13222	KP_217432_13.mgf	MMSNLC+57.0215SQQDVFSGK	866.375	866.375	-0.00015	2	1e-15	b_ions=11;y_ions=15	1
Xtandem	13434	KP_217432_13.mgf	MMSNLC+57.0215SQQDVFSGK	866.375	866.375	-0.00015	2	1e-15	b_ions=11;y_ions=15	1
Xtandem	13627	KP_217432_13.mgf	MMSNLC+57.0215SQQDVFSGK	866.375	866.375	-0.00015	2	9.4e-12	b_ions=7;y_ions=14	1
Xtandem	7727	KP_217432_13.mgf	MM+31.9898SNLC+57.0215SQQDVFSGK	882.37	882.37	-5e-05	2	4.2e-07	b_ions=8;y_ions=8	1
Xtandem	8002	KP_217432_13.mgf	M+31.9898MSNLC+57.0215SQQ+0.9840DVFSGK	882.862	883.37	0.508	2	4.5e-07	b_ions=8;y_ions=9	1
Xtandem	8274	KP_217432_13.mgf	M+31.9898MSN+0.9840LC+57.0215SQQDVFSGK	882.862	882.88	0.018	2	0.00021	b_ions=3;y_ions=10	1
Xtandem	17488	KP_217432_13.mgf	MPQVPTDLLLETGKK	835.46	835.965	0.505	2	1.2e-06	b_ions=6;y_ions=10	1
Xtandem	17499	KP_217432_13.mgf	MPQVPTDLLLETGKK	835.46	835.46	0.00015	2	1.1e-07	b_ions=8;y_ions=11	1
Xtandem	17509	KP_217432_13.mgf	MPQVPTDLLLETGKK	557.307	557.307	0.0001	3	0.0021	b_ions=7;y_ions=12	1
Xtandem	11124	KP_217432_13.mgf	PERNEC+57.0215FLSFK	476.226	476.227	0.0004	3	1e-05	b_ions=11;y_ions=10	1
Xtandem	12858	KP_217432_13.mgf	PERNEC+57.0215FLSFK	476.226	476.227	0.0004	3	0.0064	b_ions=9;y_ions=9	1
Xtandem	13064	KP_217432_13.mgf	PERNEC+57.0215FLSFK	476.226	476.223	-0.002934	3	0.00021	b_ions=10;y_ions=10	1
Xtandem	13282	KP_217432_13.mgf	Q-17.0266FGDRVFQAR	603.801	603.8	-0.00095	2	0.00052	b_ions=7;y_ions=7	1
Xtandem	10108	KP_217432_13.mgf	QLIYLSQKYPK	690.894	690.895	0.0005	2	2e-06	b_ions=8;y_ions=10	1
Xtandem	10309	KP_217432_13.mgf	QLIYLSQKYPK	690.894	690.895	0.0005	2	1.8e-06	b_ions=7;y_ions=11	1
Xtandem	10397	KP_217432_13.mgf	QLIYLSQKYPK	690.894	691.395	0.5005	2	0.00032	b_ions=5;y_ions=10	1
Xtandem	10508	KP_217432_13.mgf	QLIYLSQKYPK	690.894	690.895	0.0005	2	1.5e-08	b_ions=7;y_ions=11	1
Xtandem	17072	KP_217432_13.mgf	Q-17.0266LIYLSQKYPK	682.381	682.38	-0.0012	2	1.7e-09	b_ions=7;y_ions=11	1
Xtandem	16620	KP_217432_13.mgf	RHPEFSIQLIMR	509.609	509.607	-0.002166	3	2.7e-10	b_ions=14;y_ions=12	1
Xtandem	20079	KP_217432_13.mgf	RKPQMTEEQ+0.9840IKTIADGFTAMVDK	660.331	660.337	0.007	4	0.00069	b_ions=11;y_ions=18	1
Xtandem	16987	KP_217432_13.mgf	RMAC+57.0215SEGYLSIVIHDTC+57.0215R	723.335	723.33	-0.005	3	4.8e-10	b_ions=15;y_ions=13	1
Xtandem	15314	KP_217432_13.mgf	RMAC+57.0215SEGYLSIVIHDTC+57.0215RK	766.033	766.033	3.3e-05	3	4e-05	b_ions=13;y_ions=9	1
Xtandem	4204	KP_217432_13.mgf	RPC+57.0215FTAMGVDTK	691.828	691.84	0.012	2	0.0056	b_ions=6;y_ions=7	1
Xtandem	4568	KP_217432_13.mgf	RPC+57.0215FTAMGVDTK	691.828	691.83	0.00205	2	0.002	b_ions=8;y_ions=6	1
Xtandem	4728	KP_217432_13.mgf	RPC+57.0215FTAMGVDTK	691.828	691.83	0.00205	2	4.8e-06	b_ions=9;y_ions=8	1
Xtandem	4732	KP_217432_13.mgf	RPC+57.0215FTAMGVDTK	461.552	461.553	0.001366	3	0.0087	b_ions=12;y_ions=8	1
Xtandem	4883	KP_217432_13.mgf	RPC+57.0215FTAMGVDTK	691.828	691.83	0.00205	2	1.4e-09	b_ions=9;y_ions=10	1
Xtandem	4887	KP_217432_13.mgf	RPC+57.0215FTAMGVDTK	461.552	461.553	0.001366	3	0.0084	b_ions=11;y_ions=9	1
Xtandem	5038	KP_217432_13.mgf	RPC+57.0215FTAMGVDTK	691.828	691.83	0.00205	2	4.1e-08	b_ions=9;y_ions=8	1
Xtandem	5043	KP_217432_13.mgf	RPC+57.0215FTAMGVDTK	461.552	461.553	0.001366	3	0.00096	b_ions=11;y_ions=11	1
Xtandem	5202	KP_217432_13.mgf	RPC+57.0215FTAMGVDTK	691.828	691.83	0.00205	2	2.7e-08	b_ions=9;y_ions=8	1
Xtandem	5209	KP_217432_13.mgf	RPC+57.0215FTAMGVDTK	461.552	461.553	0.001366	3	2.4e-07	b_ions=12;y_ions=12	1
Xtandem	5366	KP_217432_13.mgf	RPC+57.0215FTAMGVDTK	691.828	691.825	-0.00295	2	1.4e-09	b_ions=9;y_ions=9	1
Xtandem	5375	KP_217432_13.mgf	RPC+57.0215FTAMGVDTK	461.552	461.553	0.001366	3	0.0034	b_ions=12;y_ions=9	1
Xtandem	5538	KP_217432_13.mgf	RPC+57.0215FTAMGVDTK	691.828	691.825	-0.00295	2	3e-09	b_ions=9;y_ions=9	1
Xtandem	5712	KP_217432_13.mgf	RPC+57.0215FTAMGVDTK	691.828	691.825	-0.00295	2	1.4e-10	b_ions=9;y_ions=10	1
Xtandem	5717	KP_217432_13.mgf	RPC+57.0215FTAMGVDTK	461.552	461.55	-0.001967	3	0.0099	b_ions=10;y_ions=9	1
Xtandem	5902	KP_217432_13.mgf	RPC+57.0215FTAMGVDTK	691.828	691.825	-0.00295	2	1.6e-08	b_ions=9;y_ions=8	1
Xtandem	5903	KP_217432_13.mgf	RPC+57.0215FTAMGVDTK	461.552	461.55	-0.001967	3	0.00018	b_ions=11;y_ions=10	1
Xtandem	6079	KP_217432_13.mgf	RPC+57.0215FTAMGVDTK	691.828	691.825	-0.00295	2	2.1e-06	b_ions=9;y_ions=8	1
Xtandem	6080	KP_217432_13.mgf	RPC+57.0215FTAMGVDTK	461.552	461.55	-0.001967	3	0.0018	b_ions=12;y_ions=10	1
Xtandem	6254	KP_217432_13.mgf	RPC+57.0215FTAMGVDTK	691.828	691.825	-0.00295	2	2e-06	b_ions=9;y_ions=8	1
Xtandem	6431	KP_217432_13.mgf	RPC+57.0215FTAMGVDTK	691.828	691.83	0.00205	2	0.00085	b_ions=8;y_ions=6	1
Xtandem	6604	KP_217432_13.mgf	RPC+57.0215FTAMGVDTK	691.828	691.83	0.00205	2	1.5e-05	b_ions=9;y_ions=7	1
Xtandem	6784	KP_217432_13.mgf	RPC+57.0215FTAMGVDTK	461.552	461.55	-0.001967	3	0.0087	b_ions=10;y_ions=8	1
Xtandem	6785	KP_217432_13.mgf	RPC+57.0215FTAMGVDTK	691.828	691.825	-0.00295	2	4.4e-07	b_ions=9;y_ions=8	1
Xtandem	7671	KP_217432_13.mgf	RPC+57.0215FTAMGVDTK	691.828	692.33	0.502	2	0.0073	b_ions=6;y_ions=6	1
Xtandem	7682	KP_217432_13.mgf	RPC+57.0215FTAMGVDTK	691.828	691.83	0.00205	2	0.0085	b_ions=5;y_ions=6	1
Xtandem	7868	KP_217432_13.mgf	RPC+57.0215FTAMGVDTK	691.828	691.83	0.00205	2	0.00043	b_ions=8;y_ions=5	1
Xtandem	21560	KP_217432_13.mgf	SFEAGHDAFMAEFVYEYSR	752.657	752.657	-0.000233	3	0.0044	b_ions=10;y_ions=9	1
Xtandem	21613	KP_217432_13.mgf	SFEAGHDAFMAEFVYEYSR	1128.49	1128.99	0.5045	2	3.1e-07	b_ions=4;y_ions=11	1
Xtandem	21658	KP_217432_13.mgf	SFEAGHDAFMAEFVYEYSR	1128.49	1128.49	0.0095	2	7.2e-07	b_ions=6;y_ions=10	1
Xtandem	21883	KP_217432_13.mgf	SFEAGHDAFMAEFVYEYSR	752.657	752.993	0.336333	3	0.00073	b_ions=9;y_ions=10	1
Xtandem	19085	KP_217432_13.mgf	SQC+57.0215IMEAEFDEKPADLPSLVEK	846.065	846.06	-0.005	3	5.1e-13	b_ions=12;y_ions=14	1
Xtandem	19129	KP_217432_13.mgf	SQC+57.0215IMEAEFDEKPADLPSLVEK	1268.6	1268.6	0.0025	2	1.2e-10	b_ions=8;y_ions=11	1
Xtandem	19292	KP_217432_13.mgf	SQC+57.0215IMEAEFDEKPADLPSLVEK	846.065	846.063	-0.001667	3	4.2e-11	b_ions=12;y_ions=16	1
Xtandem	19374	KP_217432_13.mgf	SQC+57.0215IMEAEFDEKPADLPSLVEK	846.065	846.4	0.335	3	5.7e-08	b_ions=6;y_ions=16	1
Xtandem	15642	KP_217432_13.mgf	TDNPAEC+57.0215YANAQEQLNQHIK	1172.53	1172.53	-0.00135	2	1.9e-10	b_ions=3;y_ions=16	1
Xtandem	15657	KP_217432_13.mgf	TDNPAEC+57.0215YANAQEQLNQHIK	1172.53	1173.04	0.5035	2	3.1e-06	b_ions=4;y_ions=12	1
Xtandem	15812	KP_217432_13.mgf	TDNPAEC+57.0215YANAQEQLNQHIK	782.021	782.02	-0.0009	3	0.00028	b_ions=6;y_ions=13	1
Xtandem	15827	KP_217432_13.mgf	TDNPAEC+57.0215YANAQEQLNQHIK	1172.53	1172.53	-0.00135	2	1.4e-09	b_ions=5;y_ions=14	1
Xtandem	12814	KP_217432_13.mgf	TNC+57.0215DLLHDHGEADFLK	942.928	942.915	-0.0125	2	0.00011	b_ions=8;y_ions=7	1
Xtandem	13361	KP_217432_13.mgf	TNC+57.0215DLLHDHGEADFLK	628.952	628.95	-0.001633	3	0.00055	b_ions=8;y_ions=12	1
Xtandem	13422	KP_217432_13.mgf	TNC+57.0215DLLHDHGEADFLK	942.928	942.915	-0.0125	2	8.5e-06	b_ions=8;y_ions=9	1
Xtandem	13550	KP_217432_13.mgf	TNC+57.0215DLLHDHGEADFLK	628.952	628.95	-0.001633	3	1.3e-13	b_ions=14;y_ions=16	1
Xtandem	13610	KP_217432_13.mgf	TNC+57.0215DLLHDHGEADFLK	942.927	942.925	-0.00245	2	1.8e-12	b_ions=11;y_ions=11	1
Xtandem	13623	KP_217432_13.mgf	TNC+57.0215DLLHDHGEADFLK	471.964	471.965	0.001275	4	0.001	b_ions=13;y_ions=17	1
Xtandem	13742	KP_217432_13.mgf	TNC+57.0215DLLHDHGEADFLK	628.952	628.95	-0.001633	3	3.2e-07	b_ions=11;y_ions=15	1
Xtandem	13804	KP_217432_13.mgf	TNC+57.0215DLLHDHGEADFLK	942.927	942.925	-0.00245	2	2.3e-05	b_ions=7;y_ions=9	1
Xtandem	13939	KP_217432_13.mgf	TNC+57.0215DLLHDHGEADFLK	628.952	628.953	0.0017	3	8.2e-12	b_ions=13;y_ions=14	1
Xtandem	20435	KP_217432_13.mgf	VSFLGHFIYSVAR	499.269	499.267	-0.002	3	0.00012	b_ions=7;y_ions=12	1
Xtandem	20456	KP_217432_13.mgf	VSFLGHFIYSVAR	748.403	748.405	0.002	2	1.9e-14	b_ions=8;y_ions=14	1
Xtandem	16805	KP_217432_13.mgf	VSQPDFVQPYQRPASDVIC+57.0215QEYQDNR	1047.15	1047.15	-0.004666	3	0.0021	b_ions=4;y_ions=14	1
Xtandem	280	KP_217432_13.mgf	YNDLKEETFK	643.813	643.81	-0.00335	2	2.3e-06	b_ions=7;y_ions=10	1
XP_015156251.1 PREDICTED: hemoglobin subunit rho-like [Gallus gallus]	6.8	6	0	2	0
Engine	Scans	File	Sequence	Theoretical m/z	Measured m/z	Delta m/z	Charge	E-value	Ion counts	Proteins
Xtandem	6399	KP_217432_13.mgf	LHVDPENFR	563.782	563.78	-0.0022	2	0.0041	b_ions=3;y_ions=7	7
Xtandem	6570	KP_217432_13.mgf	LHVDPENFR	563.782	563.78	-0.0022	2	0.0012	b_ions=4;y_ions=7	7
Xtandem	6612	KP_217432_13.mgf	LHVDPENFR	376.188	376.187	-0.001466	3	0.0083	b_ions=11;y_ions=4	7
Xtandem	6753	KP_217432_13.mgf	LHVDPENFR	563.782	563.78	-0.0022	2	0.0015	b_ions=4;y_ions=7	7
Xtandem	6937	KP_217432_13.mgf	LHVDPENFR	563.782	563.78	-0.0022	2	0.00092	b_ions=5;y_ions=8	7
Xtandem	19908	KP_217432_13.mgf	LLIVYPWTQR	644.871	644.87	-0.0008	2	6.5e-06	b_ions=6;y_ions=8	7
XP_015137051.1 PREDICTED: ATP-dependent 6-phosphofructokinase, platelet type isoform X2 [Gallus gallus]	1.27	2	0	2	0
Engine	Scans	File	Sequence	Theoretical m/z	Measured m/z	Delta m/z	Charge	E-value	Ion counts	Proteins
Xtandem	9516	KP_217432_13.mgf	FFENLSGTGK	550.271	550.27	-0.00115	2	6e-06	b_ions=6;y_ions=10	5
Xtandem	20009	KP_217432_13.mgf	IPMEQWWLK	615.817	615.82	0.0028	2	0.0058	b_ions=5;y_ions=9	5
XP_015142995.1 PREDICTED: AT-rich interactive domain-containing protein 4A isoform X3 [Gallus gallus]	0.79	2	0	2	0
Engine	Scans	File	Sequence	Theoretical m/z	Measured m/z	Delta m/z	Charge	E-value	Ion counts	Proteins
Xtandem	8089	KP_217432_13.mgf	SSGMFDSDR	501.2	501.215	0.015	2	0.01	b_ions=5;y_ions=7	2
Xtandem	12008	KP_217432_13.mgf	VKVVLKGDNST+79.9663QLVQDDQVK	1147.09	1147.09	-0.00015	2	0.0032	b_ions=2;y_ions=7	2
XP_015137054.1 PREDICTED: ATP-dependent 6-phosphofructokinase, platelet type isoform X4 [Gallus gallus]	1.28	2	0	2	0
Engine	Scans	File	Sequence	Theoretical m/z	Measured m/z	Delta m/z	Charge	E-value	Ion counts	Proteins
Xtandem	9516	KP_217432_13.mgf	FFENLSGTGK	550.271	550.27	-0.00115	2	6e-06	b_ions=6;y_ions=10	5
Xtandem	20009	KP_217432_13.mgf	IPMEQWWLK	615.817	615.82	0.0028	2	0.0058	b_ions=5;y_ions=9	5
NP_001264798.1 coronin-1C isoform 2 [Gallus gallus]	12.24	4	0	3	0
Engine	Scans	File	Sequence	Theoretical m/z	Measured m/z	Delta m/z	Charge	E-value	Ion counts	Proteins
Xtandem	22281	KP_217432_13.mgf	AIFLADGNIFTTGFSR	865.446	865.445	-0.0006	2	1.8e-10	b_ions=9;y_ions=11	3
Xtandem	9256	KP_217432_13.mgf	KC+57.0215EPIIMTVPR	672.359	672.36	0.0011	2	7.9e-05	b_ions=5;y_ions=11	3
Xtandem	9372	KP_217432_13.mgf	KC+57.0215EPIIMTVPR	672.359	672.345	-0.014	2	2.1e-06	b_ions=5;y_ions=11	3
Xtandem	24367	KP_217432_13.mgf	KSDLFQDDLYPDTAGPEAALEAEEWFEGK	1091.17	1091.17	0.0014	3	1.1e-09	b_ions=11;y_ions=15	2
XP_015132835.1 PREDICTED: complement component C6 isoform X1 [Gallus gallus]	9.73	13	0	7	0
Engine	Scans	File	Sequence	Theoretical m/z	Measured m/z	Delta m/z	Charge	E-value	Ion counts	Proteins
Xtandem	23624	KP_217432_13.mgf	DLSWFPSILR	617.332	617.33	-0.00155	2	0.00071	b_ions=5;y_ions=9	4
Xtandem	6889	KP_217432_13.mgf	GEVLGNSFNGGEC+57.0215R	748.33	748.325	-0.0049	2	8e-05	b_ions=4;y_ions=11	4
Xtandem	7087	KP_217432_13.mgf	GEVLGNSFNGGEC+57.0215R	748.33	748.325	-0.0049	2	5e-09	b_ions=8;y_ions=12	4
Xtandem	7271	KP_217432_13.mgf	GEVLGNSFNGGEC+57.0215R	748.33	748.33	0.0001	2	7.6e-09	b_ions=6;y_ions=12	4
Xtandem	7354	KP_217432_13.mgf	GEVLGNSFNGGEC+57.0215R	748.33	748.835	0.505	2	4.9e-06	b_ions=4;y_ions=12	4
Xtandem	8328	KP_217432_13.mgf	GEVLGNSFN+0.9840GGEC+57.0215R	748.822	748.82	-0.00195	2	1.9e-05	b_ions=5;y_ions=11	4
Xtandem	19444	KP_217432_13.mgf	KFESIPGVHLIGSGFHILSGESR	617.577	617.577	0.0001	4	0.009	b_ions=11;y_ions=19	4
Xtandem	19478	KP_217432_13.mgf	KFESIPGVHLIGSGFHILSGESR	823.103	823.1	-0.003333	3	3.2e-09	b_ions=11;y_ions=14	4
Xtandem	8241	KP_217432_13.mgf	LC+57.0215NIVDVDC+57.0215K	618.288	618.29	0.00185	2	1.8e-05	b_ions=7;y_ions=8	4
Xtandem	10184	KP_217432_13.mgf	MDEYYNQNFC+57.0215DR	827.813	827.81	-0.00325	2	9.8e-09	b_ions=7;y_ions=11	4
Xtandem	9977	KP_217432_13.mgf	MDEYYNQNFC+57.0215DR	827.813	827.81	-0.00325	2	1.1e-08	b_ions=9;y_ions=10	4
Xtandem	22297	KP_217432_13.mgf	SYRVPANLEAVSFQVIDEEDDVKSDFYR	823.645	823.645	-0.000225	4	7.5e-11	b_ions=15;y_ions=18	4
Xtandem	22478	KP_217432_13.mgf	VPANLEAVSFQVIDEEDDVKSDFYR	962.461	962.46	-0.001467	3	1.3e-10	b_ions=5;y_ions=20	4
XP_015142993.1 PREDICTED: AT-rich interactive domain-containing protein 4A isoform X1 [Gallus gallus]	0.77	2	0	2	0
Engine	Scans	File	Sequence	Theoretical m/z	Measured m/z	Delta m/z	Charge	E-value	Ion counts	Proteins
Xtandem	8089	KP_217432_13.mgf	SSGMFDSDR	501.2	501.215	0.015	2	0.01	b_ions=5;y_ions=7	2
Xtandem	12008	KP_217432_13.mgf	VKVVLKGDNST+79.9663QLVQDDQVK	1147.09	1147.09	-0.00015	2	0.0032	b_ions=2;y_ions=7	2
XP_001233000.2 PREDICTED: vacuolar protein sorting-associated protein 13C isoform X1 [Gallus gallus]	1.41	2	0	2	0
Engine	Scans	File	Sequence	Theoretical m/z	Measured m/z	Delta m/z	Charge	E-value	Ion counts	Proteins
Xtandem	25967	KP_217432_13.mgf	GGKGFLRGVVGGVTGIITKPVEGAK	600.1	600.107	0.008	4	3.8e-08	b_ions=11;y_ions=8	3
Xtandem	23351	KP_217432_13.mgf	IEFNINPEESTADQ+0.9840SLSIESQPVEIK	973.472	973.813	0.341333	3	0.01	b_ions=4;y_ions=8	3
XP_015139926.1 PREDICTED: probable E3 ubiquitin-protein ligase RNF217 isoform X2 [Gallus gallus]	4.37	2	2	2	2
Engine	Scans	File	Sequence	Theoretical m/z	Measured m/z	Delta m/z	Charge	E-value	Ion counts	Proteins
Xtandem	24682	KP_217432_13.mgf	LVRGSVC+57.0215AGKLLITPLILI	509.817	509.817	0.0008	4	1.1e-06	b_ions=7;y_ions=4	1
Xtandem	26866	KP_217432_13.mgf	LVRGSVC+57.0215AGKLLITP+15.9949LILILGLALGAVAV	729.951	729.945	-0.00625	4	9.4e-06	b_ions=6;y_ions=11	1
XP_015154305.1 PREDICTED: immunoglobulin-like and fibronectin type III domain-containing protein 1 isoform X3 [Gallus gallus]	1.92	2	0	2	0
Engine	Scans	File	Sequence	Theoretical m/z	Measured m/z	Delta m/z	Charge	E-value	Ion counts	Proteins
Xtandem	20974	KP_217432_13.mgf	ISGLLY+79.9663GPGGLPAGDGARTGAGGSFVGEMEVLYSPDGLPMGAGVDATAVK	1204.58	1205.08	0.49875	4	3.1e-05	b_ions=8;y_ions=10	48
Xtandem	20369	KP_217432_13.mgf	LAGVGAAGLAGAGAVGSPYGKDGLPAGAGVGAAGVAGAGGLGSP+15.9949YGK	967.75	967.74	-0.00975	4	0.00072	b_ions=11;y_ions=12	35
NP_001308445.1 elongation factor 1-alpha 1 [Gallus gallus]	23.16	10	7	5	3
Engine	Scans	File	Sequence	Theoretical m/z	Measured m/z	Delta m/z	Charge	E-value	Ion counts	Proteins
Xtandem	24369	KP_217432_13.mgf	DGNASGTTLLEALDC+57.0215ILPPTRPTDKPLRLPLQDVYK	995.275	995.528	0.25225	4	9e-12	b_ions=10;y_ions=17	1
Xtandem	8265	KP_217432_13.mgf	IGGIGTVPVGR	513.305	513.305	-0.0003	2	2.1e-10	b_ions=7;y_ions=11	3
Xtandem	20827	KP_217432_13.mgf	SGDAAIVDMIPGKP+15.9949MC+57.0215VESFSDYPPLGR	1009.14	1009.47	0.336333	3	0.0074	b_ions=7;y_ions=11	1
Xtandem	21872	KP_217432_13.mgf	SGDAAIVDMIPGKPMC+57.0215VESFSDYPPLGR	1003.81	1003.82	0.014667	3	1.2e-05	b_ions=8;y_ions=13	1
Xtandem	22024	KP_217432_13.mgf	SGDAAIVDMIPGKPMC+57.0215VESFSDYPPLGR	1003.81	1004.14	0.334667	3	0.0054	b_ions=3;y_ions=13	1
Xtandem	10234	KP_217432_13.mgf	THINIVVIGHVDSGK	530.294	530.63	0.336333	3	3.8e-06	b_ions=11;y_ions=13	3
Xtandem	10249	KP_217432_13.mgf	THINIVVIGHVDSGK	530.294	530.293	-0.000334	3	1.4e-05	b_ions=12;y_ions=12	3
Xtandem	19698	KP_217432_13.mgf	VETGVLKPGMVVTFAPVNVTTEVK	839.128	839.127	-0.001466	3	2.1e-05	b_ions=11;y_ions=10	1
Xtandem	19751	KP_217432_13.mgf	VETGVLKPGMVVTFAPVNVTTEVK	1258.19	1258.69	0.503	2	2.9e-08	b_ions=6;y_ions=12	1
Xtandem	19769	KP_217432_13.mgf	VETGVLKPGMVVTFAPVNVTTEVK	1258.19	1258.19	-0.0022	2	0.00032	b_ions=6;y_ions=7	1
NP_990808.1 myosin-9 [Gallus gallus]	18.53	42	42	27	27
Engine	Scans	File	Sequence	Theoretical m/z	Measured m/z	Delta m/z	Charge	E-value	Ion counts	Proteins
Xtandem	15252	KP_217432_13.mgf	ANLQIDQMNADLNAER	908.433	908.93	0.497	2	8.5e-06	b_ions=5;y_ions=12	1
Xtandem	24251	KP_217432_13.mgf	DFSALESQLQ+0.9840DTQELLQEETRLK	908.114	908.12	0.006	3	0.002	b_ions=8;y_ions=10	1
Xtandem	24261	KP_217432_13.mgf	DFSALESQLQDTQELLQEETRLK	907.786	907.79	0.003933	3	0.00057	b_ions=10;y_ions=9	1
Xtandem	12610	KP_217432_13.mgf	DLESLTQRYEEK	755.869	755.87	0.0006	2	3.2e-06	b_ions=7;y_ions=11	1
Xtandem	17339	KP_217432_13.mgf	ELDDATETADAMNREVSSLK	1098.01	1098.01	-0.00185	2	0.00061	b_ions=3;y_ions=9	1
Xtandem	17088	KP_217432_13.mgf	HSQAIEELAEQLEQTKR	670.675	670.673	-0.001834	3	6.5e-13	b_ions=13;y_ions=15	1
Xtandem	18899	KP_217432_13.mgf	IAQLEEELEEEQGN+0.9840TEIINDRLK	905.446	905.787	0.341	3	4.2e-11	b_ions=9;y_ions=18	1
Xtandem	18913	KP_217432_13.mgf	IAQLEEELEEEQGNTEIINDRLK	905.118	905.12	0.0023	3	2e-10	b_ions=9;y_ions=14	1
Xtandem	18989	KP_217432_13.mgf	IAQLEEELEEEQGNTEIIN+0.9840DRLK	905.446	905.453	0.007666	3	0.0017	b_ions=6;y_ions=11	1
Xtandem	20638	KP_217432_13.mgf	IRELESQITELQEDLESER	1159.08	1159.58	0.504	2	3.6e-09	b_ions=7;y_ions=11	1
Xtandem	12334	KP_217432_13.mgf	KANLQIDQMNADLNAER	972.48	972.48	-0.0004	2	1e-11	b_ions=11;y_ions=12	1
Xtandem	12339	KP_217432_13.mgf	KANLQIDQMNADLNAER	648.654	648.653	-0.000267	3	1.7e-07	b_ions=14;y_ions=11	1
Xtandem	12408	KP_217432_13.mgf	KANLQIDQMNADLNAER	972.481	972.98	0.4995	2	1.6e-13	b_ions=8;y_ions=14	1
Xtandem	7124	KP_217432_13.mgf	KFDQLLAEEK	610.826	610.825	-0.0013	2	0.00057	b_ions=7;y_ions=9	1
Xtandem	7311	KP_217432_13.mgf	KFDQLLAEEK	610.826	610.825	-0.0013	2	0.0013	b_ions=7;y_ions=9	1
Xtandem	12460	KP_217432_13.mgf	KFDQLLAEEKNISAK	578.648	578.647	-0.001233	3	5.7e-05	b_ions=7;y_ions=16	1
Xtandem	12673	KP_217432_13.mgf	KKMDDGLGC+57.0215LEIAEEAK	636.308	636.31	0.001567	3	0.00042	b_ions=10;y_ions=10	1
Xtandem	16241	KP_217432_13.mgf	KLEEDVIVLEDQNLK	595.655	595.653	-0.001467	3	0.00051	b_ions=10;y_ions=10	1
Xtandem	22255	KP_217432_13.mgf	KLEGDSSDLHDQIAELQAQIAELK	663.588	663.59	0.001825	4	0.01	b_ions=18;y_ions=14	1
Xtandem	22299	KP_217432_13.mgf	KLEGDSSDLHDQIAELQAQIAELK	884.451	884.453	0.002433	3	2.8e-15	b_ions=15;y_ions=16	1
Xtandem	8101	KP_217432_13.mgf	KLVWVPSEK	543.318	543.315	-0.0029	2	0.0025	b_ions=6;y_ions=8	1
Xtandem	12941	KP_217432_13.mgf	KQELEEIC+57.0215HDLEAR	590.616	590.617	0.0003	3	9.4e-06	b_ions=7;y_ions=13	1
Xtandem	7076	KP_217432_13.mgf	KVDAQLQELQVK	699.898	699.895	-0.00275	2	1.6e-06	b_ions=8;y_ions=10	1
Xtandem	7143	KP_217432_13.mgf	KVDAQLQELQVK	699.898	700.4	0.502	2	2.9e-09	b_ions=9;y_ions=11	1
Xtandem	7340	KP_217432_13.mgf	KVDAQLQELQVK	699.898	699.895	-0.00275	2	0.00016	b_ions=6;y_ions=8	1
Xtandem	22901	KP_217432_13.mgf	LAKDFSALESQLQDTQELLQEETR	931.465	931.467	0.001567	3	1.2e-11	b_ions=12;y_ions=16	1
Xtandem	9315	KP_217432_13.mgf	LKLQEMESAVK	425.899	425.9	0.000633	3	7.1e-05	b_ions=10;y_ions=12	1
Xtandem	18148	KP_217432_13.mgf	Q-17.0266AQQERDELADEIANSSGKGALAMEEK	967.784	968.117	0.332334	3	1.2e-09	b_ions=13;y_ions=14	1
Xtandem	17515	KP_217432_13.mgf	Q-17.0266KHSQAIEELAEQLEQTKR	750.384	750.383	-0.000834	3	0.00015	b_ions=11;y_ions=14	1
Xtandem	17594	KP_217432_13.mgf	Q-17.0266KHSQ+0.9840AIEELAEQLEQTKR	750.712	750.72	0.008	3	6.9e-05	b_ions=7;y_ions=14	1
Xtandem	18969	KP_217432_13.mgf	SGFEAASLKEEVGDEAIVELAEN+0.9840GKK	907.782	908.45	0.667667	3	3.2e-08	b_ions=11;y_ions=11	1
Xtandem	19296	KP_217432_13.mgf	SGFEAASLKEEVGDEAIVELAENGKK	907.454	907.463	0.009	3	1e-15	b_ions=18;y_ions=16	1
Xtandem	19515	KP_217432_13.mgf	SGFEAASLKEEVGDEAIVELAEN+0.9840GKK	907.782	908.12	0.337667	3	0.0012	b_ions=6;y_ions=13	1
Xtandem	23489	KP_217432_13.mgf	SMEAEMIQLQEELAAAER	683.654	683.653	-0.001034	3	1.3e-05	b_ions=11;y_ions=13	1
Xtandem	23491	KP_217432_13.mgf	SMEAEMIQLQEELAAAER	1024.98	1024.98	-0.00155	2	5.3e-07	b_ions=7;y_ions=11	1
Xtandem	23622	KP_217432_13.mgf	SMEAEMIQLQEELAAAER	1024.98	1024.99	0.0085	2	1.9e-07	b_ions=8;y_ions=9	1
Xtandem	10519	KP_217432_13.mgf	TEMEDLMSSKDDVGK	562.247	562.247	-0.0003	3	0.00021	b_ions=9;y_ions=9	1
Xtandem	12788	KP_217432_13.mgf	TLEDEAKTHEAQIQEMR	676.989	676.987	-0.001966	3	0.00028	b_ions=10;y_ions=9	1
Xtandem	20406	KP_217432_13.mgf	TRLQQELDDIAVDLDHQR	722.365	722.367	0.001667	3	6.7e-13	b_ions=17;y_ions=13	1
Xtandem	20413	KP_217432_13.mgf	TRLQQELDDIAVDLDHQR	542.024	542.023	-0.00125	4	0.0051	b_ions=15;y_ions=10	1
Xtandem	20693	KP_217432_13.mgf	VISGVLQLGNIVFKK	807.997	808	0.0027	2	7.5e-06	b_ions=6;y_ions=10	1
Xtandem	21049	KP_217432_13.mgf	VNKLQVELDNVTGLLNQSDSK	772.075	772.073	-0.001767	3	4.4e-05	b_ions=9;y_ions=12	1
NP_001264828.1 aldo-keto reductase family 1, member B10 (aldose reductase) [Gallus gallus]	8.23	3	3	2	2
Engine	Scans	File	Sequence	Theoretical m/z	Measured m/z	Delta m/z	Charge	E-value	Ion counts	Proteins
Xtandem	8647	KP_217432_13.mgf	AVGISNFNHEQIER	807.402	807.4	-0.00175	2	4.1e-07	b_ions=5;y_ions=12	1
Xtandem	8752	KP_217432_13.mgf	AVGISNFNHEQIER	807.402	807.905	0.5035	2	0.00067	b_ions=4;y_ions=10	1
Xtandem	19690	KP_217432_13.mgf	MPILGLGTWK	558.314	558.31	-0.0043	2	2.1e-06	b_ions=7;y_ions=9	1
XP_015131523.1 PREDICTED: 14-3-3 protein theta isoform X1 [Gallus gallus]	15.92	5	0	3	0
Engine	Scans	File	Sequence	Theoretical m/z	Measured m/z	Delta m/z	Charge	E-value	Ion counts	Proteins
Xtandem	19235	KP_217432_13.mgf	AVTEQGAELSNEERNLLSVAYK	807.742	807.74	-0.002	3	8.8e-05	b_ions=7;y_ions=14	2
Xtandem	19329	KP_217432_13.mgf	AVTEQGAELSN+0.9840EERNLLSVAYK	808.07	808.07	-3.3e-05	3	0.0021	b_ions=3;y_ions=14	2
Xtandem	9794	KP_217432_13.mgf	LAEQAERYDDMATC+57.0215MK	644.61	644.61	0	3	2.9e-07	b_ions=13;y_ions=12	2
Xtandem	9830	KP_217432_13.mgf	LAEQAERYDDMATC+57.0215MK	966.415	966.41	-0.005	2	2.5e-07	b_ions=9;y_ions=8	2
Xtandem	7125	KP_217432_13.mgf	M+42.0106DKTELIQK	574.302	574.3	-0.0016	2	0.01	b_ions=4;y_ions=10	2
XP_015136429.1 PREDICTED: hemoglobin subunit epsilon [Gallus gallus]	6.8	6	0	2	0
Engine	Scans	File	Sequence	Theoretical m/z	Measured m/z	Delta m/z	Charge	E-value	Ion counts	Proteins
Xtandem	6399	KP_217432_13.mgf	LHVDPENFR	563.782	563.78	-0.0022	2	0.0041	b_ions=3;y_ions=7	7
Xtandem	6570	KP_217432_13.mgf	LHVDPENFR	563.782	563.78	-0.0022	2	0.0012	b_ions=4;y_ions=7	7
Xtandem	6612	KP_217432_13.mgf	LHVDPENFR	376.188	376.187	-0.001466	3	0.0083	b_ions=11;y_ions=4	7
Xtandem	6753	KP_217432_13.mgf	LHVDPENFR	563.782	563.78	-0.0022	2	0.0015	b_ions=4;y_ions=7	7
Xtandem	6937	KP_217432_13.mgf	LHVDPENFR	563.782	563.78	-0.0022	2	0.00092	b_ions=5;y_ions=8	7
Xtandem	19908	KP_217432_13.mgf	LLIVYPWTQR	644.871	644.87	-0.0008	2	6.5e-06	b_ions=6;y_ions=8	7
XP_001233180.1 PREDICTED: histone H4 [Gallus gallus]	46.6	10	0	8	0
Engine	Scans	File	Sequence	Theoretical m/z	Measured m/z	Delta m/z	Charge	E-value	Ion counts	Proteins
Xtandem	340	KP_217432_13.mgf	DNIQGITKPAIR	663.377	663.375	-0.002	2	3.9e-08	b_ions=7;y_ions=11	7
Xtandem	7262	KP_217432_13.mgf	DNIQGITKPAIR	663.377	663.375	-0.002	2	4.8e-06	b_ions=6;y_ions=10	7
Xtandem	16402	KP_217432_13.mgf	ISGLIYEETRGVLK	789.445	789.445	-0.0001	2	1.3e-06	b_ions=8;y_ions=10	7
Xtandem	16429	KP_217432_13.mgf	KTVTAMDVVYALKR	532.3	532.3	0.000367	3	2.8e-05	b_ions=5;y_ions=15	7
Xtandem	15477	KP_217432_13.mgf	RKTVTAMDVVYALK	532.3	532.297	-0.003	3	9.3e-08	b_ions=12;y_ions=11	7
Xtandem	19913	KP_217432_13.mgf	TVTAMDVVYALK	655.851	655.85	-0.00145	2	1.2e-05	b_ions=7;y_ions=9	7
Xtandem	18455	KP_217432_13.mgf	TVTAMDVVYALKR	733.902	733.9	-0.002	2	9.4e-09	b_ions=6;y_ions=14	7
Xtandem	15632	KP_217432_13.mgf	VFLENVIR	495.289	495.289	0.00035	2	0.0017	b_ions=5;y_ions=10	7
Xtandem	22934	KP_217432_13.mgf	VFLENVIRDAVTYTEHAK	702.368	702.37	0.002333	3	8.7e-06	b_ions=9;y_ions=14	7
Xtandem	23105	KP_217432_13.mgf	VFLENVIRDAVTYTEHAK	702.368	702.367	-0.001	3	1.6e-12	b_ions=14;y_ions=16	7
XP_015135284.1 PREDICTED: snRNA-activating protein complex subunit 4 isoform X3 [Gallus gallus]	1.8	2	0	2	0
Engine	Scans	File	Sequence	Theoretical m/z	Measured m/z	Delta m/z	Charge	E-value	Ion counts	Proteins
Xtandem	26165	KP_217432_13.mgf	LAAFTLPAVLATLPPPKVATTLSASK	645.38	645.645	0.2645	4	5.7e-07	b_ions=8;y_ions=8	5
Xtandem	25860	KP_217432_13.mgf	LLKARFLAAFTLPAVLATLPP+15.9949PK	616.876	616.885	0.0085	4	5.7e-06	b_ions=9;y_ions=4	5
XP_015136422.1 PREDICTED: hemopexin [Gallus gallus]	26.22	10	10	6	6
Engine	Scans	File	Sequence	Theoretical m/z	Measured m/z	Delta m/z	Charge	E-value	Ion counts	Proteins
Xtandem	23752	KP_217432_13.mgf	DVAELLAAHPPADPPSIAVDLFHC+57.0215AQ	918.785	918.783	-0.002	3	1.1e-08	b_ions=15;y_ions=12	1
Xtandem	14228	KP_217432_13.mgf	FRPHSWEVLPGYPR	580.966	580.967	0.0009	3	4.8e-06	b_ions=11;y_ions=10	1
Xtandem	14324	KP_217432_13.mgf	FRPHSWEVLPGYPR	870.949	870.945	-0.00365	2	0.00024	b_ions=5;y_ions=6	1
Xtandem	14338	KP_217432_13.mgf	FRPHSWEVLPGYPR	870.948	871.455	0.5065	2	3.2e-05	b_ions=5;y_ions=6	1
Xtandem	14433	KP_217432_13.mgf	FRPHSWEVLPGYPR	580.966	580.963	-0.002434	3	1.5e-07	b_ions=11;y_ions=10	1
Xtandem	21157	KP_217432_13.mgf	HADEPQPLPYDGVDGAMC+57.0215TADGIYLLR	992.124	992.127	0.003	3	5.5e-05	b_ions=9;y_ions=12	1
Xtandem	20095	KP_217432_13.mgf	SRPLAESWPELEGPVDAALR	731.71	731.71	-0.0001	3	0.0086	b_ions=9;y_ions=11	1
Xtandem	15447	KP_217432_13.mgf	VWSYAGGQLRPGFPR	845.941	845.94	-0.00085	2	0.0022	b_ions=6;y_ions=7	1
Xtandem	15510	KP_217432_13.mgf	VWSYAGGQLRPGFPR	845.941	846.44	0.499	2	0.0037	b_ions=7;y_ions=6	1
Xtandem	15230	KP_217432_13.mgf	YYC+57.0215LQGTQFYR	749.839	749.835	-0.0044	2	5.2e-09	b_ions=8;y_ions=10	1
XP_001233337.1 PREDICTED: histone H2B 1/2/3/4/6 [Gallus gallus]	21.43	11	0	3	0
Engine	Scans	File	Sequence	Theoretical m/z	Measured m/z	Delta m/z	Charge	E-value	Ion counts	Proteins
Xtandem	22923	KP_217432_13.mgf	AMGIMN+0.9840SFVNDIFER	872.902	872.9	-0.00185	2	5.9e-10	b_ions=10;y_ions=11	10
Xtandem	24148	KP_217432_13.mgf	AMGIMNSFVNDIFER	872.41	872.41	0.00015	2	1.9e-05	b_ions=4;y_ions=10	10
Xtandem	24319	KP_217432_13.mgf	AMGIMNSFVNDIFER	872.41	872.41	0.00015	2	1e-15	b_ions=12;y_ions=13	10
Xtandem	24625	KP_217432_13.mgf	AMGIMNSFVN+0.9840DIFER	872.902	872.905	0.00315	2	9.3e-07	b_ions=6;y_ions=11	10
Xtandem	24807	KP_217432_13.mgf	AMGIMN+0.9840SFVNDIFER	872.902	872.9	-0.00185	2	2.6e-13	b_ions=10;y_ions=12	10
Xtandem	24866	KP_217432_13.mgf	AMGIMN+0.9840SFVNDIFER	872.902	873.4	0.498	2	1.2e-05	b_ions=7;y_ions=10	10
Xtandem	7742	KP_217432_13.mgf	KESYSIYVYK	640.329	640.33	0.00135	2	0.0002	b_ions=7;y_ions=8	11
Xtandem	7929	KP_217432_13.mgf	KESYSIYVYK	640.329	640.33	0.00135	2	5.5e-05	b_ions=8;y_ions=8	11
Xtandem	8116	KP_217432_13.mgf	KESYSIYVYK	640.329	640.33	0.00135	2	0.00028	b_ions=7;y_ions=8	11
Xtandem	8307	KP_217432_13.mgf	KESYSIYVYK	640.329	640.33	0.00135	2	5.7e-05	b_ions=8;y_ions=8	11
Xtandem	14872	KP_217432_13.mgf	KESYSIYVYKVLK	540.635	540.633	-0.001567	3	4.5e-06	b_ions=8;y_ions=13	11
XP_015145918.1 PREDICTED: protein PRRC2C isoform X6 [Gallus gallus]	0.91	2	2	2	2
Engine	Scans	File	Sequence	Theoretical m/z	Measured m/z	Delta m/z	Charge	E-value	Ion counts	Proteins
Xtandem	22228	KP_217432_13.mgf	E-18.0106TKAASELSTEIGTMISVSAPEFGTSTKMESAR	857.914	857.925	0.011	4	5.8e-08	b_ions=9;y_ions=5	1
Xtandem	25578	KP_217432_13.mgf	PAPAPPAATKPVRTGPIKPQ+0.9840AIK	577.589	577.845	0.25625	4	4.1e-08	b_ions=11;y_ions=9	1
NP_989936.1 prothrombin precursor [Gallus gallus]	2.97	4	4	2	2
Engine	Scans	File	Sequence	Theoretical m/z	Measured m/z	Delta m/z	Charge	E-value	Ion counts	Proteins
Xtandem	9226	KP_217432_13.mgf	SGIEC+57.0215QVWTSK	647.805	647.805	0	2	1e-05	b_ions=7;y_ions=10	1
Xtandem	11548	KP_217432_13.mgf	TFGEGEADC+57.0215GTRPLFEK	957.435	957.435	-0.0001	2	4.3e-07	b_ions=5;y_ions=12	1
Xtandem	11559	KP_217432_13.mgf	TFGEGEADC+57.0215GTRPLFEK	638.623	638.623	-6.7e-05	3	0.0086	b_ions=7;y_ions=7	1
Xtandem	11738	KP_217432_13.mgf	TFGEGEADC+57.0215GTRPLFEK	957.435	957.435	-0.0001	2	2e-07	b_ions=6;y_ions=11	1
XP_015134813.1 PREDICTED: gelsolin isoform X1 [Gallus gallus]	13.84	21	0	8	0
Engine	Scans	File	Sequence	Theoretical m/z	Measured m/z	Delta m/z	Charge	E-value	Ion counts	Proteins
Xtandem	10007	KP_217432_13.mgf	AGKEPGLQIWR	418.899	418.897	-0.001933	3	0.0038	b_ions=10;y_ions=11	5
Xtandem	10284	KP_217432_13.mgf	AGKEPGLQIWR	418.899	419.233	0.334666	3	0.006	b_ions=11;y_ions=9	5
Xtandem	10824	KP_217432_13.mgf	DKDQTEGLGEAYISGHVAK	673.328	673.327	-0.001	3	1.4e-08	b_ions=13;y_ions=14	5
Xtandem	10984	KP_217432_13.mgf	DKDQTEGLGEAYISGHVAK	673.328	673.993	0.665666	3	2.8e-05	b_ions=13;y_ions=10	5
Xtandem	11014	KP_217432_13.mgf	DKDQTEGLGEAYISGHVAK	673.328	673.66	0.332333	3	0.0017	b_ions=13;y_ions=7	5
Xtandem	11262	KP_217432_13.mgf	DKDQ+0.9840TEGLGEAYISGHVAK	673.656	673.99	0.334333	3	0.0057	b_ions=9;y_ions=11	5
Xtandem	11345	KP_217432_13.mgf	DKDQ+0.9840TEGLGEAYISGHVAK	673.656	673.66	0.004333	3	0.0089	b_ions=7;y_ions=11	5
Xtandem	15335	KP_217432_13.mgf	HTQVQVLPESGETPLFK	637.334	637.333	-0.000734	3	0.00028	b_ions=9;y_ions=10	5
Xtandem	15338	KP_217432_13.mgf	HTQVQVLPESGETPLFK	955.501	955.5	-0.0011	2	3.2e-12	b_ions=8;y_ions=12	5
Xtandem	14417	KP_217432_13.mgf	IEKFDLVPVPK	428.919	428.917	-0.0022	3	0.001	b_ions=7;y_ions=9	5
Xtandem	9493	KP_217432_13.mgf	IEKVPFDAATLHTSR	562.301	562.637	0.336	3	0.00072	b_ions=8;y_ions=12	5
Xtandem	9559	KP_217432_13.mgf	IEKVPFDAATLHTSR	562.301	562.3	-0.0007	3	0.00037	b_ions=9;y_ions=12	5
Xtandem	9637	KP_217432_13.mgf	IEKVPFDAATLHTSR	421.976	421.975	-0.000525	4	0.0049	b_ions=6;y_ions=15	5
Xtandem	9757	KP_217432_13.mgf	IEKVPFDAATLHTSR	562.301	562.3	-0.0007	3	0.00053	b_ions=7;y_ions=12	5
Xtandem	9816	KP_217432_13.mgf	IEKVPFDAATLHTSR	562.301	562.633	0.332666	3	0.0086	b_ions=8;y_ions=10	5
Xtandem	16132	KP_217432_13.mgf	TPSAAYLWVGR	610.821	610.82	-0.00135	2	2.8e-06	b_ions=8;y_ions=9	5
Xtandem	18464	KP_217432_13.mgf	VLGARPVQVSEGREPDNFWVALGGK	894.472	894.477	0.004667	3	8.3e-10	b_ions=14;y_ions=7	5
Xtandem	18492	KP_217432_13.mgf	VLGARPVQVSEGREPDN+0.9840FWVALGGK	894.8	894.807	0.006667	3	5.6e-13	b_ions=15;y_ions=11	5
Xtandem	7007	KP_217432_13.mgf	VPFDAATLHTSR	657.84	657.84	-0.00025	2	9.3e-07	b_ions=6;y_ions=11	5
Xtandem	7141	KP_217432_13.mgf	VPFDAATLHTSR	657.841	658.34	0.4995	2	8e-06	b_ions=4;y_ions=10	5
Xtandem	7234	KP_217432_13.mgf	VPFDAATLHTSR	657.84	657.84	-0.00025	2	0.00031	b_ions=5;y_ions=9	5
XP_420945.4 PREDICTED: 1-phosphatidylinositol 4,5-bisphosphate phosphodiesterase beta-2 isoform X1 [Gallus gallus]	4.87	5	0	2	0
Engine	Scans	File	Sequence	Theoretical m/z	Measured m/z	Delta m/z	Charge	E-value	Ion counts	Proteins
Xtandem	20514	KP_217432_13.mgf	Q-17.0266+0.9840LEEKIPGAEVSRLTAATAEPPGAETDITIEESIL	916.463	916.455	-0.0085	4	3.4e-08	b_ions=7;y_ions=12	3
Xtandem	25683	KP_217432_13.mgf	YPLKPGVPLPSPKDLLGKILIK	597.371	597.88	0.509	4	0.00013	b_ions=5;y_ions=5	3
Xtandem	25704	KP_217432_13.mgf	YPLKPGVPLPSPKDLLGKILIK	597.371	597.367	-0.0035	4	1.8e-05	b_ions=6;y_ions=8	3
Xtandem	25737	KP_217432_13.mgf	YP+15.9949LKP+15.9949GVPLPSPKDLLGKILIK	605.369	605.878	0.509	4	0.00017	b_ions=6;y_ions=8	3
Xtandem	25829	KP_217432_13.mgf	YPLKPGVPLPSPKDLLGKILIK	597.371	597.615	0.244	4	3.7e-05	b_ions=6;y_ions=5	3
XP_015141978.1 PREDICTED: voltage-dependent L-type calcium channel subunit alpha-1C isoform X8 [Gallus gallus]	2.05	2	0	2	0
Engine	Scans	File	Sequence	Theoretical m/z	Measured m/z	Delta m/z	Charge	E-value	Ion counts	Proteins
Xtandem	22177	KP_217432_13.mgf	ARPVSLTVPSPTAGSSRQFHGSASSLVEAVLISEGLMQ+0.9840FAQDPK	1139.33	1139.33	-2.5e-05	4	3.9e-07	b_ions=6;y_ions=8	32
Xtandem	27129	KP_217432_13.mgf	VLRPLRLVSGVPSLQVVLNS+79.9663IIKAM+31.9898VP	753.431	753.947	0.51625	4	1.3e-06	b_ions=4;y_ions=9	32
NP_001268414.1 histone cluster 1, H4-IV, germinal H4-like 2 [Gallus gallus]	46.6	10	0	8	0
Engine	Scans	File	Sequence	Theoretical m/z	Measured m/z	Delta m/z	Charge	E-value	Ion counts	Proteins
Xtandem	340	KP_217432_13.mgf	DNIQGITKPAIR	663.377	663.375	-0.002	2	3.9e-08	b_ions=7;y_ions=11	7
Xtandem	7262	KP_217432_13.mgf	DNIQGITKPAIR	663.377	663.375	-0.002	2	4.8e-06	b_ions=6;y_ions=10	7
Xtandem	16402	KP_217432_13.mgf	ISGLIYEETRGVLK	789.445	789.445	-0.0001	2	1.3e-06	b_ions=8;y_ions=10	7
Xtandem	16429	KP_217432_13.mgf	KTVTAMDVVYALKR	532.3	532.3	0.000367	3	2.8e-05	b_ions=5;y_ions=15	7
Xtandem	15477	KP_217432_13.mgf	RKTVTAMDVVYALK	532.3	532.297	-0.003	3	9.3e-08	b_ions=12;y_ions=11	7
Xtandem	19913	KP_217432_13.mgf	TVTAMDVVYALK	655.851	655.85	-0.00145	2	1.2e-05	b_ions=7;y_ions=9	7
Xtandem	18455	KP_217432_13.mgf	TVTAMDVVYALKR	733.902	733.9	-0.002	2	9.4e-09	b_ions=6;y_ions=14	7
Xtandem	15632	KP_217432_13.mgf	VFLENVIR	495.289	495.289	0.00035	2	0.0017	b_ions=5;y_ions=10	7
Xtandem	22934	KP_217432_13.mgf	VFLENVIRDAVTYTEHAK	702.368	702.37	0.002333	3	8.7e-06	b_ions=9;y_ions=14	7
Xtandem	23105	KP_217432_13.mgf	VFLENVIRDAVTYTEHAK	702.368	702.367	-0.001	3	1.6e-12	b_ions=14;y_ions=16	7
XP_015131381.1 PREDICTED: tubulin beta-2 chain isoform X1 [Gallus gallus]	7.36	3	0	3	0
Engine	Scans	File	Sequence	Theoretical m/z	Measured m/z	Delta m/z	Charge	E-value	Ion counts	Proteins
Xtandem	17621	KP_217432_13.mgf	ISEQFTAMFR	615.299	615.295	-0.0045	2	6.1e-05	b_ions=7;y_ions=10	7
Xtandem	17540	KP_217432_13.mgf	LAVNMVPFPR	572.317	572.32	0.00265	2	3.1e-07	b_ions=6;y_ions=9	10
Xtandem	21054	KP_217432_13.mgf	LHFFMPGFAPLTSR	540.945	540.943	-0.002	3	0.00063	b_ions=7;y_ions=12	5
XP_015128189.1 PREDICTED: transitional endoplasmic reticulum ATPase-like [Gallus gallus]	19.98	14	0	10	0
Engine	Scans	File	Sequence	Theoretical m/z	Measured m/z	Delta m/z	Charge	E-value	Ion counts	Proteins
Xtandem	24424	KP_217432_13.mgf	AFEEAEKNAPAIIFIDELDAIAPKR	693.615	693.615	-0.00045	4	5.8e-08	b_ions=11;y_ions=18	3
Xtandem	24443	KP_217432_13.mgf	AFEEAEKNAPAIIFIDELDAIAPKR	924.487	924.817	0.329334	3	0.00095	b_ions=7;y_ions=12	3
Xtandem	12420	KP_217432_13.mgf	ERQTNPSAMEVEEDDPVPEIRR	650.057	650.058	0.0009	4	0.0024	b_ions=11;y_ions=16	3
Xtandem	25310	KP_217432_13.mgf	GGNIGDGGGAADRVIN+0.9840QILTEMDGMSTK	926.768	926.777	0.008667	3	2.4e-07	b_ions=10;y_ions=14	3
Xtandem	25323	KP_217432_13.mgf	GGNIGDGGGAADRVINQILTEMDGMSTK	926.44	926.443	0.003433	3	8.5e-05	b_ions=8;y_ions=12	3
Xtandem	23626	KP_217432_13.mgf	GPELLTMWFGESEANVR	968.463	968.97	0.5065	2	0.0011	b_ions=4;y_ions=9	3
Xtandem	21957	KP_217432_13.mgf	IVSQLLTLMDGLKQR	572.33	572.33	0.0004	3	9e-05	b_ions=6;y_ions=10	3
Xtandem	24505	KP_217432_13.mgf	KAFEEAEKN+0.9840APAIIFIDELDAIAPK	686.86	686.865	0.005	4	1.8e-11	b_ions=16;y_ions=12	3
Xtandem	14248	KP_217432_13.mgf	KSPVAKDVDLDFLAK	549.305	549.307	0.0012	3	0.0062	b_ions=8;y_ions=9	3
Xtandem	11280	KP_217432_13.mgf	KYEMFAQTLQQSR	543.935	543.933	-0.001934	3	0.0098	b_ions=9;y_ions=8	3
Xtandem	11471	KP_217432_13.mgf	KYEMFAQTLQQSR	543.935	543.933	-0.001934	3	0.0026	b_ions=11;y_ions=10	3
Xtandem	12635	KP_217432_13.mgf	WALSQSNPSALR	665.346	665.345	-0.0007	2	9.3e-07	b_ions=8;y_ions=11	3
Xtandem	23218	KP_217432_13.mgf	WALSQ+0.9840SNPSALRETVVEVPQVTWEDIGGLEDVKR	953.234	953.24	0.00625	4	1.2e-08	b_ions=6;y_ions=16	3
Xtandem	23238	KP_217432_13.mgf	WALSQSNPSALRETVVEVPQVTWEDIGGLEDVKR	952.988	953	0.01225	4	6.5e-08	b_ions=7;y_ions=18	3
XP_015146854.1 PREDICTED: eukaryotic initiation factor 4A-II isoform X1 [Gallus gallus]	13.02	6	0	3	0
Engine	Scans	File	Sequence	Theoretical m/z	Measured m/z	Delta m/z	Charge	E-value	Ion counts	Proteins
Xtandem	13277	KP_217432_13.mgf	E-18.0106LAQQIQKVILALGDYMGAT	536.785	537.29	0.5045	4	1.7e-08	b_ions=5;y_ions=6	2
Xtandem	13322	KP_217432_13.mgf	GIYAYGFEKPSAIQQR	914.47	914.465	-0.0046	2	9.1e-14	b_ions=8;y_ions=15	2
Xtandem	13473	KP_217432_13.mgf	GIYAYGFEKPSAIQQR	914.47	914.965	0.4955	2	2.3e-07	b_ions=8;y_ions=10	2
Xtandem	13486	KP_217432_13.mgf	GIYAYGFEKPSAIQQR	914.47	914.975	0.5055	2	2.8e-07	b_ions=6;y_ions=11	2
Xtandem	13492	KP_217432_13.mgf	GIYAYGFEKPSAIQQR	609.98	609.98	0.000267	3	0.00026	b_ions=10;y_ions=10	2
Xtandem	7086	KP_217432_13.mgf	KGVAINFVTEEDKR	535.953	535.953	3.3e-05	3	0.00016	b_ions=10;y_ions=12	2
XP_004946169.1 PREDICTED: UNC93-like protein MFSD11 isoform X1 [Gallus gallus]	11.61	2	0	2	0
Engine	Scans	File	Sequence	Theoretical m/z	Measured m/z	Delta m/z	Charge	E-value	Ion counts	Proteins
Xtandem	26215	KP_217432_13.mgf	RTVFIALTVISLVGTVLFFLIRK	652.404	652.403	-0.0015	4	3.6e-05	b_ions=6;y_ions=6	5
Xtandem	26296	KP_217432_13.mgf	SLIGLSGIFIGVGEILGGGIFGLLSKK	662.141	662.403	0.2615	4	2.4e-06	b_ions=6;y_ions=8	5
XP_425455.2 PREDICTED: histone H2A-IV [Gallus gallus]	40.31	22	0	7	0
Engine	Scans	File	Sequence	Theoretical m/z	Measured m/z	Delta m/z	Charge	E-value	Ion counts	Proteins
Xtandem	11750	KP_217432_13.mgf	AGLQFPVGR	472.766	472.765	-0.00035	2	0.006	b_ions=6;y_ions=9	14
Xtandem	392	KP_217432_13.mgf	HLQLAIRNDEELNK	846.952	846.95	-0.0016	2	9e-10	b_ions=11;y_ions=10	11
Xtandem	8142	KP_217432_13.mgf	HLQLAIRNDEELNK	846.952	846.955	0.0034	2	2.7e-07	b_ions=8;y_ions=10	11
Xtandem	8166	KP_217432_13.mgf	HLQLAIRNDEELNK	846.952	847.45	0.4985	2	1.5e-06	b_ions=10;y_ions=6	11
Xtandem	8218	KP_217432_13.mgf	HLQLAIRNDEELNK	564.968	564.967	-0.001066	3	0.008	b_ions=8;y_ions=10	11
Xtandem	14125	KP_217432_13.mgf	HLQLAIRNDEELN+0.9840KLLGK	527.043	527.043	-0.00045	4	0.00017	b_ions=12;y_ions=16	10
Xtandem	16898	KP_217432_13.mgf	HLQLAIRNDEELNKLLGK	526.797	526.795	-0.001925	4	3.5e-05	b_ions=14;y_ions=13	10
Xtandem	16907	KP_217432_13.mgf	HLQLAIRNDEELNKLLGK	702.063	702.063	0.000766	3	4.7e-11	b_ions=13;y_ions=14	10
Xtandem	16944	KP_217432_13.mgf	HLQLAIRNDEELNKLLGK	1052.59	1052.59	-0.00385	2	1.4e-11	b_ions=12;y_ions=8	10
Xtandem	17174	KP_217432_13.mgf	HLQLAIRNDEELNKLLGK	702.063	702.067	0.004	3	0.0066	b_ions=8;y_ions=9	10
Xtandem	11841	KP_217432_13.mgf	NDEELNKLLGK	636.84	636.835	-0.0049	2	1e-07	b_ions=8;y_ions=10	10
Xtandem	12034	KP_217432_13.mgf	NDEELNKLLGK	636.84	636.84	0.0001	2	4.2e-09	b_ions=9;y_ions=10	10
Xtandem	12238	KP_217432_13.mgf	NDEELNKLLGK	636.84	636.84	0.0001	2	6.9e-06	b_ions=9;y_ions=10	10
Xtandem	15612	KP_217432_13.mgf	N+0.9840DEELNKLLGK	425.221	425.22	-0.001267	3	0.0004	b_ions=10;y_ions=12	10
Xtandem	15627	KP_217432_13.mgf	N+0.9840DEELNKLLGK	637.332	637.335	0.0031	2	8.8e-06	b_ions=8;y_ions=11	10
Xtandem	7465	KP_217432_13.mgf	SSRAGLQFPVGR	637.848	637.85	0.0016	2	0.0028	b_ions=8;y_ions=7	11
Xtandem	7660	KP_217432_13.mgf	SSRAGLQFPVGR	425.566	425.563	-0.002267	3	0.0002	b_ions=9;y_ions=11	11
Xtandem	22704	KP_217432_13.mgf	VTIAQGGVLPNIQAVLLPK	966.085	966.075	-0.0095	2	0.00017	b_ions=4;y_ions=8	10
Xtandem	22756	KP_217432_13.mgf	VTIAQGGVLPNIQAVLLPK	644.39	644.393	0.0036	3	6.8e-08	b_ions=11;y_ions=12	10
Xtandem	21103	KP_217432_13.mgf	VTIAQGGVLPNIQAVLLPKK	687.088	687.087	-0.0014	3	7.1e-06	b_ions=7;y_ions=13	10
Xtandem	21224	KP_217432_13.mgf	VTIAQGGVLPNIQAVLLPKK	1030.13	1030.63	0.503	2	9.8e-06	b_ions=3;y_ions=11	10
Xtandem	21289	KP_217432_13.mgf	VTIAQGGVLPNIQAVLLPKK	687.088	687.09	0.001933	3	4.1e-09	b_ions=5;y_ions=15	10
XP_015133434.1 PREDICTED: myosin regulatory light chain 2, smooth muscle minor isoform isoform X2 [Gallus gallus]	18.6	3	0	2	0
Engine	Scans	File	Sequence	Theoretical m/z	Measured m/z	Delta m/z	Charge	E-value	Ion counts	Proteins
Xtandem	20285	KP_217432_13.mgf	ELLTTMGDRFTDEEVDELYR	811.376	811.37	-0.006333	3	0.0023	b_ions=5;y_ions=13	5
Xtandem	20352	KP_217432_13.mgf	ELLTTMGDRFTDEEVDELYR	1216.56	1216.57	0.0005	2	2e-05	b_ions=6;y_ions=7	5
Xtandem	16647	KP_217432_13.mgf	GNFNYIEFTR	630.801	630.8	-0.0006	2	8.9e-06	b_ions=7;y_ions=9	5
XP_015143321.1 PREDICTED: putative ATP-dependent RNA helicase TDRD9 isoform X3 [Gallus gallus]	2.49	3	0	2	0
Engine	Scans	File	Sequence	Theoretical m/z	Measured m/z	Delta m/z	Charge	E-value	Ion counts	Proteins
Xtandem	11824	KP_217432_13.mgf	EVAELVQ+0.9840LLK	381.556	381.57	0.014333	3	0.00019	b_ions=10;y_ions=10	3
Xtandem	12021	KP_217432_13.mgf	EVAELVQ+0.9840LLK	381.556	381.57	0.014333	3	4.5e-06	b_ions=10;y_ions=10	3
Xtandem	24473	KP_217432_13.mgf	Q+0.9840LLLRLICKPRP+15.9949GVVP+15.9949K	491.547	491.555	0.00775	4	7.8e-07	b_ions=9;y_ions=6	3
NP_001308472.1 complement component C8 beta chain precursor [Gallus gallus]	4.62	2	2	2	2
Engine	Scans	File	Sequence	Theoretical m/z	Measured m/z	Delta m/z	Charge	E-value	Ion counts	Proteins
Xtandem	13343	KP_217432_13.mgf	ALDEFQLETSSC+57.0215R	778.353	778.35	-0.00305	2	1.5e-09	b_ions=8;y_ions=11	1
Xtandem	19493	KP_217432_13.mgf	KQYVEDFIALVR	494.272	494.27	-0.0021	3	0.00057	b_ions=12;y_ions=8	1
XP_015140513.1 PREDICTED: abhydrolase domain-containing protein 1 isoform X4 [Gallus gallus]	7.51	2	0	2	0
Engine	Scans	File	Sequence	Theoretical m/z	Measured m/z	Delta m/z	Charge	E-value	Ion counts	Proteins
Xtandem	25821	KP_217432_13.mgf	SAALLPVQ+0.9840P+15.9949P+15.9949LLLLLAAAAALLGCL	612.11	612.625	0.51475	4	2.1e-05	b_ions=7;y_ions=10	4
Xtandem	26721	KP_217432_13.mgf	SAALLPVQPPLLLLLAAAAALLGCLWAR	707.171	707.43	0.259	4	2.8e-05	b_ions=3;y_ions=9	4
XP_015138070.1 PREDICTED: myosin regulatory light chain 2, smooth muscle minor isoform isoform X1 [Gallus gallus]	16.16	3	0	2	0
Engine	Scans	File	Sequence	Theoretical m/z	Measured m/z	Delta m/z	Charge	E-value	Ion counts	Proteins
Xtandem	20285	KP_217432_13.mgf	ELLTTMGDRFTDEEVDELYR	811.376	811.37	-0.006333	3	0.0023	b_ions=5;y_ions=13	5
Xtandem	20352	KP_217432_13.mgf	ELLTTMGDRFTDEEVDELYR	1216.56	1216.57	0.0005	2	2e-05	b_ions=6;y_ions=7	5
Xtandem	16647	KP_217432_13.mgf	GNFNYIEFTR	630.801	630.8	-0.0006	2	8.9e-06	b_ions=7;y_ions=9	5
XP_015154326.1 PREDICTED: immunoglobulin-like and fibronectin type III domain-containing protein 1 isoform X24 [Gallus gallus]	1.17	2	0	2	0
Engine	Scans	File	Sequence	Theoretical m/z	Measured m/z	Delta m/z	Charge	E-value	Ion counts	Proteins
Xtandem	18574	KP_217432_13.mgf	DGLP+15.9949AGAGAGVGGAGLAGAGAVGSPYG	536.51	536.775	0.2645	4	0.0095	b_ions=9;y_ions=15	47
Xtandem	20974	KP_217432_13.mgf	ISGLLY+79.9663GPGGLPAGDGARTGAGGSFVGEMEVLYSPDGLPMGAGVDATAVK	1204.58	1205.08	0.49875	4	3.1e-05	b_ions=8;y_ions=10	48
NP_001032932.1 histone H4 [Gallus gallus]	46.6	10	0	8	0
Engine	Scans	File	Sequence	Theoretical m/z	Measured m/z	Delta m/z	Charge	E-value	Ion counts	Proteins
Xtandem	340	KP_217432_13.mgf	DNIQGITKPAIR	663.377	663.375	-0.002	2	3.9e-08	b_ions=7;y_ions=11	7
Xtandem	7262	KP_217432_13.mgf	DNIQGITKPAIR	663.377	663.375	-0.002	2	4.8e-06	b_ions=6;y_ions=10	7
Xtandem	16402	KP_217432_13.mgf	ISGLIYEETRGVLK	789.445	789.445	-0.0001	2	1.3e-06	b_ions=8;y_ions=10	7
Xtandem	16429	KP_217432_13.mgf	KTVTAMDVVYALKR	532.3	532.3	0.000367	3	2.8e-05	b_ions=5;y_ions=15	7
Xtandem	15477	KP_217432_13.mgf	RKTVTAMDVVYALK	532.3	532.297	-0.003	3	9.3e-08	b_ions=12;y_ions=11	7
Xtandem	19913	KP_217432_13.mgf	TVTAMDVVYALK	655.851	655.85	-0.00145	2	1.2e-05	b_ions=7;y_ions=9	7
Xtandem	18455	KP_217432_13.mgf	TVTAMDVVYALKR	733.902	733.9	-0.002	2	9.4e-09	b_ions=6;y_ions=14	7
Xtandem	15632	KP_217432_13.mgf	VFLENVIR	495.289	495.289	0.00035	2	0.0017	b_ions=5;y_ions=10	7
Xtandem	22934	KP_217432_13.mgf	VFLENVIRDAVTYTEHAK	702.368	702.37	0.002333	3	8.7e-06	b_ions=9;y_ions=14	7
Xtandem	23105	KP_217432_13.mgf	VFLENVIRDAVTYTEHAK	702.368	702.367	-0.001	3	1.6e-12	b_ions=14;y_ions=16	7
XP_015128760.1 PREDICTED: sushi, nidogen and EGF-like domain-containing protein 1 isoform X1 [Gallus gallus]	7.01	2	0	2	0
Engine	Scans	File	Sequence	Theoretical m/z	Measured m/z	Delta m/z	Charge	E-value	Ion counts	Proteins
Xtandem	16407	KP_217432_13.mgf	TPEAALLYPYGLDKGDSK	646.662	646.663	0.001366	3	0.00038	b_ions=9;y_ions=12	2
Xtandem	14263	KP_217432_13.mgf	TPEAALLYPYGLDKGDSKNPK	759.726	760.06	0.334333	3	0.00039	b_ions=8;y_ions=13	2
XP_015143530.1 PREDICTED: pro-neuregulin-3, membrane-bound isoform isoform X4 [Gallus gallus]	9.32	2	0	2	0
Engine	Scans	File	Sequence	Theoretical m/z	Measured m/z	Delta m/z	Charge	E-value	Ion counts	Proteins
Xtandem	12074	KP_217432_13.mgf	E+42.0106GAAGAAAPGAAEAAAGGPGGDGAGGPP+15.9949R	782.69	782.683	-0.007	3	0.00017	b_ions=7;y_ions=7	4
Xtandem	24190	KP_217432_13.mgf	GGPRPT+79.9663VPRHPAAPHTAPPASGPPGTAGR	711.854	712.36	0.50575	4	3.9e-09	b_ions=7;y_ions=9	4
NP_001006415.1 14-3-3 protein theta [Gallus gallus]	15.92	5	0	3	0
Engine	Scans	File	Sequence	Theoretical m/z	Measured m/z	Delta m/z	Charge	E-value	Ion counts	Proteins
Xtandem	19235	KP_217432_13.mgf	AVTEQGAELSNEERNLLSVAYK	807.742	807.74	-0.002	3	8.8e-05	b_ions=7;y_ions=14	2
Xtandem	19329	KP_217432_13.mgf	AVTEQGAELSN+0.9840EERNLLSVAYK	808.07	808.07	-3.3e-05	3	0.0021	b_ions=3;y_ions=14	2
Xtandem	9794	KP_217432_13.mgf	LAEQAERYDDMATC+57.0215MK	644.61	644.61	0	3	2.9e-07	b_ions=13;y_ions=12	2
Xtandem	9830	KP_217432_13.mgf	LAEQAERYDDMATC+57.0215MK	966.415	966.41	-0.005	2	2.5e-07	b_ions=9;y_ions=8	2
Xtandem	7125	KP_217432_13.mgf	M+42.0106DKTELIQK	574.302	574.3	-0.0016	2	0.01	b_ions=4;y_ions=10	2
XP_015156504.1 PREDICTED: tubulin beta chain-like [Gallus gallus]	10.28	3	0	3	0
Engine	Scans	File	Sequence	Theoretical m/z	Measured m/z	Delta m/z	Charge	E-value	Ion counts	Proteins
Xtandem	17621	KP_217432_13.mgf	ISEQFTAMFR	615.299	615.295	-0.0045	2	6.1e-05	b_ions=7;y_ions=10	7
Xtandem	17540	KP_217432_13.mgf	LAVNMVPFPR	572.317	572.32	0.00265	2	3.1e-07	b_ions=6;y_ions=9	10
Xtandem	21054	KP_217432_13.mgf	LHFFMPGFAPLTSR	540.945	540.943	-0.002	3	0.00063	b_ions=7;y_ions=12	5
NP_001264280.1 tubulin alpha-3 chain [Gallus gallus]	7.19	3	0	3	0
Engine	Scans	File	Sequence	Theoretical m/z	Measured m/z	Delta m/z	Charge	E-value	Ion counts	Proteins
Xtandem	21148	KP_217432_13.mgf	AVC+57.0215MLSNTTAIAEAWAR	932.952	932.95	-0.0024	2	1.3e-11	b_ions=9;y_ions=12	10
Xtandem	11464	KP_217432_13.mgf	NLDIERPTYTNLNR	859.941	859.94	-0.0012	2	0.0066	b_ions=7;y_ions=5	10
Xtandem	14303	KP_217432_13.mgf	YMAC+57.0215C+57.0215LLYR	625.277	625.275	-0.00155	2	3.8e-06	b_ions=7;y_ions=9	6
XP_015142106.1 PREDICTED: voltage-dependent L-type calcium channel subunit alpha-1C isoform X27 [Gallus gallus]	2.08	2	0	2	0
Engine	Scans	File	Sequence	Theoretical m/z	Measured m/z	Delta m/z	Charge	E-value	Ion counts	Proteins
Xtandem	22177	KP_217432_13.mgf	ARPVSLTVPSPTAGSSRQFHGSASSLVEAVLISEGLMQ+0.9840FAQDPK	1139.33	1139.33	-2.5e-05	4	3.9e-07	b_ions=6;y_ions=8	32
Xtandem	27129	KP_217432_13.mgf	VLRPLRLVSGVPSLQVVLNS+79.9663IIKAM+31.9898VP	753.431	753.947	0.51625	4	1.3e-06	b_ions=4;y_ions=9	32
XP_425458.2 PREDICTED: histone H4 [Gallus gallus]	46.6	10	0	8	0
Engine	Scans	File	Sequence	Theoretical m/z	Measured m/z	Delta m/z	Charge	E-value	Ion counts	Proteins
Xtandem	340	KP_217432_13.mgf	DNIQGITKPAIR	663.377	663.375	-0.002	2	3.9e-08	b_ions=7;y_ions=11	7
Xtandem	7262	KP_217432_13.mgf	DNIQGITKPAIR	663.377	663.375	-0.002	2	4.8e-06	b_ions=6;y_ions=10	7
Xtandem	16402	KP_217432_13.mgf	ISGLIYEETRGVLK	789.445	789.445	-0.0001	2	1.3e-06	b_ions=8;y_ions=10	7
Xtandem	16429	KP_217432_13.mgf	KTVTAMDVVYALKR	532.3	532.3	0.000367	3	2.8e-05	b_ions=5;y_ions=15	7
Xtandem	15477	KP_217432_13.mgf	RKTVTAMDVVYALK	532.3	532.297	-0.003	3	9.3e-08	b_ions=12;y_ions=11	7
Xtandem	19913	KP_217432_13.mgf	TVTAMDVVYALK	655.851	655.85	-0.00145	2	1.2e-05	b_ions=7;y_ions=9	7
Xtandem	18455	KP_217432_13.mgf	TVTAMDVVYALKR	733.902	733.9	-0.002	2	9.4e-09	b_ions=6;y_ions=14	7
Xtandem	15632	KP_217432_13.mgf	VFLENVIR	495.289	495.289	0.00035	2	0.0017	b_ions=5;y_ions=10	7
Xtandem	22934	KP_217432_13.mgf	VFLENVIRDAVTYTEHAK	702.368	702.37	0.002333	3	8.7e-06	b_ions=9;y_ions=14	7
Xtandem	23105	KP_217432_13.mgf	VFLENVIRDAVTYTEHAK	702.368	702.367	-0.001	3	1.6e-12	b_ions=14;y_ions=16	7
XP_015143877.1 PREDICTED: actin, aortic smooth muscle isoform X1 [Gallus gallus]	22.28	20	0	9	0
Engine	Scans	File	Sequence	Theoretical m/z	Measured m/z	Delta m/z	Charge	E-value	Ion counts	Proteins
Xtandem	484	KP_217432_13.mgf	AGFAGDDAPR	488.724	488.724	-0.00035	2	0.0019	b_ions=6;y_ions=10	12
Xtandem	10213	KP_217432_13.mgf	AVFPSIVGRPR	599.853	599.85	-0.00295	2	8.9e-05	b_ions=3;y_ions=12	12
Xtandem	10405	KP_217432_13.mgf	AVFPSIVGRPR	599.853	599.85	-0.00295	2	2.9e-06	b_ions=6;y_ions=11	12
Xtandem	10597	KP_217432_13.mgf	AVFPSIVGRPR	599.853	599.85	-0.00295	2	3.7e-08	b_ions=6;y_ions=12	12
Xtandem	10789	KP_217432_13.mgf	AVFPSIVGRPR	599.853	599.85	-0.00295	2	9.4e-07	b_ions=6;y_ions=11	12
Xtandem	1329	KP_217432_13.mgf	DSYVGDEAQSKR	677.812	678.31	0.498	2	0.0047	b_ions=1;y_ions=9	12
Xtandem	710	KP_217432_13.mgf	DSYVGDEAQSKR	677.812	677.81	-0.0019	2	1.3e-06	b_ions=4;y_ions=12	12
Xtandem	771	KP_217432_13.mgf	DSYVGDEAQSKR	677.812	678.315	0.503	2	0.00067	b_ions=3;y_ions=9	12
Xtandem	922	KP_217432_13.mgf	DSYVGDEAQSKR	677.812	677.81	-0.0019	2	0.00062	b_ions=3;y_ions=8	12
Xtandem	8469	KP_217432_13.mgf	EITALAPSTMK	581.309	581.305	-0.0044	2	0.0016	b_ions=4;y_ions=9	12
Xtandem	10647	KP_217432_13.mgf	FPSIVGRPR	514.8	514.8	-0.0002	2	0.0018	b_ions=5;y_ions=8	12
Xtandem	19541	KP_217432_13.mgf	LDLAGRDLTDYLMK	541.947	541.947	-0.0005	3	2.7e-05	b_ions=10;y_ions=11	12
Xtandem	8353	KP_217432_13.mgf	MQKEITALAPSTMK	516.938	516.937	-0.000933	3	2.6e-06	b_ions=10;y_ions=12	11
Xtandem	8415	KP_217432_13.mgf	MQKEITALAPSTMK	774.906	774.905	-0.0014	2	3.4e-09	b_ions=8;y_ions=11	11
Xtandem	8557	KP_217432_13.mgf	MQKEITALAPSTMK	516.938	516.937	-0.000933	3	2.6e-09	b_ions=13;y_ions=12	11
Xtandem	8620	KP_217432_13.mgf	MQKEITALAPSTMK	774.906	774.905	-0.0014	2	1.9e-08	b_ions=8;y_ions=11	11
Xtandem	18519	KP_217432_13.mgf	SYELPDGQVITIGNER	895.946	896.45	0.504	2	1.1e-08	b_ions=6;y_ions=13	12
Xtandem	18532	KP_217432_13.mgf	SYELPDGQVITIGNER	895.946	895.95	0.00385	2	3.7e-08	b_ions=7;y_ions=11	12
Xtandem	18738	KP_217432_13.mgf	SYELPDGQVITIGNER	895.946	895.945	-0.00115	2	5.4e-12	b_ions=9;y_ions=13	12
Xtandem	16881	KP_217432_13.mgf	YPIEHGIITNWDDMEK	980.956	980.955	-0.0007	2	0.00024	b_ions=7;y_ions=8	8
XP_015148559.1 PREDICTED: solute carrier family 26 member 6 isoform X1 [Gallus gallus]	7.08	4	0	2	0
Engine	Scans	File	Sequence	Theoretical m/z	Measured m/z	Delta m/z	Charge	E-value	Ion counts	Proteins
Xtandem	25585	KP_217432_13.mgf	LPETNVGTLVTAIIAMVAIFIVK	604.104	604.362	0.259	4	2.1e-06	b_ions=10;y_ions=5	4
Xtandem	26586	KP_217432_13.mgf	VELVATITVLTGIFQVALGLLQFGFV	687.899	687.91	0.01125	4	1.8e-07	b_ions=8;y_ions=9	4
Xtandem	30182	KP_217432_13.mgf	VELVATITVLTGIFQVALGLLQ+0.9840FGFV	688.145	688.155	0.01025	4	3e-08	b_ions=10;y_ions=6	4
Xtandem	33332	KP_217432_13.mgf	VELVATITVLTGIFQVALGLLQFGFV	687.899	687.91	0.01125	4	2.5e-08	b_ions=12;y_ions=8	4
XP_416518.2 PREDICTED: complement C1r subcomponent [Gallus gallus]	12.92	12	12	6	6
Engine	Scans	File	Sequence	Theoretical m/z	Measured m/z	Delta m/z	Charge	E-value	Ion counts	Proteins
Xtandem	19052	KP_217432_13.mgf	DASIFLGHSDVEQIIR	600.643	600.643	0.0003	3	0.00024	b_ions=8;y_ions=13	1
Xtandem	19074	KP_217432_13.mgf	DASIFLGHSDVEQIIR	900.465	900.47	0.0055	2	1.6e-10	b_ions=6;y_ions=14	1
Xtandem	23912	KP_217432_13.mgf	ENPMVFSENMFC+57.0215AGFLR	1024.95	1025.45	0.5035	2	1.2e-07	b_ions=8;y_ions=10	1
Xtandem	23149	KP_217432_13.mgf	GGGALLSDRWILTAAHTIFPK	742.075	742.077	0.001967	3	8.9e-09	b_ions=10;y_ions=14	1
Xtandem	15033	KP_217432_13.mgf	IPAC+57.0215LPVC+57.0215GKPDNPVIGVQR	730.718	730.717	-0.000866	3	1.1e-09	b_ions=8;y_ions=16	1
Xtandem	13606	KP_217432_13.mgf	RIPAC+57.0215LPVC+57.0215GKPDNPVIGVQR	782.751	783.423	0.672	3	1.7e-05	b_ions=9;y_ions=11	1
Xtandem	13677	KP_217432_13.mgf	RIPAC+57.0215LPVC+57.0215GKPDNPVIGVQR	782.751	782.753	0.0021	3	1.7e-07	b_ions=9;y_ions=12	1
Xtandem	13689	KP_217432_13.mgf	RIPAC+57.0215LPVC+57.0215GKPDNPVIGVQR	782.751	783.083	0.332	3	0.00023	b_ions=10;y_ions=9	1
Xtandem	5370	KP_217432_13.mgf	YTC+57.0215SSEGTWVDR	730.806	730.805	-0.00075	2	0.0034	b_ions=3;y_ions=8	1
Xtandem	5542	KP_217432_13.mgf	YTC+57.0215SSEGTWVDR	730.806	730.805	-0.00075	2	2.5e-06	b_ions=5;y_ions=10	1
Xtandem	5719	KP_217432_13.mgf	YTC+57.0215SSEGTWVDR	730.806	730.805	-0.00075	2	3e-06	b_ions=6;y_ions=10	1
Xtandem	5906	KP_217432_13.mgf	YTC+57.0215SSEGTWVDR	730.806	730.805	-0.00075	2	3.8e-05	b_ions=5;y_ions=9	1
XP_015140663.1 PREDICTED: L-threonine 3-dehydrogenase, mitochondrial [Gallus gallus]	5.09	2	0	2	0
Engine	Scans	File	Sequence	Theoretical m/z	Measured m/z	Delta m/z	Charge	E-value	Ion counts	Proteins
Xtandem	980	KP_217432_13.mgf	HYSALLSAVGEANVPLAR	467.751	467.757	0.00675	4	2.5e-09	b_ions=6;y_ions=7	3
Xtandem	24622	KP_217432_13.mgf	VLITGGLGQLGVGLAKLLRK	502.321	502.562	0.24125	4	1.7e-07	b_ions=5;y_ions=9	3
XP_015141971.1 PREDICTED: voltage-dependent L-type calcium channel subunit alpha-1C isoform X7 [Gallus gallus]	2.05	2	0	2	0
Engine	Scans	File	Sequence	Theoretical m/z	Measured m/z	Delta m/z	Charge	E-value	Ion counts	Proteins
Xtandem	22177	KP_217432_13.mgf	ARPVSLTVPSPTAGSSRQFHGSASSLVEAVLISEGLMQ+0.9840FAQDPK	1139.33	1139.33	-2.5e-05	4	3.9e-07	b_ions=6;y_ions=8	32
Xtandem	27129	KP_217432_13.mgf	VLRPLRLVSGVPSLQVVLNS+79.9663IIKAM+31.9898VP	753.431	753.947	0.51625	4	1.3e-06	b_ions=4;y_ions=9	32
XP_015148281.1 PREDICTED: cytochrome b561 domain-containing protein 2 isoform X1 [Gallus gallus]	9.8	2	0	2	0
Engine	Scans	File	Sequence	Theoretical m/z	Measured m/z	Delta m/z	Charge	E-value	Ion counts	Proteins
Xtandem	32387	KP_217432_13.mgf	GRIGLLTVLYFAVQSLGGLPLLYP+15.9949K	676.895	677.153	0.2575	4	4.9e-09	b_ions=7;y_ions=14	3
Xtandem	34981	KP_217432_13.mgf	IGLLTVLYFAVQSLGGLPLLYPK	619.616	619.867	0.25175	4	8.7e-07	b_ions=6;y_ions=3	3
XP_015133310.1 PREDICTED: collagen alpha-1(IV) chain isoform X2 [Gallus gallus]	1.02	2	0	2	0
Engine	Scans	File	Sequence	Theoretical m/z	Measured m/z	Delta m/z	Charge	E-value	Ion counts	Proteins
Xtandem	21120	KP_217432_13.mgf	GEKGLP+15.9949GLS+79.9663GIP+15.9949GLKGEPGEPGVPGPAGSIGQK	788.147	788.39	0.243	4	0.0078	b_ions=8;y_ions=7	3
Xtandem	9429	KP_217432_13.mgf	VP+15.9949GRGVP+15.9949GYP+15.9949GAKGDK	534.941	535.267	0.325334	3	0.0094	b_ions=10;y_ions=9	3
XP_015149273.1 PREDICTED: treacle protein isoform X1 [Gallus gallus]	3.78	2	0	2	0
Engine	Scans	File	Sequence	Theoretical m/z	Measured m/z	Delta m/z	Charge	E-value	Ion counts	Proteins
Xtandem	26214	KP_217432_13.mgf	AAP+15.9949AKTLP+15.9949LSQGKP+15.9949TPKPAVLKQAK	647.879	648.143	0.264	4	6.1e-05	b_ions=9;y_ions=4	3
Xtandem	7242	KP_217432_13.mgf	VVGEAVPPPCP+15.9949K	604.817	604.81	-0.0075	2	0.0061	b_ions=3;y_ions=10	3
XP_420039.1 PREDICTED: L-threonine 3-dehydrogenase, mitochondrial [Gallus gallus]	5.09	2	0	2	0
Engine	Scans	File	Sequence	Theoretical m/z	Measured m/z	Delta m/z	Charge	E-value	Ion counts	Proteins
Xtandem	980	KP_217432_13.mgf	HYSALLSAVGEANVPLAR	467.751	467.757	0.00675	4	2.5e-09	b_ions=6;y_ions=7	3
Xtandem	24622	KP_217432_13.mgf	VLITGGLGQLGVGLAKLLRK	502.321	502.562	0.24125	4	1.7e-07	b_ions=5;y_ions=9	3
XP_415416.3 PREDICTED: snRNA-activating protein complex subunit 4 isoform X1 [Gallus gallus]	1.78	2	0	2	0
Engine	Scans	File	Sequence	Theoretical m/z	Measured m/z	Delta m/z	Charge	E-value	Ion counts	Proteins
Xtandem	26165	KP_217432_13.mgf	LAAFTLPAVLATLPPPKVATTLSASK	645.38	645.645	0.2645	4	5.7e-07	b_ions=8;y_ions=8	5
Xtandem	25860	KP_217432_13.mgf	LLKARFLAAFTLPAVLATLPP+15.9949PK	616.876	616.885	0.0085	4	5.7e-06	b_ions=9;y_ions=4	5
XP_015154313.1 PREDICTED: immunoglobulin-like and fibronectin type III domain-containing protein 1 isoform X11 [Gallus gallus]	3.08	3	0	3	0
Engine	Scans	File	Sequence	Theoretical m/z	Measured m/z	Delta m/z	Charge	E-value	Ion counts	Proteins
Xtandem	18574	KP_217432_13.mgf	DGLP+15.9949AGAGAGVGGAGLAGAGAVGSPYG	536.51	536.775	0.2645	4	0.0095	b_ions=9;y_ions=15	47
Xtandem	20974	KP_217432_13.mgf	ISGLLY+79.9663GPGGLPAGDGARTGAGGSFVGEMEVLYSPDGLPMGAGVDATAVK	1204.58	1205.08	0.49875	4	3.1e-05	b_ions=8;y_ions=10	48
Xtandem	20369	KP_217432_13.mgf	LAGVGAAGLAGAGAVGSPYGKDGLPAGAGVGAAGVAGAGGLGSP+15.9949YGK	967.75	967.74	-0.00975	4	0.00072	b_ions=11;y_ions=12	35
XP_422021.5 PREDICTED: sodium channel protein type 9 subunit alpha isoform X1 [Gallus gallus]	5.58	7	0	7	0
Engine	Scans	File	Sequence	Theoretical m/z	Measured m/z	Delta m/z	Charge	E-value	Ion counts	Proteins
Xtandem	24907	KP_217432_13.mgf	ALKT+79.9663ISVIPGLKTIVGALIQ+0.9840	529.81	530.07	0.26	4	4.9e-07	b_ions=7;y_ions=8	7
Xtandem	25759	KP_217432_13.mgf	ALKTIS+79.9663VIP+15.9949GLKTIVGALIQ+0.9840SVK	612.357	612.6	0.2425	4	6.3e-07	b_ions=6;y_ions=7	7
Xtandem	25686	KP_217432_13.mgf	IIGN+0.9840SVGALGNLTLVLAIIVFIF	590.351	590.865	0.51375	4	7.1e-06	b_ions=4;y_ions=11	12
Xtandem	25957	KP_217432_13.mgf	KPQKPIPRPANKLQGLVFDIVTK	647.636	648.143	0.50625	4	5.6e-06	b_ions=3;y_ions=10	3
Xtandem	25445	KP_217432_13.mgf	LGSKKP+15.9949QKPIPRPAN+0.9840KLQGLV	572.341	572.857	0.516	4	5.7e-07	b_ions=5;y_ions=10	3
Xtandem	24046	KP_217432_13.mgf	SLDPPLN+0.9840IPKPNKVQLIAMDLPMVSGDRIHC+57.0215LDILFAFTK	1130.35	1130.34	-0.01175	4	1.3e-08	b_ions=9;y_ions=9	3
Xtandem	25038	KP_217432_13.mgf	TISVIP+15.9949GLKTIVGALIQ+0.9840SVKK	546.336	546.842	0.50675	4	9.3e-05	b_ions=10;y_ions=6	7
XP_428317.5 PREDICTED: transitional endoplasmic reticulum ATPase-like, partial [Gallus gallus]	26.66	14	0	10	0
Engine	Scans	File	Sequence	Theoretical m/z	Measured m/z	Delta m/z	Charge	E-value	Ion counts	Proteins
Xtandem	24424	KP_217432_13.mgf	AFEEAEKNAPAIIFIDELDAIAPKR	693.615	693.615	-0.00045	4	5.8e-08	b_ions=11;y_ions=18	3
Xtandem	24443	KP_217432_13.mgf	AFEEAEKNAPAIIFIDELDAIAPKR	924.487	924.817	0.329334	3	0.00095	b_ions=7;y_ions=12	3
Xtandem	12420	KP_217432_13.mgf	ERQTNPSAMEVEEDDPVPEIRR	650.057	650.058	0.0009	4	0.0024	b_ions=11;y_ions=16	3
Xtandem	25310	KP_217432_13.mgf	GGNIGDGGGAADRVIN+0.9840QILTEMDGMSTK	926.768	926.777	0.008667	3	2.4e-07	b_ions=10;y_ions=14	3
Xtandem	25323	KP_217432_13.mgf	GGNIGDGGGAADRVINQILTEMDGMSTK	926.44	926.443	0.003433	3	8.5e-05	b_ions=8;y_ions=12	3
Xtandem	23626	KP_217432_13.mgf	GPELLTMWFGESEANVR	968.463	968.97	0.5065	2	0.0011	b_ions=4;y_ions=9	3
Xtandem	21957	KP_217432_13.mgf	IVSQLLTLMDGLKQR	572.33	572.33	0.0004	3	9e-05	b_ions=6;y_ions=10	3
Xtandem	24505	KP_217432_13.mgf	KAFEEAEKN+0.9840APAIIFIDELDAIAPK	686.86	686.865	0.005	4	1.8e-11	b_ions=16;y_ions=12	3
Xtandem	14248	KP_217432_13.mgf	KSPVAKDVDLDFLAK	549.305	549.307	0.0012	3	0.0062	b_ions=8;y_ions=9	3
Xtandem	11280	KP_217432_13.mgf	KYEMFAQTLQQSR	543.935	543.933	-0.001934	3	0.0098	b_ions=9;y_ions=8	3
Xtandem	11471	KP_217432_13.mgf	KYEMFAQTLQQSR	543.935	543.933	-0.001934	3	0.0026	b_ions=11;y_ions=10	3
Xtandem	12635	KP_217432_13.mgf	WALSQSNPSALR	665.346	665.345	-0.0007	2	9.3e-07	b_ions=8;y_ions=11	3
Xtandem	23218	KP_217432_13.mgf	WALSQ+0.9840SNPSALRETVVEVPQVTWEDIGGLEDVKR	953.234	953.24	0.00625	4	1.2e-08	b_ions=6;y_ions=16	3
Xtandem	23238	KP_217432_13.mgf	WALSQSNPSALRETVVEVPQVTWEDIGGLEDVKR	952.988	953	0.01225	4	6.5e-08	b_ions=7;y_ions=18	3
XP_423831.4 PREDICTED: A-kinase anchor protein 8, partial [Gallus gallus]	2.89	2	2	2	2
Engine	Scans	File	Sequence	Theoretical m/z	Measured m/z	Delta m/z	Charge	E-value	Ion counts	Proteins
Xtandem	25127	KP_217432_13.mgf	GQNRPQNRGRPN+0.9840AYGRPEHFMPSSSSER	804.128	804.138	0.00975	4	3.3e-09	b_ions=9;y_ions=10	1
Xtandem	34985	KP_217432_13.mgf	S+79.9663DS+79.9663DGDDT+79.9663DNDEG	527.773	528.097	0.323667	3	0.0086	b_ions=3;y_ions=5	1
XP_015142002.1 PREDICTED: voltage-dependent L-type calcium channel subunit alpha-1C isoform X12 [Gallus gallus]	2.07	2	0	2	0
Engine	Scans	File	Sequence	Theoretical m/z	Measured m/z	Delta m/z	Charge	E-value	Ion counts	Proteins
Xtandem	22177	KP_217432_13.mgf	ARPVSLTVPSPTAGSSRQFHGSASSLVEAVLISEGLMQ+0.9840FAQDPK	1139.33	1139.33	-2.5e-05	4	3.9e-07	b_ions=6;y_ions=8	32
Xtandem	27129	KP_217432_13.mgf	VLRPLRLVSGVPSLQVVLNS+79.9663IIKAM+31.9898VP	753.431	753.947	0.51625	4	1.3e-06	b_ions=4;y_ions=9	32
XP_015135110.1 PREDICTED: complement component C8 gamma chain [Gallus gallus]	35	3	3	2	2
Engine	Scans	File	Sequence	Theoretical m/z	Measured m/z	Delta m/z	Charge	E-value	Ion counts	Proteins
Xtandem	6400	KP_217432_13.mgf	MEVVVGEADPR	601.294	601.795	0.5005	2	0.0071	b_ions=6;y_ions=7	1
Xtandem	6572	KP_217432_13.mgf	MEVVVGEADPR	601.294	601.795	0.5005	2	0.00088	b_ions=6;y_ions=7	1
Xtandem	16075	KP_217432_13.mgf	SSQLSNAIVDKFEQR	574.627	574.627	-0.0007	3	0.0093	b_ions=9;y_ions=10	1
XP_015140976.1 PREDICTED: atrial natriuretic peptide-converting enzyme [Gallus gallus]	2.65	2	2	2	2
Engine	Scans	File	Sequence	Theoretical m/z	Measured m/z	Delta m/z	Charge	E-value	Ion counts	Proteins
Xtandem	20194	KP_217432_13.mgf	CDGDKDCKDGSDEENCS+79.9663ESQ+0.9840TLCQEGDQR	819.535	819.535	0.000175	4	9.6e-08	b_ions=10;y_ions=7	1
Xtandem	26804	KP_217432_13.mgf	LASAKFLRLLLLILIPCIC+57.0215ALILLLV	727.212	727.202	-0.0095	4	0.00023	b_ions=6;y_ions=4	1
XP_015140496.1 PREDICTED: cytosolic carboxypeptidase-like protein 5 isoform X4 [Gallus gallus]	2.92	2	0	2	0
Engine	Scans	File	Sequence	Theoretical m/z	Measured m/z	Delta m/z	Charge	E-value	Ion counts	Proteins
Xtandem	16834	KP_217432_13.mgf	EPPVDLILPAQ+0.9840RCEEEAGQP+15.9949PPLP	871.431	871.767	0.336	3	0.0068	b_ions=12;y_ions=3	2
Xtandem	14621	KP_217432_13.mgf	VDLLTVTS+79.9663CHGM+31.9898Q+0.9840ERR	979.426	979.41	-0.0155	2	0.0017	b_ions=6;y_ions=8	2
XP_015142022.1 PREDICTED: voltage-dependent L-type calcium channel subunit alpha-1C isoform X16 [Gallus gallus]	2.07	2	0	2	0
Engine	Scans	File	Sequence	Theoretical m/z	Measured m/z	Delta m/z	Charge	E-value	Ion counts	Proteins
Xtandem	22177	KP_217432_13.mgf	ARPVSLTVPSPTAGSSRQFHGSASSLVEAVLISEGLMQ+0.9840FAQDPK	1139.33	1139.33	-2.5e-05	4	3.9e-07	b_ions=6;y_ions=8	32
Xtandem	27129	KP_217432_13.mgf	VLRPLRLVSGVPSLQVVLNS+79.9663IIKAM+31.9898VP	753.431	753.947	0.51625	4	1.3e-06	b_ions=4;y_ions=9	32
NP_990267.1 lutropin-choriogonadotropic hormone receptor precursor [Gallus gallus]	7.28	5	5	4	4
Engine	Scans	File	Sequence	Theoretical m/z	Measured m/z	Delta m/z	Charge	E-value	Ion counts	Proteins
Xtandem	2064	KP_217432_13.mgf	CPT+79.9663PPPGARPAP+15.9949ARASFTHLPVK	616.808	617.305	0.497	4	0.0064	b_ions=12;y_ions=9	1
Xtandem	27045	KP_217432_13.mgf	LIWFIN+0.9840ILALAGNFIVLLVLITSHYK	747.189	747.452	0.263	4	3.1e-05	b_ions=8;y_ions=2	1
Xtandem	27316	KP_217432_13.mgf	LPALLP+15.9949LLLPALLPGAGGGRC+57.0215PQR	617.36	617.87	0.5105	4	2.6e-06	b_ions=4;y_ions=9	1
Xtandem	17370	KP_217432_13.mgf	M+31.9898LPALLP+15.9949LLLP+15.9949ALLPGAGGGR	526.805	526.795	-0.01	4	3.6e-05	b_ions=15;y_ions=7	1
Xtandem	24967	KP_217432_13.mgf	M+31.9898LPALLPLLLPALLP+15.9949GAGGGR	522.806	522.815	0.00875	4	2.2e-06	b_ions=8;y_ions=7	1
XP_015146127.1 PREDICTED: bromodomain testis-specific protein [Gallus gallus]	2.11	2	2	2	2
Engine	Scans	File	Sequence	Theoretical m/z	Measured m/z	Delta m/z	Charge	E-value	Ion counts	Proteins
Xtandem	26447	KP_217432_13.mgf	ATLPPLSAAQLTALMPAAIPIAKTKK	654.888	655.14	0.25175	4	1.9e-07	b_ions=10;y_ions=2	1
Xtandem	25216	KP_217432_13.mgf	QLLSP+15.9949TVLQKLKP+15.9949VQSRSLK	574.594	575.097	0.5035	4	1.5e-07	b_ions=9;y_ions=10	1
XP_015129179.1 PREDICTED: LETM1 domain-containing protein 1-like [Gallus gallus]	30.23	3	3	3	3
Engine	Scans	File	Sequence	Theoretical m/z	Measured m/z	Delta m/z	Charge	E-value	Ion counts	Proteins
Xtandem	26545	KP_217432_13.mgf	ALRLWGPAPPLLAALRP+15.9949LPVLSLPTK	694.924	695.168	0.24325	4	2.6e-06	b_ions=11;y_ions=1	1
Xtandem	30101	KP_217432_13.mgf	DVLKAVPVALIAIPPFAN+0.9840FLVLLLIS	687.668	688.163	0.49425	4	7.5e-06	b_ions=8;y_ions=5	1
Xtandem	25938	KP_217432_13.mgf	LWGP+15.9949APPLLAALRPLPVLSLPTKA	627.628	628.14	0.512	4	2.7e-05	b_ions=5;y_ions=7	1
NP_990800.1 pyruvate kinase PKM [Gallus gallus]	19.81	16	0	9	0
Engine	Scans	File	Sequence	Theoretical m/z	Measured m/z	Delta m/z	Charge	E-value	Ion counts	Proteins
Xtandem	23678	KP_217432_13.mgf	AEGSDVANAVLDGADC+57.0215IMLSGETAKGDYPLEAVR	1165.55	1165.89	0.339334	3	5.7e-05	b_ions=7;y_ions=14	3
Xtandem	23705	KP_217432_13.mgf	AEGSDVANAVLDGADC+57.0215IMLSGETAKGDYPLEAVR	1165.55	1165.55	-0.0006	3	0.0012	b_ions=6;y_ions=14	3
Xtandem	22494	KP_217432_13.mgf	AGKPIIC+57.0215ATQMLESMIK	630.995	630.997	0.001534	3	3.7e-05	b_ions=11;y_ions=10	3
Xtandem	19354	KP_217432_13.mgf	EATESFASDPITYRPVAIALDTK	832.422	832.423	0.001066	3	0.0016	b_ions=7;y_ions=11	3
Xtandem	19376	KP_217432_13.mgf	EATESFASDPITYRPVAIALDTKGPEIR	762.642	762.64	-0.00225	4	0.00074	b_ions=9;y_ions=18	3
Xtandem	19402	KP_217432_13.mgf	EATESFASDPITYRPVAIALDTKGPEIR	1016.52	1016.86	0.333667	3	1.1e-11	b_ions=9;y_ions=18	3
Xtandem	19413	KP_217432_13.mgf	EATESFASDPITYRPVAIALDTKGPEIR	1016.52	1016.53	0.007	3	0.00012	b_ions=3;y_ions=15	3
Xtandem	13359	KP_217432_13.mgf	GVFPVLC+57.0215K	460.254	460.253	-0.0007	2	0.0073	b_ions=5;y_ions=8	3
Xtandem	18808	KP_217432_13.mgf	KGVNLPGAAVDLPAVSEKDIQ+0.9840DLK	826.782	826.793	0.011666	3	2.4e-09	b_ions=14;y_ions=10	3
Xtandem	10181	KP_217432_13.mgf	NTGIIC+57.0215TIGPASR	680.353	680.35	-0.00265	2	3.7e-11	b_ions=9;y_ions=12	3
[truncated: 5,807 more rows]

## Sheet: UD35-11
Protein count = 509
Peptide count = 869
Matching spectra = 1325
Peptide e-value cutoff = 0.01
FDR spectrum matches = 0.00450788880540947
FDR peptide = 0.00685714285714286
Fasta = Gallus_gallus_MDV_RefSeq_2017-06-09_combined.fa
Unique peptides only = false
Remove single peptide proteins = true
Remove single spectrum proteins = false
Retain multi algorithm single spectrum proteins = false
Description	% Coverage	spectra	unique spectra	peptides	unique peptides
NP_001159798.1 peptidyl-prolyl cis-trans isomerase A [Gallus gallus]	60.61	18	18	8	8
Engine	Scans	File	Sequence	Theoretical m/z	Measured m/z	Delta m/z	Charge	E-value	Ion counts	Proteins
Xtandem	358	KP_217432_11.mgf	ALSTGEKGFGYK	629.324	629.32	-0.0039	2	5e-09	b_ions=7;y_ions=12	1
Xtandem	330	KP_217432_11.mgf	ALSTGEKGFGYKGSC+57.0215FHR	667.987	667.983	-0.003467	3	0.008	b_ions=5;y_ions=13	1
Xtandem	15180	KP_217432_11.mgf	FADENFILK	548.784	548.785	0.0011	2	0.00015	b_ions=6;y_ions=9	1
Xtandem	16354	KP_217432_11.mgf	HTGP+15.9949GILSMANAGPNTNGSQFFIC+57.0215TAK	936.441	936.44	-0.001467	3	5.7e-05	b_ions=9;y_ions=12	1
Xtandem	17954	KP_217432_11.mgf	HTGPGILSMANAGPNTNGSQFFIC+57.0215TAK	931.11	931.107	-0.003166	3	8.8e-08	b_ions=11;y_ions=16	1
Xtandem	18167	KP_217432_11.mgf	HTGPGILSMAN+0.9840AGPNTNGSQFFIC+57.0215TAK	931.438	931.44	0.002167	3	0.0048	b_ions=10;y_ions=8	1
Xtandem	18356	KP_217432_11.mgf	HTGPGILSMANAGPNTNGSQFFIC+57.0215TAK	931.11	931.433	0.323666	3	0.0048	b_ions=9;y_ions=9	1
Xtandem	18483	KP_217432_11.mgf	HTGPGILSMANAGPN+0.9840TNGSQFFICTAK	912.431	912.437	0.006	3	5e-05	b_ions=11;y_ions=11	1
Xtandem	16955	KP_217432_11.mgf	SIYGEKFADENFILK	887.453	887.46	0.0069	2	1.3e-07	b_ions=8;y_ions=10	1
Xtandem	13362	KP_217432_11.mgf	TEWLDGKHVVFGR	515.267	515.267	-0.000666	3	0.0011	b_ions=9;y_ions=12	1
Xtandem	13448	KP_217432_11.mgf	TEWLDGKHVVFGR	772.401	772.39	-0.011	2	2.6e-06	b_ions=5;y_ions=11	1
Xtandem	13556	KP_217432_11.mgf	TEWLDGKHVVFGR	515.267	515.267	-0.000666	3	0.0046	b_ions=8;y_ions=9	1
Xtandem	11217	KP_217432_11.mgf	VKEGMNVVEAMER	497.91	497.91	6.7e-05	3	0.00022	b_ions=11;y_ions=11	1
Xtandem	11234	KP_217432_11.mgf	VKEGMNVVEAMER	746.365	746.365	0.0001	2	1e-11	b_ions=11;y_ions=11	1
Xtandem	11406	KP_217432_11.mgf	VKEGMNVVEAMER	497.91	497.91	6.7e-05	3	2.5e-05	b_ions=12;y_ions=10	1
Xtandem	11423	KP_217432_11.mgf	VKEGMNVVEAMER	746.365	746.365	0.0001	2	4.7e-11	b_ions=9;y_ions=12	1
Xtandem	19901	KP_217432_11.mgf	VTFELFADKVPITAENFR	699.701	699.7	-0.000633	3	2.2e-05	b_ions=12;y_ions=11	1
Xtandem	19921	KP_217432_11.mgf	VTFELFADKVPITAENFR	1049.05	1049.05	-0.00595	2	2.8e-08	b_ions=7;y_ions=11	1
XP_015151958.1 PREDICTED: transmembrane protein 74B [Gallus gallus]	17.39	2	2	2	2
Engine	Scans	File	Sequence	Theoretical m/z	Measured m/z	Delta m/z	Charge	E-value	Ion counts	Proteins
Xtandem	23514	KP_217432_11.mgf	CTVAGLALLALGGLLLAALLLAAAAAR	623.38	623.633	0.25225	4	6.9e-05	b_ions=4;y_ions=6	1
Xtandem	24519	KP_217432_11.mgf	LDRC+57.0215TVAGLALLALGGLLLAALLLAAAAAR	733.688	733.952	0.264	4	0.0004	b_ions=5;y_ions=6	1
NP_001012610.1 heterogeneous nuclear ribonucleoprotein H3 [Gallus gallus]	20.47	6	0	5	0
Engine	Scans	File	Sequence	Theoretical m/z	Measured m/z	Delta m/z	Charge	E-value	Ion counts	Proteins
Xtandem	21338	KP_217432_11.mgf	ATENDIANFFSPLNPIR	959.983	960.48	0.497	2	0.0001	b_ions=4;y_ions=9	4
Xtandem	21354	KP_217432_11.mgf	ATENDIANFFSPLNPIR	959.983	959.985	0.0019	2	0.00079	b_ions=4;y_ions=8	4
Xtandem	15908	KP_217432_11.mgf	ATGEADVEFVTHEDAVAAMSK	726.667	726.667	-0.0008	3	5.5e-07	b_ions=5;y_ions=16	4
Xtandem	10927	KP_217432_11.mgf	GSGNSGGYYGQGSMGGGGWR	946.389	946.395	0.006	2	0.0067	b_ions=2;y_ions=9	3
Xtandem	12982	KP_217432_11.mgf	M+42.0106DWTGKHN+0.9840GPTDTTNDGTVVR	782.349	782.347	-0.002233	3	0.0041	b_ions=8;y_ions=12	4
Xtandem	4535	KP_217432_11.mgf	VHIDIGADGR	526.774	526.775	0.0006	2	9.6e-06	b_ions=6;y_ions=9	4
XP_015155790.1 PREDICTED: myosin light polypeptide 6 isoform X1 [Gallus gallus]	33.77	16	0	4	0
Engine	Scans	File	Sequence	Theoretical m/z	Measured m/z	Delta m/z	Charge	E-value	Ion counts	Proteins
Xtandem	4432	KP_217432_11.mgf	ALGQNPTNAEVMK	686.845	686.845	0.0003	2	0.0025	b_ions=3;y_ions=8	2
Xtandem	4590	KP_217432_11.mgf	ALGQNPTNAEVMK	686.845	686.845	0.0003	2	3.3e-06	b_ions=7;y_ions=10	2
Xtandem	4753	KP_217432_11.mgf	ALGQNPTNAEVMK	686.845	686.845	0.0003	2	4.1e-07	b_ions=6;y_ions=11	2
Xtandem	4913	KP_217432_11.mgf	ALGQNPTNAEVMK	686.845	686.845	0.0003	2	9.7e-13	b_ions=7;y_ions=14	2
Xtandem	5072	KP_217432_11.mgf	ALGQNPTNAEVMK	686.845	686.845	0.0003	2	4.3e-09	b_ions=8;y_ions=12	2
Xtandem	5237	KP_217432_11.mgf	ALGQNPTNAEVMK	686.845	686.845	0.0003	2	7e-07	b_ions=6;y_ions=12	2
Xtandem	5406	KP_217432_11.mgf	ALGQNPTNAEVMK	686.845	686.845	0.0003	2	1.5e-05	b_ions=4;y_ions=11	2
Xtandem	5660	KP_217432_11.mgf	ALGQNPTNAEVMK	686.845	686.835	-0.0095	2	0.0039	b_ions=1;y_ions=9	2
Xtandem	3493	KP_217432_11.mgf	HVLVTLGEK	498.294	498.294	-0.0004	2	0.0078	b_ions=5;y_ions=6	2
Xtandem	3802	KP_217432_11.mgf	HVLVTLGEK	498.294	498.293	-0.0009	2	0.0023	b_ions=6;y_ions=5	2
Xtandem	3951	KP_217432_11.mgf	HVLVTLGEK	498.294	498.294	-0.0004	2	0.00038	b_ions=6;y_ions=6	2
Xtandem	4108	KP_217432_11.mgf	HVLVTLGEK	498.294	498.293	-0.0014	2	0.0016	b_ions=7;y_ions=7	2
Xtandem	4438	KP_217432_11.mgf	HVLVTLGEK	498.294	498.293	-0.0009	2	0.008	b_ions=5;y_ions=7	2
Xtandem	9320	KP_217432_11.mgf	ILYSQC+57.0215GDVMR	671.315	671.315	0.0003	2	7.7e-11	b_ions=8;y_ions=12	2
Xtandem	15851	KP_217432_11.mgf	NKDQGC+57.0215FEDYVEGLR	610.604	610.603	-0.0009	3	1.3e-06	b_ions=12;y_ions=13	2
Xtandem	15893	KP_217432_11.mgf	NKDQGC+57.0215FEDYVEGLR	915.406	915.4	-0.00635	2	2.6e-08	b_ions=5;y_ions=12	2
NP_990269.1 apolipoprotein A-IV precursor [Gallus gallus]	28.96	10	10	8	8
Engine	Scans	File	Sequence	Theoretical m/z	Measured m/z	Delta m/z	Charge	E-value	Ion counts	Proteins
Xtandem	15179	KP_217432_11.mgf	ALEPFATELR	573.808	573.81	0.0021	2	0.00014	b_ions=5;y_ions=11	1
Xtandem	14724	KP_217432_11.mgf	GLSPYAQEVQDGLNR	823.907	823.91	0.00315	2	8.1e-12	b_ions=7;y_ions=14	1
Xtandem	11130	KP_217432_11.mgf	LAPLAQQLDER	627.343	627.34	-0.00265	2	9e-09	b_ions=7;y_ions=10	1
Xtandem	13087	KP_217432_11.mgf	LAPYADEVHQQIGTNIR	962.994	962.995	0.001	2	2.6e-06	b_ions=6;y_ions=10	1
Xtandem	10325	KP_217432_11.mgf	LQQQIDSSVEGLK	722.882	722.88	-0.0023	2	0.00098	b_ions=4;y_ions=9	1
Xtandem	10362	KP_217432_11.mgf	LQQQIDSSVEGLK	722.883	723.38	0.4975	2	0.009	b_ions=6;y_ions=6	1
Xtandem	16183	KP_217432_11.mgf	Q-17.0266KLESGTAGVEDHLDLLEK	689.015	689.013	-0.001734	3	2.3e-11	b_ions=12;y_ions=16	1
Xtandem	19127	KP_217432_11.mgf	RLVPFATELQ+0.9840AQLVQDSQR	734.058	734.057	-0.000833	3	0.00092	b_ions=10;y_ions=10	1
Xtandem	19142	KP_217432_11.mgf	RLVPFATELQAQLVQDSQR	733.73	733.727	-0.002833	3	9.7e-05	b_ions=13;y_ions=8	1
Xtandem	7791	KP_217432_11.mgf	YFTELGSSAK	551.771	551.77	-0.00095	2	6.7e-05	b_ions=5;y_ions=8	1
NP_990484.1 neuronal-glial cell adhesion molecule precursor [Gallus gallus]	5.61	7	7	5	5
Engine	Scans	File	Sequence	Theoretical m/z	Measured m/z	Delta m/z	Charge	E-value	Ion counts	Proteins
Xtandem	19121	KP_217432_11.mgf	IYWLNSDIVHIAQDER	657.998	657.997	-0.0009	3	2.3e-06	b_ions=6;y_ions=13	1
Xtandem	19161	KP_217432_11.mgf	IYWLNSDIVHIAQDER	986.496	986.495	-0.00135	2	1.6e-07	b_ions=5;y_ions=12	1
Xtandem	15324	KP_217432_11.mgf	LLLPRDPQTTTIALR	570.004	570.003	-0.000667	3	0.003	b_ions=7;y_ions=10	1
Xtandem	10381	KP_217432_11.mgf	TIIQKEPLDLR	663.39	663.39	0.0004	2	4.5e-06	b_ions=8;y_ions=10	1
Xtandem	10409	KP_217432_11.mgf	TIIQKEPLDLR	442.593	442.593	0.000266	3	0.00086	b_ions=7;y_ions=11	1
Xtandem	24833	KP_217432_11.mgf	TKGWFIGFVSSVVLLLLILLILCFIKR	773.722	773.72	-0.001925	4	5.6e-06	b_ions=6;y_ions=7	1
Xtandem	8615	KP_217432_11.mgf	YRLEGLRPGTAYR	517.947	517.947	0.000167	3	0.0057	b_ions=8;y_ions=10	1
NP_001308445.1 elongation factor 1-alpha 1 [Gallus gallus]	8.87	2	2	2	2
Engine	Scans	File	Sequence	Theoretical m/z	Measured m/z	Delta m/z	Charge	E-value	Ion counts	Proteins
Xtandem	9029	KP_217432_11.mgf	IGGIGTVPVGR	513.305	513.305	-0.0003	2	7.5e-09	b_ions=5;y_ions=12	1
Xtandem	20445	KP_217432_11.mgf	SGDAAIVDMIPGKPMC+57.0215VESFSDYPPLGR	1003.81	1004.14	0.338	3	0.00061	b_ions=6;y_ions=12	1
XP_015149412.1 PREDICTED: platelet-derived growth factor receptor beta isoform X1 [Gallus gallus]	1.93	2	2	2	2
Engine	Scans	File	Sequence	Theoretical m/z	Measured m/z	Delta m/z	Charge	E-value	Ion counts	Proteins
Xtandem	9534	KP_217432_11.mgf	ASSMLN+0.9840EANTSSTISCDSP+15.9949L	1022.93	1023.43	0.5005	2	0.0026	b_ions=5;y_ions=8	1
Xtandem	24977	KP_217432_11.mgf	VVIISVILALLVLT+79.9663VIS+79.9663LIILIILWQ+0.9840K	790.73	791.225	0.495	4	0.0016	b_ions=5;y_ions=6	1
XP_004943391.1 PREDICTED: probable cation-transporting ATPase 13A5 isoform X3 [Gallus gallus]	3.57	2	0	2	0
Engine	Scans	File	Sequence	Theoretical m/z	Measured m/z	Delta m/z	Charge	E-value	Ion counts	Proteins
Xtandem	6293	KP_217432_11.mgf	ACVGYQSKSQYRK	759.377	759.375	-0.00165	2	0.0078	b_ions=1;y_ions=7	4
Xtandem	24130	KP_217432_11.mgf	LLLLTAAVPPAIPAALTTGTVYAQRR	670.144	670.153	0.00825	4	3e-06	b_ions=7;y_ions=6	4
XP_015137051.1 PREDICTED: ATP-dependent 6-phosphofructokinase, platelet type isoform X2 [Gallus gallus]	1.4	2	0	2	0
Engine	Scans	File	Sequence	Theoretical m/z	Measured m/z	Delta m/z	Charge	E-value	Ion counts	Proteins
Xtandem	10212	KP_217432_11.mgf	FFENLSGTGK	550.271	550.27	-0.00115	2	0.00014	b_ions=6;y_ions=8	6
Xtandem	8417	KP_217432_11.mgf	SFENNLNTYK	615.29	615.285	-0.005	2	0.0016	b_ions=5;y_ions=7	6
NP_001264797.1 coronin-1C isoform 1 [Gallus gallus]	2.93	2	0	2	0
Engine	Scans	File	Sequence	Theoretical m/z	Measured m/z	Delta m/z	Charge	E-value	Ion counts	Proteins
Xtandem	20717	KP_217432_11.mgf	AIFLADGNIFTTGFSR	865.446	865.445	-0.0006	2	1.1e-06	b_ions=6;y_ions=11	2
Xtandem	23398	KP_217432_11.mgf	P+15.9949RFVAIIVDASGGGAFLVLPLHK	599.093	599.355	0.26225	4	0.0042	b_ions=9;y_ions=9	2
XP_015154133.1 PREDICTED: farnesyl pyrophosphate synthase isoform X1 [Gallus gallus]	8.76	4	2	3	1
Engine	Scans	File	Sequence	Theoretical m/z	Measured m/z	Delta m/z	Charge	E-value	Ion counts	Proteins
Xtandem	11731	KP_217432_11.mgf	DLTEDGIGHPEVGDAVAR	925.944	926.445	0.501	2	6.4e-07	b_ions=6;y_ions=10	2
Xtandem	19067	KP_217432_11.mgf	EREEFVGFFPQIVR	584.969	584.97	0.000933	3	0.00066	b_ions=9;y_ions=11	2
Xtandem	9637	KP_217432_11.mgf	VKELYEAVGMR	647.841	647.845	0.0035	2	7.3e-05	b_ions=6;y_ions=9	1
Xtandem	9649	KP_217432_11.mgf	VKELYEAVGMR	647.841	648.345	0.5035	2	4.9e-06	b_ions=8;y_ions=10	1
NP_001161155.1 fibrinogen beta chain precursor [Gallus gallus]	42.29	31	31	21	21
Engine	Scans	File	Sequence	Theoretical m/z	Measured m/z	Delta m/z	Charge	E-value	Ion counts	Proteins
Xtandem	19529	KP_217432_11.mgf	DNDIILSEYNTEMELHYNYIK	873.071	873.07	-0.001033	3	0.0063	b_ions=9;y_ions=11	1
Xtandem	13976	KP_217432_11.mgf	EDGGGWWYNR	620.259	620.26	0.0009	2	7.7e-05	b_ions=5;y_ions=9	1
Xtandem	18911	KP_217432_11.mgf	FSDTSTTMYQYVNMIDNK	1079.47	1079.48	0.0065	2	7.8e-10	b_ions=5;y_ions=12	1
Xtandem	18971	KP_217432_11.mgf	FSDTSTTMYQYVNMIDNK	719.982	719.983	0.000933	3	3.3e-06	b_ions=11;y_ions=13	1
Xtandem	19622	KP_217432_11.mgf	HPLDELGVLC+57.0215PTGC+57.0215ELQTTLLK	832.089	832.09	0.000533	3	6.9e-05	b_ions=10;y_ions=9	1
Xtandem	10693	KP_217432_11.mgf	IQKLENAIATQTDYC+57.0215R	641.987	641.987	0.0001	3	1.7e-05	b_ions=12;y_ions=9	1
Xtandem	10700	KP_217432_11.mgf	IQKLENAIATQTDYC+57.0215R	962.48	962.48	0.00015	2	3.4e-07	b_ions=6;y_ions=11	1
Xtandem	18097	KP_217432_11.mgf	KDNDIILSEYNTEMELHYNYIK	915.769	916.093	0.324	3	9.8e-08	b_ions=11;y_ions=14	1
Xtandem	18120	KP_217432_11.mgf	KDNDIILSEYNTEMELHYNYIK	915.769	915.77	0.000667	3	3.5e-05	b_ions=10;y_ions=14	1
Xtandem	17669	KP_217432_11.mgf	KGGETSEMYIIQPDPFTTPYR	810.722	810.723	0.001666	3	0.002	b_ions=8;y_ions=11	1
Xtandem	17844	KP_217432_11.mgf	KGGETSEMYIIQ+0.9840PDPFTTPYR	1216.07	1216.08	0.0055	2	0.00063	b_ions=4;y_ions=8	1
Xtandem	3416	KP_217432_11.mgf	KGPIIYPDAGGC+57.0215K	688.352	688.355	0.00285	2	0.00088	b_ions=5;y_ions=7	1
Xtandem	9437	KP_217432_11.mgf	KIQKLENAIATQTDYC+57.0215R	684.685	684.683	-0.001567	3	9.6e-10	b_ions=14;y_ions=13	1
Xtandem	7982	KP_217432_11.mgf	KQC+57.0215SKEDGGGWWYNR	624.276	624.277	0.0002	3	0.0077	b_ions=7;y_ions=11	1
Xtandem	8170	KP_217432_11.mgf	KQC+57.0215SKEDGGGWWYNR	624.276	624.277	0.0002	3	2.7e-07	b_ions=10;y_ions=13	1
Xtandem	13479	KP_217432_11.mgf	KYC+57.0215DTPGEYWLGNDK	923.406	923.405	-0.00085	2	9.2e-09	b_ions=6;y_ions=10	1
Xtandem	16369	KP_217432_11.mgf	KYC+57.0215DTPGEYWLGNDKISQLTK	839.404	839.403	-0.001	3	2.1e-06	b_ions=10;y_ions=14	1
Xtandem	7581	KP_217432_11.mgf	LENAIATQTDYC+57.0215R	777.861	777.86	-0.00105	2	1e-05	b_ions=4;y_ions=11	1
Xtandem	7754	KP_217432_11.mgf	LENAIATQTDYC+57.0215R	777.861	777.86	-0.00105	2	4e-08	b_ions=7;y_ions=11	1
Xtandem	11081	KP_217432_11.mgf	SPC+57.0215VASC+57.0215NIPVVSGR	801.887	801.885	-0.00155	2	6.9e-12	b_ions=8;y_ions=13	1
Xtandem	11263	KP_217432_11.mgf	SPC+57.0215VASC+57.0215NIPVVSGR	801.887	801.885	-0.00155	2	1e-15	b_ions=10;y_ions=14	1
Xtandem	11451	KP_217432_11.mgf	SPC+57.0215VASC+57.0215NIPVVSGR	801.887	801.89	0.00345	2	4.1e-08	b_ions=8;y_ions=11	1
Xtandem	14126	KP_217432_11.mgf	TMTIHNGMYFSTYDR	612.935	612.937	0.001734	3	0.00064	b_ions=9;y_ions=12	1
Xtandem	17213	KP_217432_11.mgf	TMTIHNGMYFSTYDRDN+0.9840DGWLTTDPR	1036.78	1036.79	0.004334	3	2e-06	b_ions=10;y_ions=11	1
Xtandem	17223	KP_217432_11.mgf	TMTIHNGMYFSTYDRDNDGWLTTDPR	1036.45	1036.45	-0.000867	3	0.0021	b_ions=10;y_ions=7	1
Xtandem	16863	KP_217432_11.mgf	VYC+57.0215DMETDNGGWTLIQNR	1086.47	1086.47	0.00055	2	8.6e-10	b_ions=10;y_ions=11	1
Xtandem	16889	KP_217432_11.mgf	VYC+57.0215DMETDNGGWTLIQNR	724.65	724.65	0.000367	3	0.0041	b_ions=12;y_ions=8	1
Xtandem	15288	KP_217432_11.mgf	YC+57.0215DTPGEYWLGNDK	859.358	859.355	-0.00335	2	6.3e-10	b_ions=7;y_ions=11	1
Xtandem	17408	KP_217432_11.mgf	YC+57.0215DTPGEYWLGNDKISQLTK	796.706	796.707	0.000634	3	0.00015	b_ions=6;y_ions=13	1
Xtandem	9321	KP_217432_11.mgf	YQLSVSNYK	551.279	551.28	0.00105	2	0.0013	b_ions=5;y_ions=8	1
Xtandem	18087	KP_217432_11.mgf	YYWGGTYSWDMAK	814.345	814.34	-0.0045	2	4.9e-08	b_ions=8;y_ions=10	1
XP_001231654.1 PREDICTED: 60S ribosomal protein L17 isoform X2 [Gallus gallus]	15.76	2	0	2	0
Engine	Scans	File	Sequence	Theoretical m/z	Measured m/z	Delta m/z	Charge	E-value	Ion counts	Proteins
Xtandem	15203	KP_217432_11.mgf	KSAEFLLHMLK	439.58	439.58	3.3e-05	3	0.0014	b_ions=6;y_ions=13	8
Xtandem	17855	KP_217432_11.mgf	NAESNAELKGLDVDSLVIEHIQVN+0.9840KAPK	758.898	758.908	0.01	4	0.0058	b_ions=7;y_ions=14	8
XP_015140096.1 PREDICTED: arginine/serine-rich protein PNISR isoform X1 [Gallus gallus]	3.53	2	0	2	0
Engine	Scans	File	Sequence	Theoretical m/z	Measured m/z	Delta m/z	Charge	E-value	Ion counts	Proteins
Xtandem	16379	KP_217432_11.mgf	AP+15.9949AKQLAQ+0.9840SSALASLTGLGGLGGYGSGD	855.428	855.42	-0.008	3	0.0062	b_ions=8;y_ions=11	6
Xtandem	15726	KP_217432_11.mgf	SPIAMP+15.9949VKQEPPQ+0.9840IDAVKR	531.034	531.035	0.000575	4	0.001	b_ions=10;y_ions=10	6
XP_015153545.1 PREDICTED: FXYD domain-containing ion transport regulator 6 isoform X2 [Gallus gallus]	27.37	2	0	2	0
Engine	Scans	File	Sequence	Theoretical m/z	Measured m/z	Delta m/z	Charge	E-value	Ion counts	Proteins
Xtandem	23118	KP_217432_11.mgf	IGGLVFAVVLFTVGILLILSR	550.846	550.847	0.0016	4	0.00019	b_ions=4;y_ions=8	4
Xtandem	30403	KP_217432_11.mgf	SLRIGGLVFAVVLFTVGILLILS+79.9663RR	698.917	698.918	0.00045	4	2.5e-06	b_ions=7;y_ions=10	4
NP_001026234.1 actin, alpha skeletal muscle [Gallus gallus]	27.85	28	0	10	0
Engine	Scans	File	Sequence	Theoretical m/z	Measured m/z	Delta m/z	Charge	E-value	Ion counts	Proteins
Xtandem	1054	KP_217432_11.mgf	AGFAGDDAPR	488.724	488.724	-0.00035	2	0.01	b_ions=5;y_ions=9	12
Xtandem	267	KP_217432_11.mgf	AGFAGDDAPR	488.724	488.724	-0.00085	2	6.1e-06	b_ions=6;y_ions=10	12
Xtandem	3452	KP_217432_11.mgf	AGFAGDDAPR	488.724	488.724	-0.00035	2	0.0015	b_ions=6;y_ions=10	12
Xtandem	3615	KP_217432_11.mgf	AGFAGDDAPR	488.724	488.724	0.00015	2	0.003	b_ions=6;y_ions=9	12
Xtandem	3764	KP_217432_11.mgf	AGFAGDDAPR	488.724	488.724	-0.00085	2	0.0056	b_ions=6;y_ions=9	12
Xtandem	3906	KP_217432_11.mgf	AGFAGDDAPR	488.724	488.724	-0.00085	2	0.00042	b_ions=6;y_ions=10	12
Xtandem	576	KP_217432_11.mgf	AGFAGDDAPR	488.724	488.724	-0.00085	2	0.0023	b_ions=6;y_ions=10	12
Xtandem	742	KP_217432_11.mgf	AGFAGDDAPR	488.724	488.724	-0.00085	2	0.004	b_ions=6;y_ions=10	12
Xtandem	900	KP_217432_11.mgf	AGFAGDDAPR	488.724	488.724	-0.00085	2	0.0081	b_ions=5;y_ions=9	12
Xtandem	11115	KP_217432_11.mgf	AVFPSIVGRPR	599.853	599.85	-0.00295	2	1.9e-05	b_ions=2;y_ions=11	12
Xtandem	11306	KP_217432_11.mgf	AVFPSIVGRPR	599.853	599.85	-0.00295	2	4.6e-10	b_ions=7;y_ions=12	12
Xtandem	11495	KP_217432_11.mgf	AVFPSIVGRPR	599.853	599.85	-0.00295	2	1.2e-07	b_ions=7;y_ions=12	12
Xtandem	1113	KP_217432_11.mgf	DSYVGDEAQSKR	677.812	678.31	0.498	2	0.0007	b_ions=3;y_ions=7	12
Xtandem	1133	KP_217432_11.mgf	DSYVGDEAQSKR	677.812	677.81	-0.0019	2	0.0004	b_ions=1;y_ions=10	12
Xtandem	683	KP_217432_11.mgf	DSYVGDEAQSKR	677.812	677.81	-0.0019	2	0.00026	b_ions=4;y_ions=9	12
Xtandem	833	KP_217432_11.mgf	DSYVGDEAQSKR	677.812	677.81	-0.0019	2	0.0011	b_ions=3;y_ions=9	12
Xtandem	11321	KP_217432_11.mgf	FPSIVGRPR	514.8	514.8	-0.0002	2	0.00053	b_ions=6;y_ions=8	12
Xtandem	6333	KP_217432_11.mgf	HQGVMVGMGQKDSYVGDEAQSK	784.359	784.363	0.004666	3	0.00013	b_ions=8;y_ions=11	12
Xtandem	6373	KP_217432_11.mgf	HQGVMVGMGQKDSYVGDEAQSK	784.359	784.693	0.334666	3	6.7e-05	b_ions=7;y_ions=11	12
Xtandem	271	KP_217432_11.mgf	HQGVMVGMGQKDSYVGDEAQSKR	627.544	627.543	-0.00175	4	1.4e-08	b_ions=11;y_ions=23	12
Xtandem	10064	KP_217432_11.mgf	IWHHTFYNELR	758.375	758.375	0.0002	2	5.3e-05	b_ions=4;y_ions=10	7
Xtandem	10116	KP_217432_11.mgf	IWHHTFYNELR	505.917	505.917	0.000134	3	1e-05	b_ions=12;y_ions=13	7
Xtandem	10307	KP_217432_11.mgf	IWHHTFYNELR	505.917	505.917	0.000134	3	0.00033	b_ions=9;y_ions=12	7
Xtandem	9929	KP_217432_11.mgf	IWHHTFYNELR	505.917	505.917	0.000134	3	0.009	b_ions=8;y_ions=11	7
Xtandem	9428	KP_217432_11.mgf	MQKEITALAPSTMK	774.906	774.905	-0.0014	2	6.7e-10	b_ions=9;y_ions=10	11
Xtandem	9618	KP_217432_11.mgf	MQKEITALAPSTMK	774.906	774.905	-0.0014	2	1.2e-08	b_ions=9;y_ions=10	11
Xtandem	17523	KP_217432_11.mgf	SYELPDGQVITIGNER	895.946	895.95	0.004	2	1.1e-11	b_ions=7;y_ions=14	12
Xtandem	16137	KP_217432_11.mgf	YPIEHGIITNWDDMEK	654.304	654.303	-0.000467	3	0.00017	b_ions=10;y_ions=11	8
XP_015132475.1 PREDICTED: collagen alpha-3(IV) chain [Gallus gallus]	2.88	2	2	2	2
Engine	Scans	File	Sequence	Theoretical m/z	Measured m/z	Delta m/z	Charge	E-value	Ion counts	Proteins
Xtandem	18419	KP_217432_11.mgf	DGNSGLRGDP+15.9949GSSGVPGDPGFPGKPAECLTGLP+15.9949GLPGVQGATGPPGR	1097.03	1097.27	0.242	4	1.5e-07	b_ions=4;y_ions=8	1
Xtandem	2666	KP_217432_11.mgf	GDRGQP+15.9949GLPGN+0.9840PGLPG	753.367	753.39	0.0225	2	0.0069	b_ions=3;y_ions=8	1
XP_015130801.1 PREDICTED: Ig lambda chain V-1 region isoform X2 [Gallus gallus]	50.22	15	0	7	0
Engine	Scans	File	Sequence	Theoretical m/z	Measured m/z	Delta m/z	Charge	E-value	Ion counts	Proteins
Xtandem	5861	KP_217432_11.mgf	ALTQPSSVSANPGETVK	843.435	843.435	-0.00045	2	3.3e-06	b_ions=6;y_ions=10	6
Xtandem	6029	KP_217432_11.mgf	ALTQPSSVSANPGETVK	843.435	843.435	-0.00045	2	1.1e-06	b_ions=6;y_ions=10	6
Xtandem	6071	KP_217432_11.mgf	ALTQPSSVSANPGETVK	843.436	843.46	0.0245	2	0.0047	b_ions=5;y_ions=6	6
Xtandem	14951	KP_217432_11.mgf	APGSAPVTLIYDNTNRPSNIPSR	814.086	814.087	0.000567	3	6.9e-06	b_ions=5;y_ions=12	6
Xtandem	15257	KP_217432_11.mgf	AP+15.9949GSAPVTLIYDNTNRPSN+0.9840IPSR	819.746	819.75	0.004333	3	0.00017	b_ions=6;y_ions=14	6
Xtandem	15343	KP_217432_11.mgf	APGSAPVTLIYDNTNRPSN+0.9840IPSR	814.414	814.413	-0.0008	3	2.1e-06	b_ions=7;y_ions=14	6
Xtandem	13821	KP_217432_11.mgf	C+57.0215SGDRSYYGWYQQK	899.383	899.395	0.0125	2	0.0026	b_ions=5;y_ions=8	6
Xtandem	18209	KP_217432_11.mgf	QSNSQYMASSYLSLSASDWSSHETYTC+57.0215R	1082.79	1082.79	-0.001433	3	5.4e-09	b_ions=4;y_ions=19	6
Xtandem	17384	KP_217432_11.mgf	SGETTAPQRQSNSQYMASSYLSLSASDWSSHETYTC+57.0215R	1044.2	1044.45	0.24875	4	0.0063	b_ions=11;y_ions=20	6
Xtandem	11743	KP_217432_11.mgf	SYYGWYQQK	611.777	612.275	0.4985	2	0.00046	b_ions=7;y_ions=7	6
Xtandem	16341	KP_217432_11.mgf	VAPTITLFPPSKEELNEATK	1093.09	1093.09	-0.00275	2	0.0006	b_ions=6;y_ions=7	6
Xtandem	16568	KP_217432_11.mgf	VAPTITLFPPSKEELNEATK	1093.09	1093.09	0.00225	2	8.5e-07	b_ions=5;y_ions=12	6
Xtandem	16721	KP_217432_11.mgf	VAPTITLFPPSKEELNEATK	729.058	729.06	0.0015	3	9.7e-05	b_ions=4;y_ions=9	6
Xtandem	17307	KP_217432_11.mgf	VAPTITLFPPSKEELNEATK	729.058	729.06	0.0015	3	8.3e-05	b_ions=9;y_ions=10	6
Xtandem	17501	KP_217432_11.mgf	VAPTITLFPPSKEELNEATK	729.058	729.06	0.0015	3	0.00035	b_ions=5;y_ions=11	6
XP_425458.2 PREDICTED: histone H4 [Gallus gallus]	45.63	17	0	7	0
Engine	Scans	File	Sequence	Theoretical m/z	Measured m/z	Delta m/z	Charge	E-value	Ion counts	Proteins
Xtandem	6389	KP_217432_11.mgf	DNIQGITKPAIR	442.585	442.583	-0.001334	3	0.00088	b_ions=9;y_ions=10	7
Xtandem	6398	KP_217432_11.mgf	DNIQGITKPAIR	663.377	663.375	-0.002	2	1.5e-08	b_ions=8;y_ions=10	7
Xtandem	6575	KP_217432_11.mgf	DNIQGITKPAIR	663.377	663.375	-0.002	2	6.4e-10	b_ions=8;y_ions=12	7
Xtandem	6741	KP_217432_11.mgf	DNIQGITKPAIR	442.585	442.583	-0.001334	3	0.0052	b_ions=6;y_ions=9	7
Xtandem	6749	KP_217432_11.mgf	DNIQGITKPAIR	663.377	663.375	-0.002	2	7.2e-10	b_ions=7;y_ions=12	7
Xtandem	6913	KP_217432_11.mgf	DNIQGITKPAIR	442.585	442.583	-0.001334	3	4.9e-06	b_ions=8;y_ions=12	7
Xtandem	6920	KP_217432_11.mgf	DNIQGITKPAIR	663.377	663.375	-0.002	2	3e-10	b_ions=7;y_ions=12	7
Xtandem	7191	KP_217432_11.mgf	DNIQGITKPAIR	663.377	663.375	-0.002	2	2e-05	b_ions=7;y_ions=10	7
Xtandem	7453	KP_217432_11.mgf	DNIQGITKPAIR	663.377	663.375	-0.002	2	0.00034	b_ions=5;y_ions=9	7
Xtandem	8109	KP_217432_11.mgf	DNIQGITKPAIR	663.377	663.375	-0.002	2	0.0015	b_ions=4;y_ions=9	7
Xtandem	266	KP_217432_11.mgf	DNIQGITKPAIRR	494.618	494.617	-0.0017	3	0.0069	b_ions=8;y_ions=10	7
Xtandem	528	KP_217432_11.mgf	DNIQGITKPAIRR	494.618	494.617	-0.0017	3	0.002	b_ions=4;y_ions=12	7
Xtandem	15932	KP_217432_11.mgf	KTVTAMDVVYALKR	532.3	532.3	0.000367	3	1.9e-07	b_ions=8;y_ions=17	7
Xtandem	15381	KP_217432_11.mgf	RKTVTAMDVVYALK	532.3	532.3	0.000367	3	4.6e-06	b_ions=11;y_ions=11	7
Xtandem	18765	KP_217432_11.mgf	TVTAMDVVYALK	655.851	655.85	-0.00145	2	0.00049	b_ions=5;y_ions=8	7
Xtandem	17508	KP_217432_11.mgf	TVTAMDVVYALKR	733.902	733.9	-0.002	2	2.9e-07	b_ions=4;y_ions=13	7
Xtandem	21489	KP_217432_11.mgf	VFLENVIRDAVTYTEHAK	702.368	702.7	0.332333	3	0.00036	b_ions=9;y_ions=10	7
NP_001025924.1 histone H2A.J [Gallus gallus]	40.31	19	0	8	0
Engine	Scans	File	Sequence	Theoretical m/z	Measured m/z	Delta m/z	Charge	E-value	Ion counts	Proteins
Xtandem	12384	KP_217432_11.mgf	AGLQFPVGR	472.766	472.765	-0.00035	2	0.0073	b_ions=6;y_ions=9	13
Xtandem	24447	KP_217432_11.mgf	E-18.0106LNKLLGKVTIAQGGVLP+15.9949N+0.9840IQ+0.9840AVLLPK	707.418	707.678	0.25975	4	5.9e-07	b_ions=11;y_ions=6	10
Xtandem	7878	KP_217432_11.mgf	HLQLAIRNDEELNK	564.968	564.967	-0.001066	3	0.00038	b_ions=9;y_ions=12	11
Xtandem	8065	KP_217432_11.mgf	HLQLAIRNDEELNK	564.968	564.967	-0.001066	3	0.00028	b_ions=10;y_ions=11	11
Xtandem	8075	KP_217432_11.mgf	HLQLAIRNDEELNK	846.952	846.95	-0.0016	2	1.6e-05	b_ions=8;y_ions=9	11
Xtandem	9706	KP_217432_11.mgf	HLQ+0.9840LAIRNDEELNK	565.296	565.293	-0.0024	3	0.0023	b_ions=8;y_ions=10	11
Xtandem	16206	KP_217432_11.mgf	HLQLAIRNDEELNKLLGK	702.063	702.063	0.000766	3	4.1e-06	b_ions=12;y_ions=11	10
Xtandem	16250	KP_217432_11.mgf	HLQLAIRNDEELNKLLGK	1052.59	1052.59	-0.00385	2	8.2e-07	b_ions=10;y_ions=8	10
Xtandem	16397	KP_217432_11.mgf	HLQLAIRNDEELNKLLGK	702.063	702.063	0.000766	3	2.8e-05	b_ions=10;y_ions=11	10
Xtandem	12429	KP_217432_11.mgf	NDEELNKLLGK	636.84	636.835	-0.0049	2	0.00016	b_ions=7;y_ions=10	10
Xtandem	12614	KP_217432_11.mgf	NDEELNKLLGK	636.84	636.84	0.0001	2	1.9e-05	b_ions=9;y_ions=9	10
Xtandem	15312	KP_217432_11.mgf	N+0.9840DEELNKLLGK	637.332	637.335	0.0031	2	2.8e-05	b_ions=7;y_ions=10	10
Xtandem	8708	KP_217432_11.mgf	SSRAGLQFPVGR	637.848	637.85	0.0016	2	0.00031	b_ions=7;y_ions=8	11
Xtandem	8818	KP_217432_11.mgf	SSRAGLQFPVGR	425.566	425.567	0.001067	3	0.00034	b_ions=10;y_ions=10	11
Xtandem	8896	KP_217432_11.mgf	SSRAGLQFPVGR	637.848	637.85	0.0016	2	2.9e-05	b_ions=6;y_ions=9	11
Xtandem	8924	KP_217432_11.mgf	SSRAGLQFPVGR	637.848	638.35	0.5015	2	0.00012	b_ions=7;y_ions=8	11
Xtandem	9003	KP_217432_11.mgf	SSRAGLQFPVGR	425.566	425.567	0.001067	3	0.0096	b_ions=8;y_ions=9	11
Xtandem	21313	KP_217432_11.mgf	VTIAQGGVLPNIQAVLLPK	966.085	966.085	0.0004	2	0.0013	b_ions=5;y_ions=7	10
Xtandem	19841	KP_217432_11.mgf	VTIAQGGVLPNIQAVLLPKK	687.088	687.09	0.001933	3	2e-11	b_ions=8;y_ions=16	10
XP_015141154.1 PREDICTED: transmembrane protein 156 isoform X2 [Gallus gallus]	8.64	2	0	2	0
Engine	Scans	File	Sequence	Theoretical m/z	Measured m/z	Delta m/z	Charge	E-value	Ion counts	Proteins
Xtandem	23555	KP_217432_11.mgf	IIWLSMIP+15.9949VVIVLTVSVVIYK	601.114	601.625	0.51125	4	1e-05	b_ions=6;y_ions=5	5
Xtandem	28996	KP_217432_11.mgf	M+31.9898TKIIWLSMIPVVIVLTVSVVIYKIVR	787.222	787.22	-0.001575	4	1.4e-06	b_ions=4;y_ions=4	5
XP_015144618.1 PREDICTED: fibronectin isoform X4 [Gallus gallus]	2.93	14	0	7	0
Engine	Scans	File	Sequence	Theoretical m/z	Measured m/z	Delta m/z	Charge	E-value	Ion counts	Proteins
Xtandem	17641	KP_217432_11.mgf	FGFC+57.0215PMAAHEEIC+57.0215TTNDGIMYR	874.036	874.033	-0.003067	3	4.6e-05	b_ions=8;y_ions=13	6
Xtandem	6017	KP_217432_11.mgf	FTNVGPDTMR	569.268	569.265	-0.00305	2	0.00056	b_ions=5;y_ions=9	6
Xtandem	6194	KP_217432_11.mgf	FTNVGPDTMR	569.268	569.265	-0.00305	2	0.00011	b_ions=5;y_ions=8	6
Xtandem	14532	KP_217432_11.mgf	IYLYTLNENAR	685.356	685.355	-0.00075	2	1.1e-08	b_ions=8;y_ions=10	6
Xtandem	15690	KP_217432_11.mgf	TFYQIGDSWEK	687.319	687.32	0.0012	2	8.6e-08	b_ions=7;y_ions=10	6
Xtandem	2368	KP_217432_11.mgf	TFYSC+57.0215TTEGR	611.26	611.26	-0.00045	2	5.4e-06	b_ions=5;y_ions=10	6
Xtandem	2499	KP_217432_11.mgf	TFYSC+57.0215TTEGR	611.26	611.26	-0.00045	2	0.00025	b_ions=5;y_ions=9	6
Xtandem	2894	KP_217432_11.mgf	TFYSC+57.0215TTEGR	611.26	611.26	-0.00045	2	0.0016	b_ions=6;y_ions=8	6
Xtandem	3030	KP_217432_11.mgf	TFYSC+57.0215TTEGR	611.26	611.26	-0.00045	2	2.5e-05	b_ions=5;y_ions=10	6
Xtandem	3173	KP_217432_11.mgf	TFYSC+57.0215TTEGR	611.26	611.26	-0.00045	2	0.00071	b_ions=3;y_ions=9	6
Xtandem	3324	KP_217432_11.mgf	TFYSC+57.0215TTEGR	611.26	611.26	-0.00045	2	8.3e-05	b_ions=6;y_ions=7	6
Xtandem	3471	KP_217432_11.mgf	TFYSC+57.0215TTEGR	611.26	611.26	-0.00045	2	0.0074	b_ions=3;y_ions=8	6
Xtandem	13758	KP_217432_11.mgf	WLPSSSPVTGYR	675.343	675.34	-0.00265	2	0.0059	b_ions=3;y_ions=8	6
Xtandem	420	KP_217432_11.mgf	YQC+57.0215YC+57.0215YGR	585.225	585.225	-0.00035	2	0.00096	b_ions=5;y_ions=7	6
NP_001026653.2 histone H3.2 [Gallus gallus]	20.59	8	0	5	0
Engine	Scans	File	Sequence	Theoretical m/z	Measured m/z	Delta m/z	Charge	E-value	Ion counts	Proteins
Xtandem	9499	KP_217432_11.mgf	EIAQDFKTDLR	668.345	668.345	-0.00035	2	0.00017	b_ions=5;y_ions=10	11
Xtandem	9526	KP_217432_11.mgf	EIAQDFKTDLR	445.897	445.897	-0.000233	3	0.0037	b_ions=2;y_ions=13	11
Xtandem	9686	KP_217432_11.mgf	EIAQDFKTDLR	668.345	668.345	-0.00035	2	3.7e-05	b_ions=5;y_ions=11	11
Xtandem	4405	KP_217432_11.mgf	KLPFQR	394.739	394.738	-0.0011	2	0.0072	b_ions=3;y_ions=7	11
Xtandem	5215	KP_217432_11.mgf	KLPFQR	394.739	394.738	-0.0011	2	0.0066	b_ions=3;y_ions=7	11
Xtandem	14416	KP_217432_11.mgf	LVREIAQDFKTDLR	568.648	568.65	0.0019	3	0.0029	b_ions=9;y_ions=9	11
Xtandem	7325	KP_217432_11.mgf	STELLIR	416.247	416.247	-0.00045	2	0.0038	b_ions=5;y_ions=7	11
Xtandem	6217	KP_217432_11.mgf	YQKSTELLIR	625.855	625.855	-0.00035	2	9.2e-06	b_ions=6;y_ions=9	11
NP_001305921.1 interleukin enhancer-binding factor 3 [Gallus gallus]	6.27	3	0	2	0
Engine	Scans	File	Sequence	Theoretical m/z	Measured m/z	Delta m/z	Charge	E-value	Ion counts	Proteins
Xtandem	10044	KP_217432_11.mgf	AVSDWIDEQEKVGGEQ+0.9840AEAEAMET+79.9663AAEEEN+0.9840K	869.606	869.61	0.0035	4	3.2e-08	b_ions=10;y_ions=8	2
Xtandem	18725	KP_217432_11.mgf	HSAVYPTQ+0.9840EELEAVQNMVSHTER	886.077	886.08	0.003	3	4.2e-09	b_ions=7;y_ions=17	2
Xtandem	18749	KP_217432_11.mgf	HSAVYPTQEELEAVQNMVSHTER	885.749	885.747	-0.0024	3	1.2e-06	b_ions=9;y_ions=14	2
XP_015153544.1 PREDICTED: FXYD domain-containing ion transport regulator 6 isoform X1 [Gallus gallus]	7.83	3	1	3	1
Engine	Scans	File	Sequence	Theoretical m/z	Measured m/z	Delta m/z	Charge	E-value	Ion counts	Proteins
Xtandem	2371	KP_217432_11.mgf	ARCPPGSRSAP+15.9949PGPAR	531.603	532.263	0.660666	3	0.0047	b_ions=1;y_ions=9	1
Xtandem	23118	KP_217432_11.mgf	IGGLVFAVVLFTVGILLILSR	550.846	550.847	0.0016	4	0.00019	b_ions=4;y_ions=8	4
Xtandem	30403	KP_217432_11.mgf	SLRIGGLVFAVVLFTVGILLILS+79.9663RR	698.917	698.918	0.00045	4	2.5e-06	b_ions=7;y_ions=10	4
XP_015130804.1 PREDICTED: Ig lambda chain V-1 region isoform X5 [Gallus gallus]	50.44	15	0	7	0
Engine	Scans	File	Sequence	Theoretical m/z	Measured m/z	Delta m/z	Charge	E-value	Ion counts	Proteins
Xtandem	5861	KP_217432_11.mgf	ALTQPSSVSANPGETVK	843.435	843.435	-0.00045	2	3.3e-06	b_ions=6;y_ions=10	6
Xtandem	6029	KP_217432_11.mgf	ALTQPSSVSANPGETVK	843.435	843.435	-0.00045	2	1.1e-06	b_ions=6;y_ions=10	6
Xtandem	6071	KP_217432_11.mgf	ALTQPSSVSANPGETVK	843.436	843.46	0.0245	2	0.0047	b_ions=5;y_ions=6	6
Xtandem	14951	KP_217432_11.mgf	APGSAPVTLIYDNTNRPSNIPSR	814.086	814.087	0.000567	3	6.9e-06	b_ions=5;y_ions=12	6
Xtandem	15257	KP_217432_11.mgf	AP+15.9949GSAPVTLIYDNTNRPSN+0.9840IPSR	819.746	819.75	0.004333	3	0.00017	b_ions=6;y_ions=14	6
Xtandem	15343	KP_217432_11.mgf	APGSAPVTLIYDNTNRPSN+0.9840IPSR	814.414	814.413	-0.0008	3	2.1e-06	b_ions=7;y_ions=14	6
Xtandem	13821	KP_217432_11.mgf	C+57.0215SGDRSYYGWYQQK	899.383	899.395	0.0125	2	0.0026	b_ions=5;y_ions=8	6
Xtandem	18209	KP_217432_11.mgf	QSNSQYMASSYLSLSASDWSSHETYTC+57.0215R	1082.79	1082.79	-0.001433	3	5.4e-09	b_ions=4;y_ions=19	6
Xtandem	17384	KP_217432_11.mgf	SGETTAPQRQSNSQYMASSYLSLSASDWSSHETYTC+57.0215R	1044.2	1044.45	0.24875	4	0.0063	b_ions=11;y_ions=20	6
Xtandem	11743	KP_217432_11.mgf	SYYGWYQQK	611.777	612.275	0.4985	2	0.00046	b_ions=7;y_ions=7	6
Xtandem	16341	KP_217432_11.mgf	VAPTITLFPPSKEELNEATK	1093.09	1093.09	-0.00275	2	0.0006	b_ions=6;y_ions=7	6
Xtandem	16568	KP_217432_11.mgf	VAPTITLFPPSKEELNEATK	1093.09	1093.09	0.00225	2	8.5e-07	b_ions=5;y_ions=12	6
Xtandem	16721	KP_217432_11.mgf	VAPTITLFPPSKEELNEATK	729.058	729.06	0.0015	3	9.7e-05	b_ions=4;y_ions=9	6
Xtandem	17307	KP_217432_11.mgf	VAPTITLFPPSKEELNEATK	729.058	729.06	0.0015	3	8.3e-05	b_ions=9;y_ions=10	6
Xtandem	17501	KP_217432_11.mgf	VAPTITLFPPSKEELNEATK	729.058	729.06	0.0015	3	0.00035	b_ions=5;y_ions=11	6
XP_004942453.1 PREDICTED: collagen alpha-2(V) chain isoform X2 [Gallus gallus]	3.41	5	0	4	0
Engine	Scans	File	Sequence	Theoretical m/z	Measured m/z	Delta m/z	Charge	E-value	Ion counts	Proteins
Xtandem	2211	KP_217432_11.mgf	GIVGMP+15.9949GQR	465.741	465.74	-0.001	2	0.0049	b_ions=5;y_ions=6	3
Xtandem	10229	KP_217432_11.mgf	GQPGDPGVPGFKGEAGPKGEPGPQGP	604.293	604.548	0.254	4	0.0087	b_ions=9;y_ions=10	3
Xtandem	7993	KP_217432_11.mgf	KGQKGEPGIVPPVSGIR	573.664	573.667	0.0028	3	2.5e-10	b_ions=11;y_ions=13	3
Xtandem	12969	KP_217432_11.mgf	LGPLGGP+15.9949GEDGRP+15.9949GPAGSIGIR	688.023	688.023	0.000666	3	0.00011	b_ions=6;y_ions=12	3
Xtandem	13757	KP_217432_11.mgf	LGPLGGP+15.9949GEDGRPGPAGSIGIR	682.691	682.69	-0.001033	3	0.00077	b_ions=6;y_ions=11	3
XP_015142525.1 PREDICTED: midkine isoform X1 [Gallus gallus]	16.9	2	0	2	0
Engine	Scans	File	Sequence	Theoretical m/z	Measured m/z	Delta m/z	Charge	E-value	Ion counts	Proteins
Xtandem	23509	KP_217432_11.mgf	MQP+15.9949RGLLLLLALLLLAAAAEAAK	594.861	595.372	0.512	4	0.00068	b_ions=7;y_ions=5	4
Xtandem	23358	KP_217432_11.mgf	P+15.9949RGLLLLLALLLLAAAAEAAKAK	579.869	579.862	-0.00625	4	0.00015	b_ions=6;y_ions=7	4
NP_001072949.1 actin, alpha cardiac muscle 1 [Gallus gallus]	27.85	28	0	10	0
Engine	Scans	File	Sequence	Theoretical m/z	Measured m/z	Delta m/z	Charge	E-value	Ion counts	Proteins
Xtandem	1054	KP_217432_11.mgf	AGFAGDDAPR	488.724	488.724	-0.00035	2	0.01	b_ions=5;y_ions=9	12
Xtandem	267	KP_217432_11.mgf	AGFAGDDAPR	488.724	488.724	-0.00085	2	6.1e-06	b_ions=6;y_ions=10	12
Xtandem	3452	KP_217432_11.mgf	AGFAGDDAPR	488.724	488.724	-0.00035	2	0.0015	b_ions=6;y_ions=10	12
Xtandem	3615	KP_217432_11.mgf	AGFAGDDAPR	488.724	488.724	0.00015	2	0.003	b_ions=6;y_ions=9	12
Xtandem	3764	KP_217432_11.mgf	AGFAGDDAPR	488.724	488.724	-0.00085	2	0.0056	b_ions=6;y_ions=9	12
Xtandem	3906	KP_217432_11.mgf	AGFAGDDAPR	488.724	488.724	-0.00085	2	0.00042	b_ions=6;y_ions=10	12
Xtandem	576	KP_217432_11.mgf	AGFAGDDAPR	488.724	488.724	-0.00085	2	0.0023	b_ions=6;y_ions=10	12
Xtandem	742	KP_217432_11.mgf	AGFAGDDAPR	488.724	488.724	-0.00085	2	0.004	b_ions=6;y_ions=10	12
Xtandem	900	KP_217432_11.mgf	AGFAGDDAPR	488.724	488.724	-0.00085	2	0.0081	b_ions=5;y_ions=9	12
Xtandem	11115	KP_217432_11.mgf	AVFPSIVGRPR	599.853	599.85	-0.00295	2	1.9e-05	b_ions=2;y_ions=11	12
Xtandem	11306	KP_217432_11.mgf	AVFPSIVGRPR	599.853	599.85	-0.00295	2	4.6e-10	b_ions=7;y_ions=12	12
Xtandem	11495	KP_217432_11.mgf	AVFPSIVGRPR	599.853	599.85	-0.00295	2	1.2e-07	b_ions=7;y_ions=12	12
Xtandem	1113	KP_217432_11.mgf	DSYVGDEAQSKR	677.812	678.31	0.498	2	0.0007	b_ions=3;y_ions=7	12
Xtandem	1133	KP_217432_11.mgf	DSYVGDEAQSKR	677.812	677.81	-0.0019	2	0.0004	b_ions=1;y_ions=10	12
Xtandem	683	KP_217432_11.mgf	DSYVGDEAQSKR	677.812	677.81	-0.0019	2	0.00026	b_ions=4;y_ions=9	12
Xtandem	833	KP_217432_11.mgf	DSYVGDEAQSKR	677.812	677.81	-0.0019	2	0.0011	b_ions=3;y_ions=9	12
Xtandem	11321	KP_217432_11.mgf	FPSIVGRPR	514.8	514.8	-0.0002	2	0.00053	b_ions=6;y_ions=8	12
Xtandem	6333	KP_217432_11.mgf	HQGVMVGMGQKDSYVGDEAQSK	784.359	784.363	0.004666	3	0.00013	b_ions=8;y_ions=11	12
Xtandem	6373	KP_217432_11.mgf	HQGVMVGMGQKDSYVGDEAQSK	784.359	784.693	0.334666	3	6.7e-05	b_ions=7;y_ions=11	12
Xtandem	271	KP_217432_11.mgf	HQGVMVGMGQKDSYVGDEAQSKR	627.544	627.543	-0.00175	4	1.4e-08	b_ions=11;y_ions=23	12
Xtandem	10064	KP_217432_11.mgf	IWHHTFYNELR	758.375	758.375	0.0002	2	5.3e-05	b_ions=4;y_ions=10	7
Xtandem	10116	KP_217432_11.mgf	IWHHTFYNELR	505.917	505.917	0.000134	3	1e-05	b_ions=12;y_ions=13	7
Xtandem	10307	KP_217432_11.mgf	IWHHTFYNELR	505.917	505.917	0.000134	3	0.00033	b_ions=9;y_ions=12	7
Xtandem	9929	KP_217432_11.mgf	IWHHTFYNELR	505.917	505.917	0.000134	3	0.009	b_ions=8;y_ions=11	7
Xtandem	9428	KP_217432_11.mgf	MQKEITALAPSTMK	774.906	774.905	-0.0014	2	6.7e-10	b_ions=9;y_ions=10	11
Xtandem	9618	KP_217432_11.mgf	MQKEITALAPSTMK	774.906	774.905	-0.0014	2	1.2e-08	b_ions=9;y_ions=10	11
Xtandem	17523	KP_217432_11.mgf	SYELPDGQVITIGNER	895.946	895.95	0.004	2	1.1e-11	b_ions=7;y_ions=14	12
Xtandem	16137	KP_217432_11.mgf	YPIEHGIITNWDDMEK	654.304	654.303	-0.000467	3	0.00017	b_ions=10;y_ions=11	8
NP_001268438.1 histone cluster 1 H3 family member h [Gallus gallus]	20.59	8	0	5	0
Engine	Scans	File	Sequence	Theoretical m/z	Measured m/z	Delta m/z	Charge	E-value	Ion counts	Proteins
Xtandem	9499	KP_217432_11.mgf	EIAQDFKTDLR	668.345	668.345	-0.00035	2	0.00017	b_ions=5;y_ions=10	11
Xtandem	9526	KP_217432_11.mgf	EIAQDFKTDLR	445.897	445.897	-0.000233	3	0.0037	b_ions=2;y_ions=13	11
Xtandem	9686	KP_217432_11.mgf	EIAQDFKTDLR	668.345	668.345	-0.00035	2	3.7e-05	b_ions=5;y_ions=11	11
Xtandem	4405	KP_217432_11.mgf	KLPFQR	394.739	394.738	-0.0011	2	0.0072	b_ions=3;y_ions=7	11
Xtandem	5215	KP_217432_11.mgf	KLPFQR	394.739	394.738	-0.0011	2	0.0066	b_ions=3;y_ions=7	11
Xtandem	14416	KP_217432_11.mgf	LVREIAQDFKTDLR	568.648	568.65	0.0019	3	0.0029	b_ions=9;y_ions=9	11
Xtandem	7325	KP_217432_11.mgf	STELLIR	416.247	416.247	-0.00045	2	0.0038	b_ions=5;y_ions=7	11
Xtandem	6217	KP_217432_11.mgf	YQKSTELLIR	625.855	625.855	-0.00035	2	9.2e-06	b_ions=6;y_ions=9	11
XP_015132535.1 PREDICTED: calsyntenin-2 isoform X1 [Gallus gallus]	6.09	7	7	7	7
Engine	Scans	File	Sequence	Theoretical m/z	Measured m/z	Delta m/z	Charge	E-value	Ion counts	Proteins
Xtandem	24534	KP_217432_11.mgf	C+57.0215GGPAALLLLLLLLLGPLLGP+15.9949PGCLLAAKV	738.944	739.447	0.5035	4	5.7e-07	b_ions=11;y_ions=5	1
Xtandem	24381	KP_217432_11.mgf	GGP+15.9949AALLLLLLLLLGP+15.9949LLGP+15.9949PGC+57.0215LLAAK	696.422	696.673	0.2505	4	0.0026	b_ions=11;y_ions=7	1
Xtandem	24827	KP_217432_11.mgf	GGP+15.9949AALLLLLLLLLGPLLGPPGC+57.0215LLAAKVNK	773.726	773.972	0.24625	4	1.1e-05	b_ions=8;y_ions=8	1
Xtandem	24620	KP_217432_11.mgf	RC+57.0215GGPAALLLLLLLLLGPLLGPPGCLLAAK	749.203	749.465	0.2615	4	0.00093	b_ions=5;y_ions=5	1
Xtandem	24354	KP_217432_11.mgf	R+42.0106RCGGPAALLLLLLLLLGP+15.9949LLGPPGC+57.0215L	706.917	707.433	0.51575	4	4.6e-06	b_ions=7;y_ions=4	1
Xtandem	32817	KP_217432_11.mgf	RRCGGPAALLLLLLLLLGP+15.9949LLGP+15.9949PGCLL	714.428	714.42	-0.0085	4	1.9e-08	b_ions=5;y_ions=7	1
Xtandem	30816	KP_217432_11.mgf	TVVIAICVSVLISIIAVGVY+79.9663RIR	635.116	635.375	0.2585	4	0.00033	b_ions=8;y_ions=12	1
NP_001026769.1 tubulin beta-4 chain [Gallus gallus]	6.9	5	0	4	0
Engine	Scans	File	Sequence	Theoretical m/z	Measured m/z	Delta m/z	Charge	E-value	Ion counts	Proteins
Xtandem	20966	KP_217432_11.mgf	GHYTEGAELVDSVLDVVR	653.661	653.657	-0.004066	3	0.00094	b_ions=9;y_ions=12	6
Xtandem	20994	KP_217432_11.mgf	GHYTEGAELVDSVLDVVR	979.991	980.495	0.504	2	0.00052	b_ions=3;y_ions=10	6
Xtandem	19916	KP_217432_11.mgf	GHYTEGAELVDSVLDVVRK	696.359	696.36	0.000933	3	3.8e-07	b_ions=11;y_ions=13	6
Xtandem	14564	KP_217432_11.mgf	IMNTFSVVPSPK	660.352	660.35	-0.0016	2	8.2e-09	b_ions=6;y_ions=11	5
Xtandem	16662	KP_217432_11.mgf	LAVNMVPFPR	572.317	572.315	-0.00235	2	4.4e-07	b_ions=7;y_ions=10	10
NP_001026251.2 arginine/serine-rich protein PNISR [Gallus gallus]	3.57	2	0	2	0
Engine	Scans	File	Sequence	Theoretical m/z	Measured m/z	Delta m/z	Charge	E-value	Ion counts	Proteins
Xtandem	16379	KP_217432_11.mgf	AP+15.9949AKQLAQ+0.9840SSALASLTGLGGLGGYGSGD	855.428	855.42	-0.008	3	0.0062	b_ions=8;y_ions=11	6
Xtandem	15726	KP_217432_11.mgf	SPIAMP+15.9949VKQEPPQ+0.9840IDAVKR	531.034	531.035	0.000575	4	0.001	b_ions=10;y_ions=10	6
NP_001004375.1 hemoglobin subunit alpha-D [Gallus gallus]	46.1	6	6	4	4
Engine	Scans	File	Sequence	Theoretical m/z	Measured m/z	Delta m/z	Charge	E-value	Ion counts	Proteins
Xtandem	7760	KP_217432_11.mgf	AASHQEEFGAEALTR	539.589	539.92	0.331	3	0.0044	b_ions=9;y_ions=6	1
Xtandem	7955	KP_217432_11.mgf	AASHQEEFGAEALTR	539.589	539.587	-0.002233	3	7.4e-07	b_ions=11;y_ions=11	1
Xtandem	10907	KP_217432_11.mgf	LLSQ+0.9840C+57.0215IQVVLAVHMGKDYTP+15.9949EVHAAFDK	797.399	797.393	-0.00675	4	2.9e-09	b_ions=3;y_ions=7	1
Xtandem	6893	KP_217432_11.mgf	MFTTYPQTK	558.77	558.77	0.0001	2	0.0067	b_ions=5;y_ions=7	1
Xtandem	8360	KP_217432_11.mgf	VLGALGNAVK	471.289	471.288	-0.00115	2	0.0079	b_ions=6;y_ions=8	1
Xtandem	8544	KP_217432_11.mgf	VLGALGNAVK	471.289	471.289	-0.00015	2	0.0069	b_ions=6;y_ions=8	1
XP_015132835.1 PREDICTED: complement component C6 isoform X1 [Gallus gallus]	3.96	4	0	3	0
Engine	Scans	File	Sequence	Theoretical m/z	Measured m/z	Delta m/z	Charge	E-value	Ion counts	Proteins
Xtandem	18376	KP_217432_11.mgf	KFESIPGVHLIGSGFHILSGESR	617.577	617.577	0.0001	4	0.0021	b_ions=12;y_ions=19	4
Xtandem	18458	KP_217432_11.mgf	KFESIPGVHLIGSGFHILSGESR	823.103	823.097	-0.006666	3	0.0032	b_ions=8;y_ions=12	4
Xtandem	10716	KP_217432_11.mgf	MDEYYNQNFC+57.0215DR	827.813	827.81	-0.00325	2	4.3e-05	b_ions=7;y_ions=8	4
Xtandem	2629	KP_217432_11.mgf	TVLIQ+0.9840LILLSLVVGSC+57.0215QG	479.274	479.78	0.5055	4	0.0095	b_ions=11;y_ions=7	4
XP_415554.1 PREDICTED: ectonucleoside triphosphate diphosphohydrolase 8 [Gallus gallus]	5.6	2	2	2	2
Engine	Scans	File	Sequence	Theoretical m/z	Measured m/z	Delta m/z	Charge	E-value	Ion counts	Proteins
Xtandem	24153	KP_217432_11.mgf	MRP+15.9949VRPAAALP+15.9949VLAGLAVLVTAALLLV	682.667	682.925	0.25775	4	0.00022	b_ions=6;y_ions=7	1
Xtandem	24507	KP_217432_11.mgf	M+42.0106+31.9898RPVRP+15.9949AAALP+15.9949VLAGLAVLVTAALLLVL	729.438	729.695	0.25675	4	6.9e-06	b_ions=8;y_ions=9	1
XP_015140093.1 PREDICTED: arginine/serine-rich protein PNISR isoform X1 [Gallus gallus]	3.53	2	0	2	0
Engine	Scans	File	Sequence	Theoretical m/z	Measured m/z	Delta m/z	Charge	E-value	Ion counts	Proteins
Xtandem	16379	KP_217432_11.mgf	AP+15.9949AKQLAQ+0.9840SSALASLTGLGGLGGYGSGD	855.428	855.42	-0.008	3	0.0062	b_ions=8;y_ions=11	6
Xtandem	15726	KP_217432_11.mgf	SPIAMP+15.9949VKQEPPQ+0.9840IDAVKR	531.034	531.035	0.000575	4	0.001	b_ions=10;y_ions=10	6
NP_990316.1 phosphoglycerate kinase [Gallus gallus]	10.31	3	3	3	3
Engine	Scans	File	Sequence	Theoretical m/z	Measured m/z	Delta m/z	Charge	E-value	Ion counts	Proteins
Xtandem	18486	KP_217432_11.mgf	AC+57.0215ANPANGSVILLENLR	906.472	906.475	0.00315	2	2.7e-08	b_ions=3;y_ions=14	1
Xtandem	13766	KP_217432_11.mgf	LGDVYVNDAFGTAHR	545.598	545.593	-0.004334	3	0.0022	b_ions=4;y_ions=9	1
Xtandem	15238	KP_217432_11.mgf	WNTEDKVSHVSTGGGASLELLEGK	838.749	838.75	0.000833	3	1e-15	b_ions=18;y_ions=17	1
XP_015133785.1 PREDICTED: septin-6 isoform X1 [Gallus gallus]	8.08	4	0	3	0
Engine	Scans	File	Sequence	Theoretical m/z	Measured m/z	Delta m/z	Charge	E-value	Ion counts	Proteins
Xtandem	12995	KP_217432_11.mgf	SLDDEVNAFK	569.271	569.27	-0.00135	2	0.00015	b_ions=7;y_ions=6	4
Xtandem	13027	KP_217432_11.mgf	SLDDEVNAFK	569.271	569.28	0.0085	2	0.00026	b_ions=8;y_ions=5	4
Xtandem	11992	KP_217432_11.mgf	SLDDEVNAFKQR	711.351	711.355	0.0038	2	1.3e-05	b_ions=4;y_ions=11	4
Xtandem	11410	KP_217432_11.mgf	TAAELLQSQAQQAGGSQTLKR	729.384	729.387	0.0024	3	0.00039	b_ions=7;y_ions=13	4
XP_015156089.1 PREDICTED: CD5 antigen-like isoform X2 [Gallus gallus]	22.42	4	0	3	0
Engine	Scans	File	Sequence	Theoretical m/z	Measured m/z	Delta m/z	Charge	E-value	Ion counts	Proteins
Xtandem	15429	KP_217432_11.mgf	ANMAVVC+57.0215QELGC+57.0215GEAQDLDGERPR	892.399	892.733	0.334333	3	5.4e-06	b_ions=6;y_ions=14	2
Xtandem	15436	KP_217432_11.mgf	ANMAVVC+57.0215QELGC+57.0215GEAQDLDGERPR	892.399	892.4	0.000833	3	1.3e-08	b_ions=7;y_ions=14	2
Xtandem	17264	KP_217432_11.mgf	FGPGVGHIWLDDVR	523.267	523.267	-0.000666	3	6.7e-05	b_ions=10;y_ions=10	2
Xtandem	12464	KP_217432_11.mgf	WGTVC+57.0215DDGWSR	669.777	669.78	0.0032	2	1.5e-05	b_ions=4;y_ions=10	2
XP_015129602.1 PREDICTED: LOW QUALITY PROTEIN: alpha-2-macroglobulin-like, partial [Gallus gallus]	18.2	14	0	9	0
Engine	Scans	File	Sequence	Theoretical m/z	Measured m/z	Delta m/z	Charge	E-value	Ion counts	Proteins
Xtandem	12476	KP_217432_11.mgf	AIGYLVSGYQR	613.827	613.825	-0.0016	2	2.2e-06	b_ions=7;y_ions=11	5
Xtandem	12659	KP_217432_11.mgf	AIGYLVSGYQR	613.827	613.825	-0.0016	2	1.9e-08	b_ions=8;y_ions=9	5
Xtandem	19216	KP_217432_11.mgf	ALLAYAFALAGKEEK	797.942	797.945	0.00285	2	9.1e-07	b_ions=9;y_ions=10	4
Xtandem	13339	KP_217432_11.mgf	DGSVHWQRPGKEPEADLPYYR	834.067	834.41	0.343	3	0.0074	b_ions=8;y_ions=10	4
Xtandem	18631	KP_217432_11.mgf	FSLLLPSNVVQDSGR	816.438	816.44	0.0022	2	0.00038	b_ions=4;y_ions=7	5
Xtandem	15590	KP_217432_11.mgf	MLSGFIPVK	496.282	496.281	-0.00145	2	0.0082	b_ions=5;y_ions=7	3
Xtandem	11543	KP_217432_11.mgf	Q-17.0266MNYKHPDGSYSTFGPR	656.624	656.627	0.003034	3	0.00016	b_ions=5;y_ions=12	4
Xtandem	4816	KP_217432_11.mgf	RKEFLSSLEK	412.898	412.897	-0.0017	3	0.0043	b_ions=8;y_ions=8	4
Xtandem	11003	KP_217432_11.mgf	SGGDFQQDFHVDPSNR	602.595	602.593	-0.0014	3	9.5e-05	b_ions=8;y_ions=11	4
Xtandem	11095	KP_217432_11.mgf	SGGDFQQDFHVDPSNR	903.392	903.89	0.498	2	7.5e-06	b_ions=4;y_ions=10	4
Xtandem	11110	KP_217432_11.mgf	SGGDFQQDFHVDPSNR	903.392	903.385	-0.0071	2	6.3e-09	b_ions=7;y_ions=10	4
Xtandem	11193	KP_217432_11.mgf	SGGDFQQDFHVDPSNR	602.595	602.593	-0.0014	3	1.5e-05	b_ions=8;y_ions=13	4
Xtandem	7864	KP_217432_11.mgf	SSGVLLNNAMK	567.299	567.295	-0.00435	2	0.00035	b_ions=7;y_ions=7	5
Xtandem	8047	KP_217432_11.mgf	SSGVLLNNAMK	567.299	567.3	0.00065	2	1.7e-08	b_ions=7;y_ions=10	5
NP_001074348.1 FXYD domain-containing ion transport regulator 6 precursor [Gallus gallus]	27.37	2	0	2	0
Engine	Scans	File	Sequence	Theoretical m/z	Measured m/z	Delta m/z	Charge	E-value	Ion counts	Proteins
Xtandem	23118	KP_217432_11.mgf	IGGLVFAVVLFTVGILLILSR	550.846	550.847	0.0016	4	0.00019	b_ions=4;y_ions=8	4
Xtandem	30403	KP_217432_11.mgf	SLRIGGLVFAVVLFTVGILLILS+79.9663RR	698.917	698.918	0.00045	4	2.5e-06	b_ions=7;y_ions=10	4
XP_004935463.1 PREDICTED: multidrug resistance-associated protein 7 isoform X5 [Gallus gallus]	3.15	3	0	3	0
Engine	Scans	File	Sequence	Theoretical m/z	Measured m/z	Delta m/z	Charge	E-value	Ion counts	Proteins
Xtandem	24485	KP_217432_11.mgf	LYLLYQQVGVAFLGGLALALLLVPINK	725.686	725.688	0.00175	4	9.4e-08	b_ions=8;y_ions=2	8
Xtandem	24142	KP_217432_11.mgf	Q-17.0266+0.9840VGVAFLGGLALALLLVP+15.9949INKVIANR	665.648	665.898	0.24975	4	2.6e-08	b_ions=8;y_ions=6	8
Xtandem	8596	KP_217432_11.mgf	SSLLAAITGELIK	439.261	439.587	0.325334	3	5.8e-07	b_ions=9;y_ions=5	8
XP_015152746.1 PREDICTED: LOW QUALITY PROTEIN: basement membrane-specific heparan sulfate proteoglycan core protein [Gallus gallus]	0.83	2	2	2	2
Engine	Scans	File	Sequence	Theoretical m/z	Measured m/z	Delta m/z	Charge	E-value	Ion counts	Proteins
Xtandem	20598	KP_217432_11.mgf	GVGQCGQSSPCLHAPCLHGGRCLPLPASSPPFR	833.148	833.158	0.0095	4	0.0032	b_ions=5;y_ions=10	1
Xtandem	8243	KP_217432_11.mgf	STSGLYLGTC+57.0215ER	672.313	672.31	-0.0032	2	9.6e-05	b_ions=4;y_ions=9	1
XP_015132682.1 PREDICTED: E3 ubiquitin-protein ligase MYCBP2 isoform X2 [Gallus gallus]	0.42	2	0	2	0
Engine	Scans	File	Sequence	Theoretical m/z	Measured m/z	Delta m/z	Charge	E-value	Ion counts	Proteins
Xtandem	22901	KP_217432_11.mgf	VKDPPKGMIPPGTQLIKPK	511.8	511.805	0.00525	4	2e-05	b_ions=5;y_ions=8	17
Xtandem	22933	KP_217432_11.mgf	VLRLLIP+15.9949VRIAQ+0.9840SLGFGP+15.9949K	528.319	528.832	0.51375	4	3e-05	b_ions=6;y_ions=9	17
XP_015132701.1 PREDICTED: E3 ubiquitin-protein ligase MYCBP2 isoform X7 [Gallus gallus]	0.42	2	0	2	0
Engine	Scans	File	Sequence	Theoretical m/z	Measured m/z	Delta m/z	Charge	E-value	Ion counts	Proteins
Xtandem	22901	KP_217432_11.mgf	VKDPPKGMIPPGTQLIKPK	511.8	511.805	0.00525	4	2e-05	b_ions=5;y_ions=8	17
Xtandem	22933	KP_217432_11.mgf	VLRLLIP+15.9949VRIAQ+0.9840SLGFGP+15.9949K	528.319	528.832	0.51375	4	3e-05	b_ions=6;y_ions=9	17
XP_428541.4 PREDICTED: beta-3 adrenergic receptor [Gallus gallus]	5.95	2	2	2	2
Engine	Scans	File	Sequence	Theoretical m/z	Measured m/z	Delta m/z	Charge	E-value	Ion counts	Proteins
Xtandem	31763	KP_217432_11.mgf	ALSITILVIVAGN+0.9840LLVIVAIAKT+79.9663PR	660.647	661.145	0.498	4	2.4e-06	b_ions=11;y_ions=7	1
Xtandem	24296	KP_217432_11.mgf	QWAVGAALSITILVIVAGNLLVIVAIAK	704.934	704.938	0.003	4	0.00096	b_ions=1;y_ions=7	1
XP_015130803.1 PREDICTED: Ig lambda chain V-1 region isoform X4 [Gallus gallus]	50.44	15	0	7	0
Engine	Scans	File	Sequence	Theoretical m/z	Measured m/z	Delta m/z	Charge	E-value	Ion counts	Proteins
Xtandem	5861	KP_217432_11.mgf	ALTQPSSVSANPGETVK	843.435	843.435	-0.00045	2	3.3e-06	b_ions=6;y_ions=10	6
Xtandem	6029	KP_217432_11.mgf	ALTQPSSVSANPGETVK	843.435	843.435	-0.00045	2	1.1e-06	b_ions=6;y_ions=10	6
Xtandem	6071	KP_217432_11.mgf	ALTQPSSVSANPGETVK	843.436	843.46	0.0245	2	0.0047	b_ions=5;y_ions=6	6
Xtandem	14951	KP_217432_11.mgf	APGSAPVTLIYDNTNRPSNIPSR	814.086	814.087	0.000567	3	6.9e-06	b_ions=5;y_ions=12	6
Xtandem	15257	KP_217432_11.mgf	AP+15.9949GSAPVTLIYDNTNRPSN+0.9840IPSR	819.746	819.75	0.004333	3	0.00017	b_ions=6;y_ions=14	6
Xtandem	15343	KP_217432_11.mgf	APGSAPVTLIYDNTNRPSN+0.9840IPSR	814.414	814.413	-0.0008	3	2.1e-06	b_ions=7;y_ions=14	6
Xtandem	13821	KP_217432_11.mgf	C+57.0215SGDRSYYGWYQQK	899.383	899.395	0.0125	2	0.0026	b_ions=5;y_ions=8	6
Xtandem	18209	KP_217432_11.mgf	QSNSQYMASSYLSLSASDWSSHETYTC+57.0215R	1082.79	1082.79	-0.001433	3	5.4e-09	b_ions=4;y_ions=19	6
Xtandem	17384	KP_217432_11.mgf	SGETTAPQRQSNSQYMASSYLSLSASDWSSHETYTC+57.0215R	1044.2	1044.45	0.24875	4	0.0063	b_ions=11;y_ions=20	6
Xtandem	11743	KP_217432_11.mgf	SYYGWYQQK	611.777	612.275	0.4985	2	0.00046	b_ions=7;y_ions=7	6
Xtandem	16341	KP_217432_11.mgf	VAPTITLFPPSKEELNEATK	1093.09	1093.09	-0.00275	2	0.0006	b_ions=6;y_ions=7	6
Xtandem	16568	KP_217432_11.mgf	VAPTITLFPPSKEELNEATK	1093.09	1093.09	0.00225	2	8.5e-07	b_ions=5;y_ions=12	6
Xtandem	16721	KP_217432_11.mgf	VAPTITLFPPSKEELNEATK	729.058	729.06	0.0015	3	9.7e-05	b_ions=4;y_ions=9	6
Xtandem	17307	KP_217432_11.mgf	VAPTITLFPPSKEELNEATK	729.058	729.06	0.0015	3	8.3e-05	b_ions=9;y_ions=10	6
Xtandem	17501	KP_217432_11.mgf	VAPTITLFPPSKEELNEATK	729.058	729.06	0.0015	3	0.00035	b_ions=5;y_ions=11	6
NP_001073182.2 collagen alpha-2(I) chain precursor [Gallus gallus]	5.5	4	4	4	4
Engine	Scans	File	Sequence	Theoretical m/z	Measured m/z	Delta m/z	Charge	E-value	Ion counts	Proteins
Xtandem	20767	KP_217432_11.mgf	DGEDGPPGP+15.9949PGPPGPPGLGGN+0.9840FAAQYD	850.702	851.377	0.674667	3	0.0043	b_ions=3;y_ions=9	1
Xtandem	19694	KP_217432_11.mgf	GPSGEAGAAGPPGTP+15.9949GPQGILGAPGILGLP+15.9949GSR	724.624	724.87	0.246	4	0.0014	b_ions=10;y_ions=13	1
Xtandem	7211	KP_217432_11.mgf	GSNGEPGSAGPPGPAGLRGVPGS	658.988	659.33	0.342333	3	0.0093	b_ions=5;y_ions=9	1
Xtandem	16224	KP_217432_11.mgf	IGSRGPSGPPGPDGNKGEPGNVGPAGAP+15.9949GPAGPGGIPGER	890.187	890.7	0.513	4	4.2e-06	b_ions=9;y_ions=14	1
XP_015143874.1 PREDICTED: WASH complex subunit FAM21C isoform X3 [Gallus gallus]	2.14	3	0	2	0
Engine	Scans	File	Sequence	Theoretical m/z	Measured m/z	Delta m/z	Charge	E-value	Ion counts	Proteins
Xtandem	24131	KP_217432_11.mgf	IGKLQ+0.9840ANLAINPAALLPGAVPKISNVK	678.655	678.668	0.01275	4	1.7e-07	b_ions=4;y_ions=10	4
Xtandem	32526	KP_217432_11.mgf	IGKLQANLAINPAALLPGAVP+15.9949KISN+0.9840VK	682.654	683.158	0.504	4	1.5e-05	b_ions=9;y_ions=6	4
Xtandem	23190	KP_217432_11.mgf	LQ+0.9840AN+0.9840LAINPAALLP+15.9949GAVPKISN	551.558	551.822	0.264	4	9e-09	b_ions=9;y_ions=11	4
NP_001004390.1 hemoglobin subunit rho [Gallus gallus]	6.8	2	0	2	0
Engine	Scans	File	Sequence	Theoretical m/z	Measured m/z	Delta m/z	Charge	E-value	Ion counts	Proteins
Xtandem	8255	KP_217432_11.mgf	LHVDPENFR	376.188	376.187	-0.001466	3	0.00084	b_ions=10;y_ions=7	7
Xtandem	18739	KP_217432_11.mgf	LLIVYPWTQR	644.871	644.87	-0.0008	2	6.5e-05	b_ions=6;y_ions=10	7
NP_001269206.1 ribosomal protein 17-like [Gallus gallus]	15.76	2	0	2	0
Engine	Scans	File	Sequence	Theoretical m/z	Measured m/z	Delta m/z	Charge	E-value	Ion counts	Proteins
Xtandem	15203	KP_217432_11.mgf	KSAEFLLHMLK	439.58	439.58	3.3e-05	3	0.0014	b_ions=6;y_ions=13	8
Xtandem	17855	KP_217432_11.mgf	NAESNAELKGLDVDSLVIEHIQVN+0.9840KAPK	758.898	758.908	0.01	4	0.0058	b_ions=7;y_ions=14	8
NP_990768.1 capping protein (actin filament) muscle Z-line, beta isoform 1 [Gallus gallus]	20.58	8	0	5	0
Engine	Scans	File	Sequence	Theoretical m/z	Measured m/z	Delta m/z	Charge	E-value	Ion counts	Proteins
Xtandem	11016	KP_217432_11.mgf	DKVVGKDYLLC+57.0215DYNR	619.972	619.97	-0.002267	3	0.00013	b_ions=7;y_ions=11	3
Xtandem	5843	KP_217432_11.mgf	LVEDMENKIR	623.823	623.82	-0.0032	2	0.0055	b_ions=5;y_ions=9	3
Xtandem	5998	KP_217432_11.mgf	LVEDMENKIR	623.823	623.825	0.0018	2	0.00016	b_ions=4;y_ions=12	3
Xtandem	11077	KP_217432_11.mgf	Q-17.0266MEKDETVSDSSPHIANIGR	733.006	733.34	0.333667	3	5.3e-07	b_ions=10;y_ions=13	3
Xtandem	11092	KP_217432_11.mgf	Q-17.0266MEKDETVSDSSPHIANIGR	733.006	733.007	0.0002	3	2.2e-09	b_ions=10;y_ions=16	3
Xtandem	11279	KP_217432_11.mgf	Q-17.0266MEKDETVSDSSPHIANIGR	733.006	733.007	0.0002	3	7.2e-10	b_ions=12;y_ions=16	3
Xtandem	14897	KP_217432_11.mgf	SPWSNKYDPPLEDGAMPSAR	740.008	740.003	-0.004667	3	7.6e-08	b_ions=10;y_ions=15	3
Xtandem	14180	KP_217432_11.mgf	STLNEIYFGK	586.3	586.3	0.0001	2	5.6e-05	b_ions=6;y_ions=8	3
XP_015128603.1 PREDICTED: ralBP1-associated Eps domain-containing protein 2 isoform X1 [Gallus gallus]	1.72	2	0	2	0
Engine	Scans	File	Sequence	Theoretical m/z	Measured m/z	Delta m/z	Charge	E-value	Ion counts	Proteins
Xtandem	1183	KP_217432_11.mgf	LNSELQQQLK	600.83	601.315	0.4855	2	0.0047	b_ions=3;y_ions=8	2
Xtandem	19024	KP_217432_11.mgf	LRTEVQ+0.9840GLETPELSPTVNVTSSLP+15.9949AAKPHLPVQK	914.244	914.242	-0.001325	4	2.6e-07	b_ions=7;y_ions=6	2
XP_417086.3 PREDICTED: complement C4 [Gallus gallus]	1.48	5	0	3	0
Engine	Scans	File	Sequence	Theoretical m/z	Measured m/z	Delta m/z	Charge	E-value	Ion counts	Proteins
Xtandem	4919	KP_217432_11.mgf	AMNSYDLGC+57.0215SK	623.262	623.26	-0.00215	2	1.8e-06	b_ions=6;y_ions=10	2
Xtandem	5017	KP_217432_11.mgf	AMNSYDLGC+57.0215SK	623.262	623.76	0.498	2	3.8e-06	b_ions=6;y_ions=9	2
Xtandem	5078	KP_217432_11.mgf	AMNSYDLGC+57.0215SK	623.262	623.26	-0.00215	2	0.00099	b_ions=3;y_ions=8	2
Xtandem	4086	KP_217432_11.mgf	EGYTC+57.0215LQATR	599.776	599.775	-0.00125	2	0.002	b_ions=5;y_ions=8	2
Xtandem	22205	KP_217432_11.mgf	SYFPESWWWQLK	828.893	829.39	0.4975	2	0.01	b_ions=3;y_ions=8	2
XP_015136942.1 PREDICTED: heterogeneous nuclear ribonucleoproteins A2/B1 isoform X1 [Gallus gallus]	14.2	3	0	3	0
Engine	Scans	File	Sequence	Theoretical m/z	Measured m/z	Delta m/z	Charge	E-value	Ion counts	Proteins
Xtandem	18836	KP_217432_11.mgf	GFGFVTFDDHDPVDKIVLQK	759.718	759.717	-0.0018	3	2.7e-06	b_ions=9;y_ions=13	12
Xtandem	8035	KP_217432_11.mgf	GGGGNFGPGPGSNFR	689.315	689.315	5e-05	2	0.00016	b_ions=5;y_ions=10	12
Xtandem	17738	KP_217432_11.mgf	S+79.9663GNFGGSRN+0.9840MGGPYGGGNYGPGGSGGSGGYGGR	759.049	759.558	0.50825	4	0.0033	b_ions=10;y_ions=7	12
NP_001004400.1 tubulin beta-2 chain [Gallus gallus]	23.15	12	0	6	0
Engine	Scans	File	Sequence	Theoretical m/z	Measured m/z	Delta m/z	Charge	E-value	Ion counts	Proteins
Xtandem	19258	KP_217432_11.mgf	E-18.0106SESC+57.0215DC+57.0215LQGFQLTHSLGGGTGSGMGTLLISK	1103.84	1104.51	0.670333	3	1.9e-05	b_ions=2;y_ions=17	2
Xtandem	20966	KP_217432_11.mgf	GHYTEGAELVDSVLDVVR	653.661	653.657	-0.004066	3	0.00094	b_ions=9;y_ions=12	6
Xtandem	20994	KP_217432_11.mgf	GHYTEGAELVDSVLDVVR	979.991	980.495	0.504	2	0.00052	b_ions=3;y_ions=10	6
Xtandem	19916	KP_217432_11.mgf	GHYTEGAELVDSVLDVVRK	696.359	696.36	0.000933	3	3.8e-07	b_ions=11;y_ions=13	6
Xtandem	16662	KP_217432_11.mgf	LAVNMVPFPR	572.317	572.315	-0.00235	2	4.4e-07	b_ions=7;y_ions=10	10
Xtandem	19717	KP_217432_11.mgf	LHFFMPGFAPLTSR	540.945	540.947	0.001334	3	0.0029	b_ions=10;y_ions=10	5
Xtandem	19741	KP_217432_11.mgf	LHFFMPGFAPLTSR	810.918	810.92	0.002	2	4e-05	b_ions=7;y_ions=7	5
Xtandem	20451	KP_217432_11.mgf	SGPFGQIFRPDNFVFGQSGAGNNWAK	933.448	933.797	0.348667	3	0.007	b_ions=6;y_ions=12	4
Xtandem	20461	KP_217432_11.mgf	SGPFGQIFRPDNFVFGQSGAGNNWAK	933.448	933.457	0.008667	3	2.5e-12	b_ions=13;y_ions=16	4
Xtandem	20636	KP_217432_11.mgf	SGPFGQIFRPDNFVFGQSGAGNNWAK	933.448	933.447	-0.001266	3	1.6e-05	b_ions=10;y_ions=14	4
Xtandem	20712	KP_217432_11.mgf	SGPFGQIFRPDNFVFGQSGAGN+0.9840NWAK	933.776	933.777	0.000734	3	5.8e-10	b_ions=13;y_ions=13	4
Xtandem	20868	KP_217432_11.mgf	SGPFGQIFRPDN+0.9840FVFGQ+0.9840SGAGNNWAK	934.104	934.11	0.006	3	0.0046	b_ions=11;y_ions=7	4
XP_004934830.2 PREDICTED: histone H2B 1/2/3/4/6-like [Gallus gallus]	32.54	8	0	4	0
Engine	Scans	File	Sequence	Theoretical m/z	Measured m/z	Delta m/z	Charge	E-value	Ion counts	Proteins
Xtandem	19185	KP_217432_11.mgf	AMGIM+31.9898NSFVNDIFER	888.405	888.405	0.00025	2	9.8e-06	b_ions=7;y_ions=10	11
Xtandem	21344	KP_217432_11.mgf	AMGIMN+0.9840SFVNDIFER	872.902	872.9	-0.00185	2	6.4e-06	b_ions=4;y_ions=10	11
Xtandem	9175	KP_217432_11.mgf	KESYSIYVYK	640.329	640.33	0.00135	2	2.3e-05	b_ions=6;y_ions=9	11
Xtandem	6382	KP_217432_11.mgf	SRKESYSIYVYK	761.895	762.395	0.5	2	0.00011	b_ions=7;y_ions=8	9
Xtandem	6237	KP_217432_11.mgf	STITSREIQTAVR	487.934	487.933	-0.0008	3	0.0011	b_ions=10;y_ions=10	12
Xtandem	6328	KP_217432_11.mgf	STITSREIQTAVR	731.401	731.4	-0.0012	2	5.9e-06	b_ions=6;y_ions=9	12
Xtandem	6422	KP_217432_11.mgf	STITSREIQTAVR	487.934	487.933	-0.0008	3	0.00043	b_ions=10;y_ions=11	12
Xtandem	6534	KP_217432_11.mgf	STITSREIQTAVR	731.401	731.9	0.499	2	0.0034	b_ions=5;y_ions=8	12
XP_015137054.1 PREDICTED: ATP-dependent 6-phosphofructokinase, platelet type isoform X4 [Gallus gallus]	1.4	2	0	2	0
Engine	Scans	File	Sequence	Theoretical m/z	Measured m/z	Delta m/z	Charge	E-value	Ion counts	Proteins
Xtandem	10212	KP_217432_11.mgf	FFENLSGTGK	550.271	550.27	-0.00115	2	0.00014	b_ions=6;y_ions=8	6
Xtandem	8417	KP_217432_11.mgf	SFENNLNTYK	615.29	615.285	-0.005	2	0.0016	b_ions=5;y_ions=7	6
XP_015132676.1 PREDICTED: E3 ubiquitin-protein ligase MYCBP2 isoform X1 [Gallus gallus]	0.42	2	0	2	0
Engine	Scans	File	Sequence	Theoretical m/z	Measured m/z	Delta m/z	Charge	E-value	Ion counts	Proteins
Xtandem	22901	KP_217432_11.mgf	VKDPPKGMIPPGTQLIKPK	511.8	511.805	0.00525	4	2e-05	b_ions=5;y_ions=8	17
Xtandem	22933	KP_217432_11.mgf	VLRLLIP+15.9949VRIAQ+0.9840SLGFGP+15.9949K	528.319	528.832	0.51375	4	3e-05	b_ions=6;y_ions=9	17
XP_015131317.1 PREDICTED: phosphatase and actin regulator 1 isoform X7 [Gallus gallus]	9.18	2	0	2	0
Engine	Scans	File	Sequence	Theoretical m/z	Measured m/z	Delta m/z	Charge	E-value	Ion counts	Proteins
Xtandem	11861	KP_217432_11.mgf	Q-17.0266EEEEEEDEDEDNS+79.9663LFTSSLAMKVCR	782.053	782.562	0.50925	4	2.3e-06	b_ions=3;y_ions=7	10
Xtandem	12028	KP_217432_11.mgf	Q-17.0266+0.9840LSLLKQPPALPP+15.9949KP+15.9949IAR	496.541	497.055	0.514	4	3.2e-06	b_ions=9;y_ions=8	10
XP_015136941.1 PREDICTED: heterogeneous nuclear ribonucleoproteins A2/B1 isoform X1 [Gallus gallus]	14.2	3	0	3	0
Engine	Scans	File	Sequence	Theoretical m/z	Measured m/z	Delta m/z	Charge	E-value	Ion counts	Proteins
Xtandem	18836	KP_217432_11.mgf	GFGFVTFDDHDPVDKIVLQK	759.718	759.717	-0.0018	3	2.7e-06	b_ions=9;y_ions=13	12
Xtandem	8035	KP_217432_11.mgf	GGGGNFGPGPGSNFR	689.315	689.315	5e-05	2	0.00016	b_ions=5;y_ions=10	12
Xtandem	17738	KP_217432_11.mgf	S+79.9663GNFGGSRN+0.9840MGGPYGGGNYGPGGSGGSGGYGGR	759.049	759.558	0.50825	4	0.0033	b_ions=10;y_ions=7	12
NP_990687.2 fibrinogen alpha chain isoform 2 precursor [Gallus gallus]	62.08	82	0	26	0
Engine	Scans	File	Sequence	Theoretical m/z	Measured m/z	Delta m/z	Charge	E-value	Ion counts	Proteins
Xtandem	17441	KP_217432_11.mgf	DKFTDLGEEEEDDFGGLQPSGFAAGSASHSK	807.856	807.852	-0.0035	4	1.3e-10	b_ions=16;y_ions=16	2
Xtandem	17445	KP_217432_11.mgf	DKFTDLGEEEEDDFGGLQPSGFAAGSASHSK	1076.81	1076.81	0.001867	3	1.6e-14	b_ions=10;y_ions=20	2
Xtandem	9233	KP_217432_11.mgf	EGSTYHFSGTGDFHKLDR	685.312	685.313	0.0011	3	3e-06	b_ions=5;y_ions=17	2
Xtandem	4387	KP_217432_11.mgf	ESPSLVDKTSSASSVHR	596.298	596.3	0.0022	3	0.01	b_ions=5;y_ions=12	2
Xtandem	9055	KP_217432_11.mgf	ETSEQLGGVQHDQSAEDTPDFK	806.69	806.69	0.000133	3	0.00098	b_ions=6;y_ions=14	2
Xtandem	16520	KP_217432_11.mgf	FTDLGEEEEDDFGGLQ+0.9840PSGFAAGSASHSK	996.096	996.1	0.004333	3	6.2e-06	b_ions=8;y_ions=15	2
Xtandem	16533	KP_217432_11.mgf	FTDLGEEEEDDFGGLQPSGFAAGSASHSK	995.768	995.763	-0.004334	3	2.3e-05	b_ions=9;y_ions=13	2
Xtandem	17156	KP_217432_11.mgf	FTDLGEEEEDDFGGLQPSGFAAGSASHSK	995.768	995.77	0.0025	3	1e-15	b_ions=13;y_ions=21	2
Xtandem	17169	KP_217432_11.mgf	FTDLGEEEEDDFGGLQPSGFAAGSASHSK	747.076	747.325	0.24925	4	0.0056	b_ions=15;y_ions=10	2
Xtandem	17181	KP_217432_11.mgf	FTDLGEEEEDDFGGLQPSGFAAGSASHSK	747.076	747.075	-0.000625	4	3.2e-07	b_ions=11;y_ions=13	2
Xtandem	14218	KP_217432_11.mgf	HLTQASSIDMHP+15.9949DFQTTTLSTLK	863.422	863.413	-0.009	3	0.00018	b_ions=10;y_ions=11	2
Xtandem	14231	KP_217432_11.mgf	HLTQASSIDMHP+15.9949DFQTTTLSTLK	863.422	863.423	0.001166	3	1.6e-06	b_ions=12;y_ions=12	2
Xtandem	15446	KP_217432_11.mgf	HLTQASSIDMHPDFQTTTLSTLK	858.091	858.09	-0.000533	3	1.1e-10	b_ions=12;y_ions=14	2
Xtandem	15641	KP_217432_11.mgf	HLTQASSIDMHPDFQTTTLSTLK	858.091	858.09	-0.000533	3	2e-10	b_ions=11;y_ions=15	2
Xtandem	15841	KP_217432_11.mgf	HLTQASSIDMHPDFQTTTLSTLK	858.091	858.093	0.0028	3	5.5e-08	b_ions=9;y_ions=15	2
Xtandem	8762	KP_217432_11.mgf	IDNIRQQLADSQNKYK	645.336	645.337	0.0002	3	4.7e-09	b_ions=11;y_ions=13	2
Xtandem	14364	KP_217432_11.mgf	IKALQNSIQEQVVEMK	620.004	620.003	-0.000234	3	0.00015	b_ions=11;y_ions=9	2
Xtandem	15403	KP_217432_11.mgf	LKPSPEMQAMSAFN+0.9840NIK	636.314	636.31	-0.003533	3	0.0003	b_ions=10;y_ions=10	2
Xtandem	15442	KP_217432_11.mgf	LKPSPEMQAMSAFN+0.9840NIK	953.97	953.97	-0.0003	2	1.7e-11	b_ions=6;y_ions=14	2
Xtandem	16310	KP_217432_11.mgf	LKPSP+15.9949EMQAMSAFNNIK	641.317	641.32	0.002833	3	0.0065	b_ions=8;y_ions=8	2
Xtandem	16766	KP_217432_11.mgf	LKPSPEMQ+0.9840AMSAFNNIK	636.314	636.65	0.336333	3	0.001	b_ions=8;y_ions=11	2
Xtandem	16828	KP_217432_11.mgf	LKPSPEMQAMSAFNNIK	953.478	953.48	0.00175	2	0.00029	b_ions=5;y_ions=9	2
Xtandem	17286	KP_217432_11.mgf	LKPSPEMQAMSAFN+0.9840NIK	636.314	636.31	-0.003533	3	0.00092	b_ions=10;y_ions=9	2
Xtandem	20553	KP_217432_11.mgf	LLPDLESFFTHDSVSTSSR	1069.52	1069.52	-0.00025	2	0.0018	b_ions=2;y_ions=8	2
Xtandem	10183	KP_217432_11.mgf	MQGIIDDTDQNYSQR	892.396	892.395	-0.001	2	9.8e-14	b_ions=10;y_ions=13	2
Xtandem	9994	KP_217432_11.mgf	MQGIIDDTDQNYSQR	892.396	892.395	-0.001	2	3.6e-08	b_ions=7;y_ions=12	2
Xtandem	15091	KP_217432_11.mgf	MQGIIDDTDQNYSQRIDNIR	799.044	799.04	-0.0037	3	0.0022	b_ions=5;y_ions=11	2
Xtandem	238	KP_217432_11.mgf	MRPLKDSNVPEHFK	425.22	425.22	0.0001	4	0.00033	b_ions=13;y_ions=13	2
Xtandem	244	KP_217432_11.mgf	MRPLKDSNVPEHFK	566.627	566.627	0.000134	3	9.7e-05	b_ions=11;y_ions=10	2
Xtandem	5615	KP_217432_11.mgf	MRPLKDSNVPEHFK	425.22	425.22	0.0001	4	0.0037	b_ions=10;y_ions=12	2
Xtandem	688	KP_217432_11.mgf	MRPLKDSNVPEHFK	425.22	425.22	0.0001	4	0.0071	b_ions=10;y_ions=12	2
Xtandem	523	KP_217432_11.mgf	MVSSDGSDC+57.0215SHLQGGR	846.853	846.85	-0.00345	2	0.00049	b_ions=3;y_ions=10	2
Xtandem	699	KP_217432_11.mgf	MVSSDGSDC+57.0215SHLQGGR	564.902	564.903	0.001033	3	0.004	b_ions=5;y_ions=10	2
Xtandem	17921	KP_217432_11.mgf	NWPIC+57.0215VDDDWGTK	803.35	803.35	-0.0003	2	8.4e-10	b_ions=8;y_ions=12	2
Xtandem	20626	KP_217432_11.mgf	PDLESFFTHDSVSTSSR	637.957	637.957	-0.000766	3	0.01	b_ions=7;y_ions=12	2
Xtandem	13786	KP_217432_11.mgf	Q-17.0266MQVVLERPETDHVAEAR	697.676	697.673	-0.003067	3	1.1e-08	b_ions=13;y_ions=14	2
Xtandem	14150	KP_217432_11.mgf	Q-17.0266MQVVLERPETDHVAEAR	1046.01	1046.02	0.0004	2	3.7e-09	b_ions=10;y_ions=7	2
Xtandem	14156	KP_217432_11.mgf	Q-17.0266MQVVLERPETDHVAEAR	697.676	697.677	0.000267	3	1.9e-14	b_ions=14;y_ions=16	2
Xtandem	14420	KP_217432_11.mgf	Q-17.0266MQVVLERPETDHVAEAR	697.676	698.01	0.333667	3	0.0054	b_ions=10;y_ions=9	2
Xtandem	9289	KP_217432_11.mgf	QMQVVLERPETDHVAEAR	703.352	703.353	0.001433	3	0.00029	b_ions=10;y_ions=13	2
Xtandem	10556	KP_217432_11.mgf	SFDYQVDKEGYDNIQK	974.947	975.46	0.5135	2	5.8e-06	b_ions=9;y_ions=7	2
Xtandem	11586	KP_217432_11.mgf	SFDYQVDKEGYDNIQK	650.298	650.3	0.002433	3	1.2e-06	b_ions=11;y_ions=13	2
Xtandem	11658	KP_217432_11.mgf	SFDYQVDKEGYDNIQK	974.946	974.945	-0.00135	2	4.8e-12	b_ions=10;y_ions=11	2
Xtandem	11778	KP_217432_11.mgf	SFDYQVDKEGYDNIQK	650.298	650.297	-0.0009	3	9.3e-13	b_ions=14;y_ions=14	2
Xtandem	8306	KP_217432_11.mgf	TRETSEQLGGVQHDQS+79.9663AEDTPDFK	919.062	919.06	-0.001567	3	0.0016	b_ions=11;y_ions=8	2
Xtandem	8490	KP_217432_11.mgf	TRETSEQLGGVQHDQS+79.9663AEDTPDFK	919.062	919.06	-0.001567	3	2e-08	b_ions=14;y_ions=11	2
Xtandem	8679	KP_217432_11.mgf	TRETSEQLGGVQHDQS+79.9663AEDTPDFK	919.062	919.397	0.335	3	0.0068	b_ions=9;y_ions=8	2
Xtandem	10158	KP_217432_11.mgf	TRETSEQLGGVQHDQS+79.9663AEDTPDFKA	942.741	942.74	-0.0006	3	0.0011	b_ions=12;y_ions=7	2
Xtandem	9962	KP_217432_11.mgf	TRETSEQLGGVQHDQS+79.9663AEDTPDFKA	942.741	942.74	-0.0006	3	1.9e-06	b_ions=15;y_ions=9	2
Xtandem	3354	KP_217432_11.mgf	TVLTSSSSSFNK	629.316	629.315	-0.00125	2	1.3e-05	b_ions=5;y_ions=11	2
Xtandem	3495	KP_217432_11.mgf	TVLTSSSSSFNK	629.316	629.315	-0.00125	2	0.0078	b_ions=4;y_ions=8	2
Xtandem	3650	KP_217432_11.mgf	TVLTSSSSSFNK	629.316	629.315	-0.00125	2	0.00016	b_ions=6;y_ions=10	2
Xtandem	3803	KP_217432_11.mgf	TVLTSSSSSFNK	629.316	629.315	-0.00125	2	1.5e-05	b_ions=6;y_ions=11	2
Xtandem	3950	KP_217432_11.mgf	TVLTSSSSSFNK	629.316	629.315	-0.00125	2	6e-10	b_ions=9;y_ions=10	2
Xtandem	4107	KP_217432_11.mgf	TVLTSSSSSFNK	629.316	629.315	-0.00125	2	1.1e-09	b_ions=9;y_ions=10	2
Xtandem	4265	KP_217432_11.mgf	TVLTSSSSSFNK	629.316	629.315	-0.00125	2	9.4e-10	b_ions=10;y_ions=10	2
Xtandem	4429	KP_217432_11.mgf	TVLTSSSSSFNK	629.316	629.315	-0.00125	2	1.9e-07	b_ions=10;y_ions=10	2
Xtandem	4588	KP_217432_11.mgf	TVLTSSSSSFNK	629.316	629.315	-0.00125	2	1.6e-05	b_ions=7;y_ions=10	2
Xtandem	4754	KP_217432_11.mgf	TVLTSSSSSFNK	629.316	629.315	-0.00125	2	1.4e-05	b_ions=7;y_ions=10	2
Xtandem	4915	KP_217432_11.mgf	TVLTSSSSSFNK	629.316	629.315	-0.00125	2	5.6e-05	b_ions=6;y_ions=9	2
Xtandem	5075	KP_217432_11.mgf	TVLTSSSSSFNK	629.316	629.315	-0.00125	2	0.00038	b_ions=5;y_ions=10	2
Xtandem	5407	KP_217432_11.mgf	TVLTSSSSSFNK	629.316	629.315	-0.00125	2	0.0089	b_ions=3;y_ions=8	2
Xtandem	5490	KP_217432_11.mgf	TVLTSSSSSFNK	629.317	629.815	0.4985	2	0.0011	b_ions=5;y_ions=9	2
Xtandem	5944	KP_217432_11.mgf	TVLTSSSSSFNK	629.316	629.31	-0.00625	2	0.00096	b_ions=4;y_ions=9	2
Xtandem	12551	KP_217432_11.mgf	TVLTSSSSSFNKGGSTFET	968.957	968.955	-0.00195	2	0.00063	b_ions=5;y_ions=9	2
Xtandem	12786	KP_217432_11.mgf	TVLTSSSSSFNKGGSTFET	968.957	969.465	0.508	2	0.00034	b_ions=6;y_ions=8	2
Xtandem	10308	KP_217432_11.mgf	TVLTSSSSSFN+0.9840KGGSTFETK	689.331	689.33	-0.000933	3	0.01	b_ions=8;y_ions=10	2
Xtandem	9525	KP_217432_11.mgf	TVLTSSSSSFNKGGSTFETK	689.003	689.003	0.0004	3	0.00066	b_ions=4;y_ions=11	2
Xtandem	9714	KP_217432_11.mgf	TVLTSSSSSFNKGGSTFETK	689.003	689.003	0.0004	3	0.003	b_ions=4;y_ions=10	2
Xtandem	394	KP_217432_11.mgf	VISGPDGPREEIVEK	812.927	812.925	-0.00225	2	2e-11	b_ions=9;y_ions=13	2
Xtandem	5296	KP_217432_11.mgf	VISGPDGPREEIVEK	812.927	812.925	-0.00225	2	1.5e-13	b_ions=10;y_ions=14	2
Xtandem	5464	KP_217432_11.mgf	VISGPDGPREEIVEK	812.927	812.925	-0.00225	2	7.1e-14	b_ions=10;y_ions=13	2
Xtandem	5657	KP_217432_11.mgf	VISGPDGPREEIVEK	812.927	812.925	-0.00225	2	7.3e-09	b_ions=7;y_ions=12	2
Xtandem	5816	KP_217432_11.mgf	VISGPDGPREEIVEK	812.927	812.925	-0.00225	2	0.00047	b_ions=6;y_ions=10	2
Xtandem	5973	KP_217432_11.mgf	VISGPDGPREEIVEK	812.927	812.93	0.00275	2	9.4e-09	b_ions=8;y_ions=11	2
Xtandem	6148	KP_217432_11.mgf	VISGPDGPREEIVEK	812.927	812.925	-0.00225	2	0.0024	b_ions=5;y_ions=8	2
Xtandem	6888	KP_217432_11.mgf	VISGPDGPREEIVEK	812.927	812.93	0.00275	2	0.0023	b_ions=7;y_ions=5	2
Xtandem	6925	KP_217432_11.mgf	VISGPDGPREEIVEK	812.928	813.43	0.5025	2	0.0017	b_ions=7;y_ions=6	2
Xtandem	7061	KP_217432_11.mgf	VISGPDGPREEIVEK	812.927	812.93	0.00275	2	9.6e-05	b_ions=7;y_ions=9	2
Xtandem	7184	KP_217432_11.mgf	VISGPDGPREEIVEK	812.928	813.435	0.5075	2	0.00063	b_ions=8;y_ions=7	2
Xtandem	20054	KP_217432_11.mgf	VIVETIN+0.9840ILKPGLEGAQQLDENYGHVSTELR	1146.27	1146.27	0.008	3	0.00038	b_ions=6;y_ions=13	2
Xtandem	16715	KP_217432_11.mgf	YEKNWPIC+57.0215VDDDWGTK	675.967	675.963	-0.004	3	0.00054	b_ions=8;y_ions=11	2
XP_015135840.1 PREDICTED: proprotein convertase subtilisin/kexin type 5 isoform X1 [Gallus gallus]	1.45	2	2	2	2
Engine	Scans	File	Sequence	Theoretical m/z	Measured m/z	Delta m/z	Charge	E-value	Ion counts	Proteins
Xtandem	24607	KP_217432_11.mgf	N+0.9840KSAFFVITC+57.0215ILLVLVIGAIVVIWRK	744.193	744.707	0.51425	4	4.4e-06	b_ions=7;y_ions=9	1
Xtandem	12782	KP_217432_11.mgf	YLFNTTCVEKCPAGYYADSDEGRCS+79.9663PCHTTCATCSGK	1016.15	1016.65	0.5005	4	5.3e-06	b_ions=7;y_ions=6	1
XP_015134814.1 PREDICTED: gelsolin isoform X2 [Gallus gallus]	2.74	4	0	3	0
Engine	Scans	File	Sequence	Theoretical m/z	Measured m/z	Delta m/z	Charge	E-value	Ion counts	Proteins
Xtandem	11204	KP_217432_11.mgf	AGKEPGLQIWR	418.899	418.9	0.0014	3	0.00068	b_ions=11;y_ions=11	5
Xtandem	11364	KP_217432_11.mgf	DKDQTEGLGEAYISGHVAK	673.328	673.33	0.002333	3	0.01	b_ions=9;y_ions=9	5
Xtandem	11390	KP_217432_11.mgf	DKDQ+0.9840TEGLGEAYISGHVAK	673.656	673.663	0.007666	3	1.1e-05	b_ions=13;y_ions=9	5
Xtandem	15109	KP_217432_11.mgf	HTQVQVLPESGETPLFK	637.334	637.333	-0.000734	3	0.00088	b_ions=9;y_ions=10	5
XP_417331.5 PREDICTED: adenosylhomocysteinase [Gallus gallus]	8.08	3	3	2	2
Engine	Scans	File	Sequence	Theoretical m/z	Measured m/z	Delta m/z	Charge	E-value	Ion counts	Proteins
Xtandem	9022	KP_217432_11.mgf	GISEETTTGVHNLYK	824.909	824.91	0.00095	2	0.00066	b_ions=3;y_ions=9	1
Xtandem	9211	KP_217432_11.mgf	GISEETTTGVHNLYK	824.909	824.905	-0.004	2	0.00013	b_ions=5;y_ions=9	1
Xtandem	19369	KP_217432_11.mgf	S+42.0106DRLPYKVADISLADWGR	702.028	702.027	-0.000866	3	6.2e-05	b_ions=10;y_ions=11	1
XP_015130351.1 PREDICTED: formin-like protein 20 [Gallus gallus]	15.64	2	2	2	2
Engine	Scans	File	Sequence	Theoretical m/z	Measured m/z	Delta m/z	Charge	E-value	Ion counts	Proteins
Xtandem	23221	KP_217432_11.mgf	GGVP+15.9949LLRRP+15.9949P+15.9949PAAAAP+15.9949AAPPLLR	581.335	581.595	0.25975	4	8.8e-08	b_ions=6;y_ions=7	1
Xtandem	10486	KP_217432_11.mgf	M+31.9898TP+15.9949SGGAGGCGEAAAAAEGGGEWAPRCGAMK	714.795	714.798	0.0023	4	0.0073	b_ions=11;y_ions=9	1
XP_015139173.1 PREDICTED: protein phosphatase 1B isoform X1 [Gallus gallus]	6.67	2	0	2	0
Engine	Scans	File	Sequence	Theoretical m/z	Measured m/z	Delta m/z	Charge	E-value	Ion counts	Proteins
Xtandem	4104	KP_217432_11.mgf	IQNAGGSVMIQR	637.334	637.33	-0.0043	2	0.0067	b_ions=4;y_ions=8	5
Xtandem	16494	KP_217432_11.mgf	NIIEAVYSRLNPHRENEGDPGEAEES+79.9663GTQ+0.9840GK	870.139	870.395	0.256	4	0.00084	b_ions=10;y_ions=6	5
XP_015151376.1 PREDICTED: fibrinogen-like protein 1-like protein [Gallus gallus]	19.42	2	2	2	2
Engine	Scans	File	Sequence	Theoretical m/z	Measured m/z	Delta m/z	Charge	E-value	Ion counts	Proteins
Xtandem	18662	KP_217432_11.mgf	FVISDN+0.9840ANNIKFADYNLFSVEDEAHGYR	813.128	813.383	0.25425	4	3.6e-09	b_ions=7;y_ions=9	1
Xtandem	23856	KP_217432_11.mgf	TQ+0.9840CLCLLILTSLLALAAPLVFDIK	644.117	644.38	0.2625	4	1.7e-06	b_ions=11;y_ions=3	1
XP_015153915.1 PREDICTED: insulin receptor-related protein isoform X3 [Gallus gallus]	2.17	2	0	2	0
Engine	Scans	File	Sequence	Theoretical m/z	Measured m/z	Delta m/z	Charge	E-value	Ion counts	Proteins
Xtandem	23663	KP_217432_11.mgf	LLLALLLLGPLLLP+15.9949P+15.9949VQ+0.9840APSEICG	622.364	622.37	0.006	4	3.3e-08	b_ions=8;y_ions=10	2
Xtandem	24196	KP_217432_11.mgf	M+42.0106+31.9898GALGVLRLLLALLLLGPLLLPPVQA	685.425	685.423	-0.002125	4	1.6e-06	b_ions=3;y_ions=11	2
XP_015153803.1 PREDICTED: LOW QUALITY PROTEIN: T-complex protein 1 subunit gamma [Gallus gallus]	10.09	6	6	5	5
Engine	Scans	File	Sequence	Theoretical m/z	Measured m/z	Delta m/z	Charge	E-value	Ion counts	Proteins
Xtandem	14407	KP_217432_11.mgf	AVAQALEVIPR	583.845	583.845	0.0002	2	4.1e-06	b_ions=7;y_ions=10	1
Xtandem	17017	KP_217432_11.mgf	KIGDEYFAFITDC+57.0215KEPK	687.667	688.003	0.336666	3	0.00019	b_ions=9;y_ions=12	1
Xtandem	17030	KP_217432_11.mgf	KIGDEYFAFITDC+57.0215KEPK	687.667	687.667	-6.6e-05	3	6.3e-06	b_ions=11;y_ions=13	1
Xtandem	21483	KP_217432_11.mgf	MLLDPMGGIVMTNDGN+0.9840AILREIQVQHPAAK	809.162	809.165	0.003	4	0.005	b_ions=10;y_ions=13	1
Xtandem	16378	KP_217432_11.mgf	M+42.0106MGPRPVLVLSQNVKR	623.014	623.013	-0.0003	3	0.00091	b_ions=8;y_ions=12	1
Xtandem	6712	KP_217432_11.mgf	TLIQNC+57.0215GASTIR	667.345	667.35	0.005	2	0.0093	b_ions=6;y_ions=10	1
XP_015132710.1 PREDICTED: E3 ubiquitin-protein ligase MYCBP2 isoform X8 [Gallus gallus]	0.42	2	0	2	0
Engine	Scans	File	Sequence	Theoretical m/z	Measured m/z	Delta m/z	Charge	E-value	Ion counts	Proteins
Xtandem	22901	KP_217432_11.mgf	VKDPPKGMIPPGTQLIKPK	511.8	511.805	0.00525	4	2e-05	b_ions=5;y_ions=8	17
Xtandem	22933	KP_217432_11.mgf	VLRLLIP+15.9949VRIAQ+0.9840SLGFGP+15.9949K	528.319	528.832	0.51375	4	3e-05	b_ions=6;y_ions=9	17
XP_015136948.1 PREDICTED: heterogeneous nuclear ribonucleoproteins A2/B1 isoform X2 [Gallus gallus]	14.33	3	0	3	0
Engine	Scans	File	Sequence	Theoretical m/z	Measured m/z	Delta m/z	Charge	E-value	Ion counts	Proteins
Xtandem	18836	KP_217432_11.mgf	GFGFVTFDDHDPVDKIVLQK	759.718	759.717	-0.0018	3	2.7e-06	b_ions=9;y_ions=13	12
Xtandem	8035	KP_217432_11.mgf	GGGGNFGPGPGSNFR	689.315	689.315	5e-05	2	0.00016	b_ions=5;y_ions=10	12
Xtandem	17738	KP_217432_11.mgf	S+79.9663GNFGGSRN+0.9840MGGPYGGGNYGPGGSGGSGGYGGR	759.049	759.558	0.50825	4	0.0033	b_ions=10;y_ions=7	12
XP_015132986.1 PREDICTED: PDZ domain-containing protein 2 isoform X6 [Gallus gallus]	1.08	2	0	2	0
Engine	Scans	File	Sequence	Theoretical m/z	Measured m/z	Delta m/z	Charge	E-value	Ion counts	Proteins
Xtandem	24406	KP_217432_11.mgf	LSLDQLLISNLDQQKLQSVLSALVPK	716.663	717.173	0.50975	4	9.8e-08	b_ions=10;y_ions=2	10
Xtandem	16875	KP_217432_11.mgf	LVP+15.9949KCDIASMLQEVKAQVK	529.788	529.795	0.00725	4	0.0068	b_ions=14;y_ions=10	10
XP_426667.2 PREDICTED: complement component C8 alpha chain [Gallus gallus]	4.81	4	0	2	0
Engine	Scans	File	Sequence	Theoretical m/z	Measured m/z	Delta m/z	Charge	E-value	Ion counts	Proteins
Xtandem	13291	KP_217432_11.mgf	FLGSHC+57.0215ESVYNGEWR	920.904	920.9	-0.0038	2	2.2e-05	b_ions=5;y_ions=11	2
Xtandem	13304	KP_217432_11.mgf	FLGSHC+57.0215ESVYNGEWR	614.269	614.267	-0.002533	3	0.0026	b_ions=10;y_ions=9	2
Xtandem	13341	KP_217432_11.mgf	FLGSHC+57.0215ESVYNGEWR	920.904	921.4	0.496	2	0.00013	b_ions=5;y_ions=10	2
Xtandem	15540	KP_217432_11.mgf	TLLQPAMFGGQR	659.847	659.85	0.003	2	9.9e-10	b_ions=8;y_ions=10	2
XP_015131381.1 PREDICTED: tubulin beta-2 chain isoform X1 [Gallus gallus]	8.36	3	0	2	0
Engine	Scans	File	Sequence	Theoretical m/z	Measured m/z	Delta m/z	Charge	E-value	Ion counts	Proteins
Xtandem	16662	KP_217432_11.mgf	LAVNMVPFPR	572.317	572.315	-0.00235	2	4.4e-07	b_ions=7;y_ions=10	10
Xtandem	19717	KP_217432_11.mgf	LHFFMPGFAPLTSR	540.945	540.947	0.001334	3	0.0029	b_ions=10;y_ions=10	5
Xtandem	19741	KP_217432_11.mgf	LHFFMPGFAPLTSR	810.918	810.92	0.002	2	4e-05	b_ions=7;y_ions=7	5
XP_015136746.1 PREDICTED: integrin beta-1 isoform X1 [Gallus gallus]	4.22	4	0	3	0
Engine	Scans	File	Sequence	Theoretical m/z	Measured m/z	Delta m/z	Charge	E-value	Ion counts	Proteins
Xtandem	6185	KP_217432_11.mgf	KTDFLQEGEPTSAR	789.888	789.885	-0.00315	2	0.0067	b_ions=4;y_ions=8	2
Xtandem	6392	KP_217432_11.mgf	KTDFLQEGEPTSAR	526.925	526.923	-0.0021	3	0.0012	b_ions=10;y_ions=11	2
Xtandem	14285	KP_217432_11.mgf	KTDFLQEGEPTSARC+57.0215DDLAALK	822.399	822.733	0.334	3	0.00074	b_ions=5;y_ions=11	2
Xtandem	9501	KP_217432_11.mgf	VGEPQTFSLK	553.295	553.295	0.0004	2	0.0091	b_ions=3;y_ions=9	2
XP_015147074.1 PREDICTED: probable cation-transporting ATPase 13A5 isoform X2 [Gallus gallus]	3.44	2	0	2	0
Engine	Scans	File	Sequence	Theoretical m/z	Measured m/z	Delta m/z	Charge	E-value	Ion counts	Proteins
Xtandem	6293	KP_217432_11.mgf	ACVGYQSKSQYRK	759.377	759.375	-0.00165	2	0.0078	b_ions=1;y_ions=7	4
Xtandem	24130	KP_217432_11.mgf	LLLLTAAVPPAIPAALTTGTVYAQRR	670.144	670.153	0.00825	4	3e-06	b_ions=7;y_ions=6	4
NP_989483.1 60S ribosomal protein L6 [Gallus gallus]	11.07	3	3	2	2
Engine	Scans	File	Sequence	Theoretical m/z	Measured m/z	Delta m/z	Charge	E-value	Ion counts	Proteins
Xtandem	5398	KP_217432_11.mgf	AVDSQILAR	486.774	486.774	-0.00035	2	0.00082	b_ions=7;y_ions=8	1
Xtandem	5562	KP_217432_11.mgf	AVDSQILAR	486.774	486.773	-0.00085	2	0.0024	b_ions=7;y_ions=9	1
Xtandem	23446	KP_217432_11.mgf	KQ+0.9840LGTGLLLVTGPLAVNRVP+15.9949LR	583.852	584.365	0.513	4	1.2e-05	b_ions=8;y_ions=9	1
XP_015141158.1 PREDICTED: transmembrane protein 156 isoform X5 [Gallus gallus]	10.33	2	0	2	0
Engine	Scans	File	Sequence	Theoretical m/z	Measured m/z	Delta m/z	Charge	E-value	Ion counts	Proteins
Xtandem	23555	KP_217432_11.mgf	IIWLSMIP+15.9949VVIVLTVSVVIYK	601.114	601.625	0.51125	4	1e-05	b_ions=6;y_ions=5	5
Xtandem	28996	KP_217432_11.mgf	M+31.9898TKIIWLSMIPVVIVLTVSVVIYKIVR	787.222	787.22	-0.001575	4	1.4e-06	b_ions=4;y_ions=4	5
XP_015147077.1 PREDICTED: probable cation-transporting ATPase 13A5 isoform X5 [Gallus gallus]	4.12	2	0	2	0
Engine	Scans	File	Sequence	Theoretical m/z	Measured m/z	Delta m/z	Charge	E-value	Ion counts	Proteins
Xtandem	6293	KP_217432_11.mgf	ACVGYQSKSQYRK	759.377	759.375	-0.00165	2	0.0078	b_ions=1;y_ions=7	4
Xtandem	24130	KP_217432_11.mgf	LLLLTAAVPPAIPAALTTGTVYAQRR	670.144	670.153	0.00825	4	3e-06	b_ions=7;y_ions=6	4
XP_015143348.1 PREDICTED: centrosomal protein of 170 kDa protein B isoform X5 [Gallus gallus]	1.76	2	0	2	0
Engine	Scans	File	Sequence	Theoretical m/z	Measured m/z	Delta m/z	Charge	E-value	Ion counts	Proteins
Xtandem	19580	KP_217432_11.mgf	Q-17.0266+0.9840LEVINAIIDPTGNLDVVASNKASSAAK	706.37	706.885	0.51525	4	1.6e-05	b_ions=5;y_ions=6	13
Xtandem	19640	KP_217432_11.mgf	VQKQLEVINAIIDPTGNLDVVASNK	670.368	670.883	0.51425	4	0.00034	b_ions=8;y_ions=9	13
XP_004937726.1 PREDICTED: histone H4 [Gallus gallus]	45.63	17	0	7	0
Engine	Scans	File	Sequence	Theoretical m/z	Measured m/z	Delta m/z	Charge	E-value	Ion counts	Proteins
Xtandem	6389	KP_217432_11.mgf	DNIQGITKPAIR	442.585	442.583	-0.001334	3	0.00088	b_ions=9;y_ions=10	7
Xtandem	6398	KP_217432_11.mgf	DNIQGITKPAIR	663.377	663.375	-0.002	2	1.5e-08	b_ions=8;y_ions=10	7
Xtandem	6575	KP_217432_11.mgf	DNIQGITKPAIR	663.377	663.375	-0.002	2	6.4e-10	b_ions=8;y_ions=12	7
Xtandem	6741	KP_217432_11.mgf	DNIQGITKPAIR	442.585	442.583	-0.001334	3	0.0052	b_ions=6;y_ions=9	7
Xtandem	6749	KP_217432_11.mgf	DNIQGITKPAIR	663.377	663.375	-0.002	2	7.2e-10	b_ions=7;y_ions=12	7
Xtandem	6913	KP_217432_11.mgf	DNIQGITKPAIR	442.585	442.583	-0.001334	3	4.9e-06	b_ions=8;y_ions=12	7
Xtandem	6920	KP_217432_11.mgf	DNIQGITKPAIR	663.377	663.375	-0.002	2	3e-10	b_ions=7;y_ions=12	7
Xtandem	7191	KP_217432_11.mgf	DNIQGITKPAIR	663.377	663.375	-0.002	2	2e-05	b_ions=7;y_ions=10	7
Xtandem	7453	KP_217432_11.mgf	DNIQGITKPAIR	663.377	663.375	-0.002	2	0.00034	b_ions=5;y_ions=9	7
Xtandem	8109	KP_217432_11.mgf	DNIQGITKPAIR	663.377	663.375	-0.002	2	0.0015	b_ions=4;y_ions=9	7
Xtandem	266	KP_217432_11.mgf	DNIQGITKPAIRR	494.618	494.617	-0.0017	3	0.0069	b_ions=8;y_ions=10	7
Xtandem	528	KP_217432_11.mgf	DNIQGITKPAIRR	494.618	494.617	-0.0017	3	0.002	b_ions=4;y_ions=12	7
Xtandem	15932	KP_217432_11.mgf	KTVTAMDVVYALKR	532.3	532.3	0.000367	3	1.9e-07	b_ions=8;y_ions=17	7
Xtandem	15381	KP_217432_11.mgf	RKTVTAMDVVYALK	532.3	532.3	0.000367	3	4.6e-06	b_ions=11;y_ions=11	7
Xtandem	18765	KP_217432_11.mgf	TVTAMDVVYALK	655.851	655.85	-0.00145	2	0.00049	b_ions=5;y_ions=8	7
Xtandem	17508	KP_217432_11.mgf	TVTAMDVVYALKR	733.902	733.9	-0.002	2	2.9e-07	b_ions=4;y_ions=13	7
Xtandem	21489	KP_217432_11.mgf	VFLENVIRDAVTYTEHAK	702.368	702.7	0.332333	3	0.00036	b_ions=9;y_ions=10	7
XP_015135184.1 PREDICTED: collagen alpha-1(XXVII) chain isoform X1 [Gallus gallus]	2.17	2	0	2	0
Engine	Scans	File	Sequence	Theoretical m/z	Measured m/z	Delta m/z	Charge	E-value	Ion counts	Proteins
Xtandem	6737	KP_217432_11.mgf	EGIIGP+15.9949LGILGPTGSP+15.9949GPK	448.747	449.007	0.261	4	1e-07	b_ions=11;y_ions=9	3
Xtandem	1354	KP_217432_11.mgf	GDRGPQGPPGLPGLP+15.9949GPPGK	467.495	467.757	0.262	4	3.4e-08	b_ions=6;y_ions=7	3
XP_415405.4 PREDICTED: complement C5 [Gallus gallus]	1.97	2	2	2	2
Engine	Scans	File	Sequence	Theoretical m/z	Measured m/z	Delta m/z	Charge	E-value	Ion counts	Proteins
Xtandem	13219	KP_217432_11.mgf	NLGAGSSSPIVFR	652.848	652.85	0.0019	2	1.4e-08	b_ions=8;y_ions=11	1
Xtandem	11892	KP_217432_11.mgf	SDLGC+57.0215GAGGGQNNVDVFR	911.907	912.41	0.503	2	1.7e-06	b_ions=5;y_ions=11	1
XP_015146867.1 PREDICTED: type-1 angiotensin II receptor isoform X1 [Gallus gallus]	13.93	2	0	2	0
Engine	Scans	File	Sequence	Theoretical m/z	Measured m/z	Delta m/z	Charge	E-value	Ion counts	Proteins
Xtandem	24551	KP_217432_11.mgf	NLLGFLIPFLIILTSYTLIWKTLKK	737.95	738.207	0.2575	4	4.3e-05	b_ions=8;y_ions=6	8
Xtandem	23865	KP_217432_11.mgf	VTC+57.0215IVIWLLAGVASLP+15.9949VIIHRNI	644.125	644.63	0.505	4	1.7e-07	b_ions=8;y_ions=3	8
XP_015155791.1 PREDICTED: myosin light polypeptide 6 isoform X2 [Gallus gallus]	41.06	17	1	5	1
Engine	Scans	File	Sequence	Theoretical m/z	Measured m/z	Delta m/z	Charge	E-value	Ion counts	Proteins
Xtandem	4432	KP_217432_11.mgf	ALGQNPTNAEVMK	686.845	686.845	0.0003	2	0.0025	b_ions=3;y_ions=8	2
Xtandem	4590	KP_217432_11.mgf	ALGQNPTNAEVMK	686.845	686.845	0.0003	2	3.3e-06	b_ions=7;y_ions=10	2
Xtandem	4753	KP_217432_11.mgf	ALGQNPTNAEVMK	686.845	686.845	0.0003	2	4.1e-07	b_ions=6;y_ions=11	2
Xtandem	4913	KP_217432_11.mgf	ALGQNPTNAEVMK	686.845	686.845	0.0003	2	9.7e-13	b_ions=7;y_ions=14	2
Xtandem	5072	KP_217432_11.mgf	ALGQNPTNAEVMK	686.845	686.845	0.0003	2	4.3e-09	b_ions=8;y_ions=12	2
Xtandem	5237	KP_217432_11.mgf	ALGQNPTNAEVMK	686.845	686.845	0.0003	2	7e-07	b_ions=6;y_ions=12	2
Xtandem	5406	KP_217432_11.mgf	ALGQNPTNAEVMK	686.845	686.845	0.0003	2	1.5e-05	b_ions=4;y_ions=11	2
Xtandem	5660	KP_217432_11.mgf	ALGQNPTNAEVMK	686.845	686.835	-0.0095	2	0.0039	b_ions=1;y_ions=9	2
Xtandem	3493	KP_217432_11.mgf	HVLVTLGEK	498.294	498.294	-0.0004	2	0.0078	b_ions=5;y_ions=6	2
Xtandem	3802	KP_217432_11.mgf	HVLVTLGEK	498.294	498.293	-0.0009	2	0.0023	b_ions=6;y_ions=5	2
Xtandem	3951	KP_217432_11.mgf	HVLVTLGEK	498.294	498.294	-0.0004	2	0.00038	b_ions=6;y_ions=6	2
Xtandem	4108	KP_217432_11.mgf	HVLVTLGEK	498.294	498.293	-0.0014	2	0.0016	b_ions=7;y_ions=7	2
Xtandem	4438	KP_217432_11.mgf	HVLVTLGEK	498.294	498.293	-0.0009	2	0.008	b_ions=5;y_ions=7	2
Xtandem	9320	KP_217432_11.mgf	ILYSQC+57.0215GDVMR	671.315	671.315	0.0003	2	7.7e-11	b_ions=8;y_ions=12	2
Xtandem	19746	KP_217432_11.mgf	MTEEEVEQLVAGHEDSNGC+57.0215IN+0.9840YEELVR	1051.13	1051.46	0.332333	3	0.0018	b_ions=8;y_ions=12	1
Xtandem	15851	KP_217432_11.mgf	NKDQGC+57.0215FEDYVEGLR	610.604	610.603	-0.0009	3	1.3e-06	b_ions=12;y_ions=13	2
Xtandem	15893	KP_217432_11.mgf	NKDQGC+57.0215FEDYVEGLR	915.406	915.4	-0.00635	2	2.6e-08	b_ions=5;y_ions=12	2
XP_015156088.1 PREDICTED: CD5 antigen-like isoform X1 [Gallus gallus]	21.46	4	0	3	0
Engine	Scans	File	Sequence	Theoretical m/z	Measured m/z	Delta m/z	Charge	E-value	Ion counts	Proteins
Xtandem	15429	KP_217432_11.mgf	ANMAVVC+57.0215QELGC+57.0215GEAQDLDGERPR	892.399	892.733	0.334333	3	5.4e-06	b_ions=6;y_ions=14	2
Xtandem	15436	KP_217432_11.mgf	ANMAVVC+57.0215QELGC+57.0215GEAQDLDGERPR	892.399	892.4	0.000833	3	1.3e-08	b_ions=7;y_ions=14	2
Xtandem	17264	KP_217432_11.mgf	FGPGVGHIWLDDVR	523.267	523.267	-0.000666	3	6.7e-05	b_ions=10;y_ions=10	2
Xtandem	12464	KP_217432_11.mgf	WGTVC+57.0215DDGWSR	669.777	669.78	0.0032	2	1.5e-05	b_ions=4;y_ions=10	2
NP_001012611.2 WASH complex subunit FAM21C [Gallus gallus]	2.11	3	0	2	0
Engine	Scans	File	Sequence	Theoretical m/z	Measured m/z	Delta m/z	Charge	E-value	Ion counts	Proteins
Xtandem	24131	KP_217432_11.mgf	IGKLQ+0.9840ANLAINPAALLPGAVPKISNVK	678.655	678.668	0.01275	4	1.7e-07	b_ions=4;y_ions=10	4
Xtandem	32526	KP_217432_11.mgf	IGKLQANLAINPAALLPGAVP+15.9949KISN+0.9840VK	682.654	683.158	0.504	4	1.5e-05	b_ions=9;y_ions=6	4
Xtandem	23190	KP_217432_11.mgf	LQ+0.9840AN+0.9840LAINPAALLP+15.9949GAVPKISN	551.558	551.822	0.264	4	9e-09	b_ions=9;y_ions=11	4
XP_001232833.1 PREDICTED: histone H3 [Gallus gallus]	20.59	8	0	5	0
Engine	Scans	File	Sequence	Theoretical m/z	Measured m/z	Delta m/z	Charge	E-value	Ion counts	Proteins
Xtandem	9499	KP_217432_11.mgf	EIAQDFKTDLR	668.345	668.345	-0.00035	2	0.00017	b_ions=5;y_ions=10	11
Xtandem	9526	KP_217432_11.mgf	EIAQDFKTDLR	445.897	445.897	-0.000233	3	0.0037	b_ions=2;y_ions=13	11
Xtandem	9686	KP_217432_11.mgf	EIAQDFKTDLR	668.345	668.345	-0.00035	2	3.7e-05	b_ions=5;y_ions=11	11
Xtandem	4405	KP_217432_11.mgf	KLPFQR	394.739	394.738	-0.0011	2	0.0072	b_ions=3;y_ions=7	11
Xtandem	5215	KP_217432_11.mgf	KLPFQR	394.739	394.738	-0.0011	2	0.0066	b_ions=3;y_ions=7	11
Xtandem	14416	KP_217432_11.mgf	LVREIAQDFKTDLR	568.648	568.65	0.0019	3	0.0029	b_ions=9;y_ions=9	11
Xtandem	7325	KP_217432_11.mgf	STELLIR	416.247	416.247	-0.00045	2	0.0038	b_ions=5;y_ions=7	11
Xtandem	6217	KP_217432_11.mgf	YQKSTELLIR	625.855	625.855	-0.00035	2	9.2e-06	b_ions=6;y_ions=9	11
XP_015144689.1 PREDICTED: collagen alpha-2(V) chain isoform X3 [Gallus gallus]	3.52	5	0	4	0
Engine	Scans	File	Sequence	Theoretical m/z	Measured m/z	Delta m/z	Charge	E-value	Ion counts	Proteins
Xtandem	2211	KP_217432_11.mgf	GIVGMP+15.9949GQR	465.741	465.74	-0.001	2	0.0049	b_ions=5;y_ions=6	3
Xtandem	10229	KP_217432_11.mgf	GQPGDPGVPGFKGEAGPKGEPGPQGP	604.293	604.548	0.254	4	0.0087	b_ions=9;y_ions=10	3
Xtandem	7993	KP_217432_11.mgf	KGQKGEPGIVPPVSGIR	573.664	573.667	0.0028	3	2.5e-10	b_ions=11;y_ions=13	3
Xtandem	12969	KP_217432_11.mgf	LGPLGGP+15.9949GEDGRP+15.9949GPAGSIGIR	688.023	688.023	0.000666	3	0.00011	b_ions=6;y_ions=12	3
Xtandem	13757	KP_217432_11.mgf	LGPLGGP+15.9949GEDGRPGPAGSIGIR	682.691	682.69	-0.001033	3	0.00077	b_ions=6;y_ions=11	3
NP_001026682.1 ATP-dependent 6-phosphofructokinase, platelet type [Gallus gallus]	1.95	2	0	2	0
Engine	Scans	File	Sequence	Theoretical m/z	Measured m/z	Delta m/z	Charge	E-value	Ion counts	Proteins
Xtandem	10212	KP_217432_11.mgf	FFENLSGTGK	550.271	550.27	-0.00115	2	0.00014	b_ions=6;y_ions=8	6
Xtandem	8417	KP_217432_11.mgf	SFENNLNTYK	615.29	615.285	-0.005	2	0.0016	b_ions=5;y_ions=7	6
XP_004937225.1 PREDICTED: PDZ domain-containing protein 2 isoform X5 [Gallus gallus]	1.07	2	0	2	0
Engine	Scans	File	Sequence	Theoretical m/z	Measured m/z	Delta m/z	Charge	E-value	Ion counts	Proteins
Xtandem	24406	KP_217432_11.mgf	LSLDQLLISNLDQQKLQSVLSALVPK	716.663	717.173	0.50975	4	9.8e-08	b_ions=10;y_ions=2	10
Xtandem	16875	KP_217432_11.mgf	LVP+15.9949KCDIASMLQEVKAQVK	529.788	529.795	0.00725	4	0.0068	b_ions=14;y_ions=10	10
XP_015152343.1 PREDICTED: guanine nucleotide-binding protein G(I)/G(S)/G(T) subunit beta-1 isoform X1 [Gallus gallus]	6.18	2	0	2	0
Engine	Scans	File	Sequence	Theoretical m/z	Measured m/z	Delta m/z	Charge	E-value	Ion counts	Proteins
Xtandem	17687	KP_217432_11.mgf	KAC+57.0215ADATLAQITANIDPVGR	695.692	695.693	0.0013	3	0.00093	b_ions=12;y_ions=8	5
Xtandem	20202	KP_217432_11.mgf	S+42.0106ELDQLRQEAEQLKNQIR	747.388	747.39	0.0022	3	0.0031	b_ions=6;y_ions=12	5
XP_015131295.1 PREDICTED: histone H2B 1/2/3/4/6-like [Gallus gallus]	32.54	8	0	4	0
Engine	Scans	File	Sequence	Theoretical m/z	Measured m/z	Delta m/z	Charge	E-value	Ion counts	Proteins
Xtandem	19185	KP_217432_11.mgf	AMGIM+31.9898NSFVNDIFER	888.405	888.405	0.00025	2	9.8e-06	b_ions=7;y_ions=10	11
Xtandem	21344	KP_217432_11.mgf	AMGIMN+0.9840SFVNDIFER	872.902	872.9	-0.00185	2	6.4e-06	b_ions=4;y_ions=10	11
Xtandem	9175	KP_217432_11.mgf	KESYSIYVYK	640.329	640.33	0.00135	2	2.3e-05	b_ions=6;y_ions=9	11
Xtandem	6382	KP_217432_11.mgf	SRKESYSIYVYK	761.895	762.395	0.5	2	0.00011	b_ions=7;y_ions=8	9
Xtandem	6237	KP_217432_11.mgf	STITSREIQTAVR	487.934	487.933	-0.0008	3	0.0011	b_ions=10;y_ions=10	12
Xtandem	6328	KP_217432_11.mgf	STITSREIQTAVR	731.401	731.4	-0.0012	2	5.9e-06	b_ions=6;y_ions=9	12
Xtandem	6422	KP_217432_11.mgf	STITSREIQTAVR	487.934	487.933	-0.0008	3	0.00043	b_ions=10;y_ions=11	12
Xtandem	6534	KP_217432_11.mgf	STITSREIQTAVR	731.401	731.9	0.499	2	0.0034	b_ions=5;y_ions=8	12
XP_015139172.1 PREDICTED: protein phosphatase 1B isoform X1 [Gallus gallus]	6.67	2	0	2	0
Engine	Scans	File	Sequence	Theoretical m/z	Measured m/z	Delta m/z	Charge	E-value	Ion counts	Proteins
Xtandem	4104	KP_217432_11.mgf	IQNAGGSVMIQR	637.334	637.33	-0.0043	2	0.0067	b_ions=4;y_ions=8	5
Xtandem	16494	KP_217432_11.mgf	NIIEAVYSRLNPHRENEGDPGEAEES+79.9663GTQ+0.9840GK	870.139	870.395	0.256	4	0.00084	b_ions=10;y_ions=6	5
XP_004937732.1 PREDICTED: histone H2A-IV-like [Gallus gallus]	27.01	21	0	9	0
Engine	Scans	File	Sequence	Theoretical m/z	Measured m/z	Delta m/z	Charge	E-value	Ion counts	Proteins
Xtandem	12384	KP_217432_11.mgf	AGLQFPVGR	472.766	472.765	-0.00035	2	0.0073	b_ions=6;y_ions=9	13
Xtandem	24447	KP_217432_11.mgf	E-18.0106LNKLLGKVTIAQGGVLP+15.9949N+0.9840IQ+0.9840AVLLPK	707.418	707.678	0.25975	4	5.9e-07	b_ions=11;y_ions=6	10
Xtandem	7878	KP_217432_11.mgf	HLQLAIRNDEELNK	564.968	564.967	-0.001066	3	0.00038	b_ions=9;y_ions=12	11
Xtandem	8065	KP_217432_11.mgf	HLQLAIRNDEELNK	564.968	564.967	-0.001066	3	0.00028	b_ions=10;y_ions=11	11
Xtandem	8075	KP_217432_11.mgf	HLQLAIRNDEELNK	846.952	846.95	-0.0016	2	1.6e-05	b_ions=8;y_ions=9	11
Xtandem	9706	KP_217432_11.mgf	HLQ+0.9840LAIRNDEELNK	565.296	565.293	-0.0024	3	0.0023	b_ions=8;y_ions=10	11
Xtandem	16206	KP_217432_11.mgf	HLQLAIRNDEELNKLLGK	702.063	702.063	0.000766	3	4.1e-06	b_ions=12;y_ions=11	10
Xtandem	16250	KP_217432_11.mgf	HLQLAIRNDEELNKLLGK	1052.59	1052.59	-0.00385	2	8.2e-07	b_ions=10;y_ions=8	10
Xtandem	16397	KP_217432_11.mgf	HLQLAIRNDEELNKLLGK	702.063	702.063	0.000766	3	2.8e-05	b_ions=10;y_ions=11	10
Xtandem	12429	KP_217432_11.mgf	NDEELNKLLGK	636.84	636.835	-0.0049	2	0.00016	b_ions=7;y_ions=10	10
Xtandem	12614	KP_217432_11.mgf	NDEELNKLLGK	636.84	636.84	0.0001	2	1.9e-05	b_ions=9;y_ions=9	10
Xtandem	15312	KP_217432_11.mgf	N+0.9840DEELNKLLGK	637.332	637.335	0.0031	2	2.8e-05	b_ions=7;y_ions=10	10
Xtandem	8708	KP_217432_11.mgf	SSRAGLQFPVGR	637.848	637.85	0.0016	2	0.00031	b_ions=7;y_ions=8	11
Xtandem	8818	KP_217432_11.mgf	SSRAGLQFPVGR	425.566	425.567	0.001067	3	0.00034	b_ions=10;y_ions=10	11
Xtandem	8896	KP_217432_11.mgf	SSRAGLQFPVGR	637.848	637.85	0.0016	2	2.9e-05	b_ions=6;y_ions=9	11
Xtandem	8924	KP_217432_11.mgf	SSRAGLQFPVGR	637.848	638.35	0.5015	2	0.00012	b_ions=7;y_ions=8	11
Xtandem	9003	KP_217432_11.mgf	SSRAGLQFPVGR	425.566	425.567	0.001067	3	0.0096	b_ions=8;y_ions=9	11
Xtandem	21313	KP_217432_11.mgf	VTIAQGGVLPNIQAVLLPK	966.085	966.085	0.0004	2	0.0013	b_ions=5;y_ions=7	10
Xtandem	19841	KP_217432_11.mgf	VTIAQGGVLPNIQAVLLPKK	687.088	687.09	0.001933	3	2e-11	b_ions=8;y_ions=16	10
Xtandem	18082	KP_217432_11.mgf	VTIAQGGVLPN+0.9840IQAVLLPKKTDSHK	657.877	657.883	0.00525	4	3.8e-07	b_ions=8;y_ions=16	8
Xtandem	18093	KP_217432_11.mgf	VTIAQGGVLPNIQAVLLPKKTDSHK	657.631	657.63	-0.001175	4	0.0016	b_ions=11;y_ions=14	8
NP_990488.1 type-1 angiotensin II receptor [Gallus gallus]	13.93	2	0	2	0
Engine	Scans	File	Sequence	Theoretical m/z	Measured m/z	Delta m/z	Charge	E-value	Ion counts	Proteins
Xtandem	24551	KP_217432_11.mgf	NLLGFLIPFLIILTSYTLIWKTLKK	737.95	738.207	0.2575	4	4.3e-05	b_ions=8;y_ions=6	8
Xtandem	23865	KP_217432_11.mgf	VTC+57.0215IVIWLLAGVASLP+15.9949VIIHRNI	644.125	644.63	0.505	4	1.7e-07	b_ions=8;y_ions=3	8
NP_001026652.1 histone H2B 8 [Gallus gallus]	32.54	7	0	3	0
Engine	Scans	File	Sequence	Theoretical m/z	Measured m/z	Delta m/z	Charge	E-value	Ion counts	Proteins
Xtandem	19185	KP_217432_11.mgf	AMGIM+31.9898NSFVNDIFER	888.405	888.405	0.00025	2	9.8e-06	b_ions=7;y_ions=10	11
Xtandem	21344	KP_217432_11.mgf	AMGIMN+0.9840SFVNDIFER	872.902	872.9	-0.00185	2	6.4e-06	b_ions=4;y_ions=10	11
Xtandem	9175	KP_217432_11.mgf	KESYSIYVYK	640.329	640.33	0.00135	2	2.3e-05	b_ions=6;y_ions=9	11
Xtandem	6237	KP_217432_11.mgf	STITSREIQTAVR	487.934	487.933	-0.0008	3	0.0011	b_ions=10;y_ions=10	12
Xtandem	6328	KP_217432_11.mgf	STITSREIQTAVR	731.401	731.4	-0.0012	2	5.9e-06	b_ions=6;y_ions=9	12
Xtandem	6422	KP_217432_11.mgf	STITSREIQTAVR	487.934	487.933	-0.0008	3	0.00043	b_ions=10;y_ions=11	12
Xtandem	6534	KP_217432_11.mgf	STITSREIQTAVR	731.401	731.9	0.499	2	0.0034	b_ions=5;y_ions=8	12
XP_015144614.1 PREDICTED: fibronectin isoform X1 [Gallus gallus]	2.84	14	0	7	0
Engine	Scans	File	Sequence	Theoretical m/z	Measured m/z	Delta m/z	Charge	E-value	Ion counts	Proteins
Xtandem	17641	KP_217432_11.mgf	FGFC+57.0215PMAAHEEIC+57.0215TTNDGIMYR	874.036	874.033	-0.003067	3	4.6e-05	b_ions=8;y_ions=13	6
Xtandem	6017	KP_217432_11.mgf	FTNVGPDTMR	569.268	569.265	-0.00305	2	0.00056	b_ions=5;y_ions=9	6
Xtandem	6194	KP_217432_11.mgf	FTNVGPDTMR	569.268	569.265	-0.00305	2	0.00011	b_ions=5;y_ions=8	6
Xtandem	14532	KP_217432_11.mgf	IYLYTLNENAR	685.356	685.355	-0.00075	2	1.1e-08	b_ions=8;y_ions=10	6
Xtandem	15690	KP_217432_11.mgf	TFYQIGDSWEK	687.319	687.32	0.0012	2	8.6e-08	b_ions=7;y_ions=10	6
Xtandem	2368	KP_217432_11.mgf	TFYSC+57.0215TTEGR	611.26	611.26	-0.00045	2	5.4e-06	b_ions=5;y_ions=10	6
Xtandem	2499	KP_217432_11.mgf	TFYSC+57.0215TTEGR	611.26	611.26	-0.00045	2	0.00025	b_ions=5;y_ions=9	6
Xtandem	2894	KP_217432_11.mgf	TFYSC+57.0215TTEGR	611.26	611.26	-0.00045	2	0.0016	b_ions=6;y_ions=8	6
Xtandem	3030	KP_217432_11.mgf	TFYSC+57.0215TTEGR	611.26	611.26	-0.00045	2	2.5e-05	b_ions=5;y_ions=10	6
Xtandem	3173	KP_217432_11.mgf	TFYSC+57.0215TTEGR	611.26	611.26	-0.00045	2	0.00071	b_ions=3;y_ions=9	6
Xtandem	3324	KP_217432_11.mgf	TFYSC+57.0215TTEGR	611.26	611.26	-0.00045	2	8.3e-05	b_ions=6;y_ions=7	6
Xtandem	3471	KP_217432_11.mgf	TFYSC+57.0215TTEGR	611.26	611.26	-0.00045	2	0.0074	b_ions=3;y_ions=8	6
Xtandem	13758	KP_217432_11.mgf	WLPSSSPVTGYR	675.343	675.34	-0.00265	2	0.0059	b_ions=3;y_ions=8	6
Xtandem	420	KP_217432_11.mgf	YQC+57.0215YC+57.0215YGR	585.225	585.225	-0.00035	2	0.00096	b_ions=5;y_ions=7	6
XP_015137034.1 PREDICTED: septin-7 isoform X2 [Gallus gallus]	8.25	3	0	2	0
Engine	Scans	File	Sequence	Theoretical m/z	Measured m/z	Delta m/z	Charge	E-value	Ion counts	Proteins
Xtandem	12904	KP_217432_11.mgf	Q-17.0266FEDEKASWEAQQR	867.886	867.885	-0.0011	2	0.0027	b_ions=4;y_ions=9	4
Xtandem	11999	KP_217432_11.mgf	THMQDLKDVTN+0.9840NVHYENYR	793.361	793.37	0.009	3	0.00024	b_ions=7;y_ions=14	4
Xtandem	12031	KP_217432_11.mgf	THMQDLKDVTNNVHYENYR	793.033	793.033	0.0002	3	0.0056	b_ions=8;y_ions=11	4
NP_990635.1 ovotransferrin precursor [Gallus gallus]	14.75	11	11	9	9
Engine	Scans	File	Sequence	Theoretical m/z	Measured m/z	Delta m/z	Charge	E-value	Ion counts	Proteins
Xtandem	14402	KP_217432_11.mgf	FFSASC+57.0215VPGATIEQK	821.397	821.395	-0.00225	2	3.8e-13	b_ions=9;y_ions=12	1
Xtandem	18868	KP_217432_11.mgf	FMMFESQNKDLLFKDLTK	745.706	745.707	0.000267	3	0.00019	b_ions=11;y_ions=10	1
Xtandem	3327	KP_217432_11.mgf	GDVAFVK	368.202	368.202	-0.0005	2	0.0034	b_ions=5;y_ions=6	1
Xtandem	3476	KP_217432_11.mgf	GDVAFVK	368.202	368.202	-0.0005	2	0.0061	b_ions=5;y_ions=7	1
Xtandem	5065	KP_217432_11.mgf	KGDVAFVK	432.25	432.229	-0.0205	2	0.0039	b_ions=7;y_ions=8	1
Xtandem	5230	KP_217432_11.mgf	KGDVAFVK	432.25	432.231	-0.018	2	0.0036	b_ions=7;y_ions=8	1
Xtandem	23791	KP_217432_11.mgf	LILCTVLSLGIAAVCFAAP+15.9949PKSVIR	643.619	643.88	0.26075	4	2.4e-06	b_ions=9;y_ions=6	1
Xtandem	12670	KP_217432_11.mgf	N+0.9840APYSGYSGAFHC+57.0215LK	836.871	836.88	0.0085	2	8.7e-05	b_ions=2;y_ions=10	1
Xtandem	16910	KP_217432_11.mgf	SKFMMFESQNKDLLFK	664.998	664.997	-0.000866	3	0.0047	b_ions=9;y_ions=10	1
Xtandem	18478	KP_217432_11.mgf	WSVVSNGDVEC+57.0215TVVDETKDC+57.0215IIK	885.083	885.083	0.0004	3	0.0012	b_ions=6;y_ions=13	1
Xtandem	13109	KP_217432_11.mgf	YFGYTGALR	524.263	524.26	-0.0031	2	0.00017	b_ions=5;y_ions=8	1
XP_015131307.1 PREDICTED: phosphatase and actin regulator 1 isoform X1 [Gallus gallus]	6.42	2	0	2	0
Engine	Scans	File	Sequence	Theoretical m/z	Measured m/z	Delta m/z	Charge	E-value	Ion counts	Proteins
Xtandem	11861	KP_217432_11.mgf	Q-17.0266EEEEEEDEDEDNS+79.9663LFTSSLAMKVCR	782.053	782.562	0.50925	4	2.3e-06	b_ions=3;y_ions=7	10
Xtandem	12028	KP_217432_11.mgf	Q-17.0266+0.9840LSLLKQPPALPP+15.9949KP+15.9949IAR	496.541	497.055	0.514	4	3.2e-06	b_ions=9;y_ions=8	10
XP_015135900.1 PREDICTED: lipoprotein lipase isoform X1 [Gallus gallus]	16.29	16	0	10	0
Engine	Scans	File	Sequence	Theoretical m/z	Measured m/z	Delta m/z	Charge	E-value	Ion counts	Proteins
Xtandem	10699	KP_217432_11.mgf	DGSSRLGKGEEAAIFVK	588.643	588.643	0.0003	3	0.0088	b_ions=9;y_ions=9	2
Xtandem	9722	KP_217432_11.mgf	DGSSRLGKGEEAAIFVK	882.465	882.465	0.00045	2	0.0021	b_ions=9;y_ions=3	2
Xtandem	8546	KP_217432_11.mgf	GEEAAIFVK	482.257	482.257	0	2	0.00024	b_ions=7;y_ions=7	2
Xtandem	13452	KP_217432_11.mgf	GFSDVDQLVK	554.284	554.285	0.00075	2	6.9e-05	b_ions=8;y_ions=7	2
Xtandem	17206	KP_217432_11.mgf	GSPDRSIGIQ+0.9840KPVGHIDIYPNGGGFQPGC+57.0215NLGEALR	945.219	945.467	0.24825	4	0.0095	b_ions=13;y_ions=13	2
Xtandem	8560	KP_217432_11.mgf	LGKGEEAAIFVK	421.238	421.237	-0.001833	3	5.5e-05	b_ions=12;y_ions=11	2
Xtandem	8598	KP_217432_11.mgf	LGKGEEAAIFVK	631.358	631.36	0.00225	2	8.9e-06	b_ions=7;y_ions=10	2
Xtandem	8745	KP_217432_11.mgf	LGKGEEAAIFVK	421.238	421.237	-0.001833	3	9.1e-10	b_ions=13;y_ions=12	2
Xtandem	15634	KP_217432_11.mgf	LIAEKGFSDVDQLVK	831.456	831.455	-0.00065	2	1e-15	b_ions=11;y_ions=14	2
Xtandem	19051	KP_217432_11.mgf	LSPDDADFVDVLHTYTR	982.47	982.47	0	2	2.3e-06	b_ions=6;y_ions=10	2
Xtandem	19092	KP_217432_11.mgf	PDDADFVDVLHTYTR	588.608	588.607	-0.0013	3	4.1e-05	b_ions=9;y_ions=12	2
Xtandem	17565	KP_217432_11.mgf	SIGIQKPVGHIDIYPNGGGFQPGC+57.0215NLGEALR	816.915	816.918	0.00275	4	0.0011	b_ions=10;y_ions=13	2
Xtandem	17582	KP_217432_11.mgf	SIGIQKPVGHIDIYPNGGGFQPGC+57.0215NLGEALR	1088.89	1088.88	-0.0029	3	6e-08	b_ions=7;y_ions=15	2
Xtandem	17604	KP_217432_11.mgf	SIGIQKPVGHIDIY+79.9663PNGGGFQP+15.9949GCNLGEALR	826.649	826.91	0.2605	4	5.3e-06	b_ions=12;y_ions=16	2
Xtandem	17814	KP_217432_11.mgf	SIGIQKPVGHIDIYPN+0.9840GGGFQPGC+57.0215NLGEALR	1089.21	1089.22	0.002434	3	2.1e-10	b_ions=14;y_ions=12	2
Xtandem	16877	KP_217432_11.mgf	VNRITGLDPAGPTFEYADAPIR	791.74	791.74	-6.7e-05	3	1.9e-15	b_ions=17;y_ions=14	2
XP_015141175.1 PREDICTED: LOW QUALITY PROTEIN: protocadherin-7 [Gallus gallus]	4.14	4	4	3	3
Engine	Scans	File	Sequence	Theoretical m/z	Measured m/z	Delta m/z	Charge	E-value	Ion counts	Proteins
Xtandem	19119	KP_217432_11.mgf	GGGGGGAAAAGPESALYP+15.9949SGS+79.9663KRR	557.506	557.513	0.006	4	0.0039	b_ions=12;y_ions=15	1
Xtandem	23825	KP_217432_11.mgf	LS+79.9663IVIGVVAGIMTVILLILVVVMA	629.875	630.388	0.513	4	9.5e-06	b_ions=9;y_ions=7	1
Xtandem	24371	KP_217432_11.mgf	Q-17.0266RLSIVIGVVAGIMTVILLILVVVMAR	715.692	716.2	0.5085	4	4e-05	b_ions=8;y_ions=4	1
Xtandem	24589	KP_217432_11.mgf	QRLSIVIGVVAGIM+31.9898TVILLILVVVM+31.9898AR	735.943	736.192	0.2495	4	1.9e-05	b_ions=10;y_ions=3	1
XP_015146863.1 PREDICTED: type-1 angiotensin II receptor isoform X1 [Gallus gallus]	13.93	2	0	2	0
Engine	Scans	File	Sequence	Theoretical m/z	Measured m/z	Delta m/z	Charge	E-value	Ion counts	Proteins
Xtandem	24551	KP_217432_11.mgf	NLLGFLIPFLIILTSYTLIWKTLKK	737.95	738.207	0.2575	4	4.3e-05	b_ions=8;y_ions=6	8
Xtandem	23865	KP_217432_11.mgf	VTC+57.0215IVIWLLAGVASLP+15.9949VIIHRNI	644.125	644.63	0.505	4	1.7e-07	b_ions=8;y_ions=3	8
XP_015140095.1 PREDICTED: arginine/serine-rich protein PNISR isoform X1 [Gallus gallus]	3.53	2	0	2	0
Engine	Scans	File	Sequence	Theoretical m/z	Measured m/z	Delta m/z	Charge	E-value	Ion counts	Proteins
Xtandem	16379	KP_217432_11.mgf	AP+15.9949AKQLAQ+0.9840SSALASLTGLGGLGGYGSGD	855.428	855.42	-0.008	3	0.0062	b_ions=8;y_ions=11	6
Xtandem	15726	KP_217432_11.mgf	SPIAMP+15.9949VKQEPPQ+0.9840IDAVKR	531.034	531.035	0.000575	4	0.001	b_ions=10;y_ions=10	6
XP_001233227.1 PREDICTED: histone H2B 1/2/3/4/6 [Gallus gallus]	32.54	8	0	4	0
Engine	Scans	File	Sequence	Theoretical m/z	Measured m/z	Delta m/z	Charge	E-value	Ion counts	Proteins
Xtandem	19185	KP_217432_11.mgf	AMGIM+31.9898NSFVNDIFER	888.405	888.405	0.00025	2	9.8e-06	b_ions=7;y_ions=10	11
Xtandem	21344	KP_217432_11.mgf	AMGIMN+0.9840SFVNDIFER	872.902	872.9	-0.00185	2	6.4e-06	b_ions=4;y_ions=10	11
Xtandem	9175	KP_217432_11.mgf	KESYSIYVYK	640.329	640.33	0.00135	2	2.3e-05	b_ions=6;y_ions=9	11
Xtandem	6382	KP_217432_11.mgf	SRKESYSIYVYK	761.895	762.395	0.5	2	0.00011	b_ions=7;y_ions=8	9
Xtandem	6237	KP_217432_11.mgf	STITSREIQTAVR	487.934	487.933	-0.0008	3	0.0011	b_ions=10;y_ions=10	12
Xtandem	6328	KP_217432_11.mgf	STITSREIQTAVR	731.401	731.4	-0.0012	2	5.9e-06	b_ions=6;y_ions=9	12
Xtandem	6422	KP_217432_11.mgf	STITSREIQTAVR	487.934	487.933	-0.0008	3	0.00043	b_ions=10;y_ions=11	12
Xtandem	6534	KP_217432_11.mgf	STITSREIQTAVR	731.401	731.9	0.499	2	0.0034	b_ions=5;y_ions=8	12
XP_015131314.1 PREDICTED: phosphatase and actin regulator 1 isoform X4 [Gallus gallus]	7.13	2	0	2	0
Engine	Scans	File	Sequence	Theoretical m/z	Measured m/z	Delta m/z	Charge	E-value	Ion counts	Proteins
Xtandem	11861	KP_217432_11.mgf	Q-17.0266EEEEEEDEDEDNS+79.9663LFTSSLAMKVCR	782.053	782.562	0.50925	4	2.3e-06	b_ions=3;y_ions=7	10
Xtandem	12028	KP_217432_11.mgf	Q-17.0266+0.9840LSLLKQPPALPP+15.9949KP+15.9949IAR	496.541	497.055	0.514	4	3.2e-06	b_ions=9;y_ions=8	10
NP_001025977.1 ralBP1-associated Eps domain-containing protein 2 [Gallus gallus]	1.72	2	0	2	0
Engine	Scans	File	Sequence	Theoretical m/z	Measured m/z	Delta m/z	Charge	E-value	Ion counts	Proteins
Xtandem	1183	KP_217432_11.mgf	LNSELQQQLK	600.83	601.315	0.4855	2	0.0047	b_ions=3;y_ions=8	2
Xtandem	19024	KP_217432_11.mgf	LRTEVQ+0.9840GLETPELSPTVNVTSSLP+15.9949AAKPHLPVQK	914.244	914.242	-0.001325	4	2.6e-07	b_ions=7;y_ions=6	2
XP_015149218.1 PREDICTED: annexin A6 isoform X1 [Gallus gallus]	12.35	7	0	6	0
Engine	Scans	File	Sequence	Theoretical m/z	Measured m/z	Delta m/z	Charge	E-value	Ion counts	Proteins
Xtandem	22020	KP_217432_11.mgf	DLLADLKSELSGSLAK	830.458	830.465	0.0065	2	0.0014	b_ions=3;y_ions=9	2
Xtandem	22112	KP_217432_11.mgf	DLLADLKSELSGSLAK	830.458	830.96	0.5015	2	0.00029	b_ions=4;y_ions=9	2
Xtandem	19908	KP_217432_11.mgf	GFGSDKDAILDLITSR	854.446	854.445	-0.0008	2	1.9e-06	b_ions=5;y_ions=11	3
Xtandem	18043	KP_217432_11.mgf	KAVEGAGTDESTLIEIMATR	698.02	698.02	0.000167	3	0.0051	b_ions=9;y_ions=10	2
Xtandem	17034	KP_217432_11.mgf	MSGDVRDAFVAIVR	512.6	512.6	-0.0001	3	0.0017	b_ions=9;y_ions=9	4
Xtandem	10724	KP_217432_11.mgf	NKPAFFADKLYK	481.261	481.26	-0.0014	3	0.0075	b_ions=6;y_ions=10	4
Xtandem	11631	KP_217432_11.mgf	SLEDDLSSDTSGHFKR	598.61	598.61	-0.000167	3	0.0056	b_ions=5;y_ions=9	2
NP_989880.1 eukaryotic initiation factor 4A-II [Gallus gallus]	7.86	5	0	2	0
Engine	Scans	File	Sequence	Theoretical m/z	Measured m/z	Delta m/z	Charge	E-value	Ion counts	Proteins
Xtandem	13597	KP_217432_11.mgf	GIYAYGFEKPSAIQQR	609.98	610.647	0.667	3	0.0099	b_ions=9;y_ions=10	2
Xtandem	13610	KP_217432_11.mgf	GIYAYGFEKPSAIQQR	609.98	609.977	-0.003066	3	0.0003	b_ions=8;y_ions=11	2
Xtandem	13670	KP_217432_11.mgf	GIYAYGFEKPSAIQQR	914.47	914.46	-0.0095	2	5.5e-11	b_ions=9;y_ions=13	2
Xtandem	13678	KP_217432_11.mgf	GIYAYGFEKPSAIQQR	914.47	914.465	-0.0046	2	1e-11	b_ions=8;y_ions=13	2
Xtandem	8703	KP_217432_11.mgf	KGVAINFVTEEDKR	535.953	535.953	3.3e-05	3	3e-06	b_ions=11;y_ions=14	2
XP_015146854.1 PREDICTED: eukaryotic initiation factor 4A-II isoform X1 [Gallus gallus]	7.86	5	0	2	0
Engine	Scans	File	Sequence	Theoretical m/z	Measured m/z	Delta m/z	Charge	E-value	Ion counts	Proteins
Xtandem	13597	KP_217432_11.mgf	GIYAYGFEKPSAIQQR	609.98	610.647	0.667	3	0.0099	b_ions=9;y_ions=10	2
Xtandem	13610	KP_217432_11.mgf	GIYAYGFEKPSAIQQR	609.98	609.977	-0.003066	3	0.0003	b_ions=8;y_ions=11	2
Xtandem	13670	KP_217432_11.mgf	GIYAYGFEKPSAIQQR	914.47	914.46	-0.0095	2	5.5e-11	b_ions=9;y_ions=13	2
Xtandem	13678	KP_217432_11.mgf	GIYAYGFEKPSAIQQR	914.47	914.465	-0.0046	2	1e-11	b_ions=8;y_ions=13	2
Xtandem	8703	KP_217432_11.mgf	KGVAINFVTEEDKR	535.953	535.953	3.3e-05	3	3e-06	b_ions=11;y_ions=14	2
NP_001007825.1 actin, cytoplasmic type 5 [Gallus gallus]	28.46	30	0	10	0
Engine	Scans	File	Sequence	Theoretical m/z	Measured m/z	Delta m/z	Charge	E-value	Ion counts	Proteins
Xtandem	1054	KP_217432_11.mgf	AGFAGDDAPR	488.724	488.724	-0.00035	2	0.01	b_ions=5;y_ions=9	12
Xtandem	267	KP_217432_11.mgf	AGFAGDDAPR	488.724	488.724	-0.00085	2	6.1e-06	b_ions=6;y_ions=10	12
Xtandem	3452	KP_217432_11.mgf	AGFAGDDAPR	488.724	488.724	-0.00035	2	0.0015	b_ions=6;y_ions=10	12
Xtandem	3615	KP_217432_11.mgf	AGFAGDDAPR	488.724	488.724	0.00015	2	0.003	b_ions=6;y_ions=9	12
Xtandem	3764	KP_217432_11.mgf	AGFAGDDAPR	488.724	488.724	-0.00085	2	0.0056	b_ions=6;y_ions=9	12
Xtandem	3906	KP_217432_11.mgf	AGFAGDDAPR	488.724	488.724	-0.00085	2	0.00042	b_ions=6;y_ions=10	12
Xtandem	576	KP_217432_11.mgf	AGFAGDDAPR	488.724	488.724	-0.00085	2	0.0023	b_ions=6;y_ions=10	12
Xtandem	742	KP_217432_11.mgf	AGFAGDDAPR	488.724	488.724	-0.00085	2	0.004	b_ions=6;y_ions=10	12
Xtandem	900	KP_217432_11.mgf	AGFAGDDAPR	488.724	488.724	-0.00085	2	0.0081	b_ions=5;y_ions=9	12
Xtandem	11115	KP_217432_11.mgf	AVFPSIVGRPR	599.853	599.85	-0.00295	2	1.9e-05	b_ions=2;y_ions=11	12
Xtandem	11306	KP_217432_11.mgf	AVFPSIVGRPR	599.853	599.85	-0.00295	2	4.6e-10	b_ions=7;y_ions=12	12
Xtandem	11495	KP_217432_11.mgf	AVFPSIVGRPR	599.853	599.85	-0.00295	2	1.2e-07	b_ions=7;y_ions=12	12
Xtandem	1113	KP_217432_11.mgf	DSYVGDEAQSKR	677.812	678.31	0.498	2	0.0007	b_ions=3;y_ions=7	12
Xtandem	1133	KP_217432_11.mgf	DSYVGDEAQSKR	677.812	677.81	-0.0019	2	0.0004	b_ions=1;y_ions=10	12
Xtandem	683	KP_217432_11.mgf	DSYVGDEAQSKR	677.812	677.81	-0.0019	2	0.00026	b_ions=4;y_ions=9	12
Xtandem	833	KP_217432_11.mgf	DSYVGDEAQSKR	677.812	677.81	-0.0019	2	0.0011	b_ions=3;y_ions=9	12
Xtandem	11321	KP_217432_11.mgf	FPSIVGRPR	514.8	514.8	-0.0002	2	0.00053	b_ions=6;y_ions=8	12
Xtandem	6333	KP_217432_11.mgf	HQGVMVGMGQKDSYVGDEAQSK	784.359	784.363	0.004666	3	0.00013	b_ions=8;y_ions=11	12
Xtandem	6373	KP_217432_11.mgf	HQGVMVGMGQKDSYVGDEAQSK	784.359	784.693	0.334666	3	6.7e-05	b_ions=7;y_ions=11	12
Xtandem	271	KP_217432_11.mgf	HQGVMVGMGQKDSYVGDEAQSKR	627.544	627.543	-0.00175	4	1.4e-08	b_ions=11;y_ions=23	12
Xtandem	10064	KP_217432_11.mgf	IWHHTFYNELR	758.375	758.375	0.0002	2	5.3e-05	b_ions=4;y_ions=10	7
Xtandem	10116	KP_217432_11.mgf	IWHHTFYNELR	505.917	505.917	0.000134	3	1e-05	b_ions=12;y_ions=13	7
Xtandem	10307	KP_217432_11.mgf	IWHHTFYNELR	505.917	505.917	0.000134	3	0.00033	b_ions=9;y_ions=12	7
Xtandem	9929	KP_217432_11.mgf	IWHHTFYNELR	505.917	505.917	0.000134	3	0.009	b_ions=8;y_ions=11	7
Xtandem	9428	KP_217432_11.mgf	MQKEITALAPSTMK	774.906	774.905	-0.0014	2	6.7e-10	b_ions=9;y_ions=10	11
Xtandem	9618	KP_217432_11.mgf	MQKEITALAPSTMK	774.906	774.905	-0.0014	2	1.2e-08	b_ions=9;y_ions=10	11
Xtandem	17523	KP_217432_11.mgf	SYELPDGQVITIGNER	895.946	895.95	0.004	2	1.1e-11	b_ions=7;y_ions=14	12
Xtandem	14171	KP_217432_11.mgf	VAPEEHPVLLTEAPLNPK	652.022	652.023	0.001733	3	0.0036	b_ions=9;y_ions=11	4
Xtandem	14220	KP_217432_11.mgf	VAPEEHPVLLTEAPLNPK	977.532	977.53	-0.0024	2	3.2e-09	b_ions=5;y_ions=12	4
Xtandem	14366	KP_217432_11.mgf	VAPEEHPVLLTEAPLNPK	652.022	652.02	-0.0016	3	0.0052	b_ions=7;y_ions=11	4
NP_001156704.1 glutathione peroxidase 3 precursor [Gallus gallus]	12.79	3	3	2	2
Engine	Scans	File	Sequence	Theoretical m/z	Measured m/z	Delta m/z	Charge	E-value	Ion counts	Proteins
Xtandem	13127	KP_217432_11.mgf	FLVGTDGVP+15.9949VMR	653.841	653.845	0.0036	2	4.9e-05	b_ions=6;y_ions=10	1
Xtandem	16004	KP_217432_11.mgf	FLVGTDGVPVMR	645.844	645.845	0.00105	2	2.3e-08	b_ions=8;y_ions=9	1
Xtandem	9014	KP_217432_11.mgf	NSC+57.0215PPVAEEFGNPK	773.35	773.345	-0.0053	2	0.0067	b_ions=4;y_ions=7	1
XP_015141155.1 PREDICTED: transmembrane protein 156 isoform X3 [Gallus gallus]	8.64	2	0	2	0
Engine	Scans	File	Sequence	Theoretical m/z	Measured m/z	Delta m/z	Charge	E-value	Ion counts	Proteins
Xtandem	23555	KP_217432_11.mgf	IIWLSMIP+15.9949VVIVLTVSVVIYK	601.114	601.625	0.51125	4	1e-05	b_ions=6;y_ions=5	5
Xtandem	28996	KP_217432_11.mgf	M+31.9898TKIIWLSMIPVVIVLTVSVVIYKIVR	787.222	787.22	-0.001575	4	1.4e-06	b_ions=4;y_ions=4	5
NP_989757.1 collagen alpha-1(II) chain precursor [Gallus gallus]	4.58	3	3	3	3
Engine	Scans	File	Sequence	Theoretical m/z	Measured m/z	Delta m/z	Charge	E-value	Ion counts	Proteins
Xtandem	22350	KP_217432_11.mgf	GLKGHRGFTGLQGLPGP+15.9949PGP+15.9949SGDQGAAGPAGPSGPR	835.17	835.18	0.01025	4	1.3e-08	b_ions=9;y_ions=7	1
Xtandem	20522	KP_217432_11.mgf	GLT+79.9663GRPGDAGP+15.9949QGKVGPTGAPGEDGRPGPPGPQGA	815.382	815.393	0.01025	4	0.0087	b_ions=6;y_ions=11	1
Xtandem	19986	KP_217432_11.mgf	GP+15.9949PGPQGATGPLGPKGQTGEPGIAGFK	830.426	831.103	0.677	3	0.0089	b_ions=6;y_ions=4	1
XP_015132752.1 PREDICTED: E3 ubiquitin-protein ligase MYCBP2 isoform X15 [Gallus gallus]	0.43	2	0	2	0
Engine	Scans	File	Sequence	Theoretical m/z	Measured m/z	Delta m/z	Charge	E-value	Ion counts	Proteins
Xtandem	22901	KP_217432_11.mgf	VKDPPKGMIPPGTQLIKPK	511.8	511.805	0.00525	4	2e-05	b_ions=5;y_ions=8	17
Xtandem	22933	KP_217432_11.mgf	VLRLLIP+15.9949VRIAQ+0.9840SLGFGP+15.9949K	528.319	528.832	0.51375	4	3e-05	b_ions=6;y_ions=9	17
NP_989854.1 talin-1 [Gallus gallus]	4.41	17	0	10	0
Engine	Scans	File	Sequence	Theoretical m/z	Measured m/z	Delta m/z	Charge	E-value	Ion counts	Proteins
Xtandem	12352	KP_217432_11.mgf	AAAGLNQSANELVQASR	850.436	850.435	-0.0013	2	8.7e-11	b_ions=7;y_ions=14	6
Xtandem	12480	KP_217432_11.mgf	AAAGLNQSANELVQASR	850.437	850.935	0.4985	2	1.3e-06	b_ions=5;y_ions=11	6
Xtandem	12549	KP_217432_11.mgf	AAAGLNQSANELVQASR	850.436	850.44	0.0037	2	6.5e-06	b_ions=5;y_ions=11	6
Xtandem	20633	KP_217432_11.mgf	GTEWVDP+15.9949EDP+15.9949TVIAEN+0.9840ELLGAAAAIEAAAKK	803.896	804.14	0.24375	4	1.3e-08	b_ions=8;y_ions=10	6
Xtandem	14166	KP_217432_11.mgf	LHTDDELNWLDHGR	574.268	574.267	-0.0014	3	5.4e-05	b_ions=9;y_ions=13	6
Xtandem	14436	KP_217432_11.mgf	MVAAATNNLC+57.0215EAANAAVQGHASEEK	853.059	853.063	0.004333	3	0.0086	b_ions=6;y_ions=10	6
Xtandem	20849	KP_217432_11.mgf	MVGGIAQIIAAQEEMLRK	653.352	653.353	0.001133	3	0.0035	b_ions=5;y_ions=9	6
Xtandem	20888	KP_217432_11.mgf	MVGGIAQIIAAQEEMLRK	979.529	980.025	0.4965	2	0.0016	b_ions=4;y_ions=8	6
Xtandem	20929	KP_217432_11.mgf	MVGGIAQIIAAQEEMLRK	979.529	980.04	0.5115	2	0.00078	b_ions=2;y_ions=11	6
Xtandem	17840	KP_217432_11.mgf	NLAAALAELR	521.303	521.3	-0.00275	2	0.00056	b_ions=8;y_ions=9	6
Xtandem	15577	KP_217432_11.mgf	Q-17.0266AAASATQ+0.9840TIAAAQHAAASNKNPAAQQQLVQSC+57.0215K	855.419	855.425	0.00575	4	0.00016	b_ions=12;y_ions=16	6
Xtandem	15581	KP_217432_11.mgf	Q-17.0266AAASATQTIAAAQHAAASNKNPAAQQQLVQSC+57.0215K	855.173	855.175	0.0017	4	0.00021	b_ions=11;y_ions=15	6
Xtandem	14924	KP_217432_11.mgf	Q-17.0266KLHTDDELNWLDHGR	490.733	490.733	-0.0003	4	2.2e-05	b_ions=11;y_ions=17	6
Xtandem	2395	KP_217432_11.mgf	TFQ+0.9840EAQSQLNR	661.817	661.82	0.00305	2	0.0058	b_ions=6;y_ions=7	6
Xtandem	2723	KP_217432_11.mgf	TFQEAQSQLNR	661.325	661.33	0.00505	2	0.00011	b_ions=6;y_ions=8	6
Xtandem	466	KP_217432_11.mgf	TFQEAQSQLNR	661.325	661.33	0.00505	2	1.1e-06	b_ions=9;y_ions=9	6
Xtandem	14394	KP_217432_11.mgf	TMLESSAGLIQTAR	739.384	739.385	0.00085	2	0.00029	b_ions=4;y_ions=10	6
XP_015132984.1 PREDICTED: PDZ domain-containing protein 2 isoform X1 [Gallus gallus]	1.01	2	0	2	0
Engine	Scans	File	Sequence	Theoretical m/z	Measured m/z	Delta m/z	Charge	E-value	Ion counts	Proteins
Xtandem	24406	KP_217432_11.mgf	LSLDQLLISNLDQQKLQSVLSALVPK	716.663	717.173	0.50975	4	9.8e-08	b_ions=10;y_ions=2	10
Xtandem	16875	KP_217432_11.mgf	LVP+15.9949KCDIASMLQEVKAQVK	529.788	529.795	0.00725	4	0.0068	b_ions=14;y_ions=10	10
NP_990808.1 myosin-9 [Gallus gallus]	21.75	56	56	42	42
Engine	Scans	File	Sequence	Theoretical m/z	Measured m/z	Delta m/z	Charge	E-value	Ion counts	Proteins
Xtandem	12793	KP_217432_11.mgf	ALEEAIEQKAELER	543.616	543.617	0.0002	3	4.1e-08	b_ions=10;y_ions=12	1
Xtandem	12851	KP_217432_11.mgf	ALEEAIEQKAELER	814.925	814.92	-0.0047	2	1.4e-15	b_ions=10;y_ions=14	1
Xtandem	14855	KP_217432_11.mgf	ANLQIDQMNADLNAER	908.433	908.43	-0.0029	2	2.5e-10	b_ions=11;y_ions=11	1
Xtandem	18872	KP_217432_11.mgf	DADKYLYVDKNIINNPLTQADWAAK	960.486	960.493	0.007333	3	3.6e-11	b_ions=13;y_ions=15	1
Xtandem	12986	KP_217432_11.mgf	DLESLTQRYEEK	755.869	755.87	0.0006	2	5e-05	b_ions=7;y_ions=10	1
Xtandem	16436	KP_217432_11.mgf	ELDDATETADAMNREVSSLK	732.338	732.337	-0.001233	3	0.0016	b_ions=6;y_ions=11	1
Xtandem	16461	KP_217432_11.mgf	ELDDATETADAMNREVSSLK	1098.01	1098.01	-0.00185	2	0.0015	b_ions=2;y_ions=9	1
Xtandem	16408	KP_217432_11.mgf	HSQAIEELAEQLEQTKR	670.675	670.673	-0.001834	3	5.5e-08	b_ions=11;y_ions=14	1
Xtandem	17759	KP_217432_11.mgf	IAQLEEELEEEQGNTEIINDRLK	905.118	905.113	-0.004367	3	4.6e-08	b_ions=7;y_ions=14	1
Xtandem	13767	KP_217432_11.mgf	IQLSKKEEELQAALAR	609.678	609.677	-0.0013	3	8.6e-09	b_ions=11;y_ions=12	1
Xtandem	19363	KP_217432_11.mgf	IRELESQITELQEDLESER	773.051	773.05	-0.000733	3	4.4e-12	b_ions=15;y_ions=14	1
Xtandem	18461	KP_217432_11.mgf	IRELESQITELQEDLESERASR	877.774	877.77	-0.004	3	1.4e-08	b_ions=11;y_ions=13	1
Xtandem	12622	KP_217432_11.mgf	KANLQIDQMNADLNAER	648.654	648.657	0.003067	3	1.8e-05	b_ions=11;y_ions=10	1
Xtandem	12714	KP_217432_11.mgf	KANLQIDQMNADLNAER	972.48	972.48	-0.0004	2	6.5e-05	b_ions=7;y_ions=8	1
Xtandem	12742	KP_217432_11.mgf	KANLQIDQMNADLNAER	972.481	972.98	0.4995	2	9.2e-07	b_ions=6;y_ions=10	1
Xtandem	12807	KP_217432_11.mgf	KFDQLLAEEKNISAK	578.648	578.647	-0.001233	3	8.2e-06	b_ions=9;y_ions=14	1
Xtandem	13011	KP_217432_11.mgf	KKMDDGLGC+57.0215LEIAEEAK	636.308	636.643	0.335	3	0.00026	b_ions=10;y_ions=12	1
Xtandem	13051	KP_217432_11.mgf	KKMDDGLGC+57.0215LEIAEEAK	636.308	636.31	0.001567	3	1.4e-06	b_ions=12;y_ions=13	1
Xtandem	4782	KP_217432_11.mgf	KKVDAQLQELQVK	509.63	509.63	-0.000167	3	0.006	b_ions=8;y_ions=9	1
Xtandem	4939	KP_217432_11.mgf	KKVDAQLQELQVK	509.63	509.63	-0.000167	3	0.0042	b_ions=9;y_ions=10	1
Xtandem	15617	KP_217432_11.mgf	KLEEDVIVLEDQNLK	595.655	595.653	-0.001467	3	0.00016	b_ions=13;y_ions=10	1
Xtandem	20714	KP_217432_11.mgf	KLEGDSSDLHDQIAELQAQIAELK	663.588	663.587	-0.000675	4	0.0013	b_ions=17;y_ions=12	1
Xtandem	20719	KP_217432_11.mgf	KLEGDSSDLHDQIAELQAQIAELK	884.451	884.453	0.002333	3	0.0033	b_ions=9;y_ions=9	1
Xtandem	344	KP_217432_11.mgf	KLQAQMKDYMR	471.24	471.243	0.003666	3	0.0058	b_ions=9;y_ions=10	1
Xtandem	8956	KP_217432_11.mgf	KLVWVPSEK	543.318	543.315	-0.0029	2	0.0016	b_ions=6;y_ions=7	1
Xtandem	9137	KP_217432_11.mgf	KLVWVPSEK	543.318	543.315	-0.0029	2	0.0002	b_ions=7;y_ions=8	1
Xtandem	8617	KP_217432_11.mgf	KVDAQLQELQVK	699.898	699.895	-0.00275	2	0.00012	b_ions=9;y_ions=8	1
Xtandem	11811	KP_217432_11.mgf	LKDILLQVDDERR	403.976	403.975	-0.000525	4	0.0064	b_ions=12;y_ions=16	1
Xtandem	15738	KP_217432_11.mgf	LKKLEEDVIVLEDQNLK	676.048	676.057	0.009	3	3.2e-08	b_ions=15;y_ions=8	1
Xtandem	15769	KP_217432_11.mgf	LKKLEEDVIVLEDQNLK	676.048	676.047	-0.001166	3	3.2e-06	b_ions=13;y_ions=8	1
Xtandem	10487	KP_217432_11.mgf	LKLQEMESAVK	638.349	638.35	0.00095	2	0.00084	b_ions=7;y_ions=9	1
Xtandem	10575	KP_217432_11.mgf	LKLQEMESAVK	425.899	425.9	0.000633	3	0.0005	b_ions=8;y_ions=11	1
Xtandem	428	KP_217432_11.mgf	LKNKHEAMITDLEER	609.648	609.647	-0.0011	3	0.00059	b_ions=12;y_ions=10	1
Xtandem	7233	KP_217432_11.mgf	LRLEVNQQAMK	665.366	665.365	-0.0006	2	0.0014	b_ions=7;y_ions=7	1
Xtandem	11219	KP_217432_11.mgf	LRRGDLPFVVTR	476.948	476.947	-0.001266	3	0.0013	b_ions=10;y_ions=7	1
Xtandem	18008	KP_217432_11.mgf	MQQNIQELEEQLEEEESARQKLQLEK	800.894	800.895	0.0014	4	0.00026	b_ions=13;y_ions=11	1
Xtandem	10809	KP_217432_11.mgf	MSEFTTNLTEEEEKSK	951.932	951.93	-0.00205	2	4e-07	b_ions=3;y_ions=12	1
Xtandem	13567	KP_217432_11.mgf	Q-17.0266ALESERAELSNEVK	843.417	843.42	0.00275	2	0.00027	b_ions=7;y_ions=7	1
Xtandem	17159	KP_217432_11.mgf	Q-17.0266AQQERDELADEIANSSGKGALAMEEK	967.784	967.787	0.002167	3	5e-13	b_ions=15;y_ions=15	1
Xtandem	10281	KP_217432_11.mgf	QISVLQQQAVEAR	735.404	735.405	0.00125	2	3.8e-07	b_ions=4;y_ions=12	1
Xtandem	16725	KP_217432_11.mgf	Q-17.0266KHSQAIEELAEQLEQTKR	750.384	750.383	-0.000834	3	1.4e-05	b_ions=11;y_ions=14	1
Xtandem	11407	KP_217432_11.mgf	RGDLPFVVTR	580.329	580.33	0.0007	2	2.4e-05	b_ions=7;y_ions=9	1
Xtandem	8381	KP_217432_11.mgf	RGDLPFVVTRR	439.253	439.253	6.6e-05	3	0.003	b_ions=10;y_ions=10	1
Xtandem	19837	KP_217432_11.mgf	RKLEGDSSDLHDQIAELQAQIAELK	936.485	936.49	0.005333	3	5.2e-08	b_ions=15;y_ions=7	1
Xtandem	17949	KP_217432_11.mgf	SGFEAASLKEEVGDEAIVELAEN+0.9840GKK	907.782	908.117	0.334334	3	0.00038	b_ions=10;y_ions=11	1
Xtandem	18143	KP_217432_11.mgf	SGFEAASLKEEVGDEAIVELAENGKK	907.454	907.463	0.009	3	0.0022	b_ions=9;y_ions=11	1
Xtandem	18329	KP_217432_11.mgf	SGFEAASLKEEVGDEAIVELAEN+0.9840GKK	907.782	908.117	0.334334	3	4.2e-05	b_ions=8;y_ions=16	1
Xtandem	21914	KP_217432_11.mgf	SMEAEMIQLQEELAAAER	1024.98	1024.98	-0.00155	2	0.0012	b_ions=6;y_ions=8	1
Xtandem	13213	KP_217432_11.mgf	TLEDEAKTHEAQIQEMR	676.989	676.987	-0.001966	3	5e-13	b_ions=13;y_ions=15	1
Xtandem	19193	KP_217432_11.mgf	TRLQQELDDIAVDLDHQR	722.365	722.367	0.001667	3	7.6e-11	b_ions=15;y_ions=14	1
Xtandem	6308	KP_217432_11.mgf	TVGQLYKEQLAK	689.387	689.385	-0.00205	2	1.2e-06	b_ions=8;y_ions=10	1
Xtandem	7039	KP_217432_11.mgf	VIQYLAHVASSHK	484.932	484.93	-0.002067	3	0.0093	b_ions=5;y_ions=10	1
Xtandem	7062	KP_217432_11.mgf	VIQYLAHVASSHK	726.898	726.895	-0.0031	2	0.0074	b_ions=1;y_ions=10	1
Xtandem	7196	KP_217432_11.mgf	VIQYLAHVASSHK	726.898	727.405	0.507	2	0.0096	b_ions=3;y_ions=8	1
Xtandem	19659	KP_217432_11.mgf	VNKLQVELDNVTGLLNQSDSK	772.075	772.073	-0.001767	3	0.00078	b_ions=9;y_ions=9	1
Xtandem	17226	KP_217432_11.mgf	VSHLLGINVTDFTR	524.618	524.62	0.001867	3	1.3e-05	b_ions=11;y_ions=10	1
NP_001103255.1 heat shock protein HSP 90-alpha [Gallus gallus]	13.46	12	12	9	9
Engine	Scans	File	Sequence	Theoretical m/z	Measured m/z	Delta m/z	Charge	E-value	Ion counts	Proteins
Xtandem	6371	KP_217432_11.mgf	AQALRDNSTMGYMAAK	576.607	576.607	-0.000266	3	0.0011	b_ions=12;y_ions=8	1
Xtandem	14966	KP_217432_11.mgf	HLEINPDHSIIETLR	596.315	596.317	0.001667	3	2.1e-06	b_ions=10;y_ions=12	1
Xtandem	10131	KP_217432_11.mgf	HSQFIGYPIR	609.322	609.32	-0.0015	2	0.0041	b_ions=4;y_ions=7	1
Xtandem	10317	KP_217432_11.mgf	HSQFIGYPIR	609.322	609.32	-0.0015	2	0.00052	b_ions=6;y_ions=8	1
Xtandem	10502	KP_217432_11.mgf	HSQFIGYPIR	609.322	609.32	-0.0015	2	0.00083	b_ions=6;y_ions=8	1
Xtandem	12976	KP_217432_11.mgf	HVYYITGETKDQ+0.9840VANSAFVER	810.059	810.07	0.010667	3	8.1e-06	b_ions=10;y_ions=12	1
Xtandem	13007	KP_217432_11.mgf	HVYYITGETKDQVANSAFVER	809.731	809.73	-0.001433	3	8.1e-08	b_ions=11;y_ions=15	1
Xtandem	12725	KP_217432_11.mgf	KHLEINPDHSIIETLR	639.013	639.01	-0.003333	3	6.3e-06	b_ions=9;y_ions=13	1
Xtandem	16053	KP_217432_11.mgf	TKPIWTRNPDDITNEEYGEFYK	906.096	906.43	0.333667	3	0.0076	b_ions=7;y_ions=11	1
Xtandem	20498	KP_217432_11.mgf	TLTIVDTGIGMTKADLVNNLGTIAK	853.802	854.137	0.334334	3	1.7e-07	b_ions=4;y_ions=17	1
Xtandem	4732	KP_217432_11.mgf	YIDEEELNK	576.771	576.77	-0.00115	2	0.0093	b_ions=5;y_ions=6	1
Xtandem	14176	KP_217432_11.mgf	YYTSASGDEMVSLKDYC+57.0215TR	749.325	749.323	-0.001467	3	0.00014	b_ions=5;y_ions=13	1
NP_990828.2 epidermal growth factor receptor precursor [Gallus gallus]	4.24	2	0	2	0
Engine	Scans	File	Sequence	Theoretical m/z	Measured m/z	Delta m/z	Charge	E-value	Ion counts	Proteins
Xtandem	32795	KP_217432_11.mgf	G+42.0106VRSPLSASGP+15.9949RGAAVLVLLLLLLGR	661.651	662.165	0.514	4	3.3e-05	b_ions=6;y_ions=8	2
Xtandem	23272	KP_217432_11.mgf	TPSIAAGVVGGLLC+57.0215LVVVGLGIGL	559.579	560.09	0.51125	4	3.4e-07	b_ions=9;y_ions=6	2
NP_989481.1 mitogen-activated protein kinase 1 [Gallus gallus]	3.26	2	0	2	0
Engine	Scans	File	Sequence	Theoretical m/z	Measured m/z	Delta m/z	Charge	E-value	Ion counts	Proteins
Xtandem	8100	KP_217432_11.mgf	GQVFDVGPR	487.753	487.752	-0.0014	2	0.00028	b_ions=6;y_ions=8	2
Xtandem	12542	KP_217432_11.mgf	LKELIFEETAR	450.249	450.25	0.000833	3	0.0013	b_ions=9;y_ions=10	2
XP_015140741.1 PREDICTED: V-set and immunoglobulin domain-containing protein 4 isoform X3 [Gallus gallus]	7.99	2	0	2	0
Engine	Scans	File	Sequence	Theoretical m/z	Measured m/z	Delta m/z	Charge	E-value	Ion counts	Proteins
Xtandem	23819	KP_217432_11.mgf	LIAVLGGAVVFLVIFAIACTRKPK	625.631	626.128	0.49625	4	2.7e-06	b_ions=10;y_ions=6	3
Xtandem	23589	KP_217432_11.mgf	VAKVAVTKPVIVAGELGLAVPVGAK	597.37	597.365	-0.005	4	2.1e-06	b_ions=7;y_ions=8	3
NP_001268410.1 histone H2A-IV-like 1 [Gallus gallus]	44.19	21	0	9	0
Engine	Scans	File	Sequence	Theoretical m/z	Measured m/z	Delta m/z	Charge	E-value	Ion counts	Proteins
Xtandem	12384	KP_217432_11.mgf	AGLQFPVGR	472.766	472.765	-0.00035	2	0.0073	b_ions=6;y_ions=9	13
Xtandem	24447	KP_217432_11.mgf	E-18.0106LNKLLGKVTIAQGGVLP+15.9949N+0.9840IQ+0.9840AVLLPK	707.418	707.678	0.25975	4	5.9e-07	b_ions=11;y_ions=6	10
Xtandem	7878	KP_217432_11.mgf	HLQLAIRNDEELNK	564.968	564.967	-0.001066	3	0.00038	b_ions=9;y_ions=12	11
Xtandem	8065	KP_217432_11.mgf	HLQLAIRNDEELNK	564.968	564.967	-0.001066	3	0.00028	b_ions=10;y_ions=11	11
Xtandem	8075	KP_217432_11.mgf	HLQLAIRNDEELNK	846.952	846.95	-0.0016	2	1.6e-05	b_ions=8;y_ions=9	11
Xtandem	9706	KP_217432_11.mgf	HLQ+0.9840LAIRNDEELNK	565.296	565.293	-0.0024	3	0.0023	b_ions=8;y_ions=10	11
Xtandem	16206	KP_217432_11.mgf	HLQLAIRNDEELNKLLGK	702.063	702.063	0.000766	3	4.1e-06	b_ions=12;y_ions=11	10
Xtandem	16250	KP_217432_11.mgf	HLQLAIRNDEELNKLLGK	1052.59	1052.59	-0.00385	2	8.2e-07	b_ions=10;y_ions=8	10
Xtandem	16397	KP_217432_11.mgf	HLQLAIRNDEELNKLLGK	702.063	702.063	0.000766	3	2.8e-05	b_ions=10;y_ions=11	10
Xtandem	12429	KP_217432_11.mgf	NDEELNKLLGK	636.84	636.835	-0.0049	2	0.00016	b_ions=7;y_ions=10	10
Xtandem	12614	KP_217432_11.mgf	NDEELNKLLGK	636.84	636.84	0.0001	2	1.9e-05	b_ions=9;y_ions=9	10
Xtandem	15312	KP_217432_11.mgf	N+0.9840DEELNKLLGK	637.332	637.335	0.0031	2	2.8e-05	b_ions=7;y_ions=10	10
Xtandem	8708	KP_217432_11.mgf	SSRAGLQFPVGR	637.848	637.85	0.0016	2	0.00031	b_ions=7;y_ions=8	11
Xtandem	8818	KP_217432_11.mgf	SSRAGLQFPVGR	425.566	425.567	0.001067	3	0.00034	b_ions=10;y_ions=10	11
Xtandem	8896	KP_217432_11.mgf	SSRAGLQFPVGR	637.848	637.85	0.0016	2	2.9e-05	b_ions=6;y_ions=9	11
Xtandem	8924	KP_217432_11.mgf	SSRAGLQFPVGR	637.848	638.35	0.5015	2	0.00012	b_ions=7;y_ions=8	11
Xtandem	9003	KP_217432_11.mgf	SSRAGLQFPVGR	425.566	425.567	0.001067	3	0.0096	b_ions=8;y_ions=9	11
Xtandem	21313	KP_217432_11.mgf	VTIAQGGVLPNIQAVLLPK	966.085	966.085	0.0004	2	0.0013	b_ions=5;y_ions=7	10
Xtandem	19841	KP_217432_11.mgf	VTIAQGGVLPNIQAVLLPKK	687.088	687.09	0.001933	3	2e-11	b_ions=8;y_ions=16	10
Xtandem	18082	KP_217432_11.mgf	VTIAQGGVLPN+0.9840IQAVLLPKKTDSHK	657.877	657.883	0.00525	4	3.8e-07	b_ions=8;y_ions=16	8
Xtandem	18093	KP_217432_11.mgf	VTIAQGGVLPNIQAVLLPKKTDSHK	657.631	657.63	-0.001175	4	0.0016	b_ions=11;y_ions=14	8
XP_015136944.1 PREDICTED: heterogeneous nuclear ribonucleoproteins A2/B1 isoform X1 [Gallus gallus]	14.2	3	0	3	0
Engine	Scans	File	Sequence	Theoretical m/z	Measured m/z	Delta m/z	Charge	E-value	Ion counts	Proteins
Xtandem	18836	KP_217432_11.mgf	GFGFVTFDDHDPVDKIVLQK	759.718	759.717	-0.0018	3	2.7e-06	b_ions=9;y_ions=13	12
Xtandem	8035	KP_217432_11.mgf	GGGGNFGPGPGSNFR	689.315	689.315	5e-05	2	0.00016	b_ions=5;y_ions=10	12
Xtandem	17738	KP_217432_11.mgf	S+79.9663GNFGGSRN+0.9840MGGPYGGGNYGPGGSGGSGGYGGR	759.049	759.558	0.50825	4	0.0033	b_ions=10;y_ions=7	12
XP_015143354.1 PREDICTED: centrosomal protein of 170 kDa protein B isoform X11 [Gallus gallus]	1.79	2	0	2	0
Engine	Scans	File	Sequence	Theoretical m/z	Measured m/z	Delta m/z	Charge	E-value	Ion counts	Proteins
Xtandem	19580	KP_217432_11.mgf	Q-17.0266+0.9840LEVINAIIDPTGNLDVVASNKASSAAK	706.37	706.885	0.51525	4	1.6e-05	b_ions=5;y_ions=6	13
Xtandem	19640	KP_217432_11.mgf	VQKQLEVINAIIDPTGNLDVVASNK	670.368	670.883	0.51425	4	0.00034	b_ions=8;y_ions=9	13
NP_990711.2 collagen alpha-1(III) chain precursor [Gallus gallus]	2.53	4	0	4	0
Engine	Scans	File	Sequence	Theoretical m/z	Measured m/z	Delta m/z	Charge	E-value	Ion counts	Proteins
Xtandem	9688	KP_217432_11.mgf	EQGLP+15.9949GPAGFPGAPGQ+0.9840NGEP+15.9949GGK	717.998	718.683	0.685	3	0.0084	b_ions=3;y_ions=10	2
Xtandem	16981	KP_217432_11.mgf	GEQ+0.9840GLP+15.9949GPAGFPGAPGQNGEPGGKGERGP+15.9949PGLR	782.879	783.375	0.49625	4	2.6e-08	b_ions=6;y_ions=8	2
Xtandem	1122	KP_217432_11.mgf	GLPGPAGMAGGK	506.762	506.77	0.0075	2	0.0011	b_ions=1;y_ions=9	2
Xtandem	11363	KP_217432_11.mgf	NGERGPGGPPGTP+15.9949GPAGK	405.449	405.947	0.499	4	0.0075	b_ions=7;y_ions=8	2
XP_015132725.1 PREDICTED: E3 ubiquitin-protein ligase MYCBP2 isoform X11 [Gallus gallus]	0.42	2	0	2	0
Engine	Scans	File	Sequence	Theoretical m/z	Measured m/z	Delta m/z	Charge	E-value	Ion counts	Proteins
Xtandem	22901	KP_217432_11.mgf	VKDPPKGMIPPGTQLIKPK	511.8	511.805	0.00525	4	2e-05	b_ions=5;y_ions=8	17
Xtandem	22933	KP_217432_11.mgf	VLRLLIP+15.9949VRIAQ+0.9840SLGFGP+15.9949K	528.319	528.832	0.51375	4	3e-05	b_ions=6;y_ions=9	17
XP_015155902.1 PREDICTED: 60S ribosomal protein L17 isoform X1 [Gallus gallus]	13.62	2	0	2	0
Engine	Scans	File	Sequence	Theoretical m/z	Measured m/z	Delta m/z	Charge	E-value	Ion counts	Proteins
Xtandem	15203	KP_217432_11.mgf	KSAEFLLHMLK	439.58	439.58	3.3e-05	3	0.0014	b_ions=6;y_ions=13	8
Xtandem	17855	KP_217432_11.mgf	NAESNAELKGLDVDSLVIEHIQVN+0.9840KAPK	758.898	758.908	0.01	4	0.0058	b_ions=7;y_ions=14	8
XP_015142068.1 PREDICTED: nucleobindin-2 isoform X1 [Gallus gallus]	6.99	3	1	3	1
Engine	Scans	File	Sequence	Theoretical m/z	Measured m/z	Delta m/z	Charge	E-value	Ion counts	Proteins
Xtandem	19919	KP_217432_11.mgf	LVTLEEFLR	560.321	560.32	-0.00065	2	0.0066	b_ions=5;y_ions=7	2
Xtandem	12205	KP_217432_11.mgf	Q-17.0266HDQLQAQKQELQQVVK	677.687	677.69	0.0026	3	7.2e-05	b_ions=10;y_ions=10	1
Xtandem	16507	KP_217432_11.mgf	Q-17.0266VIDVLETDKHFR	528.274	528.277	0.0024	3	0.0018	b_ions=7;y_ions=10	2
XP_015128466.1 PREDICTED: transitional endoplasmic reticulum ATPase-like [Gallus gallus]	35.64	3	0	2	0
Engine	Scans	File	Sequence	Theoretical m/z	Measured m/z	Delta m/z	Charge	E-value	Ion counts	Proteins
Xtandem	12879	KP_217432_11.mgf	A+42.0106SGSDSKADDLSTAILKQK	659.671	660.007	0.335334	3	3.9e-09	b_ions=7;y_ions=18	3
Xtandem	12885	KP_217432_11.mgf	A+42.0106SGSDSKADDLSTAILKQK	659.671	659.67	-0.0013	3	3e-05	b_ions=7;y_ions=15	3
Xtandem	19100	KP_217432_11.mgf	MDELQLFRGDTVLLK	593.317	593.32	0.002633	3	0.001	b_ions=8;y_ions=9	3
NP_990451.1 alpha-enolase [Gallus gallus]	11.52	5	0	3	0
Engine	Scans	File	Sequence	Theoretical m/z	Measured m/z	Delta m/z	Charge	E-value	Ion counts	Proteins
Xtandem	16007	KP_217432_11.mgf	EIFDSRGNPTVEVDLYTNK	733.026	733.023	-0.002534	3	5.8e-05	b_ions=9;y_ions=13	3
Xtandem	11986	KP_217432_11.mgf	GNPTVEVDLYTNK	725.361	725.36	-0.0012	2	0.0018	b_ions=5;y_ions=7	3
Xtandem	11995	KP_217432_11.mgf	GNPTVEVDLYTNK	725.361	725.86	0.499	2	4.5e-05	b_ions=4;y_ions=9	3
Xtandem	19226	KP_217432_11.mgf	YGKDATNVGDEGGFAPNILENKEALELLK	777.144	777.145	0.001425	4	2.2e-06	b_ions=17;y_ions=13	3
Xtandem	19253	KP_217432_11.mgf	YGKDATNVGDEGGFAPN+0.9840ILENKEALELLK	1036.19	1036.19	0.007333	3	8.7e-05	b_ions=8;y_ions=14	3
XP_015136429.1 PREDICTED: hemoglobin subunit epsilon [Gallus gallus]	6.8	2	0	2	0
Engine	Scans	File	Sequence	Theoretical m/z	Measured m/z	Delta m/z	Charge	E-value	Ion counts	Proteins
Xtandem	8255	KP_217432_11.mgf	LHVDPENFR	376.188	376.187	-0.001466	3	0.00084	b_ions=10;y_ions=7	7
Xtandem	18739	KP_217432_11.mgf	LLIVYPWTQR	644.871	644.87	-0.0008	2	6.5e-05	b_ions=6;y_ions=10	7
XP_418337.3 PREDICTED: protein virilizer homolog [Gallus gallus]	3.29	2	2	2	2
Engine	Scans	File	Sequence	Theoretical m/z	Measured m/z	Delta m/z	Charge	E-value	Ion counts	Proteins
Xtandem	17887	KP_217432_11.mgf	GGSFEFKDM+31.9898RVPSALVSLHMLLC+57.0215SIPLSGR	834.923	835.173	0.24975	4	0.00084	b_ions=9;y_ions=7	1
Xtandem	20852	KP_217432_11.mgf	GTYN+0.9840DSRGGQSNFNRGPLPPLRPLSS+79.9663AG	999.467	999.82	0.353	3	0.009	b_ions=2;y_ions=8	1
XP_015133787.1 PREDICTED: septin-6 isoform X3 [Gallus gallus]	8.18	4	0	3	0
Engine	Scans	File	Sequence	Theoretical m/z	Measured m/z	Delta m/z	Charge	E-value	Ion counts	Proteins
Xtandem	12995	KP_217432_11.mgf	SLDDEVNAFK	569.271	569.27	-0.00135	2	0.00015	b_ions=7;y_ions=6	4
Xtandem	13027	KP_217432_11.mgf	SLDDEVNAFK	569.271	569.28	0.0085	2	0.00026	b_ions=8;y_ions=5	4
Xtandem	11992	KP_217432_11.mgf	SLDDEVNAFKQR	711.351	711.355	0.0038	2	1.3e-05	b_ions=4;y_ions=11	4
Xtandem	11410	KP_217432_11.mgf	TAAELLQSQAQQAGGSQTLKR	729.384	729.387	0.0024	3	0.00039	b_ions=7;y_ions=13	4
XP_015134167.1 PREDICTED: heterogeneous nuclear ribonucleoprotein H3 isoform X1 [Gallus gallus]	20.47	6	0	5	0
Engine	Scans	File	Sequence	Theoretical m/z	Measured m/z	Delta m/z	Charge	E-value	Ion counts	Proteins
Xtandem	21338	KP_217432_11.mgf	ATENDIANFFSPLNPIR	959.983	960.48	0.497	2	0.0001	b_ions=4;y_ions=9	4
Xtandem	21354	KP_217432_11.mgf	ATENDIANFFSPLNPIR	959.983	959.985	0.0019	2	0.00079	b_ions=4;y_ions=8	4
Xtandem	15908	KP_217432_11.mgf	ATGEADVEFVTHEDAVAAMSK	726.667	726.667	-0.0008	3	5.5e-07	b_ions=5;y_ions=16	4
Xtandem	10927	KP_217432_11.mgf	GSGNSGGYYGQGSMGGGGWR	946.389	946.395	0.006	2	0.0067	b_ions=2;y_ions=9	3
Xtandem	12982	KP_217432_11.mgf	M+42.0106DWTGKHN+0.9840GPTDTTNDGTVVR	782.349	782.347	-0.002233	3	0.0041	b_ions=8;y_ions=12	4
Xtandem	4535	KP_217432_11.mgf	VHIDIGADGR	526.774	526.775	0.0006	2	9.6e-06	b_ions=6;y_ions=9	4
XP_015153449.1 PREDICTED: T-cell surface glycoprotein CD3 epsilon chain isoform X1 [Gallus gallus]	15.43	5	0	2	0
Engine	Scans	File	Sequence	Theoretical m/z	Measured m/z	Delta m/z	Charge	E-value	Ion counts	Proteins
Xtandem	4326	KP_217432_11.mgf	DVYAGLEHR	530.261	530.26	-0.0011	2	0.00027	b_ions=6;y_ions=10	6
Xtandem	4482	KP_217432_11.mgf	DVYAGLEHR	530.261	530.26	-0.0011	2	2.8e-09	b_ions=7;y_ions=10	6
Xtandem	4638	KP_217432_11.mgf	DVYAGLEHR	530.261	530.26	-0.0011	2	9.9e-07	b_ions=7;y_ions=10	6
Xtandem	4810	KP_217432_11.mgf	DVYAGLEHR	530.261	530.26	-0.0011	2	4.3e-06	b_ions=6;y_ions=11	6
Xtandem	12081	KP_217432_11.mgf	MQRPPPVPNPDYEPIR	635.988	635.987	-0.001466	3	2.7e-07	b_ions=10;y_ions=12	6
XP_015143351.1 PREDICTED: centrosomal protein of 170 kDa protein B isoform X8 [Gallus gallus]	1.77	2	0	2	0
Engine	Scans	File	Sequence	Theoretical m/z	Measured m/z	Delta m/z	Charge	E-value	Ion counts	Proteins
Xtandem	19580	KP_217432_11.mgf	Q-17.0266+0.9840LEVINAIIDPTGNLDVVASNKASSAAK	706.37	706.885	0.51525	4	1.6e-05	b_ions=5;y_ions=6	13
Xtandem	19640	KP_217432_11.mgf	VQKQLEVINAIIDPTGNLDVVASNK	670.368	670.883	0.51425	4	0.00034	b_ions=8;y_ions=9	13
XP_015132699.1 PREDICTED: E3 ubiquitin-protein ligase MYCBP2 isoform X6 [Gallus gallus]	0.42	2	0	2	0
Engine	Scans	File	Sequence	Theoretical m/z	Measured m/z	Delta m/z	Charge	E-value	Ion counts	Proteins
Xtandem	22901	KP_217432_11.mgf	VKDPPKGMIPPGTQLIKPK	511.8	511.805	0.00525	4	2e-05	b_ions=5;y_ions=8	17
Xtandem	22933	KP_217432_11.mgf	VLRLLIP+15.9949VRIAQ+0.9840SLGFGP+15.9949K	528.319	528.832	0.51375	4	3e-05	b_ions=6;y_ions=9	17
NP_990800.1 pyruvate kinase PKM [Gallus gallus]	28.3	22	0	14	0
Engine	Scans	File	Sequence	Theoretical m/z	Measured m/z	Delta m/z	Charge	E-value	Ion counts	Proteins
Xtandem	5682	KP_217432_11.mgf	APIIAVTR	420.765	420.765	-0.0003	2	0.00027	b_ions=5;y_ions=7	3
Xtandem	398	KP_217432_11.mgf	APIIAVTRNDQTAR	763.422	763.425	0.00255	2	0.0018	b_ions=8;y_ions=3	3
Xtandem	18208	KP_217432_11.mgf	EATESFASDPITYRPVAIALDTK	832.422	832.42	-0.002267	3	0.0017	b_ions=4;y_ions=10	3
Xtandem	18210	KP_217432_11.mgf	EATESFASDPITYRPVAIALDTKGPEIR	1016.52	1016.85	0.330333	3	3.2e-08	b_ions=6;y_ions=16	3
Xtandem	18222	KP_217432_11.mgf	EATESFASDPITYRPVAIALDTKGPEIR	1016.52	1016.52	0.0004	3	4.2e-09	b_ions=3;y_ions=19	3
Xtandem	13914	KP_217432_11.mgf	GVFPVLC+57.0215K	460.254	460.252	-0.0012	2	0.0012	b_ions=6;y_ions=8	3
Xtandem	18649	KP_217432_11.mgf	HHDAGTAFIQTQ+0.9840QLHAAMADTFLEHMC+57.0215R	810.365	810.37	0.0045	4	0.00058	b_ions=13;y_ions=17	3
Xtandem	17749	KP_217432_11.mgf	KGVNLPGAAVDLPAVSEKDIQDLK	826.454	826.45	-0.0038	3	9.8e-10	b_ions=10;y_ions=15	3
Xtandem	17778	KP_217432_11.mgf	KGVNLPGAAVDLPAVSEKDIQ+0.9840DLK	826.782	826.783	0.001533	3	0.00011	b_ions=11;y_ions=10	3
Xtandem	10679	KP_217432_11.mgf	NTGIIC+57.0215TIGPASR	680.353	680.355	0.00235	2	1.2e-11	b_ions=9;y_ions=12	3
Xtandem	10873	KP_217432_11.mgf	NTGIIC+57.0215TIGPASR	680.353	680.355	0.00235	2	9.6e-11	b_ions=9;y_ions=11	3
Xtandem	12342	KP_217432_11.mgf	NTGIICTIGPASR	651.842	651.84	-0.00195	2	0.00022	b_ions=8;y_ions=7	3
Xtandem	15711	KP_217432_11.mgf	PITYRPVAIALDTKGPEIR	528.301	528.3	-0.000575	4	2.4e-08	b_ions=19;y_ions=15	3
Xtandem	17971	KP_217432_11.mgf	Q-17.0266QFEEILRHSVHHREPADAMAAGAVEASFK	836.906	837.403	0.49675	4	4.4e-10	b_ions=9;y_ions=7	2
Xtandem	16866	KP_217432_11.mgf	RFDEIMEASDGIMVAR	613.958	614.293	0.335666	3	0.0017	b_ions=12;y_ions=10	3
Xtandem	16906	KP_217432_11.mgf	RFDEIMEASDGIMVAR	613.958	613.957	-0.001066	3	7e-08	b_ions=13;y_ions=10	3
Xtandem	18587	KP_217432_11.mgf	S+42.0106KHHDAGTAFIQTQQ+0.9840LHAAMADTFLEHMC+57.0215R	874.65	874.655	0.005	4	9.1e-10	b_ions=21;y_ions=16	2
Xtandem	18597	KP_217432_11.mgf	S+42.0106KHHDAGTAFIQTQQLHAAMADTFLEHMC+57.0215R	874.404	874.403	-0.001375	4	0.0057	b_ions=13;y_ions=16	2
Xtandem	5533	KP_217432_11.mgf	SVDKLKEMIK	595.841	595.84	-0.00085	2	0.00022	b_ions=7;y_ions=10	3
Xtandem	5540	KP_217432_11.mgf	SVDKLKEMIK	397.561	397.56	-0.000567	3	0.0032	b_ions=4;y_ions=10	3
Xtandem	5700	KP_217432_11.mgf	SVDKLKEMIK	595.841	595.84	-0.00085	2	4.6e-05	b_ions=8;y_ions=9	3
Xtandem	5654	KP_217432_11.mgf	YRPRAPIIAVTR	471.616	471.617	0.000367	3	0.0078	b_ions=6;y_ions=8	3
XP_419618.2 PREDICTED: plasminogen [Gallus gallus]	2.99	3	3	3	3
Engine	Scans	File	Sequence	Theoretical m/z	Measured m/z	Delta m/z	Charge	E-value	Ion counts	Proteins
Xtandem	12078	KP_217432_11.mgf	LFKEPHGQDIALLK	536.97	536.97	-0.0004	3	2.7e-05	b_ions=12;y_ions=11	1
Xtandem	8890	KP_217432_11.mgf	RIYLLEC+57.0215K	547.802	547.8	-0.00155	2	0.0076	b_ions=5;y_ions=5	1
Xtandem	16258	KP_217432_11.mgf	WEFC+57.0215DIPR	561.752	561.75	-0.00205	2	0.00025	b_ions=6;y_ions=8	1
XP_015143344.1 PREDICTED: centrosomal protein of 170 kDa protein B isoform X1 [Gallus gallus]	1.72	2	0	2	0
Engine	Scans	File	Sequence	Theoretical m/z	Measured m/z	Delta m/z	Charge	E-value	Ion counts	Proteins
Xtandem	19580	KP_217432_11.mgf	Q-17.0266+0.9840LEVINAIIDPTGNLDVVASNKASSAAK	706.37	706.885	0.51525	4	1.6e-05	b_ions=5;y_ions=6	13
Xtandem	19640	KP_217432_11.mgf	VQKQLEVINAIIDPTGNLDVVASNK	670.368	670.883	0.51425	4	0.00034	b_ions=8;y_ions=9	13
XP_015153913.1 PREDICTED: insulin receptor-related protein isoform X1 [Gallus gallus]	1.88	2	0	2	0
Engine	Scans	File	Sequence	Theoretical m/z	Measured m/z	Delta m/z	Charge	E-value	Ion counts	Proteins
Xtandem	23663	KP_217432_11.mgf	LLLALLLLGPLLLP+15.9949P+15.9949VQ+0.9840APSEICG	622.364	622.37	0.006	4	3.3e-08	b_ions=8;y_ions=10	2
Xtandem	24196	KP_217432_11.mgf	M+42.0106+31.9898GALGVLRLLLALLLLGPLLLPPVQA	685.425	685.423	-0.002125	4	1.6e-06	b_ions=3;y_ions=11	2
XP_015129935.1 PREDICTED: LOW QUALITY PROTEIN: heterogeneous nuclear ribonucleoprotein U-like protein 2, partial [Gallus gallus]	7.45	2	2	2	2
Engine	Scans	File	Sequence	Theoretical m/z	Measured m/z	Delta m/z	Charge	E-value	Ion counts	Proteins
Xtandem	17070	KP_217432_11.mgf	ANYSLPEKSEYLDEVQYGELPKEEAQPLVTK	892.694	892.69	-0.003625	4	0.0017	b_ions=12;y_ions=16	1
Xtandem	15789	KP_217432_11.mgf	FPALWSGAR	502.766	502.765	-0.00085	2	0.0038	b_ions=5;y_ions=8	1
XP_015138400.1 PREDICTED: cHz-cadherin isoform X2 [Gallus gallus]	0.86	2	0	2	0
Engine	Scans	File	Sequence	Theoretical m/z	Measured m/z	Delta m/z	Charge	E-value	Ion counts	Proteins
Xtandem	24015	KP_217432_11.mgf	LGAGGLLLALPLLCGAAAGLGAPRLLR	632.632	633.13	0.49825	4	9.9e-06	b_ions=9;y_ions=5	3
Xtandem	31252	KP_217432_11.mgf	LLALPLLC+57.0215GAAAGLGAP+15.9949RLLR	711.425	711.757	0.332	3	0.0069	b_ions=1;y_ions=9	3
NP_001006686.1 heat shock 70 kDa protein [Gallus gallus]	7.73	5	2	4	2
Engine	Scans	File	Sequence	Theoretical m/z	Measured m/z	Delta m/z	Charge	E-value	Ion counts	Proteins
Xtandem	16282	KP_217432_11.mgf	ARFEELNADLFR	494.252	494.25	-0.001567	3	0.0013	b_ions=11;y_ions=8	1
Xtandem	18774	KP_217432_11.mgf	DVTPLSLGIETAGGVMTALIK	522.287	522.295	0.00825	4	0.0075	b_ions=5;y_ions=12	1
Xtandem	9456	KP_217432_11.mgf	MKEIAEAYLGK	418.22	418.22	-0.000333	3	0.00016	b_ions=9;y_ions=11	2
Xtandem	12436	KP_217432_11.mgf	TTPSYVAFTDTER	744.351	744.355	0.00415	2	0.00031	b_ions=4;y_ions=8	2
Xtandem	12623	KP_217432_11.mgf	TTPSYVAFTDTER	744.351	744.35	-0.00085	2	0.00076	b_ions=1;y_ions=8	2
XP_015130823.1 PREDICTED: protein strawberry notch homolog 1 isoform X2 [Gallus gallus]	2.59	2	0	2	0
Engine	Scans	File	Sequence	Theoretical m/z	Measured m/z	Delta m/z	Charge	E-value	Ion counts	Proteins
Xtandem	780	KP_217432_11.mgf	GFLIGDGAGVGK	545.795	545.81	0.015	2	0.0081	b_ions=6;y_ions=7	3
Xtandem	20919	KP_217432_11.mgf	Q-17.0266LS+79.9663FSGVTFKIDEVLLSQ+0.9840EYVK	649.317	649.315	-0.00205	4	4.6e-09	b_ions=3;y_ions=13	3
XP_424279.1 PREDICTED: actin, alpha skeletal muscle B [Gallus gallus]	24.93	24	0	9	0
Engine	Scans	File	Sequence	Theoretical m/z	Measured m/z	Delta m/z	Charge	E-value	Ion counts	Proteins
Xtandem	1054	KP_217432_11.mgf	AGFAGDDAPR	488.724	488.724	-0.00035	2	0.01	b_ions=5;y_ions=9	12
Xtandem	267	KP_217432_11.mgf	AGFAGDDAPR	488.724	488.724	-0.00085	2	6.1e-06	b_ions=6;y_ions=10	12
Xtandem	3452	KP_217432_11.mgf	AGFAGDDAPR	488.724	488.724	-0.00035	2	0.0015	b_ions=6;y_ions=10	12
Xtandem	3615	KP_217432_11.mgf	AGFAGDDAPR	488.724	488.724	0.00015	2	0.003	b_ions=6;y_ions=9	12
Xtandem	3764	KP_217432_11.mgf	AGFAGDDAPR	488.724	488.724	-0.00085	2	0.0056	b_ions=6;y_ions=9	12
Xtandem	3906	KP_217432_11.mgf	AGFAGDDAPR	488.724	488.724	-0.00085	2	0.00042	b_ions=6;y_ions=10	12
Xtandem	576	KP_217432_11.mgf	AGFAGDDAPR	488.724	488.724	-0.00085	2	0.0023	b_ions=6;y_ions=10	12
Xtandem	742	KP_217432_11.mgf	AGFAGDDAPR	488.724	488.724	-0.00085	2	0.004	b_ions=6;y_ions=10	12
Xtandem	900	KP_217432_11.mgf	AGFAGDDAPR	488.724	488.724	-0.00085	2	0.0081	b_ions=5;y_ions=9	12
Xtandem	11115	KP_217432_11.mgf	AVFPSIVGRPR	599.853	599.85	-0.00295	2	1.9e-05	b_ions=2;y_ions=11	12
Xtandem	11306	KP_217432_11.mgf	AVFPSIVGRPR	599.853	599.85	-0.00295	2	4.6e-10	b_ions=7;y_ions=12	12
Xtandem	11495	KP_217432_11.mgf	AVFPSIVGRPR	599.853	599.85	-0.00295	2	1.2e-07	b_ions=7;y_ions=12	12
Xtandem	1113	KP_217432_11.mgf	DSYVGDEAQSKR	677.812	678.31	0.498	2	0.0007	b_ions=3;y_ions=7	12
Xtandem	1133	KP_217432_11.mgf	DSYVGDEAQSKR	677.812	677.81	-0.0019	2	0.0004	b_ions=1;y_ions=10	12
Xtandem	683	KP_217432_11.mgf	DSYVGDEAQSKR	677.812	677.81	-0.0019	2	0.00026	b_ions=4;y_ions=9	12
Xtandem	833	KP_217432_11.mgf	DSYVGDEAQSKR	677.812	677.81	-0.0019	2	0.0011	b_ions=3;y_ions=9	12
Xtandem	11321	KP_217432_11.mgf	FPSIVGRPR	514.8	514.8	-0.0002	2	0.00053	b_ions=6;y_ions=8	12
Xtandem	6333	KP_217432_11.mgf	HQGVMVGMGQKDSYVGDEAQSK	784.359	784.363	0.004666	3	0.00013	b_ions=8;y_ions=11	12
Xtandem	6373	KP_217432_11.mgf	HQGVMVGMGQKDSYVGDEAQSK	784.359	784.693	0.334666	3	6.7e-05	b_ions=7;y_ions=11	12
Xtandem	271	KP_217432_11.mgf	HQGVMVGMGQKDSYVGDEAQSKR	627.544	627.543	-0.00175	4	1.4e-08	b_ions=11;y_ions=23	12
Xtandem	9428	KP_217432_11.mgf	MQKEITALAPSTMK	774.906	774.905	-0.0014	2	6.7e-10	b_ions=9;y_ions=10	11
Xtandem	9618	KP_217432_11.mgf	MQKEITALAPSTMK	774.906	774.905	-0.0014	2	1.2e-08	b_ions=9;y_ions=10	11
Xtandem	17523	KP_217432_11.mgf	SYELPDGQVITIGNER	895.946	895.95	0.004	2	1.1e-11	b_ions=7;y_ions=14	12
Xtandem	16137	KP_217432_11.mgf	YPIEHGIITNWDDMEK	654.304	654.303	-0.000467	3	0.00017	b_ions=10;y_ions=11	8
XP_015130617.1 PREDICTED: mitogen-activated protein kinase 1 isoform X1 [Gallus gallus]	3.26	2	0	2	0
Engine	Scans	File	Sequence	Theoretical m/z	Measured m/z	Delta m/z	Charge	E-value	Ion counts	Proteins
Xtandem	8100	KP_217432_11.mgf	GQVFDVGPR	487.753	487.752	-0.0014	2	0.00028	b_ions=6;y_ions=8	2
Xtandem	12542	KP_217432_11.mgf	LKELIFEETAR	450.249	450.25	0.000833	3	0.0013	b_ions=9;y_ions=10	2
NP_001012577.1 septin-7 [Gallus gallus]	8.39	3	0	2	0
Engine	Scans	File	Sequence	Theoretical m/z	Measured m/z	Delta m/z	Charge	E-value	Ion counts	Proteins
Xtandem	12904	KP_217432_11.mgf	Q-17.0266FEDEKASWEAQQR	867.886	867.885	-0.0011	2	0.0027	b_ions=4;y_ions=9	4
Xtandem	11999	KP_217432_11.mgf	THMQDLKDVTN+0.9840NVHYENYR	793.361	793.37	0.009	3	0.00024	b_ions=7;y_ions=14	4
Xtandem	12031	KP_217432_11.mgf	THMQDLKDVTNNVHYENYR	793.033	793.033	0.0002	3	0.0056	b_ions=8;y_ions=11	4
NP_001072943.1 histone H2A-IV [Gallus gallus]	44.19	21	0	9	0
Engine	Scans	File	Sequence	Theoretical m/z	Measured m/z	Delta m/z	Charge	E-value	Ion counts	Proteins
Xtandem	12384	KP_217432_11.mgf	AGLQFPVGR	472.766	472.765	-0.00035	2	0.0073	b_ions=6;y_ions=9	13
Xtandem	24447	KP_217432_11.mgf	E-18.0106LNKLLGKVTIAQGGVLP+15.9949N+0.9840IQ+0.9840AVLLPK	707.418	707.678	0.25975	4	5.9e-07	b_ions=11;y_ions=6	10
Xtandem	7878	KP_217432_11.mgf	HLQLAIRNDEELNK	564.968	564.967	-0.001066	3	0.00038	b_ions=9;y_ions=12	11
Xtandem	8065	KP_217432_11.mgf	HLQLAIRNDEELNK	564.968	564.967	-0.001066	3	0.00028	b_ions=10;y_ions=11	11
Xtandem	8075	KP_217432_11.mgf	HLQLAIRNDEELNK	846.952	846.95	-0.0016	2	1.6e-05	b_ions=8;y_ions=9	11
Xtandem	9706	KP_217432_11.mgf	HLQ+0.9840LAIRNDEELNK	565.296	565.293	-0.0024	3	0.0023	b_ions=8;y_ions=10	11
Xtandem	16206	KP_217432_11.mgf	HLQLAIRNDEELNKLLGK	702.063	702.063	0.000766	3	4.1e-06	b_ions=12;y_ions=11	10
Xtandem	16250	KP_217432_11.mgf	HLQLAIRNDEELNKLLGK	1052.59	1052.59	-0.00385	2	8.2e-07	b_ions=10;y_ions=8	10
Xtandem	16397	KP_217432_11.mgf	HLQLAIRNDEELNKLLGK	702.063	702.063	0.000766	3	2.8e-05	b_ions=10;y_ions=11	10
Xtandem	12429	KP_217432_11.mgf	NDEELNKLLGK	636.84	636.835	-0.0049	2	0.00016	b_ions=7;y_ions=10	10
Xtandem	12614	KP_217432_11.mgf	NDEELNKLLGK	636.84	636.84	0.0001	2	1.9e-05	b_ions=9;y_ions=9	10
Xtandem	15312	KP_217432_11.mgf	N+0.9840DEELNKLLGK	637.332	637.335	0.0031	2	2.8e-05	b_ions=7;y_ions=10	10
Xtandem	8708	KP_217432_11.mgf	SSRAGLQFPVGR	637.848	637.85	0.0016	2	0.00031	b_ions=7;y_ions=8	11
Xtandem	8818	KP_217432_11.mgf	SSRAGLQFPVGR	425.566	425.567	0.001067	3	0.00034	b_ions=10;y_ions=10	11
Xtandem	8896	KP_217432_11.mgf	SSRAGLQFPVGR	637.848	637.85	0.0016	2	2.9e-05	b_ions=6;y_ions=9	11
Xtandem	8924	KP_217432_11.mgf	SSRAGLQFPVGR	637.848	638.35	0.5015	2	0.00012	b_ions=7;y_ions=8	11
Xtandem	9003	KP_217432_11.mgf	SSRAGLQFPVGR	425.566	425.567	0.001067	3	0.0096	b_ions=8;y_ions=9	11
Xtandem	21313	KP_217432_11.mgf	VTIAQGGVLPNIQAVLLPK	966.085	966.085	0.0004	2	0.0013	b_ions=5;y_ions=7	10
Xtandem	19841	KP_217432_11.mgf	VTIAQGGVLPNIQAVLLPKK	687.088	687.09	0.001933	3	2e-11	b_ions=8;y_ions=16	10
Xtandem	18082	KP_217432_11.mgf	VTIAQGGVLPN+0.9840IQAVLLPKKTDSHK	657.877	657.883	0.00525	4	3.8e-07	b_ions=8;y_ions=16	8
Xtandem	18093	KP_217432_11.mgf	VTIAQGGVLPNIQAVLLPKKTDSHK	657.631	657.63	-0.001175	4	0.0016	b_ions=11;y_ions=14	8
XP_015133763.1 PREDICTED: protocadherin-19 isoform X1 [Gallus gallus]	2.67	4	0	4	0
Engine	Scans	File	Sequence	Theoretical m/z	Measured m/z	Delta m/z	Charge	E-value	Ion counts	Proteins
Xtandem	23609	KP_217432_11.mgf	IFIIALGSIAAILFVTM+31.9898IFVAVK	621.369	621.617	0.2485	4	0.0048	b_ions=4;y_ions=5	3
Xtandem	23916	KP_217432_11.mgf	LIFIIALGSIAAILFVTM+31.9898IFVAVK	649.64	650.155	0.515	4	2.1e-06	b_ions=6;y_ions=6	3
Xtandem	23294	KP_217432_11.mgf	MGALPALLGAALLWAGAGALVNLK	573.583	574.097	0.51475	4	3.9e-05	b_ions=8;y_ions=5	3
Xtandem	24599	KP_217432_11.mgf	VNLSLIFIIALGSIAAILFVTMIFVAVK	744.949	744.955	0.0055	4	3.1e-07	b_ions=6;y_ions=6	3
XP_015136952.1 PREDICTED: heterogeneous nuclear ribonucleoproteins A2/B1 isoform X5 [Gallus gallus]	16.18	3	0	3	0
Engine	Scans	File	Sequence	Theoretical m/z	Measured m/z	Delta m/z	Charge	E-value	Ion counts	Proteins
Xtandem	18836	KP_217432_11.mgf	GFGFVTFDDHDPVDKIVLQK	759.718	759.717	-0.0018	3	2.7e-06	b_ions=9;y_ions=13	12
Xtandem	8035	KP_217432_11.mgf	GGGGNFGPGPGSNFR	689.315	689.315	5e-05	2	0.00016	b_ions=5;y_ions=10	12
Xtandem	17738	KP_217432_11.mgf	S+79.9663GNFGGSRN+0.9840MGGPYGGGNYGPGGSGGSGGYGGR	759.049	759.558	0.50825	4	0.0033	b_ions=10;y_ions=7	12
NP_001264341.1 regulator of microtubule dynamics protein 1 [Gallus gallus]	9.48	2	2	2	2
Engine	Scans	File	Sequence	Theoretical m/z	Measured m/z	Delta m/z	Charge	E-value	Ion counts	Proteins
Xtandem	24435	KP_217432_11.mgf	AAIVVALTQP+15.9949LRLCP+15.9949ARLGP+15.9949LLGPLLR	718.179	718.688	0.508	4	8e-06	b_ions=12;y_ions=3	1
Xtandem	24679	KP_217432_11.mgf	MAAIVVALTQPLRLCPARLGPLLGP+15.9949LLR	742.942	742.94	-0.002075	4	2e-05	b_ions=7;y_ions=4	1
NP_001308483.1 dipeptidyl peptidase 1 precursor [Gallus gallus]	3.48	2	2	2	2
Engine	Scans	File	Sequence	Theoretical m/z	Measured m/z	Delta m/z	Charge	E-value	Ion counts	Proteins
Xtandem	15680	KP_217432_11.mgf	FVHNFDFVNAINAHQK	475.986	475.985	-0.001425	4	0.0018	b_ions=11;y_ions=18	1
Xtandem	8790	KP_217432_11.mgf	TSRPKPAPLTPELLK	549.993	549.99	-0.0032	3	0.0052	b_ions=10;y_ions=7	1
NP_990736.2 complement C3 precursor [Gallus gallus]	11.51	18	15	14	11
Engine	Scans	File	Sequence	Theoretical m/z	Measured m/z	Delta m/z	Charge	E-value	Ion counts	Proteins
Xtandem	16587	KP_217432_11.mgf	AAVWNSFVSDGVK	690.348	690.35	0.0021	2	2.2e-09	b_ions=9;y_ions=12	1
Xtandem	11002	KP_217432_11.mgf	ADNFQGLVSTQR	668.333	668.335	0.0022	2	2.1e-05	b_ions=6;y_ions=10	1
Xtandem	346	KP_217432_11.mgf	AHVGLVAVDK	504.792	504.79	-0.00205	2	3.2e-06	b_ions=8;y_ions=8	2
Xtandem	15957	KP_217432_11.mgf	GIRDEERELQYELAR	626.317	626.317	-0.000533	3	0.00028	b_ions=10;y_ions=11	2
Xtandem	6182	KP_217432_11.mgf	GYTQQLAYR	550.277	550.275	-0.00175	2	0.0048	b_ions=5;y_ions=7	1
Xtandem	5820	KP_217432_11.mgf	HLIVTPSGC+57.0215GE	585.281	585.28	-0.0012	2	0.00024	b_ions=7;y_ions=7	1
Xtandem	5977	KP_217432_11.mgf	HLIVTPSGC+57.0215GE	585.281	585.28	-0.0012	2	0.00019	b_ions=8;y_ions=7	1
Xtandem	13421	KP_217432_11.mgf	IPVKADNFQGLVSTQR	591.655	591.657	0.0014	3	3.5e-05	b_ions=11;y_ions=12	1
Xtandem	13474	KP_217432_11.mgf	IPVKADNFQGLVSTQR	886.983	886.99	0.0071	2	1.2e-10	b_ions=7;y_ions=13	1
Xtandem	13577	KP_217432_11.mgf	IPVKADNFQGLVSTQR	886.983	887.485	0.502	2	7.6e-11	b_ions=9;y_ions=11	1
Xtandem	11506	KP_217432_11.mgf	IVTSPYTIHFTHTPK	871.464	871.47	0.006	2	0.00025	b_ions=3;y_ions=10	1
Xtandem	7033	KP_217432_11.mgf	LHIEGDHKAHVGLVAVDK	646.685	646.687	0.001334	3	0.0038	b_ions=9;y_ions=10	2
Xtandem	23143	KP_217432_11.mgf	MGLLLLP+15.9949LLLGVLLLHAVP+15.9949TPA	574.852	574.847	-0.0045	4	7.2e-08	b_ions=10;y_ions=6	1
Xtandem	20463	KP_217432_11.mgf	TRYQQIFQLEPQ+0.9840SSHAVPFVIVPLQLGQHDVEVK	983.768	983.77	0.00225	4	6.8e-05	b_ions=15;y_ions=12	1
Xtandem	21843	KP_217432_11.mgf	VVATEETPSHDN+0.9840YIMSILTVIK	1231.13	1231.13	0.00325	2	0.0002	b_ions=1;y_ions=8	1
Xtandem	19327	KP_217432_11.mgf	VVLEAPGLSAPTEANILVQ+0.9840DFPQKR	898.484	898.497	0.013	3	0.0047	b_ions=5;y_ions=9	1
Xtandem	12540	KP_217432_11.mgf	VWDTVENSDIGC+57.0215TPGSGR	975.433	975.435	0.0019	2	1.3e-13	b_ions=11;y_ions=11	1
Xtandem	12625	KP_217432_11.mgf	VWDTVENSDIGC+57.0215TPGSGR	975.433	975.935	0.502	2	0.0078	b_ions=5;y_ions=6	1
XP_015139174.1 PREDICTED: protein phosphatase 1B isoform X1 [Gallus gallus]	6.67	2	0	2	0
Engine	Scans	File	Sequence	Theoretical m/z	Measured m/z	Delta m/z	Charge	E-value	Ion counts	Proteins
Xtandem	4104	KP_217432_11.mgf	IQNAGGSVMIQR	637.334	637.33	-0.0043	2	0.0067	b_ions=4;y_ions=8	5
Xtandem	16494	KP_217432_11.mgf	NIIEAVYSRLNPHRENEGDPGEAEES+79.9663GTQ+0.9840GK	870.139	870.395	0.256	4	0.00084	b_ions=10;y_ions=6	5
XP_015149541.1 PREDICTED: antigen WC1.1 isoform X1 [Gallus gallus]	2.69	2	0	2	0
Engine	Scans	File	Sequence	Theoretical m/z	Measured m/z	Delta m/z	Charge	E-value	Ion counts	Proteins
Xtandem	23835	KP_217432_11.mgf	RVS+79.9663VP+15.9949VILC+57.0215IILGALLCLVLAIL	640.125	640.39	0.26525	4	7.4e-07	b_ions=9;y_ions=8	2
Xtandem	24672	KP_217432_11.mgf	VP+15.9949VILCIILGALLC+57.0215LVLAILAGLIQ+0.9840RAR	751.21	751.707	0.4975	4	1.7e-06	b_ions=6;y_ions=7	2
XP_015148553.1 PREDICTED: alpha-2-macroglobulin-like, partial [Gallus gallus]	17.72	14	0	9	0
Engine	Scans	File	Sequence	Theoretical m/z	Measured m/z	Delta m/z	Charge	E-value	Ion counts	Proteins
Xtandem	12476	KP_217432_11.mgf	AIGYLVSGYQR	613.827	613.825	-0.0016	2	2.2e-06	b_ions=7;y_ions=11	5
Xtandem	12659	KP_217432_11.mgf	AIGYLVSGYQR	613.827	613.825	-0.0016	2	1.9e-08	b_ions=8;y_ions=9	5
Xtandem	19216	KP_217432_11.mgf	ALLAYAFALAGKEEK	797.942	797.945	0.00285	2	9.1e-07	b_ions=9;y_ions=10	4
Xtandem	13339	KP_217432_11.mgf	DGSVHWQRPGKEPEADLPYYR	834.067	834.41	0.343	3	0.0074	b_ions=8;y_ions=10	4
Xtandem	18631	KP_217432_11.mgf	FSLLLPSNVVQDSGR	816.438	816.44	0.0022	2	0.00038	b_ions=4;y_ions=7	5
Xtandem	15590	KP_217432_11.mgf	MLSGFIPVK	496.282	496.281	-0.00145	2	0.0082	b_ions=5;y_ions=7	3
Xtandem	11543	KP_217432_11.mgf	Q-17.0266MNYKHPDGSYSTFGPR	656.624	656.627	0.003034	3	0.00016	b_ions=5;y_ions=12	4
Xtandem	4816	KP_217432_11.mgf	RKEFLSSLEK	412.898	412.897	-0.0017	3	0.0043	b_ions=8;y_ions=8	4
Xtandem	11003	KP_217432_11.mgf	SGGDFQQDFHVDPSNR	602.595	602.593	-0.0014	3	9.5e-05	b_ions=8;y_ions=11	4
Xtandem	11095	KP_217432_11.mgf	SGGDFQQDFHVDPSNR	903.392	903.89	0.498	2	7.5e-06	b_ions=4;y_ions=10	4
Xtandem	11110	KP_217432_11.mgf	SGGDFQQDFHVDPSNR	903.392	903.385	-0.0071	2	6.3e-09	b_ions=7;y_ions=10	4
Xtandem	11193	KP_217432_11.mgf	SGGDFQQDFHVDPSNR	602.595	602.593	-0.0014	3	1.5e-05	b_ions=8;y_ions=13	4
Xtandem	7864	KP_217432_11.mgf	SSGVLLNNAMK	567.299	567.295	-0.00435	2	0.00035	b_ions=7;y_ions=7	5
Xtandem	8047	KP_217432_11.mgf	SSGVLLNNAMK	567.299	567.3	0.00065	2	1.7e-08	b_ions=7;y_ions=10	5
NP_996787.1 T-cell surface glycoprotein CD3 epsilon chain precursor [Gallus gallus]	15.43	5	0	2	0
Engine	Scans	File	Sequence	Theoretical m/z	Measured m/z	Delta m/z	Charge	E-value	Ion counts	Proteins
Xtandem	4326	KP_217432_11.mgf	DVYAGLEHR	530.261	530.26	-0.0011	2	0.00027	b_ions=6;y_ions=10	6
Xtandem	4482	KP_217432_11.mgf	DVYAGLEHR	530.261	530.26	-0.0011	2	2.8e-09	b_ions=7;y_ions=10	6
Xtandem	4638	KP_217432_11.mgf	DVYAGLEHR	530.261	530.26	-0.0011	2	9.9e-07	b_ions=7;y_ions=10	6
Xtandem	4810	KP_217432_11.mgf	DVYAGLEHR	530.261	530.26	-0.0011	2	4.3e-06	b_ions=6;y_ions=11	6
Xtandem	12081	KP_217432_11.mgf	MQRPPPVPNPDYEPIR	635.988	635.987	-0.001466	3	2.7e-07	b_ions=10;y_ions=12	6
XP_004938797.1 PREDICTED: complement C4 [Gallus gallus]	1.48	5	0	3	0
Engine	Scans	File	Sequence	Theoretical m/z	Measured m/z	Delta m/z	Charge	E-value	Ion counts	Proteins
Xtandem	4919	KP_217432_11.mgf	AMNSYDLGC+57.0215SK	623.262	623.26	-0.00215	2	1.8e-06	b_ions=6;y_ions=10	2
Xtandem	5017	KP_217432_11.mgf	AMNSYDLGC+57.0215SK	623.262	623.76	0.498	2	3.8e-06	b_ions=6;y_ions=9	2
Xtandem	5078	KP_217432_11.mgf	AMNSYDLGC+57.0215SK	623.262	623.26	-0.00215	2	0.00099	b_ions=3;y_ions=8	2
Xtandem	4086	KP_217432_11.mgf	EGYTC+57.0215LQATR	599.776	599.775	-0.00125	2	0.002	b_ions=5;y_ions=8	2
Xtandem	22205	KP_217432_11.mgf	SYFPESWWWQLK	828.893	829.39	0.4975	2	0.01	b_ions=3;y_ions=8	2
XP_015129627.1 PREDICTED: cyclin-related protein FAM58A-like [Gallus gallus]	25	2	2	2	2
Engine	Scans	File	Sequence	Theoretical m/z	Measured m/z	Delta m/z	Charge	E-value	Ion counts	Proteins
Xtandem	23908	KP_217432_11.mgf	PQPLRP+15.9949ALVAAAALLLAGKAQ+0.9840GAGP+15.9949R	635.867	636.38	0.513	4	1.4e-07	b_ions=5;y_ions=5	1
Xtandem	26518	KP_217432_11.mgf	PQPLRP+15.9949ALVAAAALLLAGKAQGAGPRAR	688.407	688.415	0.00825	4	2.4e-08	b_ions=12;y_ions=6	1
XP_015154135.1 PREDICTED: farnesyl pyrophosphate synthase isoform X3 [Gallus gallus]	10.58	2	0	2	0
Engine	Scans	File	Sequence	Theoretical m/z	Measured m/z	Delta m/z	Charge	E-value	Ion counts	Proteins
Xtandem	11731	KP_217432_11.mgf	DLTEDGIGHPEVGDAVAR	925.944	926.445	0.501	2	6.4e-07	b_ions=6;y_ions=10	2
Xtandem	19067	KP_217432_11.mgf	EREEFVGFFPQIVR	584.969	584.97	0.000933	3	0.00066	b_ions=9;y_ions=11	2
XP_004940585.1 PREDICTED: V-set and immunoglobulin domain-containing protein 4 isoform X1 [Gallus gallus]	6.43	2	0	2	0
Engine	Scans	File	Sequence	Theoretical m/z	Measured m/z	Delta m/z	Charge	E-value	Ion counts	Proteins
Xtandem	23819	KP_217432_11.mgf	LIAVLGGAVVFLVIFAIACTRKPK	625.631	626.128	0.49625	4	2.7e-06	b_ions=10;y_ions=6	3
Xtandem	23589	KP_217432_11.mgf	VAKVAVTKPVIVAGELGLAVPVGAK	597.37	597.365	-0.005	4	2.1e-06	b_ions=7;y_ions=8	3
XP_015137049.1 PREDICTED: ATP-dependent 6-phosphofructokinase, platelet type isoform X1 [Gallus gallus]	1.4	2	0	2	0
Engine	Scans	File	Sequence	Theoretical m/z	Measured m/z	Delta m/z	Charge	E-value	Ion counts	Proteins
Xtandem	10212	KP_217432_11.mgf	FFENLSGTGK	550.271	550.27	-0.00115	2	0.00014	b_ions=6;y_ions=8	6
Xtandem	8417	KP_217432_11.mgf	SFENNLNTYK	615.29	615.285	-0.005	2	0.0016	b_ions=5;y_ions=7	6
NP_001305914.1 four-jointed box protein 1 precursor [Gallus gallus]	7.03	2	2	2	2
Engine	Scans	File	Sequence	Theoretical m/z	Measured m/z	Delta m/z	Charge	E-value	Ion counts	Proteins
Xtandem	24119	KP_217432_11.mgf	AALALGLLLLLLGALLALREPAPGPAR	666.668	667.17	0.5025	4	0.00031	b_ions=2;y_ions=7	1
Xtandem	23855	KP_217432_11.mgf	GGRAALALGLLLLLLGALLALREPAP	638.9	639.398	0.497	4	2.4e-08	b_ions=12;y_ions=7	1
XP_015157411.1 PREDICTED: annexin A6-like [Gallus gallus]	9.49	2	0	2	0
Engine	Scans	File	Sequence	Theoretical m/z	Measured m/z	Delta m/z	Charge	E-value	Ion counts	Proteins
Xtandem	17034	KP_217432_11.mgf	MSGDVRDAFVAIVR	512.6	512.6	-0.0001	3	0.0017	b_ions=9;y_ions=9	4
Xtandem	10724	KP_217432_11.mgf	NKPAFFADKLYK	481.261	481.26	-0.0014	3	0.0075	b_ions=6;y_ions=10	4
XP_015131523.1 PREDICTED: 14-3-3 protein theta isoform X1 [Gallus gallus]	20	6	0	3	0
Engine	Scans	File	Sequence	Theoretical m/z	Measured m/z	Delta m/z	Charge	E-value	Ion counts	Proteins
Xtandem	18114	KP_217432_11.mgf	AVTEQGAELSN+0.9840EERNLLSVAYK	808.07	808.077	0.006667	3	0.00047	b_ions=8;y_ions=10	2
Xtandem	18118	KP_217432_11.mgf	AVTEQGAELSNEERNLLSVAYK	807.742	807.743	0.001333	3	0.0019	b_ions=8;y_ions=12	2
Xtandem	10538	KP_217432_11.mgf	LAEQAERYDDMATC+57.0215MK	644.61	644.607	-0.003333	3	0.0002	b_ions=8;y_ions=12	2
Xtandem	10599	KP_217432_11.mgf	LAEQAERYDDMATC+57.0215MK	966.415	966.415	0	2	4.1e-11	b_ions=9;y_ions=12	2
Xtandem	10727	KP_217432_11.mgf	LAEQAERYDDMATC+57.0215MK	644.61	644.61	0	3	0.0074	b_ions=9;y_ions=10	2
Xtandem	8105	KP_217432_11.mgf	M+42.0106DKTELIQK	574.302	574.3	-0.0016	2	0.0028	b_ions=6;y_ions=9	2
XP_015134168.1 PREDICTED: heterogeneous nuclear ribonucleoprotein H3 isoform X2 [Gallus gallus]	21.41	6	0	5	0
Engine	Scans	File	Sequence	Theoretical m/z	Measured m/z	Delta m/z	Charge	E-value	Ion counts	Proteins
Xtandem	21338	KP_217432_11.mgf	ATENDIANFFSPLNPIR	959.983	960.48	0.497	2	0.0001	b_ions=4;y_ions=9	4
Xtandem	21354	KP_217432_11.mgf	ATENDIANFFSPLNPIR	959.983	959.985	0.0019	2	0.00079	b_ions=4;y_ions=8	4
Xtandem	15908	KP_217432_11.mgf	ATGEADVEFVTHEDAVAAMSK	726.667	726.667	-0.0008	3	5.5e-07	b_ions=5;y_ions=16	4
Xtandem	10927	KP_217432_11.mgf	GSGNSGGYYGQGSMGGGGWR	946.389	946.395	0.006	2	0.0067	b_ions=2;y_ions=9	3
Xtandem	12982	KP_217432_11.mgf	M+42.0106DWTGKHN+0.9840GPTDTTNDGTVVR	782.349	782.347	-0.002233	3	0.0041	b_ions=8;y_ions=12	4
Xtandem	4535	KP_217432_11.mgf	VHIDIGADGR	526.774	526.775	0.0006	2	9.6e-06	b_ions=6;y_ions=9	4
XP_015132837.1 PREDICTED: complement component C6 isoform X1 [Gallus gallus]	3.96	4	0	3	0
Engine	Scans	File	Sequence	Theoretical m/z	Measured m/z	Delta m/z	Charge	E-value	Ion counts	Proteins
Xtandem	18376	KP_217432_11.mgf	KFESIPGVHLIGSGFHILSGESR	617.577	617.577	0.0001	4	0.0021	b_ions=12;y_ions=19	4
Xtandem	18458	KP_217432_11.mgf	KFESIPGVHLIGSGFHILSGESR	823.103	823.097	-0.006666	3	0.0032	b_ions=8;y_ions=12	4
Xtandem	10716	KP_217432_11.mgf	MDEYYNQNFC+57.0215DR	827.813	827.81	-0.00325	2	4.3e-05	b_ions=7;y_ions=8	4
Xtandem	2629	KP_217432_11.mgf	TVLIQ+0.9840LILLSLVVGSC+57.0215QG	479.274	479.78	0.5055	4	0.0095	b_ions=11;y_ions=7	4
NP_990598.1 nucleophosmin [Gallus gallus]	24.15	9	9	7	7
Engine	Scans	File	Sequence	Theoretical m/z	Measured m/z	Delta m/z	Charge	E-value	Ion counts	Proteins
Xtandem	7933	KP_217432_11.mgf	MQASVDKGC+57.0215SLPKLEPK	629.989	629.987	-0.002366	3	0.0082	b_ions=9;y_ions=9	1
Xtandem	14377	KP_217432_11.mgf	TPKVPLSLEEIK	451.933	451.933	0.000266	3	2.1e-05	b_ions=10;y_ions=10	1
Xtandem	12388	KP_217432_11.mgf	TPKVPLSLEEIKAK	518.31	518.31	-0.000433	3	1.2e-06	b_ions=9;y_ions=12	1
Xtandem	18923	KP_217432_11.mgf	TVTLGAGAKDELHVVEAEALDYEGNPTK	976.488	976.823	0.335333	3	5.7e-06	b_ions=11;y_ions=9	1
Xtandem	18952	KP_217432_11.mgf	TVTLGAGAKDELHVVEAEALDYEGNPTK	976.488	976.49	0.002	3	0.0015	b_ions=7;y_ions=11	1
Xtandem	18554	KP_217432_11.mgf	VIQALWQWR	600.334	600.335	0.0006	2	0.00012	b_ions=7;y_ions=9	1
Xtandem	13933	KP_217432_11.mgf	VPLSLEEIK	514.302	514.3	-0.0019	2	0.00049	b_ions=6;y_ions=8	1
Xtandem	11148	KP_217432_11.mgf	VPLSLEEIKAK	409.579	409.58	0.001367	3	0.00031	b_ions=8;y_ions=11	1
Xtandem	11161	KP_217432_11.mgf	VPLSLEEIKAK	613.868	613.865	-0.00295	2	4.2e-09	b_ions=9;y_ions=10	1
XP_015133244.1 PREDICTED: sodium/hydrogen exchanger 7 isoform X3 [Gallus gallus]	3.43	2	0	2	0
Engine	Scans	File	Sequence	Theoretical m/z	Measured m/z	Delta m/z	Charge	E-value	Ion counts	Proteins
Xtandem	27416	KP_217432_11.mgf	GQRPRAGVAAMALPLLLLVGVGGLR	622.123	622.372	0.2495	4	2.4e-07	b_ions=7;y_ions=5	6
Xtandem	19049	KP_217432_11.mgf	LAMIY+79.9663GLIVGVILRYGTPSSS+79.9663GR	646.57	646.56	-0.01025	4	0.0088	b_ions=8;y_ions=11	6
XP_004937224.1 PREDICTED: PDZ domain-containing protein 2 isoform X4 [Gallus gallus]	1.07	2	0	2	0
Engine	Scans	File	Sequence	Theoretical m/z	Measured m/z	Delta m/z	Charge	E-value	Ion counts	Proteins
Xtandem	24406	KP_217432_11.mgf	LSLDQLLISNLDQQKLQSVLSALVPK	716.663	717.173	0.50975	4	9.8e-08	b_ions=10;y_ions=2	10
Xtandem	16875	KP_217432_11.mgf	LVP+15.9949KCDIASMLQEVKAQVK	529.788	529.795	0.00725	4	0.0068	b_ions=14;y_ions=10	10
NP_990142.1 prosaposin precursor [Gallus gallus]	16.8	7	0	5	0
Engine	Scans	File	Sequence	Theoretical m/z	Measured m/z	Delta m/z	Charge	E-value	Ion counts	Proteins
Xtandem	12038	KP_217432_11.mgf	DC+57.0215AKGPEVWC+57.0215QSLR	569.26	569.253	-0.006334	3	0.0011	b_ions=11;y_ions=11	4
Xtandem	2599	KP_217432_11.mgf	E-18.0106LEKNATTTEIEALLEK	479.252	479.755	0.50325	4	1e-06	b_ions=12;y_ions=8	4
Xtandem	17841	KP_217432_11.mgf	KPLLGDDAC+57.0215VWGPGYWC+57.0215K	707.996	707.993	-0.002967	3	0.00016	b_ions=10;y_ions=11	4
Xtandem	7210	KP_217432_11.mgf	LVTDVQEAVR	565.311	565.31	-0.0008	2	2.3e-07	b_ions=7;y_ions=10	4
Xtandem	7376	KP_217432_11.mgf	LVTDVQEAVR	565.311	565.31	-0.0008	2	0.00013	b_ions=8;y_ions=9	4
Xtandem	7568	KP_217432_11.mgf	LVTDVQEAVR	565.311	565.31	-0.0008	2	0.00064	b_ions=7;y_ions=9	4
Xtandem	24049	KP_217432_11.mgf	M+42.0106ARRLLTLLGLLAAAVASPVLWQK	659.142	659.15	0.00775	4	7.5e-05	b_ions=4;y_ions=4	4
XP_015132838.1 PREDICTED: complement component C6 isoform X1 [Gallus gallus]	3.96	4	0	3	0
Engine	Scans	File	Sequence	Theoretical m/z	Measured m/z	Delta m/z	Charge	E-value	Ion counts	Proteins
Xtandem	18376	KP_217432_11.mgf	KFESIPGVHLIGSGFHILSGESR	617.577	617.577	0.0001	4	0.0021	b_ions=12;y_ions=19	4
Xtandem	18458	KP_217432_11.mgf	KFESIPGVHLIGSGFHILSGESR	823.103	823.097	-0.006666	3	0.0032	b_ions=8;y_ions=12	4
Xtandem	10716	KP_217432_11.mgf	MDEYYNQNFC+57.0215DR	827.813	827.81	-0.00325	2	4.3e-05	b_ions=7;y_ions=8	4
Xtandem	2629	KP_217432_11.mgf	TVLIQ+0.9840LILLSLVVGSC+57.0215QG	479.274	479.78	0.5055	4	0.0095	b_ions=11;y_ions=7	4
XP_015132718.1 PREDICTED: talin-1 isoform X2 [Gallus gallus]	5.16	19	0	12	0
Engine	Scans	File	Sequence	Theoretical m/z	Measured m/z	Delta m/z	Charge	E-value	Ion counts	Proteins
Xtandem	12352	KP_217432_11.mgf	AAAGLNQSANELVQASR	850.436	850.435	-0.0013	2	8.7e-11	b_ions=7;y_ions=14	6
Xtandem	12480	KP_217432_11.mgf	AAAGLNQSANELVQASR	850.437	850.935	0.4985	2	1.3e-06	b_ions=5;y_ions=11	6
Xtandem	12549	KP_217432_11.mgf	AAAGLNQSANELVQASR	850.436	850.44	0.0037	2	6.5e-06	b_ions=5;y_ions=11	6
Xtandem	20633	KP_217432_11.mgf	GTEWVDP+15.9949EDP+15.9949TVIAEN+0.9840ELLGAAAAIEAAAKK	803.896	804.14	0.24375	4	1.3e-08	b_ions=8;y_ions=10	6
Xtandem	14166	KP_217432_11.mgf	LHTDDELNWLDHGR	574.268	574.267	-0.0014	3	5.4e-05	b_ions=9;y_ions=13	6
Xtandem	14436	KP_217432_11.mgf	MVAAATNNLC+57.0215EAANAAVQGHASEEK	853.059	853.063	0.004333	3	0.0086	b_ions=6;y_ions=10	6
Xtandem	20849	KP_217432_11.mgf	MVGGIAQIIAAQEEMLRK	653.352	653.353	0.001133	3	0.0035	b_ions=5;y_ions=9	6
Xtandem	20888	KP_217432_11.mgf	MVGGIAQIIAAQEEMLRK	979.529	980.025	0.4965	2	0.0016	b_ions=4;y_ions=8	6
Xtandem	20929	KP_217432_11.mgf	MVGGIAQIIAAQEEMLRK	979.529	980.04	0.5115	2	0.00078	b_ions=2;y_ions=11	6
Xtandem	10142	KP_217432_11.mgf	NKMDESKHEIHSQVDAIT+79.9663AGT+79.9663ASVVNLTAGD	850.375	850.37	-0.0045	4	1.9e-07	b_ions=11;y_ions=7	5
Xtandem	17840	KP_217432_11.mgf	NLAAALAELR	521.303	521.3	-0.00275	2	0.00056	b_ions=8;y_ions=9	6
Xtandem	15577	KP_217432_11.mgf	Q-17.0266AAASATQ+0.9840TIAAAQHAAASNKNPAAQQQLVQSC+57.0215K	855.419	855.425	0.00575	4	0.00016	b_ions=12;y_ions=16	6
Xtandem	15581	KP_217432_11.mgf	Q-17.0266AAASATQTIAAAQHAAASNKNPAAQQQLVQSC+57.0215K	855.173	855.175	0.0017	4	0.00021	b_ions=11;y_ions=15	6
Xtandem	14924	KP_217432_11.mgf	Q-17.0266KLHTDDELNWLDHGR	490.733	490.733	-0.0003	4	2.2e-05	b_ions=11;y_ions=17	6
Xtandem	13755	KP_217432_11.mgf	RQFVQSAKEVANSTANLVK	697.379	697.38	0.001433	3	0.0014	b_ions=11;y_ions=8	5
Xtandem	2395	KP_217432_11.mgf	TFQ+0.9840EAQSQLNR	661.817	661.82	0.00305	2	0.0058	b_ions=6;y_ions=7	6
Xtandem	2723	KP_217432_11.mgf	TFQEAQSQLNR	661.325	661.33	0.00505	2	0.00011	b_ions=6;y_ions=8	6
Xtandem	466	KP_217432_11.mgf	TFQEAQSQLNR	661.325	661.33	0.00505	2	1.1e-06	b_ions=9;y_ions=9	6
Xtandem	14394	KP_217432_11.mgf	TMLESSAGLIQTAR	739.384	739.385	0.00085	2	0.00029	b_ions=4;y_ions=10	6
XP_015137052.1 PREDICTED: ATP-dependent 6-phosphofructokinase, platelet type isoform X3 [Gallus gallus]	1.4	2	0	2	0
Engine	Scans	File	Sequence	Theoretical m/z	Measured m/z	Delta m/z	Charge	E-value	Ion counts	Proteins
Xtandem	10212	KP_217432_11.mgf	FFENLSGTGK	550.271	550.27	-0.00115	2	0.00014	b_ions=6;y_ions=8	6
Xtandem	8417	KP_217432_11.mgf	SFENNLNTYK	615.29	615.285	-0.005	2	0.0016	b_ions=5;y_ions=7	6
XP_015143679.1 PREDICTED: prosaposin isoform X1 [Gallus gallus]	16.08	7	0	5	0
Engine	Scans	File	Sequence	Theoretical m/z	Measured m/z	Delta m/z	Charge	E-value	Ion counts	Proteins
Xtandem	12038	KP_217432_11.mgf	DC+57.0215AKGPEVWC+57.0215QSLR	569.26	569.253	-0.006334	3	0.0011	b_ions=11;y_ions=11	4
Xtandem	2599	KP_217432_11.mgf	E-18.0106LEKNATTTEIEALLEK	479.252	479.755	0.50325	4	1e-06	b_ions=12;y_ions=8	4
Xtandem	17841	KP_217432_11.mgf	KPLLGDDAC+57.0215VWGPGYWC+57.0215K	707.996	707.993	-0.002967	3	0.00016	b_ions=10;y_ions=11	4
Xtandem	7210	KP_217432_11.mgf	LVTDVQEAVR	565.311	565.31	-0.0008	2	2.3e-07	b_ions=7;y_ions=10	4
Xtandem	7376	KP_217432_11.mgf	LVTDVQEAVR	565.311	565.31	-0.0008	2	0.00013	b_ions=8;y_ions=9	4
Xtandem	7568	KP_217432_11.mgf	LVTDVQEAVR	565.311	565.31	-0.0008	2	0.00064	b_ions=7;y_ions=9	4
Xtandem	24049	KP_217432_11.mgf	M+42.0106ARRLLTLLGLLAAAVASPVLWQK	659.142	659.15	0.00775	4	7.5e-05	b_ions=4;y_ions=4	4
XP_428317.5 PREDICTED: transitional endoplasmic reticulum ATPase-like, partial [Gallus gallus]	12.09	10	0	5	0
Engine	Scans	File	Sequence	Theoretical m/z	Measured m/z	Delta m/z	Charge	E-value	Ion counts	Proteins
Xtandem	9942	KP_217432_11.mgf	AHVIVMAATNRPNSIDPALRR	576.314	576.315	0.000875	4	0.0053	b_ions=12;y_ions=13	3
Xtandem	9945	KP_217432_11.mgf	AHVIVMAATNRPNSIDPALRR	768.086	768.087	0.001167	3	0.0012	b_ions=5;y_ions=12	3
Xtandem	14558	KP_217432_11.mgf	ERQTN+0.9840PSAMEVEEDDPVPEIR	814.703	814.71	0.007	3	0.00068	b_ions=8;y_ions=11	3
Xtandem	12754	KP_217432_11.mgf	ERQTNPSAMEVEEDDPVPEIRR	866.409	866.407	-0.002133	3	0.00019	b_ions=6;y_ions=12	3
Xtandem	12777	KP_217432_11.mgf	ERQTNPSAMEVEEDDPVPEIRR	650.057	650.055	-0.0016	4	0.00026	b_ions=9;y_ions=16	3
Xtandem	12872	KP_217432_11.mgf	ERQTNPSAMEVEEDDPVPEIRR	650.057	650.308	0.251	4	3.3e-07	b_ions=10;y_ions=15	3
Xtandem	11915	KP_217432_11.mgf	KYEMFAQTLQQSR	543.935	543.933	-0.001934	3	0.00027	b_ions=13;y_ions=8	3
Xtandem	11934	KP_217432_11.mgf	KYEMFAQTLQQSR	815.403	815.405	0.0021	2	2.9e-07	b_ions=8;y_ions=10	3
Xtandem	12111	KP_217432_11.mgf	KYEMFAQTLQQSR	543.935	543.937	0.0014	3	0.0047	b_ions=12;y_ions=9	3
Xtandem	12258	KP_217432_11.mgf	LAIRESIESEIRR	524.629	524.63	0.001067	3	0.0043	b_ions=7;y_ions=10	3
XP_015133305.1 PREDICTED: serine/threonine-protein kinase DCLK1 isoform X2 [Gallus gallus]	8.31	2	2	2	2
Engine	Scans	File	Sequence	Theoretical m/z	Measured m/z	Delta m/z	Charge	E-value	Ion counts	Proteins
Xtandem	20938	KP_217432_11.mgf	ELIEVN+0.9840GTP+15.9949GSQLSTPRSGKSPSPSPTSPGSLR	835.172	835.685	0.51325	4	7.4e-09	b_ions=6;y_ions=11	1
Xtandem	21226	KP_217432_11.mgf	MLELIEVNGTP+15.9949GSQLSTPRSGKSPSPSPTSPGSLR	895.957	896.462	0.5055	4	1.9e-07	b_ions=7;y_ions=9	1
NP_989636.1 glyceraldehyde-3-phosphate dehydrogenase [Gallus gallus]	42.34	22	22	12	12
Engine	Scans	File	Sequence	Theoretical m/z	Measured m/z	Delta m/z	Charge	E-value	Ion counts	Proteins
Xtandem	22042	KP_217432_11.mgf	AEN+0.9840GKLVINGHAITIFQERDPS+79.9663NIK	712.106	712.112	0.00625	4	5e-10	b_ions=9;y_ions=9	1
Xtandem	5870	KP_217432_11.mgf	DGRGAAQNIIPASTGAAK	849.447	849.445	-0.00165	2	7.5e-11	b_ions=9;y_ions=10	1
Xtandem	6055	KP_217432_11.mgf	DGRGAAQNIIPASTGAAK	849.447	849.445	-0.00165	2	6.4e-06	b_ions=7;y_ions=8	1
Xtandem	6077	KP_217432_11.mgf	DGRGAAQNIIPASTGAAK	566.631	566.63	-0.0011	3	0.0015	b_ions=11;y_ions=7	1
Xtandem	6116	KP_217432_11.mgf	DGRGAAQNIIPASTGAAK	849.447	849.945	0.4985	2	0.0011	b_ions=8;y_ions=6	1
Xtandem	7275	KP_217432_11.mgf	DGRGAAQNIIPASTGAAK	849.447	849.445	-0.00165	2	6.7e-05	b_ions=5;y_ions=8	1
Xtandem	6336	KP_217432_11.mgf	GAAQNIIPASTGAAK	685.372	685.37	-0.0019	2	2.1e-06	b_ions=7;y_ions=10	1
Xtandem	6514	KP_217432_11.mgf	GAAQNIIPASTGAAK	685.372	685.37	-0.0019	2	1.1e-07	b_ions=8;y_ions=10	1
Xtandem	6731	KP_217432_11.mgf	GAAQNIIPASTGAAK	685.372	685.875	0.503	2	0.0062	b_ions=2;y_ions=8	1
Xtandem	10776	KP_217432_11.mgf	IVSNASC+57.0215TTNC+57.0215LAPLAK	910.452	910.455	0.0025	2	0.00055	b_ions=4;y_ions=9	1
Xtandem	19158	KP_217432_11.mgf	LTGMAFRVPTPNVSVVDLTC+57.0215R	778.404	778.413	0.009666	3	0.0018	b_ions=7;y_ions=11	1
Xtandem	19073	KP_217432_11.mgf	LTGMAFRVPTPN+0.9840VSVVDLTC+57.0215RLEKPAK	750.9	750.91	0.00975	4	5.8e-09	b_ions=9;y_ions=12	1
Xtandem	17202	KP_217432_11.mgf	LVSWYDNEFGYSNR	875.394	875.39	-0.0036	2	1.2e-11	b_ions=9;y_ions=11	1
Xtandem	22891	KP_217432_11.mgf	VIHDNFGIVEGLMTTVHAITATQK	649.59	649.59	-0.0001	4	0.0085	b_ions=12;y_ions=13	1
Xtandem	16977	KP_217432_11.mgf	VIISAPSADAPMFVMGVNHEKYDK	655.574	655.572	-0.00125	4	0.0097	b_ions=8;y_ions=16	1
Xtandem	17225	KP_217432_11.mgf	VIPELN+0.9840GKLTGMAFR	823.947	823.95	0.00305	2	2.8e-07	b_ions=4;y_ions=13	1
Xtandem	5440	KP_217432_11.mgf	VKVGVN+0.9840GFGR	517.29	517.29	0.00035	2	0.0032	b_ions=7;y_ions=7	1
Xtandem	5609	KP_217432_11.mgf	VKVGVN+0.9840GFGR	517.29	517.29	0.00035	2	0.00063	b_ions=6;y_ions=8	1
Xtandem	11961	KP_217432_11.mgf	VVDLMVHMASKE	453.56	453.56	-0.000367	3	0.0032	b_ions=4;y_ions=6	1
Xtandem	11989	KP_217432_11.mgf	VVDLMVHMASKE	679.841	679.84	-0.00055	2	9.3e-12	b_ions=9;y_ions=13	1
Xtandem	12155	KP_217432_11.mgf	VVDLMVHMASKE	453.56	453.56	-0.000367	3	0.0048	b_ions=4;y_ions=6	1
Xtandem	12187	KP_217432_11.mgf	VVDLMVHMASKE	679.841	679.84	-0.00055	2	8.2e-06	b_ions=7;y_ions=11	1
NP_001012551.1 T-complex protein 1 subunit beta [Gallus gallus]	10.09	3	3	3	3
Engine	Scans	File	Sequence	Theoretical m/z	Measured m/z	Delta m/z	Charge	E-value	Ion counts	Proteins
Xtandem	11730	KP_217432_11.mgf	ILIANTGMDTDKIK	766.918	766.92	0.00215	2	0.00054	b_ions=2;y_ions=12	1
Xtandem	15588	KP_217432_11.mgf	ILLSTGRDSTVTVTNDGATILK	759.084	759.083	-0.000267	3	0.001	b_ions=8;y_ions=11	1
Xtandem	20826	KP_217432_11.mgf	LSSFVGAIAIGDLVK	745.431	745.435	0.00355	2	0.0006	b_ions=4;y_ions=8	1
NP_990672.1 myosin regulatory light chain 2, smooth muscle minor isoform [Gallus gallus]	6.4	2	0	2	0
Engine	Scans	File	Sequence	Theoretical m/z	Measured m/z	Delta m/z	Charge	E-value	Ion counts	Proteins
Xtandem	18975	KP_217432_11.mgf	ELLTTMGDRFTDEEVDELYR	811.376	811.377	0.000334	3	4.5e-05	b_ions=6;y_ions=15	5
Xtandem	15977	KP_217432_11.mgf	GNFNYIEFTR	630.801	630.8	-0.0006	2	1.9e-05	b_ions=7;y_ions=8	5
NP_001075173.1 hemoglobin subunit epsilon [Gallus gallus]	6.8	2	0	2	0
Engine	Scans	File	Sequence	Theoretical m/z	Measured m/z	Delta m/z	Charge	E-value	Ion counts	Proteins
Xtandem	8255	KP_217432_11.mgf	LHVDPENFR	376.188	376.187	-0.001466	3	0.00084	b_ions=10;y_ions=7	7
Xtandem	18739	KP_217432_11.mgf	LLIVYPWTQR	644.871	644.87	-0.0008	2	6.5e-05	b_ions=6;y_ions=10	7
NP_989912.1 60S ribosomal protein L5 [Gallus gallus]	10.77	2	0	2	0
Engine	Scans	File	Sequence	Theoretical m/z	Measured m/z	Delta m/z	Charge	E-value	Ion counts	Proteins
Xtandem	11100	KP_217432_11.mgf	HIMGQNVADYMR	717.831	717.82	-0.011	2	1.7e-09	b_ions=9;y_ions=10	2
Xtandem	10670	KP_217432_11.mgf	RFPGYDSESKEFNAEVHR	542.754	542.75	-0.004	4	0.01	b_ions=15;y_ions=11	2
NP_001106760.1 midkine precursor [Gallus gallus]	16.9	2	0	2	0
Engine	Scans	File	Sequence	Theoretical m/z	Measured m/z	Delta m/z	Charge	E-value	Ion counts	Proteins
Xtandem	23509	KP_217432_11.mgf	MQP+15.9949RGLLLLLALLLLAAAAEAAK	594.861	595.372	0.512	4	0.00068	b_ions=7;y_ions=5	4
Xtandem	23358	KP_217432_11.mgf	P+15.9949RGLLLLLALLLLAAAAEAAKAK	579.869	579.862	-0.00625	4	0.00015	b_ions=6;y_ions=7	4
XP_015128189.1 PREDICTED: transitional endoplasmic reticulum ATPase-like [Gallus gallus]	9.06	13	0	7	0
Engine	Scans	File	Sequence	Theoretical m/z	Measured m/z	Delta m/z	Charge	E-value	Ion counts	Proteins
Xtandem	9942	KP_217432_11.mgf	AHVIVMAATNRPNSIDPALRR	576.314	576.315	0.000875	4	0.0053	b_ions=12;y_ions=13	3
Xtandem	9945	KP_217432_11.mgf	AHVIVMAATNRPNSIDPALRR	768.086	768.087	0.001167	3	0.0012	b_ions=5;y_ions=12	3
Xtandem	12879	KP_217432_11.mgf	A+42.0106SGSDSKADDLSTAILKQK	659.671	660.007	0.335334	3	3.9e-09	b_ions=7;y_ions=18	3
Xtandem	12885	KP_217432_11.mgf	A+42.0106SGSDSKADDLSTAILKQK	659.671	659.67	-0.0013	3	3e-05	b_ions=7;y_ions=15	3
Xtandem	14558	KP_217432_11.mgf	ERQTN+0.9840PSAMEVEEDDPVPEIR	814.703	814.71	0.007	3	0.00068	b_ions=8;y_ions=11	3
Xtandem	12754	KP_217432_11.mgf	ERQTNPSAMEVEEDDPVPEIRR	866.409	866.407	-0.002133	3	0.00019	b_ions=6;y_ions=12	3
Xtandem	12777	KP_217432_11.mgf	ERQTNPSAMEVEEDDPVPEIRR	650.057	650.055	-0.0016	4	0.00026	b_ions=9;y_ions=16	3
Xtandem	12872	KP_217432_11.mgf	ERQTNPSAMEVEEDDPVPEIRR	650.057	650.308	0.251	4	3.3e-07	b_ions=10;y_ions=15	3
Xtandem	11915	KP_217432_11.mgf	KYEMFAQTLQQSR	543.935	543.933	-0.001934	3	0.00027	b_ions=13;y_ions=8	3
Xtandem	11934	KP_217432_11.mgf	KYEMFAQTLQQSR	815.403	815.405	0.0021	2	2.9e-07	b_ions=8;y_ions=10	3
Xtandem	12111	KP_217432_11.mgf	KYEMFAQTLQQSR	543.935	543.937	0.0014	3	0.0047	b_ions=12;y_ions=9	3
Xtandem	12258	KP_217432_11.mgf	LAIRESIESEIRR	524.629	524.63	0.001067	3	0.0043	b_ions=7;y_ions=10	3
Xtandem	19100	KP_217432_11.mgf	MDELQLFRGDTVLLK	593.317	593.32	0.002633	3	0.001	b_ions=8;y_ions=9	3
XP_004936174.2 PREDICTED: transmembrane protein 156 isoform X1 [Gallus gallus]	7.67	2	0	2	0
Engine	Scans	File	Sequence	Theoretical m/z	Measured m/z	Delta m/z	Charge	E-value	Ion counts	Proteins
Xtandem	23555	KP_217432_11.mgf	IIWLSMIP+15.9949VVIVLTVSVVIYK	601.114	601.625	0.51125	4	1e-05	b_ions=6;y_ions=5	5
Xtandem	28996	KP_217432_11.mgf	M+31.9898TKIIWLSMIPVVIVLTVSVVIYKIVR	787.222	787.22	-0.001575	4	1.4e-06	b_ions=4;y_ions=4	5
XP_015133434.1 PREDICTED: myosin regulatory light chain 2, smooth muscle minor isoform isoform X2 [Gallus gallus]	6.4	2	0	2	0
Engine	Scans	File	Sequence	Theoretical m/z	Measured m/z	Delta m/z	Charge	E-value	Ion counts	Proteins
Xtandem	18975	KP_217432_11.mgf	ELLTTMGDRFTDEEVDELYR	811.376	811.377	0.000334	3	4.5e-05	b_ions=6;y_ions=15	5
Xtandem	15977	KP_217432_11.mgf	GNFNYIEFTR	630.801	630.8	-0.0006	2	1.9e-05	b_ions=7;y_ions=8	5
XP_015143353.1 PREDICTED: centrosomal protein of 170 kDa protein B isoform X10 [Gallus gallus]	1.79	2	0	2	0
Engine	Scans	File	Sequence	Theoretical m/z	Measured m/z	Delta m/z	Charge	E-value	Ion counts	Proteins
Xtandem	19580	KP_217432_11.mgf	Q-17.0266+0.9840LEVINAIIDPTGNLDVVASNKASSAAK	706.37	706.885	0.51525	4	1.6e-05	b_ions=5;y_ions=6	13
Xtandem	19640	KP_217432_11.mgf	VQKQLEVINAIIDPTGNLDVVASNK	670.368	670.883	0.51425	4	0.00034	b_ions=8;y_ions=9	13
XP_426541.2 PREDICTED: PDZ domain-containing protein 8 [Gallus gallus]	4.48	2	2	2	2
Engine	Scans	File	Sequence	Theoretical m/z	Measured m/z	Delta m/z	Charge	E-value	Ion counts	Proteins
Xtandem	29012	KP_217432_11.mgf	M+42.0106LP+15.9949VYTILLSALAGCLLTLLLQLLLLYR	797.97	797.977	0.00725	4	0.0025	b_ions=5;y_ions=1	1
Xtandem	23518	KP_217432_11.mgf	PKRSVVILAAKP+15.9949LGTISP+15.9949ILNR	594.612	594.87	0.2575	4	3.9e-06	b_ions=6;y_ions=8	1
XP_015136949.1 PREDICTED: heterogeneous nuclear ribonucleoproteins A2/B1 isoform X3 [Gallus gallus]	14.45	3	0	3	0
Engine	Scans	File	Sequence	Theoretical m/z	Measured m/z	Delta m/z	Charge	E-value	Ion counts	Proteins
Xtandem	18836	KP_217432_11.mgf	GFGFVTFDDHDPVDKIVLQK	759.718	759.717	-0.0018	3	2.7e-06	b_ions=9;y_ions=13	12
Xtandem	8035	KP_217432_11.mgf	GGGGNFGPGPGSNFR	689.315	689.315	5e-05	2	0.00016	b_ions=5;y_ions=10	12
Xtandem	17738	KP_217432_11.mgf	S+79.9663GNFGGSRN+0.9840MGGPYGGGNYGPGGSGGSGGYGGR	759.049	759.558	0.50825	4	0.0033	b_ions=10;y_ions=7	12
NP_990856.1 apolipoprotein A-I preproprotein [Gallus gallus]	78.41	85	18	31	8
Engine	Scans	File	Sequence	Theoretical m/z	Measured m/z	Delta m/z	Charge	E-value	Ion counts	Proteins
Xtandem	13683	KP_217432_11.mgf	ASGKDAIAQFESSAVGK	555.948	555.95	0.001767	3	8.1e-06	b_ions=13;y_ions=10	2
Xtandem	13752	KP_217432_11.mgf	ASGKDAIAQFESSAVGK	833.422	833.42	-0.00235	2	2.1e-13	b_ions=11;y_ions=12	2
Xtandem	13871	KP_217432_11.mgf	ASGKDAIAQFESSAVGK	555.948	555.947	-0.001566	3	2.4e-12	b_ions=14;y_ions=12	2
Xtandem	13956	KP_217432_11.mgf	ASGKDAIAQFESSAVGK	833.422	833.425	0.00265	2	6.3e-08	b_ions=7;y_ions=12	2
Xtandem	14079	KP_217432_11.mgf	ASGKDAIAQFESSAVGK	555.948	555.95	0.001767	3	0.00025	b_ions=10;y_ions=9	2
Xtandem	7532	KP_217432_11.mgf	DTEALRAELTK	623.832	623.83	-0.0021	2	7.5e-06	b_ions=7;y_ions=9	2
Xtandem	7710	KP_217432_11.mgf	DTEALRAELTK	623.832	623.83	-0.0021	2	3.8e-09	b_ions=9;y_ions=12	2
Xtandem	11887	KP_217432_11.mgf	EKMTPLVQEFR	689.36	689.365	0.00505	2	0.00077	b_ions=5;y_ions=9	2
Xtandem	14293	KP_217432_11.mgf	EMWLKDTEALR	696.35	696.35	0.0004	2	1.6e-09	b_ions=7;y_ions=12	2
Xtandem	17704	KP_217432_11.mgf	E-18.0106MWLKDTEALR	687.344	687.345	0.0007	2	0.0014	b_ions=6;y_ions=8	2
Xtandem	6400	KP_217432_11.mgf	ERLTPYAENLK	445.237	445.237	-0.0005	3	0.00064	b_ions=7;y_ions=11	2
Xtandem	6542	KP_217432_11.mgf	ERLTPYAENLK	667.356	667.355	-0.00075	2	0.003	b_ions=7;y_ions=8	2
Xtandem	326	KP_217432_11.mgf	GIPQASEYQAK	596.3	596.3	-0.00045	2	0.00014	b_ions=5;y_ions=6	2
Xtandem	17369	KP_217432_11.mgf	IRDMVDVYLETVK	527.612	527.613	0.001433	3	0.00017	b_ions=10;y_ions=11	2
Xtandem	17396	KP_217432_11.mgf	IRDMVDVYLETVK	790.918	790.92	0.00215	2	1.1e-12	b_ions=11;y_ions=11	2
Xtandem	14029	KP_217432_11.mgf	IRPFLDQFSAK	661.363	661.365	0.00165	2	2.2e-06	b_ions=8;y_ions=8	1
Xtandem	14656	KP_217432_11.mgf	IRPFLDQFSAK	441.242	441.243	0.0011	3	8.5e-07	b_ions=10;y_ions=11	1
Xtandem	14658	KP_217432_11.mgf	IRPFLDQFSAK	661.364	661.35	-0.0135	2	0.00014	b_ions=8;y_ions=7	1
Xtandem	14672	KP_217432_11.mgf	IRPFLDQFSAK	661.363	661.365	0.00165	2	1.6e-09	b_ions=8;y_ions=9	1
Xtandem	14847	KP_217432_11.mgf	IRPFLDQFSAK	441.242	441.243	0.0011	3	1.9e-08	b_ions=10;y_ions=13	1
Xtandem	14861	KP_217432_11.mgf	IRPFLDQFSAK	661.363	661.365	0.00165	2	8.2e-07	b_ions=8;y_ions=8	1
Xtandem	15042	KP_217432_11.mgf	IRPFLDQFSAK	441.242	441.243	0.0011	3	0.004	b_ions=9;y_ions=9	1
Xtandem	20141	KP_217432_11.mgf	IRPFLDQFSAKWTEELEQYRQR	710.862	710.865	0.003	4	0.0068	b_ions=13;y_ions=11	1
Xtandem	12616	KP_217432_11.mgf	LADNLDTLSAAAAK	687.364	687.365	0.00125	2	2e-09	b_ions=7;y_ions=11	2
Xtandem	18926	KP_217432_11.mgf	LISFLDELQK	603.339	603.34	0.001	2	3.4e-09	b_ions=8;y_ions=10	2
Xtandem	19108	KP_217432_11.mgf	LISFLDELQK	603.339	603.34	0.001	2	6.4e-08	b_ions=8;y_ions=9	2
Xtandem	19288	KP_217432_11.mgf	LISFLDELQK	603.339	603.34	0.001	2	6.2e-07	b_ions=8;y_ions=9	2
Xtandem	6264	KP_217432_11.mgf	LREDMAPYYK	643.312	643.31	-0.0025	2	0.0011	b_ions=7;y_ions=7	2
Xtandem	6444	KP_217432_11.mgf	LREDMAPYYK	643.312	643.31	-0.0025	2	0.00018	b_ions=7;y_ions=7	2
Xtandem	6618	KP_217432_11.mgf	LREDMAPYYK	643.312	643.31	-0.0025	2	0.0016	b_ions=7;y_ions=7	2
Xtandem	6791	KP_217432_11.mgf	LREDMAPYYK	643.312	643.31	-0.0025	2	0.00016	b_ions=7;y_ions=7	2
Xtandem	6964	KP_217432_11.mgf	LREDMAPYYK	643.312	643.31	-0.0025	2	0.00029	b_ions=7;y_ions=7	2
Xtandem	7142	KP_217432_11.mgf	LREDMAPYYK	643.312	643.31	-0.0025	2	0.00093	b_ions=7;y_ions=7	2
Xtandem	8455	KP_217432_11.mgf	LREDMAPYYKEVR	557.279	557.277	-0.002366	3	0.0036	b_ions=9;y_ions=10	2
Xtandem	8622	KP_217432_11.mgf	LREDMAPYYKEVR	835.419	835.42	0.00145	2	0.00018	b_ions=8;y_ions=6	2
Xtandem	8643	KP_217432_11.mgf	LREDMAPYYKEVR	557.279	557.28	0.000967	3	2.6e-06	b_ions=10;y_ions=13	2
Xtandem	8834	KP_217432_11.mgf	LREDMAPYYKEVR	557.279	557.277	-0.002366	3	0.00078	b_ions=8;y_ions=12	2
Xtandem	297	KP_217432_11.mgf	LSQKLEEIR	558.321	558.32	-0.00115	2	0.008	b_ions=7;y_ions=9	2
Xtandem	253	KP_217432_11.mgf	LTPVAEEAR	493.266	493.265	-0.00085	2	0.0031	b_ions=4;y_ions=7	2
Xtandem	3757	KP_217432_11.mgf	LTPVAEEAR	493.266	493.265	-0.00085	2	0.00049	b_ions=5;y_ions=10	2
Xtandem	6327	KP_217432_11.mgf	LTPVAQELK	499.794	499.794	-0.00025	2	0.0023	b_ions=5;y_ions=8	1
Xtandem	6687	KP_217432_11.mgf	LTPVAQELK	499.794	499.796	0.00125	2	0.0027	b_ions=5;y_ions=8	1
Xtandem	16232	KP_217432_11.mgf	LTPVAQELKELTK	735.429	735.425	-0.0039	2	2.2e-10	b_ions=7;y_ions=12	1
Xtandem	16421	KP_217432_11.mgf	LTPVAQELKELTK	735.429	735.43	0.0011	2	1.9e-11	b_ions=6;y_ions=13	1
Xtandem	313	KP_217432_11.mgf	LTPYAENLKNR	659.856	659.855	-0.0009	2	5.9e-05	b_ions=1;y_ions=11	2
Xtandem	13841	KP_217432_11.mgf	MTPLVQEFR	560.791	560.79	-0.0012	2	1.3e-05	b_ions=5;y_ions=9	2
Xtandem	14036	KP_217432_11.mgf	MTPLVQEFR	560.791	560.79	-0.0012	2	3.3e-05	b_ions=6;y_ions=7	2
Xtandem	14261	KP_217432_11.mgf	MTPLVQEFR	560.791	560.79	-0.0012	2	7.6e-05	b_ions=6;y_ions=9	2
Xtandem	14383	KP_217432_11.mgf	MTPLVQEFR	560.791	560.78	-0.011	2	0.0029	b_ions=4;y_ions=9	2
Xtandem	14457	KP_217432_11.mgf	MTPLVQEFR	560.791	560.79	-0.0012	2	1.5e-05	b_ions=5;y_ions=10	2
Xtandem	14670	KP_217432_11.mgf	MTPLVQEFR	560.791	560.79	-0.0012	2	0.0002	b_ions=4;y_ions=9	2
Xtandem	12288	KP_217432_11.mgf	MTPLVQEFRER	703.363	703.355	-0.008	2	1.6e-06	b_ions=7;y_ions=11	2
Xtandem	12470	KP_217432_11.mgf	MTPLVQEFRER	703.363	703.365	0.00195	2	6.1e-06	b_ions=7;y_ions=10	2
Xtandem	10272	KP_217432_11.mgf	NLAPYSDELR	589.293	589.29	-0.0026	2	0.0044	b_ions=2;y_ions=8	2
Xtandem	10834	KP_217432_11.mgf	N+0.9840LAPYSDELRQK	717.861	717.865	0.0036	2	0.0011	b_ions=5;y_ions=9	2
Xtandem	7378	KP_217432_11.mgf	NLAPYSDELRQK	717.369	717.37	0.00065	2	0.0012	b_ions=4;y_ions=10	2
Xtandem	7550	KP_217432_11.mgf	NLAPYSDELRQK	717.369	717.37	0.00065	2	1.5e-11	b_ions=7;y_ions=13	2
Xtandem	7732	KP_217432_11.mgf	NLAPYSDELRQK	717.369	717.37	0.00065	2	5.2e-08	b_ions=8;y_ions=10	2
Xtandem	7919	KP_217432_11.mgf	NLAPYSDELRQK	717.369	717.37	0.00065	2	0.00047	b_ions=5;y_ions=10	2
Xtandem	6228	KP_217432_11.mgf	Q-17.0266KVELMQAK	529.286	529.285	-0.00075	2	0.00044	b_ions=7;y_ions=6	2
Xtandem	6407	KP_217432_11.mgf	Q-17.0266KVELMQAK	529.286	529.285	-0.00075	2	0.00029	b_ions=7;y_ions=7	2
Xtandem	6586	KP_217432_11.mgf	Q-17.0266KVELMQAK	529.286	529.285	-0.00075	2	0.00011	b_ions=7;y_ions=7	2
Xtandem	6757	KP_217432_11.mgf	Q-17.0266KVELMQAK	529.286	529.285	-0.00075	2	0.0039	b_ions=7;y_ions=6	2
Xtandem	6930	KP_217432_11.mgf	Q-17.0266KVELMQAK	529.286	529.285	-0.00075	2	0.0028	b_ions=7;y_ions=6	2
Xtandem	7103	KP_217432_11.mgf	Q-17.0266KVELMQAK	529.286	529.285	-0.00075	2	0.00062	b_ions=7;y_ions=6	2
Xtandem	10600	KP_217432_11.mgf	Q-17.0266RLTPVAQELK	633.361	633.36	-0.0008	2	0.00011	b_ions=7;y_ions=8	1
Xtandem	17557	KP_217432_11.mgf	Q-17.0266RLTPVAQELKELTK	579.664	579.667	0.003034	3	4.2e-11	b_ions=11;y_ions=13	1
Xtandem	11643	KP_217432_11.mgf	RSFWQHDEPQTPLDR	637.97	637.97	-3.3e-05	3	0.00022	b_ions=13;y_ions=10	2
Xtandem	11840	KP_217432_11.mgf	RSFWQHDEPQTPLDR	637.97	637.97	-3.3e-05	3	0.00073	b_ions=12;y_ions=11	2
Xtandem	13921	KP_217432_11.mgf	SFWQHDEPQTPLDR	585.936	585.937	0.000367	3	0.0081	b_ions=8;y_ions=9	2
Xtandem	13998	KP_217432_11.mgf	SFWQHDEPQTPLDR	878.404	878.405	0.00055	2	0.00031	b_ions=5;y_ions=7	2
Xtandem	9511	KP_217432_11.mgf	VMEQLSNLR	545.286	545.285	-0.00125	2	0.0061	b_ions=5;y_ions=10	2
Xtandem	9700	KP_217432_11.mgf	VMEQLSNLR	545.286	545.285	-0.00125	2	0.00085	b_ions=5;y_ions=10	2
Xtandem	6872	KP_217432_11.mgf	VMEQLSNLREK	673.855	673.865	0.01	2	0.0063	b_ions=4;y_ions=8	2
Xtandem	6944	KP_217432_11.mgf	VMEQLSNLREK	673.855	673.855	-5e-05	2	1.4e-05	b_ions=7;y_ions=11	2
Xtandem	7119	KP_217432_11.mgf	VMEQLSNLREK	673.855	673.855	-5e-05	2	3.6e-06	b_ions=8;y_ions=10	2
Xtandem	7294	KP_217432_11.mgf	VMEQLSNLREK	673.855	673.855	-5e-05	2	4.2e-09	b_ions=8;y_ions=11	2
Xtandem	7465	KP_217432_11.mgf	VMEQLSNLREK	673.855	673.855	-5e-05	2	0.00033	b_ions=6;y_ions=9	2
Xtandem	7638	KP_217432_11.mgf	VMEQLSNLREK	673.855	674.35	0.495	2	0.0068	b_ions=6;y_ions=8	2
Xtandem	7645	KP_217432_11.mgf	VMEQLSNLREK	673.855	673.86	0.00495	2	0.0095	b_ions=6;y_ions=8	2
Xtandem	7826	KP_217432_11.mgf	VMEQLSNLREK	673.855	673.855	-5e-05	2	3.4e-05	b_ions=4;y_ions=10	2
Xtandem	11962	KP_217432_11.mgf	WTEELEQYR	627.29	627.29	-5e-05	2	0.0025	b_ions=7;y_ions=7	1
Xtandem	12153	KP_217432_11.mgf	WTEELEQYR	627.29	627.29	-5e-05	2	8.2e-07	b_ions=8;y_ions=8	1
Xtandem	12340	KP_217432_11.mgf	WTEELEQYR	627.29	627.285	-0.00505	2	0.0037	b_ions=6;y_ions=7	1
Xtandem	9736	KP_217432_11.mgf	WTEELEQYRQR	769.37	769.37	0.0001	2	3.3e-06	b_ions=8;y_ions=10	1
XP_015151149.1 PREDICTED: clathrin heavy chain 1 isoform X1 [Gallus gallus]	0.71	3	0	2	0
Engine	Scans	File	Sequence	Theoretical m/z	Measured m/z	Delta m/z	Charge	E-value	Ion counts	Proteins
Xtandem	17596	KP_217432_11.mgf	E-18.0106T+79.9663GQ+0.9840VQKIVLYAKK	834.439	834.435	-0.0036	2	0.003	b_ions=7;y_ions=8	2
Xtandem	451	KP_217432_11.mgf	IYIDSNNNPER	667.817	667.815	-0.00195	2	3.9e-05	b_ions=7;y_ions=9	2
Xtandem	615	KP_217432_11.mgf	IYIDSNNNPER	667.817	668.315	0.498	2	0.00068	b_ions=5;y_ions=7	2
XP_004937730.1 PREDICTED: histone H2B 1/2/3/4/6-like [Gallus gallus]	21.03	8	0	4	0
Engine	Scans	File	Sequence	Theoretical m/z	Measured m/z	Delta m/z	Charge	E-value	Ion counts	Proteins
Xtandem	19185	KP_217432_11.mgf	AMGIM+31.9898NSFVNDIFER	888.405	888.405	0.00025	2	9.8e-06	b_ions=7;y_ions=10	11
Xtandem	21344	KP_217432_11.mgf	AMGIMN+0.9840SFVNDIFER	872.902	872.9	-0.00185	2	6.4e-06	b_ions=4;y_ions=10	11
Xtandem	9175	KP_217432_11.mgf	KESYSIYVYK	640.329	640.33	0.00135	2	2.3e-05	b_ions=6;y_ions=9	11
Xtandem	6382	KP_217432_11.mgf	SRKESYSIYVYK	761.895	762.395	0.5	2	0.00011	b_ions=7;y_ions=8	9
Xtandem	6237	KP_217432_11.mgf	STITSREIQTAVR	487.934	487.933	-0.0008	3	0.0011	b_ions=10;y_ions=10	12
Xtandem	6328	KP_217432_11.mgf	STITSREIQTAVR	731.401	731.4	-0.0012	2	5.9e-06	b_ions=6;y_ions=9	12
Xtandem	6422	KP_217432_11.mgf	STITSREIQTAVR	487.934	487.933	-0.0008	3	0.00043	b_ions=10;y_ions=11	12
Xtandem	6534	KP_217432_11.mgf	STITSREIQTAVR	731.401	731.9	0.499	2	0.0034	b_ions=5;y_ions=8	12
NP_001028814.1 C4b-binding protein alpha chain precursor [Gallus gallus]	5.75	2	2	2	2
Engine	Scans	File	Sequence	Theoretical m/z	Measured m/z	Delta m/z	Charge	E-value	Ion counts	Proteins
Xtandem	24210	KP_217432_11.mgf	MVPALGSARPRGRAAVLVLLLTAALVVG	693.67	693.93	0.25975	4	2.8e-08	b_ions=1;y_ions=8	1
Xtandem	15052	KP_217432_11.mgf	TGMQISFWDRK	456.891	456.89	-0.0011	3	0.00035	b_ions=8;y_ions=11	1
XP_015130822.1 PREDICTED: protein strawberry notch homolog 1 isoform X1 [Gallus gallus]	4.34	4	2	4	2
Engine	Scans	File	Sequence	Theoretical m/z	Measured m/z	Delta m/z	Charge	E-value	Ion counts	Proteins
Xtandem	780	KP_217432_11.mgf	GFLIGDGAGVGK	545.795	545.81	0.015	2	0.0081	b_ions=6;y_ions=7	3
Xtandem	19175	KP_217432_11.mgf	IIVVPP+15.9949KVVN+0.9840ATRPADLSNGAVKK	626.615	626.86	0.24475	4	3.2e-06	b_ions=5;y_ions=5	1
Xtandem	23805	KP_217432_11.mgf	LKP+15.9949P+15.9949PNIAQ+0.9840PVATAAKIIVVPPK	599.608	600.107	0.49925	4	2.3e-05	b_ions=4;y_ions=9	1
Xtandem	20919	KP_217432_11.mgf	Q-17.0266LS+79.9663FSGVTFKIDEVLLSQ+0.9840EYVK	649.317	649.315	-0.00205	4	4.6e-09	b_ions=3;y_ions=13	3
XP_015139176.1 PREDICTED: protein phosphatase 1B isoform X1 [Gallus gallus]	6.67	2	0	2	0
Engine	Scans	File	Sequence	Theoretical m/z	Measured m/z	Delta m/z	Charge	E-value	Ion counts	Proteins
Xtandem	4104	KP_217432_11.mgf	IQNAGGSVMIQR	637.334	637.33	-0.0043	2	0.0067	b_ions=4;y_ions=8	5
Xtandem	16494	KP_217432_11.mgf	NIIEAVYSRLNPHRENEGDPGEAEES+79.9663GTQ+0.9840GK	870.139	870.395	0.256	4	0.00084	b_ions=10;y_ions=6	5
NP_001295542.1 actin, cytoplasmic 2 [Gallus gallus]	28.53	30	0	10	0
Engine	Scans	File	Sequence	Theoretical m/z	Measured m/z	Delta m/z	Charge	E-value	Ion counts	Proteins
Xtandem	1054	KP_217432_11.mgf	AGFAGDDAPR	488.724	488.724	-0.00035	2	0.01	b_ions=5;y_ions=9	12
Xtandem	267	KP_217432_11.mgf	AGFAGDDAPR	488.724	488.724	-0.00085	2	6.1e-06	b_ions=6;y_ions=10	12
Xtandem	3452	KP_217432_11.mgf	AGFAGDDAPR	488.724	488.724	-0.00035	2	0.0015	b_ions=6;y_ions=10	12
Xtandem	3615	KP_217432_11.mgf	AGFAGDDAPR	488.724	488.724	0.00015	2	0.003	b_ions=6;y_ions=9	12
Xtandem	3764	KP_217432_11.mgf	AGFAGDDAPR	488.724	488.724	-0.00085	2	0.0056	b_ions=6;y_ions=9	12
Xtandem	3906	KP_217432_11.mgf	AGFAGDDAPR	488.724	488.724	-0.00085	2	0.00042	b_ions=6;y_ions=10	12
Xtandem	576	KP_217432_11.mgf	AGFAGDDAPR	488.724	488.724	-0.00085	2	0.0023	b_ions=6;y_ions=10	12
Xtandem	742	KP_217432_11.mgf	AGFAGDDAPR	488.724	488.724	-0.00085	2	0.004	b_ions=6;y_ions=10	12
Xtandem	900	KP_217432_11.mgf	AGFAGDDAPR	488.724	488.724	-0.00085	2	0.0081	b_ions=5;y_ions=9	12
Xtandem	11115	KP_217432_11.mgf	AVFPSIVGRPR	599.853	599.85	-0.00295	2	1.9e-05	b_ions=2;y_ions=11	12
Xtandem	11306	KP_217432_11.mgf	AVFPSIVGRPR	599.853	599.85	-0.00295	2	4.6e-10	b_ions=7;y_ions=12	12
Xtandem	11495	KP_217432_11.mgf	AVFPSIVGRPR	599.853	599.85	-0.00295	2	1.2e-07	b_ions=7;y_ions=12	12
Xtandem	1113	KP_217432_11.mgf	DSYVGDEAQSKR	677.812	678.31	0.498	2	0.0007	b_ions=3;y_ions=7	12
Xtandem	1133	KP_217432_11.mgf	DSYVGDEAQSKR	677.812	677.81	-0.0019	2	0.0004	b_ions=1;y_ions=10	12
Xtandem	683	KP_217432_11.mgf	DSYVGDEAQSKR	677.812	677.81	-0.0019	2	0.00026	b_ions=4;y_ions=9	12
Xtandem	833	KP_217432_11.mgf	DSYVGDEAQSKR	677.812	677.81	-0.0019	2	0.0011	b_ions=3;y_ions=9	12
Xtandem	11321	KP_217432_11.mgf	FPSIVGRPR	514.8	514.8	-0.0002	2	0.00053	b_ions=6;y_ions=8	12
Xtandem	6333	KP_217432_11.mgf	HQGVMVGMGQKDSYVGDEAQSK	784.359	784.363	0.004666	3	0.00013	b_ions=8;y_ions=11	12
Xtandem	6373	KP_217432_11.mgf	HQGVMVGMGQKDSYVGDEAQSK	784.359	784.693	0.334666	3	6.7e-05	b_ions=7;y_ions=11	12
Xtandem	271	KP_217432_11.mgf	HQGVMVGMGQKDSYVGDEAQSKR	627.544	627.543	-0.00175	4	1.4e-08	b_ions=11;y_ions=23	12
Xtandem	10064	KP_217432_11.mgf	IWHHTFYNELR	758.375	758.375	0.0002	2	5.3e-05	b_ions=4;y_ions=10	7
Xtandem	10116	KP_217432_11.mgf	IWHHTFYNELR	505.917	505.917	0.000134	3	1e-05	b_ions=12;y_ions=13	7
Xtandem	10307	KP_217432_11.mgf	IWHHTFYNELR	505.917	505.917	0.000134	3	0.00033	b_ions=9;y_ions=12	7
[truncated: 2,503 more rows]

## Sheet: UD35-10
Protein count = 638
[truncated: 8,093 more rows]

[truncated: 12 more sheets: UD35-6, MD+ Leghorn -OR1838, MD+Leghorn - OR1810, MD+ Leghorn-OR1760, MD+ Leghorn-OR748, MD+ Broiler-BL4125, MD+Broiler BL4127, MD+Broiler BL4192, CVI988 Vaccinate Mdneg-BL3822, CVI988 Vaccinate Mdneg-BL3825, CVI988 Vaccinate Mdneg-BL3841, CVI988 Vaccinate Mdneg-BL3850]
