# Supplementary material for: Comparison of the Transcriptomes and Proteomes of Serum Exosomes from Marek’s Disease Virus-Vaccinated and Protected and Lymphoma-Bearing Chickens
Source: Genes (Basel). 2019 Feb 5;10(2):116. doi: 10.3390/genes10020116 (PMC6410298; doi:10.3390/genes10020116)
Supplement: Supplementary file 1 [file genes-10-00116-s001.zip › Supplementary Data/Supplementary file 6-Leghorn VEX_bpreport.xlsx]

## Sheet: Dataset(Leghorn VEX)
Name of dataset: Leghorn VEX
No. of identified items: 213 of 317
No. of unidentified items: 104
ID type: GeneSymbol
Number of mapped gene: 213
Is dataset quantitative :NO
Mapped items:
Dataset item (Gene symbol )		Entrez ID	Gene symbol	Description	Alternate names	Chromosome	Map location
ATRNL1		26033	ATRNL1	attractin-like 1	ALP|bA338L11.1|bA454H24.1	10	10q26
COL10A1		1300	COL10A1	collagen, type X, alpha 1	-	6	6q21-q22
CYSLTR1		10800	CYSLTR1	cysteinyl leukotriene receptor 1	CYSLT1|CYSLT1R|CYSLTR|HMTMF81	X	Xq13.2-q21.1
DNM1		1759	DNM1	dynamin 1	DNM|EIEE31	9	9q34
DYNC1H1		1778	DYNC1H1	dynein, cytoplasmic 1, heavy chain 1	CMT2O|DHC1|DHC1a|DNCH1|DNCL|DNECL|DYHC|Dnchc1|HL-3|SMALED1|p22	14	14q32
EGR2		1959	EGR2	early growth response 2	AT591|CMT1D|CMT4E|KROX20	10	10q21.1
FAM189A1		23359	FAM189A1	family with sequence similarity 189, member A1	TMEM228	15	15q13.1
HTT		3064	HTT	huntingtin	HD|IT15	4	4p16.3
ITSN2		50618	ITSN2	intersectin 2	PRO2015|SH3D1B|SH3P18|SWA|SWAP	2	2p23.3
JAG1		182	JAG1	jagged 1	AGS|AHD|AWS|CD339|HJ1|JAGL1	20	20p12.1-p11.23
LMLN		89782	LMLN	leishmanolysin-like (metallopeptidase M8 family)	GP63|INV|IX14|MSP	3	3q29
LRP6		4040	LRP6	low density lipoprotein receptor-related protein 6	ADCAD2	12	12p13.2
MAP3K15		389840	MAP3K15	mitogen-activated protein kinase kinase kinase 15	ASK3|bA723P2.3	X	Xp22.12
MYOC		4653	MYOC	myocilin, trabecular meshwork inducible glucocorticoid response	GLC1A|GPOA|JOAG|JOAG1|TIGR|myocilin	1	1q23-q24
OBSCN		84033	OBSCN	obscurin, cytoskeletal calmodulin and titin-interacting RhoGEF	ARHGEF30|UNC89	1	1q42.13
ROBO1		6091	ROBO1	roundabout guidance receptor 1	DUTT1|SAX3	3	3p12
TANGO6		79613	TANGO6	transport and golgi organization 6 homolog	TMCO7	16	16q22.1
TRIO		7204	TRIO	trio Rho guanine nucleotide exchange factor	ARHGEF23|tgat	5	5p15.2
UBR5		51366	UBR5	ubiquitin protein ligase E3 component n-recognin 5	DD5|EDD|EDD1|HYD	8	8q22
ZSWIM8		23053	ZSWIM8	zinc finger, SWIM-type containing 8	KIAA0913	10	10q22.2
IGFN1		91156	IGFN1	immunoglobulin-like and fibronectin type III domain containing 1	EEF1A2BP1	1	1q32.1
COL27A1		85301	COL27A1	collagen, type XXVII, alpha 1	STLS	9	9q32
CPAMD8		27151	CPAMD8	C3 and PZP-like, alpha-2-macroglobulin domain containing 8	K-CAP|VIP	19	19p13.11
ERN1		2081	ERN1	endoplasmic reticulum to nucleus signaling 1	IRE1|IRE1P|IRE1a|hIRE1p	17	17q24.2
GPATCH8		23131	GPATCH8	G patch domain containing 8	GPATC8|KIAA0553	17	17q21.31
GRIN3B		116444	GRIN3B	glutamate receptor, ionotropic, N-methyl-D-aspartate 3B	GluN3B|NR3B	19	19p13.3
NFRKB		4798	NFRKB	nuclear factor related to kappaB binding protein	INO80G	11	11q24-q25
PPP4R1		9989	PPP4R1	protein phosphatase 4, regulatory subunit 1	MEG1|PP4(Rmeg)|PP4R1	18	18p11.22
PRRC2B		84726	PRRC2B	proline-rich coiled-coil 2B	BAT2L|BAT2L1|KIAA0515|LQFBS-1	9	9q34.13
PSMA4		5685	PSMA4	proteasome (prosome, macropain) subunit, alpha type, 4	HC9|HsT17706|PSC9	15	15q25.1
SVEP1		79987	SVEP1	sushi, von Willebrand factor type A, EGF and pentraxin domain containing 1	C9orf13|CCP22|POLYDOM|SEL-OB|SELOB	9	9q32
SYNE2		23224	SYNE2	spectrin repeat containing, nuclear envelope 2	EDMD5|NUA|NUANCE|Nesp2|Nesprin-2|SYNE-2|TROPH	14	14q23.2
ZNF827		152485	ZNF827	zinc finger protein 827	-	4	4q31.22
COL24A1		255631	COL24A1	collagen, type XXIV, alpha 1	-	1	1p22.3
ADCK3		56997	ADCK3	aarF domain containing kinase 3	ARCA2|CABC1|COQ10D4|COQ8|SCAR9	1	1q42.13
EXOC3L1		283849	EXOC3L1	exocyst complex component 3-like 1	EXOC3L	16	16q22.1
EXOC4		60412	EXOC4	exocyst complex component 4	SEC8|SEC8L1|Sec8p	7	7q31
HNRNPUL1		11100	HNRNPUL1	heterogeneous nuclear ribonucleoprotein U-like 1	E1B-AP5|E1BAP5|HNRPUL1	19	19q13.2
KIAA1468		57614	KIAA1468	KIAA1468	HsT3308|HsT885	18	18q21.33
OSBP		5007	OSBP	oxysterol binding protein	OSBP1	11	11q12-q13
PLCG1		5335	PLCG1	phospholipase C, gamma 1	NCKAP3|PLC-II|PLC1|PLC148|PLCgamma1	20	20q12-q13.1
PTPN1		5770	PTPN1	protein tyrosine phosphatase, non-receptor type 1	PTP1B	20	20q13.1-q13.2
SHANK2		22941	SHANK2	SH3 and multiple ankyrin repeat domains 2	AUTS17|CORTBP1|CTTNBP1|ProSAP1|SHANK|SPANK-3	11	11q13.2
TGFBR2		7048	TGFBR2	transforming growth factor, beta receptor II (70/80kDa)	AAT3|FAA3|LDS1B|LDS2|LDS2B|MFS2|RIIC|TAAD2|TGFR-2|TGFbeta-RII	3	3p22
TRIP11		9321	TRIP11	thyroid hormone receptor interactor 11	ACG1A|CEV14|GMAP-210|GMAP210|TRIP-11|TRIP230	14	14q31-q32
USP8		9101	USP8	ubiquitin specific peptidase 8	HumORF8|SPG59|UBPY	15	15q21.2
HERC2		8924	HERC2	HECT and RLD domain containing E3 ubiquitin protein ligase 2	D15F37S1|MRT38|SHEP1|jdf2|p528	15	15q13
LRCH1		23143	LRCH1	leucine-rich repeats and calponin homology (CH) domain containing 1	CHDC1|NP81	13	13q14.11
COL8A1		1295	COL8A1	collagen, type VIII, alpha 1	C3orf7	3	3q12.3
ARNT		405	ARNT	aryl hydrocarbon receptor nuclear translocator	HIF-1-beta|HIF-1beta|HIF1-beta|HIF1B|HIF1BETA|TANGO|bHLHe2	1	1q21
COL4A1		1282	COL4A1	collagen, type IV, alpha 1	BSVD|RATOR	13	13q34
COL4A2		1284	COL4A2	collagen, type IV, alpha 2	ICH|POREN2	13	13q34
CWH43		80157	CWH43	cell wall biogenesis 43 C-terminal homolog	CWH43-C	4	4p11
FAM171A2		284069	FAM171A2	family with sequence similarity 171, member A2	-	17	17q21.31
FGD3		89846	FGD3	FYVE, RhoGEF and PH domain containing 3	ZFYVE5	9	-
SERPINF1		5176	SERPINF1	serpin peptidase inhibitor, clade F (alpha-2 antiplasmin, pigment epithelium derived factor), member 1	EPC-1|OI12|OI6|PEDF|PIG35	17	17p13.3
KIF24		347240	KIF24	kinesin family member 24	C9orf48|bA571F15.4	9	9p13.3
MED13L		23389	MED13L	mediator complex subunit 13-like	PROSIT240|THRAP2|TRAP240L	12	12q24.21
NEO1		4756	NEO1	neogenin 1	IGDCC2|NGN|NTN1R2	15	15q22.3-q23
POLR3A		11128	POLR3A	polymerase (RNA) III (DNA directed) polypeptide A, 155kDa	ADDH|HLD7|RPC1|RPC155|hRPC155	10	10q22.3
RYR2		6262	RYR2	ryanodine receptor 2 (cardiac)	ARVC2|ARVD2|RYR-2|RyR|VTSIP	1	1q43
SLC25A39		51629	SLC25A39	solute carrier family 25, member 39	CGI-69|CGI69	17	17q12
VCL		7414	VCL	vinculin	CMD1W|CMH15|HEL114|MV|MVCL	10	10q22.2
XIRP1		165904	XIRP1	xin actin binding repeat containing 1	CMYA1|Xin	3	3p22.2
XIRP2		129446	XIRP2	xin actin binding repeat containing 2	CMYA3	2	2q24.3
GAPDH		2597	GAPDH	glyceraldehyde-3-phosphate dehydrogenase	G3PD|GAPD|HEL-S-162eP	12	12p13
DCTN1		1639	DCTN1	dynactin 1	DAP-150|DP-150|P135	2	2p13
DST		667	DST	dystonin	BP240|BPA|BPAG1|CATX-15|CATX15|D6S1101|DMH|DT|EBSB2|HSAN6|MACF2	6	6p12.1
MRPS31		10240	MRPS31	mitochondrial ribosomal protein S31	IMOGN38|MRP-S31|S31mt	13	13q14.11
NOTCH2		4853	NOTCH2	notch 2	AGS2|HJCYS|hN2	1	1p13-p11
PATL1		219988	PATL1	protein associated with topoisomerase II homolog 1 (yeast)	Pat1b|hPat1b	11	11q12.1
SORL1		6653	SORL1	sortilin-related receptor, L(DLR class) A repeats containing	C11orf32|LR11|LRP9|SORLA|SorLA-1|gp250	11	11q23.2-q24.2
MXRA5		25878	MXRA5	matrix-remodelling associated 5	-	X	Xp22.33
TNC		3371	TNC	tenascin C	150-225|DFNA56|GMEM|GP|HXB|JI|TN|TN-C	9	9q33
BCL11A		53335	BCL11A	B-cell CLL/lymphoma 11A (zinc finger protein)	BCL11A-L|BCL11A-S|BCL11A-XL|BCL11a-M|CTIP1|EVI9|HBFQTL5|ZNF856	2	2p16.1
BEND3		57673	BEND3	BEN domain containing 3	KIAA1553	6	6q21
GPLD1		2822	GPLD1	glycosylphosphatidylinositol specific phospholipase D1	GPIPLD|GPIPLDM|PIGPLD|PIGPLD1|PLD	6	6p22.1
ITGA3		3675	ITGA3	integrin, alpha 3 (antigen CD49C, alpha 3 subunit of VLA-3 receptor)	CD49C|GAP-B3|GAPB3|ILNEB|MSK18|VCA-2|VL3A|VLA3a	17	17q21.33
MYCBP2		23077	MYCBP2	MYC binding protein 2, E3 ubiquitin protein ligase	PAM	13	13q22
PCDHB2		56133	PCDHB2	protocadherin beta 2	PCDH-BETA2	5	5q31
PCDHGA2		56113	PCDHGA2	protocadherin gamma subfamily A, 2	PCDH-GAMMA-A2	5	5q31
PCDHGA5		56110	PCDHGA5	protocadherin gamma subfamily A, 5	CDH-GAMMA-A5|ME3|PCDH-GAMMA-A5	5	5q31
ACTBL2		345651	ACTBL2	actin, beta-like 2	ACT	5	5q11.2
ACTA2		59	ACTA2	actin, alpha 2, smooth muscle, aorta	AAT6|ACTSA|MYMY5	10	10q23.3
ITGB4		3691	ITGB4	integrin, beta 4	CD104	17	17q25
PCYOX1L		78991	PCYOX1L	prenylcysteine oxidase 1 like	-	5	5q32
RFX7		64864	RFX7	regulatory factor X, 7	RFXDC2	15	15q21.3
ZSWIM5		57643	ZSWIM5	zinc finger, SWIM-type containing 5	-	1	1p34.1
ZSWIM6		57688	ZSWIM6	zinc finger, SWIM-type containing 6	AFND	5	5q12.1
SOX1		6656	SOX1	SRY (sex determining region Y)-box 1	-	13	13q34
GON4L		54856	GON4L	gon-4-like (C. elegans)	GON-4|GON4|YARP	1	1q22
MAP4		4134	MAP4	microtubule-associated protein 4	-	3	3p21
SPEG		10290	SPEG	SPEG complex locus	APEG-1|APEG1|BPEG|CNM5|SPEGalpha|SPEGbeta	2	2q35
HYDIN		54768	HYDIN	HYDIN, axonemal central pair apparatus protein	CILD5|HYDIN1|HYDIN2|PPP1R31	16	16q22.2
MYO1E		4643	MYO1E	myosin IE	FSGS6|HuncM-IC|MYO1C	15	15q21-q22
PCDHB15		56121	PCDHB15	protocadherin beta 15	PCDH-BETA15	5	5q31
PHACTR4		65979	PHACTR4	phosphatase and actin regulator 4	PPP1R124	1	1p35.3
SACS		26278	SACS	sacsin molecular chaperone	ARSACS|DNAJC29|PPP1R138|SPAX6	13	13q12
SASS6		163786	SASS6	SAS-6 centriolar assembly protein	MCPH14|SAS-6|SAS6	1	1p21.2
TLN2		83660	TLN2	talin 2	ILWEQ	15	15q22.2
TFRC		7037	TFRC	transferrin receptor	CD71|T9|TFR|TFR1|TR|TRFR|p90	3	3q29
DNM2		1785	DNM2	dynamin 2	CMT2M|CMTDI1|CMTDIB|DI-CMTB|DYN2|DYNII|LCCS5	19	19p13.2
EPPK1		83481	EPPK1	epiplakin 1	EPIPL|EPIPL1	8	8q24.3
USO1		8615	USO1	USO1 vesicle transport factor	P115|TAP|VDP	4	4q21.1
VWDE		221806	VWDE	von Willebrand factor D and EGF domains	-	7	7p21.3
ZC3H11A		9877	ZC3H11A	zinc finger CCCH-type containing 11A	ZC3HDC11A	1	1q32.1
DACT1		51339	DACT1	dishevelled-binding antagonist of beta-catenin 1	DAPPER|DAPPER1|DPR1|FRODO|HDPR1|THYEX3	14	14q23.1
H2AFX		3014	H2AFX	H2A histone family, member X	H2A.X|H2A/X|H2AX	11	11q23.3
LCAT		3931	LCAT	lecithin-cholesterol acyltransferase	-	16	16q22.1
SPAG17		200162	SPAG17	sperm associated antigen 17	CT143|PF6	1	1p12
TRRAP		8295	TRRAP	transformation/transcription domain-associated protein	PAF350/400|PAF400|STAF40|TR-AP|Tra1	7	7q21.2-q22.1
VAMP1		6843	VAMP1	vesicle-associated membrane protein 1 (synaptobrevin 1)	SPAX1|SYB1|VAMP-1	12	12p
PI4KA		5297	PI4KA	phosphatidylinositol 4-kinase, catalytic, alpha	PI4K-ALPHA|PIK4CA|pi4K230	22	22q11.21
COL1A1		1277	COL1A1	collagen, type I, alpha 1	EDSC|OI1|OI2|OI3|OI4	17	17q21.33
GHDC		84514	GHDC	GH3 domain containing	D11LGP1|LGP1	17	17q21.2
AGT		183	AGT	angiotensinogen (serpin peptidase inhibitor, clade A, member 8)	ANHU|SERPINA8	1	1q42.2
KAT2B		8850	KAT2B	K(lysine) acetyltransferase 2B	CAF|P/CAF|PCAF	3	3p24
COL19A1		1310	COL19A1	collagen, type XIX, alpha 1	COL9A1L|D6S228E	6	6q12-q13
BCOR		54880	BCOR	BCL6 corepressor	ANOP2|MAA2|MCOPS2	X	Xp11.4
COL16A1		1307	COL16A1	collagen, type XVI, alpha 1	447AA|FP1572	1	1p35-p34
HGFAC		3083	HGFAC	HGF activator	HGFA	4	4p16
UGP2		7360	UGP2	UDP-glucose pyrophosphorylase 2	UDPG|UDPGP|UDPGP2|UGP1|UGPP1|UGPP2|pHC379	2	2p14-p13
NUP155		9631	NUP155	nucleoporin 155kDa	ATFB15|N155	5	5p13.1
HSPG2		3339	HSPG2	heparan sulfate proteoglycan 2	HSPG|PLC|PRCAN|SJA|SJS|SJS1	1	1p36.1-p34
COMP		1311	COMP	cartilage oligomeric matrix protein	EDM1|EPD1|MED|PSACH|THBS5	19	19p13.1
APOA5		116519	APOA5	apolipoprotein A-V	APOAV|RAP3	11	11q23
COL5A1		1289	COL5A1	collagen, type V, alpha 1	EDSC	9	9q34.2-q34.3
MROH5		389690	MROH5	maestro heat-like repeat family member 5	-	8	8q24.3
ARFGEF1		10565	ARFGEF1	ADP-ribosylation factor guanine nucleotide-exchange factor 1 (brefeldin A-inhibited)	ARFGEP1|BIG1|P200	8	8q13
COL4A6		1288	COL4A6	collagen, type IV, alpha 6	CXDELq22.3|DELXq22.3|DFNX6	X	Xq22
ACACA		31	ACACA	acetyl-CoA carboxylase alpha	ACAC|ACACAD|ACC|ACC1|ACCA	17	17q21
ADIPOQ		9370	ADIPOQ	adiponectin, C1Q and collagen domain containing	ACDC|ACRP30|ADIPQTL1|ADPN|APM-1|APM1|GBP28	3	3q27
FZD8		8325	FZD8	frizzled class receptor 8	FZ-8|hFZ8	10	10p11.21
IGFALS		3483	IGFALS	insulin-like growth factor binding protein, acid labile subunit	ACLSD|ALS	16	16p13.3
RREB1		6239	RREB1	ras responsive element binding protein 1	FINB|HNT|LZ321|RREB-1|Zep-1	6	6p25
NBEA		26960	NBEA	neurobeachin	BCL8B|LYST2	13	13q13
TRIM33		51592	TRIM33	tripartite motif containing 33	ECTO|PTC7|RFG7|TF1G|TIF1G|TIF1GAMMA|TIFGAMMA	1	1p13.1
MAML3		55534	MAML3	mastermind-like 3 (Drosophila)	CAGH3|ERDA3|GDN|MAM-2|MAM2|TNRC3	4	4q28
CLU		1191	CLU	clusterin	AAG4|APO-J|APOJ|CLI|CLU1|CLU2|KUB1|NA1/NA2|SGP-2|SGP2|SP-40|TRPM-2|TRPM2	8	8p21-p12
COL18A1		80781	COL18A1	collagen, type XVIII, alpha 1	KNO|KNO1|KS	21	21q22.3
SSPO		23145	SSPO	SCO-spondin	-	7	7q36.1
FETUB		26998	FETUB	fetuin B	16G2|Gugu|IRL685	3	3q27
ADGB		79747	ADGB	androglobin	C6orf103|CAPN16	6	6q24.3
PCLO		27445	PCLO	piccolo presynaptic cytomatrix protein	ACZ|PCH3	7	7q21.11
COL5A2		1290	COL5A2	collagen, type V, alpha 2	EDSC	2	2q14-q32
UBR1		197131	UBR1	ubiquitin protein ligase E3 component n-recognin 1	JBS	15	15q13
MAN1A1		4121	MAN1A1	mannosidase, alpha, class 1A, member 1	HUMM3|HUMM9|MAN9	6	6q22
CYB561A3		220002	CYB561A3	cytochrome b561 family, member A3	CYBASC3|LCYTB	11	11q12.2
COL3A1		1281	COL3A1	collagen, type III, alpha 1	EDS4A	2	2q31
SYT7		9066	SYT7	synaptotagmin VII	IPCA-7|IPCA7|PCANAP7|SYT-VII|SYTVII	11	11q12.2
CPN2		1370	CPN2	carboxypeptidase N, polypeptide 2	ACBP	3	3q29
MKI67		4288	MKI67	marker of proliferation Ki-67	KIA|MIB-|MIB-1|PPP1R105	10	10q26.2
RAD21L1		642636	RAD21L1	RAD21 cohesin complex component like 1	RAD21L|dJ545L17.2	20	20p13
ATP10A		57194	ATP10A	ATPase, class V, type 10A	ATP10C|ATPVA|ATPVC	15	15q11.2
TCTN3		26123	TCTN3	tectonic family member 3	C10orf61|JBTS18|OFD4|TECT3	10	10q24.1
KNG1		3827	KNG1	kininogen 1	BDK|BK|KNG	3	3q27
HR		55806	HR	hair growth associated	ALUNC|AU|HSA277165|HYPT4|MUHH|MUHH1	8	8p21.2
CEP192		55125	CEP192	centrosomal protein 192kDa	PPP1R62	18	18p11.21
ACTA1		58	ACTA1	actin, alpha 1, skeletal muscle	ACTA|ASMA|CFTD|CFTD1|CFTDM|MPFD|NEM1|NEM2|NEM3	1	1q42.13
COL2A1		1280	COL2A1	collagen, type II, alpha 1	ANFH|AOM|COL11A3|SEDC|STL1	12	12q13.11
APOA1		335	APOA1	apolipoprotein A-I	-	11	11q23-q24
FGA		2243	FGA	fibrinogen alpha chain	Fib2	4	4q28
C1QA		712	C1QA	complement component 1, q subcomponent, A chain	-	1	1p36.12
PAN3		255967	PAN3	PAN3 poly(A) specific ribonuclease subunit	-	13	13q12.2
ORM1		5004	ORM1	orosomucoid 1	AGP-A|AGP1|HEL-S-153w|ORM	9	9q32
COL22A1		169044	COL22A1	collagen, type XXII, alpha 1	-	8	8q24.3
C8G		733	C8G	complement component 8, gamma polypeptide	C8C	9	9q34.3
SON		6651	SON	SON DNA binding protein	BASS1|C21orf50|DBP-5|NREBP|SON3	21	21q22.11
DNAJC13		23317	DNAJC13	DnaJ (Hsp40) homolog, subfamily C, member 13	PARK21|RME8	3	3q22.1
ACTB		60	ACTB	actin, beta	BRWS1|PS1TP5BP1	7	7p22
A2ML1		144568	A2ML1	alpha-2-macroglobulin-like 1	CPAMD9	12	12p13.31
VWF		7450	VWF	von Willebrand factor	F8VWF|VWD	12	12p13.3
FCGBP		8857	FCGBP	Fc fragment of IgG binding protein	FC(GAMMA)BP	19	19q13.1
F13B		2165	F13B	coagulation factor XIII, B polypeptide	FXIIIB	1	1q31-q32.1
SERPINC1		462	SERPINC1	serpin peptidase inhibitor, clade C (antithrombin), member 1	AT3|AT3D|ATIII|THPH7	1	1q25.1
AHSG		197	AHSG	alpha-2-HS-glycoprotein	A2HS|AHS|FETUA|HSGA	3	3q27
THRB		7068	THRB	thyroid hormone receptor, beta	C-ERBA-2|C-ERBA-BETA|ERBA2|GRTH|NR1A2|PRTH|THR1|THRB1|THRB2	3	3p24.2
CD5L		922	CD5L	CD5 molecule-like	AIM|API6|PRO229|SP-ALPHA|Spalpha	1	1q23.1
C5		727	C5	complement component 5	C5D|C5a|C5b|CPAMD4|ECLZB	9	9q33-q34
GPX3		2878	GPX3	glutathione peroxidase 3	GPx-P|GSHPx-3|GSHPx-P	5	5q33.1
APOH		350	APOH	apolipoprotein H (beta-2-glycoprotein I)	B2G1|B2GP1|BG	17	17q24.2
HRG		3273	HRG	histidine-rich glycoprotein	HPRG|HRGP|THPH11	3	3q27
GSN		2934	GSN	gelsolin	ADF|AGEL	9	9q33
SPINK5		11005	SPINK5	serine peptidase inhibitor, Kazal type 5	LEKTI|LETKI|NETS|NS|VAKTI	5	5q32
ITIH3		3699	ITIH3	inter-alpha-trypsin inhibitor heavy chain 3	H3P|ITI-HC3|SHAP	3	3p21.1
RBP4		5950	RBP4	retinol binding protein 4, plasma	MCOPCB10|RDCCAS	10	10q23.33
PCDH17		27253	PCDH17	protocadherin 17	PCDH68|PCH68	13	13q21.1
ADAMTS20		80070	ADAMTS20	ADAM metallopeptidase with thrombospondin type 1 motif, 20	ADAM-TS20|ADAMTS-20|GON-1	12	12q12
SERPING1		710	SERPING1	serpin peptidase inhibitor, clade G (C1 inhibitor), member 1	C1IN|C1INH|C1NH|HAE1|HAE2	11	11q12.1
PLG		5340	PLG	plasminogen	-	6	6q26
VTN		7448	VTN	vitronectin	V75|VN|VNT	17	17q11
APOA2		336	APOA2	apolipoprotein A-II	Apo-AII|ApoA-II|apoAII	1	1q23.3
APOC3		345	APOC3	apolipoprotein C-III	APOCIII|HALP2	11	11q23.3
C6		729	C6	complement component 6	-	5	5p13
SERPINA4		5267	SERPINA4	serpin peptidase inhibitor, clade A (alpha-1 antiproteinase, antitrypsin), member 4	KAL|KLST|KST|PI-4|PI4|kallistatin	14	14q32.13
C7		730	C7	complement component 7	-	5	5p13
FN1		2335	FN1	fibronectin 1	CIG|ED-B|FINC|FN|FNZ|GFND|GFND2|LETS|MSF	2	2q34
FGG		2266	FGG	fibrinogen gamma chain	-	4	4q28
ALB		213	ALB	albumin	ANALBA|FDAH|PRO0883|PRO0903|PRO1341	4	4q13.3
FGB		2244	FGB	fibrinogen beta chain	HEL-S-78p	4	4q28
SMG1		23049	SMG1	SMG1 phosphatidylinositol 3-kinase-related kinase	61E3.4|ATX|LIP	16	16p12.3
C4B		721	C4B	complement component 4B (Chido blood group)	C4B1|C4B12|C4B2|C4B3|C4B5|C4BD|C4B_2|C4F|CH|CO4|CPAMD3	6	6p21.3
SERPIND1		3053	SERPIND1	serpin peptidase inhibitor, clade D (heparin cofactor), member 1	D22S673|HC2|HCF2|HCII|HLS2|LS2|THPH10	22	22q11.21
ITIH2		3698	ITIH2	inter-alpha-trypsin inhibitor heavy chain 2	H2P|SHAP	10	10p15
APOB		338	APOB	apolipoprotein B	FLDB|LDLCQ4	2	2p24-p23
IGLL1		3543	IGLL1	immunoglobulin lambda-like polypeptide 1	14.1|AGM2|CD179b|IGL1|IGL5|IGLJ14.1|IGLL|IGO|IGVPB|VPREB2	22	22q11.23
C8A		731	C8A	complement component 8, alpha polypeptide	-	1	1p32
F5		2153	F5	coagulation factor V (proaccelerin, labile factor)	FVL|PCCF|RPRGL1|THPH2	1	1q23
TTR		7276	TTR	transthyretin	CTS|CTS1|HEL111|HsT2651|PALB|TBPA	18	18q12.1
JCHAIN		3512	JCHAIN	joining chain of multimeric IgA and IgM	IGCJ|IGJ|JCH	4	4q21
HBB		3043	HBB	hemoglobin, beta	CD113t-C|beta-globin	11	11p15.5
C8B		732	C8B	complement component 8, beta polypeptide	C82	1	1p32.2
CFH		3075	CFH	complement factor H	AHUS1|AMBP1|ARMD4|ARMS1|CFHL3|FH|FHL1|HF|HF1|HF2|HUS	1	1q32

## Sheet: Cellular component
Analysis: Cellular component
Dataset name: Leghorn VEX
Number of genes in the dataset: 213
Number of genes in the dataset (which are available in Cellular component database) :188
Number of genes in background: 19230
Is analysis quantitative: No
						Corrected p-values
Cellular component	No. of genes in the dataset	No.of genes in the background dataset	Percentage of genes	Fold enrichment	P-value (Hypergeometric test)	Bonferroni method	BH method	Q-value (Storey-Tibshirani method)
Plasma membrane	42	3479	19.7183	1.09013	0.29324	1	1	1	ATRNL1; CYSLTR1; DYNC1H1; HTT; JAG1; LMLN; LRP6; ROBO1; SYNE2; EXOC4; PLCG1; SHANK2; TGFBR2; NEO1; VCL; XIRP1; DST; NOTCH2; SORL1; TNC; ITGA3; PCDHB2; PCDHGA5; ITGB4; PCDHB15; TLN2; TFRC; VAMP1; COL1A1; FZD8; NBEA; ATP10A; APOA1; FGA; ACTB; SERPINC1; APOH; HRG; FGG; FGB; APOB; F5;
ER-Golgi intermediate compartment	2	30	0.938967	6.04658	0.0433575	1	0.542309	1	MAN1A1; FN1;
Integral to membrane	9	1702	4.22535	0.477906	0.997022	1	1	1	LRP6; GRIN3B; TGFBR2; PCDHB2; PCDHGA2; ITGB4; TFRC; FZD8; ATP10A;
Integral to plasma membrane	10	934	4.69484	0.967525	0.589406	1	1	1	CYSLTR1; JAG1; ROBO1; NEO1; NOTCH2; SORL1; PCDHB2; PCDHB15; TFRC; VAMP1;
Golgi aparatus	21	897	9.85915	2.1145	0.00101917	0.799031	0.0399515	0.23189	DYNC1H1; HTT; MYOC; OSBP; TRIP11; NOTCH2; SORL1; USO1; PI4KA; ARFGEF1; NBEA; MAN1A1; APOA1; C1QA; ACTB; VWF; F13B; FGG; APOB; F5; JCHAIN;
Nucleus	67	5847	31.4554	1.03463	0.394019	1	1	1	DYNC1H1; EGR2; HTT; ROBO1; TRIO; UBR5; ERN1; GPATCH8; NFRKB; PSMA4; SYNE2; ZNF827; HNRNPUL1; OSBP; PLCG1; PTPN1; TGFBR2; TRIP11; USP8; ARNT; RYR2; VCL; GAPDH; DST; NOTCH2; PATL1; BCL11A; BEND3; MYCBP2; ACTBL2; ITGB4; RFX7; SOX1; GON4L; MAP4; SPEG; SACS; TLN2; TFRC; EPPK1; USO1; ZC3H11A; DACT1; H2AFX; TRRAP; KAT2B; BCOR; NUP155; ACACA; RREB1; NBEA; TRIM33; MAML3; CLU; MKI67; HR; FGA; SON; ACTB; TH…
Perinuclear region of cytoplasm	1	119	0.469484	0.766156	0.735406	1	1	1	SPINK5;
Actin cytoskeleton	4	132	1.87793	2.74231	0.0593007	1	0.654813	1	MYO1E; TLN2; ACTA1; GSN;
Ribonucleoprotein complex	1	65	0.469484	1.40256	0.515772	1	1	1	ACTB;
Heterogeneous nuclear ribonucleoprotein complex	1	17	0.469484	5.36039	0.172569	1	1	1	HNRNPUL1;
Nucleolus	11	1257	5.16432	0.79073	0.829558	1	1	1	DYNC1H1; NFRKB; SYNE2; GAPDH; ACTA2; ZC3H11A; DACT1; H2AFX; KAT2B; MKI67; ACTB;
Mitochondrion	17	1259	7.98122	1.2197	0.232239	1	1	1	DNM1; DYNC1H1; MYOC; ADCK3; SLC25A39; GAPDH; MRPS31; ACTA2; SACS; TFRC; DNM2; TRRAP; VAMP1; NUP155; CLU; ACTB; GSN;
Cytosol	16	1178	7.51174	1.22694	0.234042	1	1	1	DYNC1H1; OBSCN; TRIO; PLCG1; PTPN1; USP8; FGD3; VCL; DCTN1; USO1; ZC3H11A; SYT7; CEP192; ACTB; GSN; SPINK5;
Membrane fraction	4	346	1.87793	1.04625	0.535598	1	1	1	CYSLTR1; PI4KA; MAN1A1; SYT7;
Cytoplasm	75	5684	35.2113	1.19136	0.0423009	1	0.542309	1	DNM1; DYNC1H1; HTT; ITSN2; LMLN; LRP6; MYOC; OBSCN; ROBO1; TRIO; PSMA4; SVEP1; SYNE2; EXOC4; HNRNPUL1; KIAA1468; OSBP; PLCG1; PTPN1; SHANK2; TGFBR2; TRIP11; HERC2; VCL; GAPDH; DCTN1; DST; PATL1; SORL1; BCL11A; ITGA3; MYCBP2; ACTBL2; ACTA2; GON4L; MAP4; MYO1E; PHACTR4; SACS; DNM2; EPPK1; USO1; DACT1; PI4KA; AGT; BCOR; UGP2; NUP155; ACACA; RREB1; NBEA; CLU; PCLO; MKI67; ACTA1; APOA1; FGA; C1QA; PAN…
Exosomes	63	2043	29.5775	2.78432	1.71664e-14	1.34585e-11	2.69169e-12	1.56233e-11	DYNC1H1; ITSN2; PSMA4; SYNE2; EXOC4; SERPINF1; VCL; GAPDH; SORL1; MXRA5; ITGA3; ACTBL2; ACTA2; ITGB4; MYO1E; TFRC; DNM2; EPPK1; VAMP1; PI4KA; AGT; UGP2; HSPG2; IGFALS; RREB1; CLU; COL18A1; PCLO; MAN1A1; CPN2; KNG1; ACTA1; APOA1; FGA; DNAJC13; ACTB; A2ML1; VWF; FCGBP; AHSG; CD5L; C5; GPX3; HRG; GSN; RBP4; SERPING1; PLG; VTN; APOA2; SERPINA4; FN1; FGG; ALB; FGB; C4B; ITIH2; APOB; F5; TTR; JCHAIN; H…
Perinuclear region	4	131	1.87793	2.76325	0.0579841	1	0.649422	1	DNM1; HTT; PHACTR4; DNM2;
PcG protein complex	1	2	0.469484	45.3633	0.0220308	1	0.345442	1	BCOR;
Lysosome	43	1620	20.1878	2.3968	5.72482e-08	4.48826e-05	4.48826e-06	2.60511e-05	DYNC1H1; HTT; PSMA4; SYNE2; EXOC4; USP8; VCL; GAPDH; DCTN1; GPLD1; ITGA3; ITGB4; MAP4; TFRC; DNM2; PI4KA; GHDC; AGT; UGP2; CLU; CYB561A3; SYT7; APOA1; FGA; ORM1; DNAJC13; ACTB; SERPINC1; AHSG; APOH; GSN; SERPING1; VTN; APOA2; FN1; ALB; C4B; APOB; F5; TTR; HBB; C8B; CFH;
Endoplasmic reticulum	18	1104	8.4507	1.47272	0.0651791	1	0.663642	1	ERN1; PSMA4; PTPN1; RYR2; DCTN1; NOTCH2; COMP; MAN1A1; TCTN3; VWF; F13B; SPINK5; FN1; FGB; APOB; F5; JCHAIN; CFH;
Secretory granule	1	50	0.469484	1.82324	0.427434	1	1	1	VWF;
Nucleosome	1	44	0.469484	2.07181	0.387762	1	1	1	H2AFX;
Endosome	6	303	2.8169	1.79059	0.121211	1	1	1	DYNC1H1; ITSN2; TFRC; VAMP1; SYT7; DNAJC13;
Cell surface	6	205	2.8169	2.64654	0.0268943	1	0.405483	1	DNM1; LRP6; ROBO1; NOTCH2; DNM2; APOH;
Very-low-density lipoprotein particle	6	14	2.8169	38.7272	4.80006e-09	3.76325e-06	4.70406e-07	2.73037e-06	APOA5; APOA1; APOH; APOA2; APOC3; APOB;
Extracellular	83	1825	38.9671	4.10624	4.31302e-31	3.3814e-28	1.6907e-28	9.8133e-28	COL10A1; EGR2; LRP6; COL27A1; SVEP1; COL24A1; COL8A1; COL4A1; COL4A2; SERPINF1; GAPDH; DST; TNC; GPLD1; TFRC; LCAT; TRRAP; COL1A1; AGT; COL19A1; COL16A1; HGFAC; HSPG2; COMP; APOA5; COL5A1; COL4A6; ADIPOQ; IGFALS; TRIM33; CLU; COL18A1; FETUB; COL5A2; COL3A1; CPN2; KNG1; ACTA1; COL2A1; APOA1; FGA; C1QA; ORM1; C8G; ACTB; VWF; FCGBP; F13B; SERPINC1; AHSG; CD5L; C5; GPX3; APOH; HRG; GSN; SPINK5; ITIH3…
Kinetochore	2	90	0.938967	2.01597	0.26307	1	1	1	DCTN1; ACTA1;
Extracellular region	50	442	23.4742	10.2142	4.25792e-36	3.33821e-33	3.33821e-33	1.93759e-32	JAG1; COL4A1; SERPINF1; VCL; TNC; TFRC; LCAT; COL1A1; AGT; HGFAC; APOA5; IGFALS; FETUB; CPN2; KNG1; COL2A1; APOA1; FGA; C1QA; ORM1; C8G; VWF; F13B; SERPINC1; AHSG; CD5L; C5; HRG; GSN; SPINK5; ITIH3; SERPING1; PLG; VTN; APOA2; APOC3; C6; C7; FN1; FGG; ALB; FGB; SERPIND1; ITIH2; APOB; C8A; F5; TTR; JCHAIN; C8B;
Integrin complex	2	22	0.938967	8.24433	0.0243869	1	0.374889	1	ITGA3; ITGB4;
Membrane	7	350	3.28638	1.80808	0.0951641	1	0.877749	1	JAG1; TNC; ITGA3; TFRC; IGLL1; C8A; C8B;
Extracellular space	35	404	16.4319	7.82311	2.34603e-21	1.83928e-18	6.13095e-19	3.55857e-18	MYOC; SERPINF1; TNC; LCAT; COL1A1; AGT; HSPG2; COMP; APOA5; ADIPOQ; IGFALS; CLU; COL18A1; COL3A1; APOA1; FGA; ORM1; A2ML1; SERPINC1; AHSG; CD5L; C5; GPX3; APOH; RBP4; PLG; VTN; APOC3; SERPINA4; FN1; FGG; ALB; FGB; C8A; CFH;
Extracellular matrix	20	120	9.38967	15.0525	3.49668e-18	2.7414e-15	6.8535e-16	3.97796e-15	JAG1; TGFBR2; COL8A1; COL4A1; COL4A2; SERPINF1; TNC; COL1A1; HSPG2; COMP; COL5A1; CLU; COL18A1; COL5A2; COL3A1; VWF; APOH; SERPING1; VTN; FN1;
Receptor complex	1	11	0.469484	8.28159	0.115341	1	1	1	TGFBR2;
Endoplasmic reticulum membrane	1	150	0.469484	0.607828	0.813118	1	1	1	SPINK5;
Nucleoplasm	2	449	0.938967	0.404129	0.960995	1	1	1	H2AFX; KAT2B;
NuA4 histone acetyltransferase complex	2	14	0.938967	12.952	0.0101799	1	0.248112	1	TRRAP; ACTB;
Dendrite	1	27	0.469484	3.3758	0.259876	1	1	1	SACS;
Centrosome	9	656	4.22535	1.23992	0.303877	1	1	1	DYNC1H1; PPP4R1; TRIP11; GAPDH; DCTN1; SASS6; CEP192; ACTA1; ACTB;
Low-density lipoprotein particle	2	6	0.938967	30.1926	0.00177882	1	0.0606346	0.35194	APOA5; APOB;
Soluble fraction	5	180	2.34742	2.51258	0.0502494	1	0.606086	1	HTT; UBR5; AGT; IGFALS; FGB;
N-methyl-D-aspartate selective glutamate receptor complex	1	5	0.469484	18.1997	0.0541744	1	0.617433	1	GRIN3B;
Nuclear envelope	2	71	0.938967	2.55538	0.185756	1	1	1	SYNE2; NUP155;
Focal adhesion	2	45	0.938967	4.0315	0.0886956	1	0.827826	1	SYNE2; VCL;
Cytoskeleton	23	427	10.7981	4.86472	4.3187e-10	3.38586e-07	5.6431e-08	3.27541e-07	DNM1; DYNC1H1; SHANK2; KIF24; VCL; GAPDH; ACTBL2; MAP4; DNM2; EPPK1; USO1; CLU; PCLO; APOA1; FGA; ACTB; VWF; GSN; FGG; ALB; FGB; APOB; TTR;
Platelet alpha granule lumen	8	35	3.75587	20.6547	3.61585e-09	2.83482e-06	4.04975e-07	2.35059e-06	FGA; HRG; SERPING1; FN1; FGG; ALB; FGB; F5;
Microtubule	2	129	0.938967	1.40654	0.419391	1	1	1	DNM1; MAP4;
Striated muscle thin filament	1	4	0.469484	22.7382	0.0435784	1	0.542309	1	ACTA1;
Caveola	2	24	0.938967	7.55759	0.0287206	1	0.424848	1	LRP6; TGFBR2;
Cytoplasmic membrane-bounded vesicle	2	19	0.938967	9.54539	0.0184481	1	0.345442	1	DST; TFRC;
Endosome membrane	1	27	0.469484	3.3758	0.259876	1	1	1	APOB;
Stress fiber	1	16	0.469484	5.69521	0.163293	1	1	1	ACTA1;
Nuclear lumen	1	2	0.469484	45.3633	0.0220308	1	0.345442	1	SYNE2;
Proteinaceous extracellular matrix	3	70	1.40845	3.88138	0.0426898	1	0.542309	1	COL19A1; COMP; FN1;
Sarcoplasmic reticulum membrane	1	6	0.469484	15.1714	0.0646535	1	0.663642	1	RYR2;
Protein complex	2	65	0.938967	2.79123	0.162048	1	1	1	VCL; ALB;
Spherical high-density lipoprotein particle	4	8	1.87793	45.1951	9.8939e-07	0.000775682	5.96678e-05	0.000346329	CLU; APOA1; APOA2; APOC3;
Hemidesmosome	1	2	0.469484	45.3633	0.0220308	1	0.345442	1	DST;
Nuclear membrane	2	78	0.938967	2.32608	0.21397	1	1	1	SYNE2; NUP155;
Proteasome complex	1	34	0.469484	2.68098	0.315473	1	1	1	PSMA4;
Cell cortex	1	20	0.469484	4.55674	0.199786	1	1	1	SPINK5;
Chylomicron	5	8	2.34742	56.4657	8.67128e-09	6.79829e-06	7.55365e-07	4.38435e-06	APOA5; APOH; APOA2; APOC3; APOB;
Spindle pole	1	24	0.469484	3.7976	0.234693	1	1	1	DCTN1;
Microsome	2	156	0.938967	1.16312	0.517523	1	1	1	EXOC4; APOB;
Intracellular membrane-bounded organelle	2	127	0.938967	1.42869	0.411715	1	1	1	TRIM33; VWF;
Collagen type V	2	3	0.938967	60.285	0.000363674	0.28512	0.0167718	0.097348	COL5A1; COL5A2;
Centriole	1	22	0.469484	4.14267	0.217433	1	1	1	SASS6;
Axon	1	27	0.469484	3.3758	0.259876	1	1	1	SACS;
Endoplasmic reticulum lumen	3	24	1.40845	11.3176	0.00228408	1	0.0746131	0.433075	APOA1; APOA2; APOB;
Golgi membrane	1	55	0.469484	1.65752	0.458531	1	1	1	USO1;
Endocytic vesicle	2	16	0.938967	11.334	0.0132305	1	0.28813	1	DNM1; APOA1;
STAGA complex	1	12	0.469484	7.59203	0.125145	1	1	1	TRRAP;
Coated pit	1	13	0.469484	7.00848	0.134842	1	1	1	TFRC;
External side of plasma membrane	4	35	1.87793	10.3403	0.000585362	0.458924	0.0254958	0.147984	TGFBR2; FGA; FGG; FGB;
Collagen type III	1	1	0.469484	90.2775	0.0110764	1	0.248112	1	COL3A1;
Cell-cell adherens junction	1	13	0.469484	7.00848	0.134842	1	1	1	VCL;
High-density lipoprotein particle	5	11	2.34742	41.08	6.96222e-08	5.45838e-05	4.96216e-06	2.88018e-05	LCAT; APOA5; APOA1; APOH; APOA2;
Integral to endoplasmic reticulum membrane	1	31	0.469484	2.94035	0.292174	1	1	1	ERN1;
Z disc	1	8	0.469484	11.3833	0.0852663	1	0.805407	1	SYNE2;
Early endosome	1	69	0.469484	1.32126	0.536945	1	1	1	USP8;
Intermediate-density lipoprotein particle	2	4	0.938967	45.2513	0.000722031	0.566072	0.0297933	0.172928	APOC3; APOB;
Hemoglobin complex	1	10	0.469484	9.10892	0.105427	1	0.950054	1	HBB;
SUN-KASH complex	1	5	0.469484	18.1997	0.0541744	1	0.617433	1	SYNE2;
Basal plasma membrane	1	8	0.469484	11.3833	0.0852663	1	0.805407	1	DST;
Cytoplasmic vesicle	4	160	1.87793	2.26244	0.102391	1	0.933423	1	DNM1; LRP6; APOA1; A2ML1;
DNA-directed RNA polymerase III complex	1	6	0.469484	15.1714	0.0646535	1	0.663642	1	POLR3A;
Stored secretory granule	1	19	0.469484	4.79644	0.190814	1	1	1	APOA1;
Filopodium membrane	1	2	0.469484	45.3633	0.0220308	1	0.345442	1	SYNE2;
Actin filament	1	24	0.469484	3.7976	0.234693	1	1	1	ACTA1;
Transcription factor TFTC complex	1	14	0.469484	6.50823	0.144431	1	1	1	TRRAP;
Clathrin-coated endocytic vesicle membrane	1	2	0.469484	45.3633	0.0220308	1	0.345442	1	APOB;
Extrinsic to external side of plasma membrane	1	3	0.469484	30.2924	0.0328643	1	0.436705	1	PLG;
Chromosome	1	59	0.469484	1.54517	0.482194	1	1	1	NFRKB;
Collagen type II	1	1	0.469484	90.2775	0.0110764	1	0.248112	1	COL2A1;
Golgi-associated vesicle	1	6	0.469484	15.1714	0.0646535	1	0.663642	1	PI4KA;
Microtubule associated complex	1	24	0.469484	3.7976	0.234693	1	1	1	MAP4;
Others	1	51	0.469484	1.7875	0.433792	1	1	1	TRIO;
Fibrinogen complex	4	7	1.87793	51.6423	4.99031e-07	0.00039124	3.26033e-05	0.000189239	FGA; FN1; FGG; FGB;
Synapse	3	33	1.40845	8.23191	0.0057233	1	0.179483	1	PHACTR4; TLN2; PCDH17;
Platelet alpha granule	4	10	1.87793	36.1651	2.91684e-06	0.0022868	0.000163343	0.000948089	FGA; VWF; FGG; FGB;
Collagen type IV	2	5	0.938967	36.2191	0.0011946	0.936564	0.0445983	0.258861	COL4A2; COL4A6;
Chromatin remodeling complex	1	8	0.469484	11.3833	0.0852663	1	0.805407	1	KAT2B;
Microtubule plus end	1	1	0.469484	90.2775	0.0110764	1	0.248112	1	DST;
Costamere	1	6	0.469484	15.1714	0.0646535	1	0.663642	1	VCL;
Sarcomere	1	15	0.469484	6.07464	0.153914	1	1	1	ACTA1;
Alphav-beta3 integrin-vitronectin complex	1	3	0.469484	30.2924	0.0328643	1	0.436705	1	VTN;
Basement membrane	1	21	0.469484	4.33985	0.208658	1	1	1	DST;
Mitochondrial part	1	2	0.469484	45.3633	0.0220308	1	0.345442	1	SYNE2;
Cytoplasmic dynein complex	1	6	0.469484	15.1714	0.0646535	1	0.663642	1	DYNC1H1;
Weibel-Palade body	1	2	0.469484	45.3633	0.0220308	1	0.345442	1	VWF;
Nuclear body	1	12	0.469484	7.59203	0.125145	1	1	1	RREB1;
PCAF complex	2	6	0.938967	30.1926	0.00177882	1	0.0606346	0.35194	TRRAP; KAT2B;
Complement component C1 complex	1	2	0.469484	45.3633	0.0220308	1	0.345442	1	C1QA;
Chromosome, telomeric region	1	17	0.469484	5.36039	0.172569	1	1	1	H2AFX;
Sarcoplasmic reticulum	2	32	0.938967	5.66878	0.0487353	1	0.597007	1	SYNE2; RYR2;
MLL5-L complex	1	8	0.469484	11.3833	0.0852663	1	0.805407	1	ACTB;
Cell body fiber	1	2	0.469484	45.3633	0.0220308	1	0.345442	1	SACS;
Chylomicron remnant	1	1	0.469484	90.2775	0.0110764	1	0.248112	1	APOB;
Postsynaptic membrane	1	7	0.469484	13.0072	0.075017	1	0.744473	1	DNM2;
Zymogen granule	2	34	0.938967	5.33542	0.0543404	1	0.617433	1	EXOC4; CLU;
Ino80 complex	1	2	0.469484	45.3633	0.0220308	1	0.345442	1	NFRKB;
Membrane attack complex	2	2	0.938967	90.2775	0.000122118	0.0957405	0.00598378	0.0347315	C7; C8A;
Collagen type I	1	2	0.469484	45.3633	0.0220308	1	0.345442	1	COL1A1;
Sarcoplasm	1	3	0.469484	30.2924	0.0328643	1	0.436705	1	OBSCN;
Lamellar body	1	2	0.469484	45.3633	0.0220308	1	0.345442	1	SPINK5;
Extrinsic to plasma membrane	1	3	0.469484	30.2924	0.0328643	1	0.436705	1	USP8;
Myofibril	1	5	0.469484	18.1997	0.0541744	1	0.617433	1	OBSCN;
Chromaffin granule	1	3	0.469484	30.2924	0.0328643	1	0.436705	1	SYT7;
Collagen	3	4	1.40845	67.7644	5.31637e-06	0.00416804	0.000277869	0.00161283	COL10A1; COL19A1; COL18A1;
Mature chylomicron	1	1	0.469484	90.2775	0.0110764	1	0.248112	1	APOB;
Collagen type VIII	1	1	0.469484	90.2775	0.0110764	1	0.248112	1	COL8A1;
Calcium channel complex	1	7	0.469484	13.0072	0.075017	1	0.744473	1	RYR2;
Lamellipodium membrane	1	2	0.469484	45.3633	0.0220308	1	0.345442	1	SYNE2;
Collagen type XVI	1	1	0.469484	90.2775	0.0110764	1	0.248112	1	COL16A1;
Endosome lumen	1	1	0.469484	90.2775	0.0110764	1	0.248112	1	APOB;
Nuclear periphery	1	3	0.469484	30.2924	0.0328643	1	0.436705	1	HTT;
Cell-substrate junction	1	1	0.469484	90.2775	0.0110764	1	0.248112	1	VCL;

## Sheet: Molecular function
Analysis: Molecular function
Dataset name: Leghorn VEX
Number of genes in the dataset: 213
Number of genes in the dataset (which are available in Molecular function database) :207
Number of genes in background: 19230
Is analysis quantitative: No
						Corrected p-values
Molecular function	No. of genes in the dataset	No.of genes in the background dataset	Percentage of genes	Fold enrichment	P-value (Hypergeometric test)	Bonferroni method	BH method	Q-value (Storey-Tibshirani method)
Molecular function unknown	36	5685	16.9014	0.571836	0.999994	1	1	1	ATRNL1; TANGO6; ZSWIM8; CPAMD8; GPATCH8; PRRC2B; EXOC3L1; KIAA1468; LRCH1; CWH43; MED13L; PATL1; MXRA5; BEND3; ACTBL2; PCYOX1L; RFX7; ZSWIM5; SPEG; HYDIN; SACS; SASS6; DACT1; SPAG17; GHDC; MROH5; ADIPOQ; IGFALS; SSPO; ADGB; CYB561A3; TCTN3; DNAJC13; FCGBP; SMG1; IGLL1;
Protease inhibitor activity	9	94	4.22535	8.65227	9.98476e-07	0.000223659	7.45529e-05	0.000400617	KNG1; A2ML1; SERPINC1; SPINK5; ITIH3; SERPING1; SERPINA4; SERPIND1; ITIH2;
Acyltransferase activity	1	80	0.469484	1.13961	0.590536	1	1	1	LCAT;
Cell adhesion molecule activity	9	356	4.22535	2.28477	0.0180595	1	0.367757	1	ROBO1; SVEP1; TNC; PCDHB2; PCDHGA2; PCDHGA5; ITGB4; PCDHB15; PCDH17;
Ligase activity	1	112	0.469484	0.814037	0.713815	1	1	1	ACACA;
Transporter activity	15	576	7.04225	2.3525	0.00196843	0.440929	0.0734882	0.394896	EXOC4; OSBP; USO1; NUP155; APOA5; FETUB; APOA1; APOH; RBP4; APOA2; APOC3; ALB; APOB; TTR; HBB;
ATPase activity	2	111	0.938967	1.63461	0.348688	1	1	1	DYNC1H1; ATP10A;
Catalytic activity	1	532	0.469484	0.171388	0.997544	1	1	1	GAPDH;
Transferase activity	1	156	0.469484	0.584451	0.825293	1	1	1	F13B;
Ion channel activity	1	66	0.469484	1.38131	0.521154	1	1	1	SLC25A39;
Hydrolase activity	1	203	0.469484	0.449142	0.897007	1	1	1	MAN1A1;
Serine-type peptidase activity	2	98	0.938967	1.85142	0.295896	1	1	1	SERPINF1; HGFAC;
Receptor binding	1	129	0.469484	0.706769	0.763466	1	1	1	TRIP11;
Structural molecule activity	4	269	1.87793	1.34572	0.348108	1	1	1	LRP6; IGFN1; SHANK2; ACTA1;
Structural constituent of cytoskeleton	7	137	3.28638	4.61897	0.000845485	0.189389	0.0378777	0.20354	SYNE2; DCTN1; ACTA2; PCLO; CEP192; ACTB; GSN;
Cytoskeletal protein binding	7	218	3.28638	2.90283	0.0109809	1	0.273302	1	VCL; XIRP1; XIRP2; DST; MAP4; TLN2; EPPK1;
Receptor signaling protein serine/threonine kinase activity	1	14	0.469484	6.50823	0.144431	1	1	1	TGFBR2;
Metallopeptidase activity	2	101	0.938967	1.79643	0.308162	1	1	1	LMLN; ADAMTS20;
Peptide hormone	1	45	0.469484	2.02578	0.394559	1	1	1	AGT;
G-protein coupled receptor activity	2	736	0.938967	0.246543	0.997758	1	1	1	CYSLTR1; FZD8;
Cytoskeletal anchoring activity	1	39	0.469484	2.33736	0.352621	1	1	1	NBEA;
Protein serine/threonine kinase activity	2	301	0.938967	0.60283	0.849204	1	1	1	MAP3K15; ERN1;
Transcription regulator activity	5	832	2.34742	0.543612	0.956083	1	1	1	MYCBP2; TRRAP; KAT2B; BCOR; TRIM33;
Extracellular matrix structural constituent	20	166	9.38967	10.8816	2.39856e-15	5.37277e-13	5.37277e-13	2.88711e-12	COL10A1; COL27A1; COL24A1; COL8A1; COL4A1; COL4A2; COL1A1; COL19A1; COL16A1; HSPG2; COMP; COL5A1; COL4A6; COL18A1; COL5A2; COL3A1; COL2A1; COL22A1; VTN; FN1;
Receptor activity	4	361	1.87793	1.00278	0.569183	1	1	1	JAG1; NEO1; NOTCH2; ITGA3;
Ligand-dependent nuclear receptor activity	1	35	0.469484	2.60441	0.323069	1	1	1	THRB;
Transcription factor activity	7	842	3.28638	0.751589	0.828874	1	1	1	EGR2; NFRKB; ARNT; SOX1; RREB1; HR; SON;
Defense/immunity protein activity	3	61	1.40845	4.45395	0.0301483	1	0.482374	1	ORM1; AHSG; CD5L;
Calcium ion binding	1	185	0.469484	0.49284	0.873884	1	1	1	SYT7;
Ubiquitin-specific protease activity	5	377	2.34742	1.19968	0.405973	1	1	1	UBR5; PSMA4; USP8; HERC2; UBR1;
Ribonuclease activity	1	48	0.469484	1.89919	0.414503	1	1	1	PAN3;
Binding	1	22	0.469484	4.14267	0.217433	1	1	1	HRG;
Protein binding	6	182	2.8169	2.98098	0.0160258	1	0.358978	1	MKI67; FGA; VWF; HRG; FGG; FGB;
RNA binding	1	366	0.469484	0.24912	0.98369	1	1	1	HNRNPUL1;
GTPase activity	2	222	0.938967	0.817341	0.70766	1	1	1	DNM1; DNM2;
DNA binding	7	654	3.28638	0.967639	0.590053	1	1	1	HTT; ZNF827; BCL11A; GON4L; ZC3H11A; H2AFX; MAML3;
Chaperone activity	2	126	0.938967	1.44003	0.407859	1	1	1	ADCK3; DNAJC13;
Auxiliary transport protein activity	2	333	0.938967	0.544902	0.886258	1	1	1	TFRC; VAMP1;
Motor activity	3	79	1.40845	3.43925	0.0574364	1	0.80411	1	MYOC; KIF24; MYO1E;
Complement activity	8	28	3.75587	25.8166	5.10367e-10	1.14322e-07	5.71611e-08	3.07161e-07	CLU; C1QA; C8G; C5; C6; C7; C8A; C8B;
DNA-directed RNA polymerase activity	1	29	0.469484	3.14306	0.276204	1	1	1	POLR3A;
Antigen binding	1	42	0.469484	2.17044	0.37394	1	1	1	JCHAIN;
Structural constituent of ribosome	1	152	0.469484	0.599831	0.817268	1	1	1	MRPS31;
Peptidase activity	1	58	0.469484	1.5718	0.476377	1	1	1	PLG;
Phosphatase regulator activity	1	16	0.469484	5.69521	0.163293	1	1	1	PHACTR4;
Nucleotidyltransferase activity	1	11	0.469484	8.28159	0.115341	1	1	1	UGP2;
Guanyl-nucleotide exchange factor activity	4	112	1.87793	3.23197	0.0360252	1	0.537976	1	OBSCN; TRIO; FGD3; ARFGEF1;
Lipid kinase activity	1	35	0.469484	2.60441	0.323069	1	1	1	PI4KA;
Intracellular ligand-gated ion channel activity	1	30	0.469484	3.03833	0.284233	1	1	1	RYR2;
Extracellular ligand-gated ion channel activity	1	41	0.469484	2.22337	0.366912	1	1	1	GRIN3B;
Phospholipase activity	2	45	0.938967	4.0315	0.0886956	1	1	1	PLCG1; GPLD1;
Enzyme regulator activity	2	13	0.938967	13.9476	0.00878927	1	0.2461	1	PPP4R1; CPN2;
Transmembrane receptor activity	1	52	0.469484	1.75313	0.440081	1	1	1	SORL1;
Ribonucleoprotein	1	41	0.469484	2.22337	0.366912	1	1	1	HNRNPUL1;
Protein tyrosine phosphatase activity	1	25	0.469484	3.64575	0.243181	1	1	1	PTPN1;
Metal ion binding	2	7	0.938967	25.8856	0.0024722	0.553772	0.0791103	0.425107	HRG; F5;
Peroxidase activity	1	20	0.469484	4.55674	0.199786	1	1	1	GPX3;
Complement binding	2	3	0.938967	60.285	0.000363674	0.0814629	0.0203657	0.109437	HRG; CFH;
Immunoglobulin binding	1	2	0.469484	45.3633	0.0220308	1	0.379607	1	HRG;
Polysaccharide binding	1	2	0.469484	45.3633	0.0220308	1	0.379607	1	HRG;
Protein domain specific binding	1	6	0.469484	15.1714	0.0646535	1	0.851905	1	ITSN2;

## Sheet: Biological process
Analysis: Biological process
Dataset name: Leghorn VEX
Number of genes in the dataset: 213
Number of genes in the dataset (which are available in Biological process database) :207
Number of genes in background: 19230
Is analysis quantitative: No
						Corrected p-values
Biological process	No. of genes in the dataset	No.of genes in the background dataset	Percentage of genes	Fold enrichment	P-value (Hypergeometric test)	Bonferroni method	BH method	Q-value (Storey-Tibshirani method)
Biological_process unknown	31	4731	14.554	0.591735	0.999891	1	1	1	TANGO6; ZSWIM8; IGFN1; CPAMD8; GPATCH8; PRRC2B; EXOC3L1; KIAA1468; LRCH1; CWH43; MED13L; PATL1; MXRA5; BEND3; ACTBL2; PCYOX1L; RFX7; ZSWIM5; GON4L; HYDIN; SASS6; DACT1; SPAG17; GHDC; MROH5; SSPO; FETUB; ADGB; CYB561A3; TCTN3; DNAJC13;
Protein metabolism	28	1323	13.1455	1.9113	0.000730642	0.130054	0.0650271	0.405136	LMLN; UBR5; PSMA4; USP8; HERC2; MRPS31; SACS; HGFAC; UBR1; CPN2; KNG1; FGA; DNAJC13; A2ML1; VWF; F13B; SERPINC1; SPINK5; ITIH3; ADAMTS20; SERPING1; PLG; SERPINA4; FGG; FGB; SERPIND1; ITIH2; F5;
Metabolism	9	1683	4.22535	0.483301	0.996575	1	1	1	DYNC1H1; PLCG1; GAPDH; LCAT; UGP2; ACACA; ADIPOQ; MAN1A1; GPX3;
Energy pathways	9	1633	4.22535	0.498099	0.995074	1	1	1	DYNC1H1; PLCG1; GAPDH; LCAT; UGP2; ACACA; ADIPOQ; MAN1A1; GPX3;
Cell growth and/or maintenance	41	1125	19.2488	3.29089	1.14952e-11	2.04614e-09	2.04614e-09	1.2748e-08	COL10A1; LRP6; MYOC; COL27A1; SYNE2; COL24A1; SHANK2; COL8A1; COL4A1; COL4A2; KIF24; VCL; XIRP1; DST; PCDHB2; PCDHGA5; ACTA2; MAP4; SPEG; MYO1E; TLN2; EPPK1; COL1A1; COL19A1; COL16A1; HSPG2; COMP; COL5A1; COL4A6; NBEA; COL18A1; COL5A2; COL3A1; CEP192; ACTA1; COL2A1; COL22A1; ACTB; GSN; VTN; FN1;
Transport	20	1215	9.38967	1.48678	0.0495909	1	1	1	EXOC4; OSBP; RYR2; SLC25A39; DCTN1; TFRC; USO1; VAMP1; NUP155; APOA5; ATP10A; APOA1; APOH; RBP4; APOA2; APOC3; ALB; APOB; TTR; HBB;
Cell communication	32	3713	15.0235	0.778286	0.957031	1	1	1	ATRNL1; CYSLTR1; DNM1; JAG1; MAP3K15; OBSCN; ROBO1; TRIO; ERN1; PPP4R1; SVEP1; PTPN1; FGD3; SERPINF1; NEO1; NOTCH2; SORL1; TNC; GPLD1; ITGA3; ITGB4; PCDHB15; DNM2; PI4KA; AGT; ARFGEF1; FZD8; IGFALS; SYT7; MKI67; AHSG; THRB;
Signal transduction	34	3934	15.9624	0.78046	0.960625	1	1	1	ATRNL1; CYSLTR1; DNM1; JAG1; MAP3K15; OBSCN; ROBO1; TRIO; ERN1; PPP4R1; SVEP1; PTPN1; TGFBR2; FGD3; SERPINF1; NEO1; NOTCH2; SORL1; TNC; GPLD1; ITGA3; ITGB4; PCDHB15; PHACTR4; DNM2; PI4KA; AGT; ARFGEF1; FZD8; IGFALS; SYT7; MKI67; AHSG; THRB;
Regulation of nucleobase, nucleoside, nucleotide and nucleic acid metabolism	22	2828	10.3286	0.702617	0.976289	1	1	1	EGR2; HTT; NFRKB; ZNF827; HNRNPUL1; TRIP11; ARNT; POLR3A; BCL11A; MYCBP2; SOX1; ZC3H11A; TRRAP; KAT2B; BCOR; RREB1; TRIM33; MAML3; HR; PAN3; SON; SMG1;
RNA metabolism	1	26	0.469484	3.50559	0.251575	1	1	1	HNRNPUL1;
Regulation of cell proliferation	1	23	0.469484	3.96264	0.226111	1	1	1	TGFBR2;
Immune response	15	576	7.04225	2.3525	0.00196843	0.350381	0.116794	0.727655	CLU; C1QA; ORM1; C8G; A2ML1; FCGBP; CD5L; C5; C6; C7; IGLL1; C8A; JCHAIN; C8B; CFH;
Ion transport	1	48	0.469484	1.89919	0.414503	1	1	1	GRIN3B;
Apoptosis	2	220	0.938967	0.824771	0.702947	1	1	1	ADCK3; HRG;
Regulation of gene expression, epigenetic	1	66	0.469484	1.38131	0.521154	1	1	1	HNRNPUL1;
Regulation of immune response	1	8	0.469484	11.3833	0.0852663	1	1	1	TGFBR2;
Cell adhesion	3	54	1.40845	5.0312	0.0219724	1	0.974975	1	PCDHGA2; ITGB4; PCDH17;
DNA repair	1	58	0.469484	1.5718	0.476377	1	1	1	H2AFX;
Cell migration	1	15	0.469484	6.07464	0.153914	1	1	1	ITGB4;
Wound healing	1	3	0.469484	30.2924	0.0328643	1	0.974975	1	ITGB4;
Cytoskeletal anchoring	1	4	0.469484	22.7382	0.0435784	1	1	1	XIRP2;
Muscle development	1	5	0.469484	18.1997	0.0541744	1	1	1	OBSCN;
Protein transport	1	11	0.469484	8.28159	0.115341	1	1	1	ITSN2;
Synaptic vesicle transport	1	3	0.469484	30.2924	0.0328643	1	0.974975	1	PCLO;

## Sheet: Biological pathway
Analysis: Biological pathway
Dataset name: Leghorn VEX
Number of genes in the dataset: 213
Number of genes in the dataset (which are available in Biological pathway database) :106
Number of genes in background: 19230
Is analysis quantitative: No
						Corrected p-values
Biological pathway	No. of genes in the dataset	No.of genes in the background dataset	Percentage of genes	Fold enrichment	P-value (Hypergeometric test)	Bonferroni method	BH method	Q-value (Storey-Tibshirani method)
Vif-mediated degradation of APOBEC3G	1	69	0.469484	1.32126	0.536945	1	1	1	PSMA4;
Nuclear import of Rev protein	1	30	0.469484	3.03833	0.284233	1	1	1	NUP155;
Interactions of Rev with host cellular proteins	1	33	0.469484	2.7622	0.307793	1	1	1	NUP155;
Developmental Biology	6	432	2.8169	1.25591	0.345705	1	1	1	EGR2; ROBO1; PLCG1; MED13L; NEO1; ADIPOQ;
Vpu mediated degradation of CD4	1	67	0.469484	1.3607	0.526476	1	1	1	PSMA4;
Axon guidance	3	219	1.40845	1.24074	0.438239	1	1	1	ROBO1; PLCG1; NEO1;
CDO in myogenesis	1	24	0.469484	3.7976	0.234693	1	1	1	NEO1;
Myogenesis	1	24	0.469484	3.7976	0.234693	1	1	1	NEO1;
Signaling by Robo receptor	1	23	0.469484	3.96264	0.226111	1	1	1	ROBO1;
Role of second messengers in netrin-1 signaling	1	10	0.469484	9.10892	0.105427	1	1	1	PLCG1;
Inactivation of Cdc42 and Rac	1	8	0.469484	11.3833	0.0852663	1	1	1	ROBO1;
Regulation of Commissural axon pathfinding by Slit and Robo	1	4	0.469484	22.7382	0.0435784	1	0.660807	1	ROBO1;
Role of Abl in Robo-Slit signaling	1	9	0.469484	10.1199	0.0954025	1	1	1	ROBO1;
Activation of Rac	1	8	0.469484	11.3833	0.0852663	1	1	1	ROBO1;
Platelet Adhesion to exposed collagen	2	13	0.938967	13.9476	0.00878927	1	0.191477	0.963741	COL1A1; VWF;
Platelet sensitization by LDL	1	8	0.469484	11.3833	0.0852663	1	1	1	APOB;
GP1b-IX-V activation signalling	1	9	0.469484	10.1199	0.0954025	1	1	1	VWF;
Platelet activation, signaling and aggregation	5	138	2.34742	3.27723	0.0188481	1	0.365566	1	PTPN1; VCL; IGFALS; APOA1; VWF;
Transcriptional Regulation of White Adipocyte Differentiation	3	69	1.40845	3.93762	0.0411855	1	0.660551	1	EGR2; MED13L; ADIPOQ;
Amyloids	1	2	0.469484	45.3633	0.0220308	1	0.403817	1	HSPG2;
Hemostasis	20	375	9.38967	4.81708	7.48352e-09	1.24825e-05	1.24825e-06	6.28271e-06	PLCG1; PTPN1; VCL; COL1A1; IGFALS; KNG1; APOA1; FGA; VWF; F13B; SERPINC1; HRG; SERPING1; PLG; FN1; FGG; FGB; APOB; F5; HBB;
Platelet homeostasis	1	40	0.469484	2.27894	0.359806	1	1	1	APOB;
Cell surface interactions at the vascular wall	3	72	1.40845	3.77358	0.0457801	1	0.687939	1	PLCG1; FN1; APOB;
Dissolution of Fibrin Clot	3	10	1.40845	27.1464	0.000151825	0.253243	0.0045222	0.0227612	IGFALS; HRG; PLG;
Platelet degranulation	2	28	0.938967	6.47832	0.03822	1	0.618942	1	VCL; APOA1;
Response to elevated platelet cytosolic Ca2+	2	39	0.938967	4.65157	0.0692672	1	0.939331	1	VCL; APOA1;
Intrinsic Pathway	4	18	1.87793	20.1007	3.96426e-05	0.0661239	0.00124762	0.00627954	IGFALS; KNG1; VWF; SERPING1;
Common Pathway	7	16	3.28638	39.5281	1.9482e-10	3.24961e-07	5.41601e-08	2.72599e-07	IGFALS; FGA; F13B; SERPINC1; FGG; FGB; F5;
Formation of Fibrin Clot (Clotting Cascade)	10	33	4.69484	27.3759	1.66711e-12	2.78073e-09	2.78073e-09	1.3996e-08	IGFALS; KNG1; FGA; VWF; F13B; SERPINC1; SERPING1; FGG; FGB; F5;
Thrombin signalling through proteinase activated receptors (PARs)	1	17	0.469484	5.36039	0.172569	1	1	1	IGFALS;
Platelet Aggregation (Plug Formation)	1	29	0.469484	3.14306	0.276204	1	1	1	PTPN1;
Integrin alphaIIb beta3 signaling	1	20	0.469484	4.55674	0.199786	1	1	1	PTPN1;
Mitotic Prophase	2	62	0.938967	2.92627	0.150417	1	1	1	DYNC1H1; DCTN1;
Golgi Cisternae Pericentriolar Stack Reorganization	2	62	0.938967	2.92627	0.150417	1	1	1	DYNC1H1; DCTN1;
Mitotic M-M/G1 phases	3	242	1.40845	1.12283	0.50357	1	1	1	DYNC1H1; PSMA4; DCTN1;
M Phase	2	158	0.938967	1.14839	0.524349	1	1	1	DYNC1H1; DCTN1;
DNA Replication	3	261	1.40845	1.04109	0.554495	1	1	1	DYNC1H1; PSMA4; DCTN1;
PECAM1 interactions	1	7	0.469484	13.0072	0.075017	1	1	1	PLCG1;
Factors involved in megakaryocyte development and platelet production	1	119	0.469484	0.766156	0.735406	1	1	1	HBB;
Netrin-1 signaling	3	45	1.40845	6.03722	0.0135112	1	0.274839	1	ROBO1; PLCG1; NEO1;
Smooth Muscle Contraction	2	24	0.938967	7.55759	0.0287206	1	0.509638	1	VCL; ACTA2;
Muscle contraction	2	50	0.938967	3.62843	0.105954	1	1	1	VCL; ACTA2;
Vpr-mediated nuclear import of PICs	1	31	0.469484	2.94035	0.292174	1	1	1	NUP155;
Interactions of Vpr with host cellular proteins	1	34	0.469484	2.68098	0.315473	1	1	1	NUP155;
Host Interactions of HIV factors	2	141	0.938967	1.28684	0.464327	1	1	1	PSMA4; NUP155;
Rev-mediated nuclear export of HIV-1 RNA	1	32	0.469484	2.84849	0.300027	1	1	1	NUP155;
Late Phase of HIV Life Cycle	1	92	0.469484	0.990982	0.641979	1	1	1	NUP155;
HIV Life Cycle	1	103	0.469484	0.885159	0.683461	1	1	1	NUP155;
HIV Infection	2	203	0.938967	0.893837	0.660316	1	1	1	PSMA4; NUP155;
PLC-gamma1 signalling	1	30	0.469484	3.03833	0.284233	1	1	1	PLCG1;
Signalling by NGF	1	143	0.469484	0.63758	0.797843	1	1	1	PLCG1;
Signalling to ERKs	1	30	0.469484	3.03833	0.284233	1	1	1	PLCG1;
Frs2-mediated activation	1	19	0.469484	4.79644	0.190814	1	1	1	PLCG1;
Prolonged ERK activation events	1	20	0.469484	4.55674	0.199786	1	1	1	PLCG1;
NGF signalling via TRKA from the plasma membrane	1	107	0.469484	0.852072	0.697329	1	1	1	PLCG1;
Signaling by FGFR	1	95	0.469484	0.959691	0.653801	1	1	1	PLCG1;
Phospholipase C-mediated cascade	1	27	0.469484	3.3758	0.259876	1	1	1	PLCG1;
Downstream signaling of activated FGFR	1	66	0.469484	1.38131	0.521154	1	1	1	PLCG1;
Signaling by EGFR	1	98	0.469484	0.930316	0.665235	1	1	1	PLCG1;
Signal Transduction	23	1208	10.7981	1.71959	0.00792063	1	0.176155	0.886624	CYSLTR1; JAG1; PSMA4; PLCG1; PTPN1; TGFBR2; NOTCH2; TNC; ITGA3; ITGB4; COL1A1; AGT; KAT2B; FZD8; MAML3; KNG1; COL2A1; FGA; C5; VTN; FN1; FGG; FGB;
DAG and IP3 signaling	1	27	0.469484	3.3758	0.259876	1	1	1	PLCG1;
EGFR interacts with phospholipase C-gamma	1	29	0.469484	3.14306	0.276204	1	1	1	PLCG1;
Assembly of the pre-replicative complex	1	83	0.469484	1.09843	0.604048	1	1	1	PSMA4;
DNA Replication Pre-Initiation	1	98	0.469484	0.930316	0.665235	1	1	1	PSMA4;
M/G1 Transition	1	98	0.469484	0.930316	0.665235	1	1	1	PSMA4;
Autodegradation of Cdh1 by Cdh1:APC/C	1	60	0.469484	1.51942	0.487947	1	1	1	PSMA4;
APC/C:Cdc20 mediated degradation of Securin	1	66	0.469484	1.38131	0.521154	1	1	1	PSMA4;
APC/C:Cdh1 mediated degradation of Cdc20 and other APC/C:Cdh1 targeted proteins in late mitosis/early G1	1	69	0.469484	1.32126	0.536945	1	1	1	PSMA4;
Loss of Nlp from mitotic centrosomes	2	61	0.938967	2.97423	0.146579	1	1	1	DYNC1H1; DCTN1;
Regulation of mitotic cell cycle	1	81	0.469484	1.12554	0.59509	1	1	1	PSMA4;
Loss of proteins required for interphase microtubule organizationÃÂ from the centrosome	2	61	0.938967	2.97423	0.146579	1	1	1	DYNC1H1; DCTN1;
APC/C-mediated degradation of cell cycle proteins	1	81	0.469484	1.12554	0.59509	1	1	1	PSMA4;
Regulation of APC/C activators between G1/S and early anaphase	1	78	0.469484	1.16883	0.581273	1	1	1	PSMA4;
APC/C:Cdc20 mediated degradation of mitotic proteins	1	71	0.469484	1.28405	0.547183	1	1	1	PSMA4;
Activation of APC/C and APC/C:Cdc20 mediated degradation of mitotic proteins	1	72	0.469484	1.26622	0.552217	1	1	1	PSMA4;
SCF-beta-TrCP mediated degradation of Emi1	1	70	0.469484	1.30239	0.542092	1	1	1	PSMA4;
Ubiquitin-dependent degradation of Cyclin D	1	66	0.469484	1.38131	0.521154	1	1	1	PSMA4;
Ubiquitin-dependent degradation of Cyclin D1	1	66	0.469484	1.38131	0.521154	1	1	1	PSMA4;
Mitotic G2-G2/M phases	2	99	0.938967	1.83272	0.299989	1	1	1	DYNC1H1; DCTN1;
G2/M Transition	2	96	0.938967	1.88999	0.287701	1	1	1	DYNC1H1; DCTN1;
Recruitment of mitotic centrosome proteins and complexes	2	70	0.938967	2.59188	0.181769	1	1	1	DYNC1H1; DCTN1;
Centrosome maturation	2	70	0.938967	2.59188	0.181769	1	1	1	DYNC1H1; DCTN1;
SCF(Skp2)-mediated degradation of p27/p21	1	67	0.469484	1.3607	0.526476	1	1	1	PSMA4;
Cyclin E associated events during G1/S transition	1	78	0.469484	1.16883	0.581273	1	1	1	PSMA4;
G1/S Transition	1	117	0.469484	0.779252	0.729408	1	1	1	PSMA4;
S Phase	1	121	0.469484	0.753494	0.741271	1	1	1	PSMA4;
Cyclin A:Cdk2-associated events at S phase entry	1	90	0.469484	1.013	0.633876	1	1	1	PSMA4;
Transport of Mature mRNA Derived from an Intronless Transcript	1	35	0.469484	2.60441	0.323069	1	1	1	NUP155;
Transport of the SLBP independent Mature mRNA	1	32	0.469484	2.84849	0.300027	1	1	1	NUP155;
Mitotic G1-G1/S phases	1	140	0.469484	0.651241	0.790922	1	1	1	PSMA4;
Cell Cycle, Mitotic	3	317	1.40845	0.857182	0.685079	1	1	1	DYNC1H1; PSMA4; DCTN1;
Transport of Mature mRNA derived from an Intron-Containing Transcript	1	51	0.469484	1.7875	0.433792	1	1	1	NUP155;
Transport of Mature Transcript to Cytoplasm	1	55	0.469484	1.65752	0.458531	1	1	1	NUP155;
Transport of the SLBP Dependant Mature mRNA	1	33	0.469484	2.7622	0.307793	1	1	1	NUP155;
Transport of Mature mRNAs Derived from Intronless Transcripts	1	36	0.469484	2.53208	0.33058	1	1	1	NUP155;
mRNA Splicing - Major Pathway	1	107	0.469484	0.852072	0.697329	1	1	1	HNRNPUL1;
mRNA Splicing	1	107	0.469484	0.852072	0.697329	1	1	1	HNRNPUL1;
Processing of Capped Intron-Containing Pre-mRNA	2	138	0.938967	1.31482	0.453281	1	1	1	HNRNPUL1; NUP155;
mRNA Processing	2	157	0.938967	1.15571	0.520944	1	1	1	HNRNPUL1; NUP155;
Unfolded Protein Response	2	63	0.938967	2.87982	0.154275	1	1	1	ERN1; DCTN1;
Insulin Synthesis and Processing	1	132	0.469484	0.690707	0.771292	1	1	1	EXOC4;
Activation of Chaperones by IRE1alpha	2	45	0.938967	4.0315	0.0886956	1	1	1	ERN1; DCTN1;
Regulation of Insulin-like Growth Factor (IGF) Activity by Insulin-like Growth Factor Binding Proteins (IGFBPs)	2	14	0.938967	12.952	0.0101799	1	0.214937	1	IGFALS; PLG;
Diabetes pathways	5	216	2.34742	2.09384	0.0926738	1	1	1	ERN1; EXOC4; DCTN1; IGFALS; PLG;
Removal of licensing factors from origins	1	85	0.469484	1.07258	0.612809	1	1	1	PSMA4;
Regulation of DNA replication	1	88	0.469484	1.03602	0.625589	1	1	1	PSMA4;
CDT1 association with the CDC6:ORC:origin complex	1	74	0.469484	1.232	0.562119	1	1	1	PSMA4;
Synthesis of DNA	1	109	0.469484	0.83644	0.704034	1	1	1	PSMA4;
Switching of origins to a post-replicative state	1	83	0.469484	1.09843	0.604048	1	1	1	PSMA4;
Orc1 removal from chromatin	1	83	0.469484	1.09843	0.604048	1	1	1	PSMA4;
CDK-mediated phosphorylation and removal of Cdc6	1	66	0.469484	1.38131	0.521154	1	1	1	PSMA4;
Mature Notch receptor traffics to plasma membrane	1	4	0.469484	22.7382	0.0435784	1	0.660807	1	NOTCH2;
Notch receptor binds with a ligand	2	8	0.938967	22.6539	0.00327225	1	0.0814644	0.410028	JAG1; NOTCH2;
Transport of Notch receptor precursor to golgi	1	4	0.469484	22.7382	0.0435784	1	0.660807	1	NOTCH2;
Maturation of Notch precursor via proteolytic cleavage	1	5	0.469484	18.1997	0.0541744	1	0.77899	1	NOTCH2;
Signaling by Notch	4	21	1.87793	17.2305	7.55407e-05	0.126002	0.00229148	0.0115335	JAG1; NOTCH2; KAT2B; MAML3;
Signaling by TGF beta	1	13	0.469484	7.00848	0.134842	1	1	1	TGFBR2;
Signaling by GPCR	5	800	2.34742	0.565356	0.944802	1	1	1	CYSLTR1; AGT; FZD8; KNG1; C5;
GPCR ligand binding	5	336	2.34742	1.34606	0.316165	1	1	1	CYSLTR1; AGT; FZD8; KNG1; C5;
Class A/1 (Rhodopsin-like receptors)	4	274	1.87793	1.32117	0.360673	1	1	1	CYSLTR1; AGT; KNG1; C5;
Peptide ligand-binding receptors	3	167	1.40845	1.62706	0.282318	1	1	1	AGT; KNG1; C5;
Receptor-ligand binding initiates the second proteolytic cleavage of Notch receptor	2	9	0.938967	20.1396	0.00417657	1	0.0981199	0.493858	JAG1; NOTCH2;
A third proteolytic cleavage releases NICD	1	8	0.469484	11.3833	0.0852663	1	1	1	NOTCH2;
NICD traffics to nucleus	3	11	1.40845	24.6808	0.000207055	0.345367	0.00585369	0.0294628	NOTCH2; KAT2B; MAML3;
Signaling by PDGF	1	78	0.469484	1.16883	0.581273	1	1	1	PLCG1;
Downstream signal transduction	1	75	0.469484	1.21557	0.566988	1	1	1	PLCG1;
GPCR downstream signaling	1	530	0.469484	0.172035	0.997487	1	1	1	CYSLTR1;
G alpha (q) signalling events	1	120	0.469484	0.759772	0.738355	1	1	1	CYSLTR1;
Eicosanoid ligand-binding receptors	1	15	0.469484	6.07464	0.153914	1	1	1	CYSLTR1;
Leukotriene receptors	1	5	0.469484	18.1997	0.0541744	1	0.77899	1	CYSLTR1;
Class B/2 (Secretin family receptors)	1	47	0.469484	1.93959	0.407929	1	1	1	FZD8;
Adaptive Immune System	2	237	0.938967	0.765612	0.741054	1	1	1	PSMA4; PLCG1;
TCR signaling	1	47	0.469484	1.93959	0.407929	1	1	1	PLCG1;
Immune System	11	522	5.16432	1.90409	0.0314167	1	0.540238	1	PSMA4; PLCG1; PTPN1; C1QA; C8G; C5; C6; C7; C4B; C8A; C8B;
Formation and Maturation of mRNA Transcript	2	185	0.938967	0.9808	0.610006	1	1	1	HNRNPUL1; NUP155;
Signaling by Wnt	1	75	0.469484	1.21557	0.566988	1	1	1	PSMA4;
Degradation of beta-catenin by the destruction complex	1	75	0.469484	1.21557	0.566988	1	1	1	PSMA4;
Integrin cell surface interactions	11	72	5.16432	13.803	3.97782e-10	6.635e-07	7.37222e-08	3.71059e-07	PTPN1; TNC; ITGA3; ITGB4; COL1A1; COL2A1; FGA; VTN; FN1; FGG; FGB;
Gene Expression	5	378	2.34742	1.1965	0.408163	1	1	1	HNRNPUL1; NOTCH2; KAT2B; NUP155; MAML3;
Generic Transcription Pathway	3	35	1.40845	7.76165	0.00675542	1	0.154357	0.776909	NOTCH2; KAT2B; MAML3;
Notch-HLH transcription pathway	3	11	1.40845	24.6808	0.000207055	0.345367	0.00585369	0.0294628	NOTCH2; KAT2B; MAML3;
DNA Repair	1	106	0.469484	0.86011	0.693919	1	1	1	H2AFX;
Sphingolipid metabolism	1	29	0.469484	3.14306	0.276204	1	1	1	OSBP;
Bile acid and bile salt metabolism	1	27	0.469484	3.3758	0.259876	1	1	1	ALB;
Recycling of bile acids and salts	1	11	0.469484	8.28159	0.115341	1	1	1	ALB;
Homologous Recombination Repair	1	22	0.469484	4.14267	0.217433	1	1	1	H2AFX;
Double-Strand Break Repair	1	27	0.469484	3.3758	0.259876	1	1	1	H2AFX;
ATM mediated response to DNA double-strand break	1	6	0.469484	15.1714	0.0646535	1	0.883951	1	H2AFX;
Homologous recombination repair of replication-independent double-strand breaks	1	22	0.469484	4.14267	0.217433	1	1	1	H2AFX;
ATM mediated phosphorylation of repair proteins	1	6	0.469484	15.1714	0.0646535	1	0.883951	1	H2AFX;
Recruitment of repair and signaling proteins to double-strand breaks	1	8	0.469484	11.3833	0.0852663	1	1	1	H2AFX;
MRN complex relocalizes to nuclear foci	1	4	0.469484	22.7382	0.0435784	1	0.660807	1	H2AFX;
Assembly of the RAD50-MRE11-NBS1 complex at DNA double-strand breaks	1	4	0.469484	22.7382	0.0435784	1	0.660807	1	H2AFX;
Metabolism	5	823	2.34742	0.549556	0.953142	1	1	1	PSMA4; UGP2; NUP155; PAN3; SMG1;
Stabilization of p53	1	69	0.469484	1.32126	0.536945	1	1	1	PSMA4;
p53-Dependent G1 DNA Damage Response	1	72	0.469484	1.26622	0.552217	1	1	1	PSMA4;
p53-Dependent G1/S DNA damage checkpoint	1	72	0.469484	1.26622	0.552217	1	1	1	PSMA4;
G1/S DNA Damage Checkpoints	1	76	0.469484	1.19958	0.571803	1	1	1	PSMA4;
Cell Cycle Checkpoints	1	118	0.469484	0.772649	0.732424	1	1	1	PSMA4;
Autodegradation of the E3 ubiquitin ligase COP1	1	68	0.469484	1.34069	0.53174	1	1	1	PSMA4;
p53-Independent G1/S DNA damage checkpoint	1	70	0.469484	1.30239	0.542092	1	1	1	PSMA4;
Ubiquitin Mediated Degradation of Phosphorylated Cdc25A	1	69	0.469484	1.32126	0.536945	1	1	1	PSMA4;
p53-Independent DNA Damage Response	1	70	0.469484	1.30239	0.542092	1	1	1	PSMA4;
Asparagine N-linked glycosylation	1	77	0.469484	1.18401	0.576564	1	1	1	MAN1A1;
Progressive trimming of alpha-1,2-linked mannose residues from Man9/8/7GlcNAc2 to produce Man5GlcNAc2	1	3	0.469484	30.2924	0.0328643	1	0.542749	1	MAN1A1;
N-glycan trimming and elongation in the cis-Golgi	1	5	0.469484	18.1997	0.0541744	1	0.77899	1	MAN1A1;
Transport to the Golgi and subsequent modification	1	28	0.469484	3.25528	0.268085	1	1	1	MAN1A1;
Folding of actin by CCT/TriC	1	9	0.469484	10.1199	0.0954025	1	1	1	ACTB;
Post-translational protein modification	1	114	0.469484	0.799757	0.720157	1	1	1	MAN1A1;
Cooperation of Prefoldin and TriC/CCT in actin and tubulin folding	1	15	0.469484	6.07464	0.153914	1	1	1	ACTB;
Chaperonin-mediated protein folding	1	16	0.469484	5.69521	0.163293	1	1	1	ACTB;
Protein folding	1	28	0.469484	3.25528	0.268085	1	1	1	ACTB;
Metabolism of proteins	2	259	0.938967	0.700582	0.784124	1	1	1	MAN1A1; ACTB;
NEP/NS2 Interacts with the Cellular Export Machinery	1	29	0.469484	3.14306	0.276204	1	1	1	NUP155;
Export of Viral Ribonucleoproteins from Nucleus	1	31	0.469484	2.94035	0.292174	1	1	1	NUP155;
Influenza Life Cycle	1	135	0.469484	0.675359	0.778859	1	1	1	NUP155;
Transport of Ribonucleoproteins into the Host Nucleus	1	29	0.469484	3.14306	0.276204	1	1	1	NUP155;
Influenza Infection	1	140	0.469484	0.651241	0.790922	1	1	1	NUP155;
Meiotic Synapsis	1	47	0.469484	1.93959	0.407929	1	1	1	H2AFX;
Meiotic Recombination	1	42	0.469484	2.17044	0.37394	1	1	1	H2AFX;
Meiosis	1	72	0.469484	1.26622	0.552217	1	1	1	H2AFX;
trans-Golgi Network Vesicle Budding	1	33	0.469484	2.7622	0.307793	1	1	1	DNM2;
Clathrin derived vesicle budding	1	33	0.469484	2.7622	0.307793	1	1	1	DNM2;
Golgi Associated Vesicle Biogenesis	1	27	0.469484	3.3758	0.259876	1	1	1	DNM2;
Lysosome Vesicle Biogenesis	1	15	0.469484	6.07464	0.153914	1	1	1	DNM2;
Formation of the active cofactor, UDP-glucuronate	1	3	0.469484	30.2924	0.0328643	1	0.542749	1	UGP2;
Glucuronidation	1	6	0.469484	15.1714	0.0646535	1	0.883951	1	UGP2;
Phase II conjugation	1	39	0.469484	2.33736	0.352621	1	1	1	UGP2;
Membrane Trafficking	1	84	0.469484	1.08535	0.608453	1	1	1	DNM2;
Regulation of ornithine decarboxylase (ODC)	1	70	0.469484	1.30239	0.542092	1	1	1	PSMA4;
Biological oxidations	1	98	0.469484	0.930316	0.665235	1	1	1	UGP2;
Nonsense-Mediated Decay	1	104	0.469484	0.876649	0.686986	1	1	1	SMG1;
Regulation of mRNA Stability by Proteins that Bind AU-rich Elements	1	104	0.469484	0.876649	0.686986	1	1	1	PSMA4;
Destabilization of mRNA by AUF1 (hnRNP D0)	1	71	0.469484	1.28405	0.547183	1	1	1	PSMA4;
Deadenylation-dependent mRNA decay	1	46	0.469484	1.98175	0.401281	1	1	1	PAN3;
Deadenylation of mRNA	1	22	0.469484	4.14267	0.217433	1	1	1	PAN3;
Metabolism of mRNA	3	234	1.40845	1.16121	0.48126	1	1	1	PSMA4; PAN3; SMG1;
Metabolism of RNA	4	281	1.87793	1.28826	0.378254	1	1	1	PSMA4; NUP155; PAN3; SMG1;
Metabolism of amino acids and derivatives	1	188	0.469484	0.484976	0.878068	1	1	1	PSMA4;
Nonsense Mediated Decay Enhanced by the Exon Junction Complex	1	104	0.469484	0.876649	0.686986	1	1	1	SMG1;
Metabolism of non-coding RNA	1	50	0.469484	1.82324	0.427434	1	1	1	NUP155;
snRNP Assembly	1	50	0.469484	1.82324	0.427434	1	1	1	NUP155;
Glucose metabolism	1	36	0.469484	2.53208	0.33058	1	1	1	UGP2;
Glucose transport	1	38	0.469484	2.39885	0.345356	1	1	1	NUP155;
Regulation of Glucokinase by Glucokinase Regulatory Protein	1	29	0.469484	3.14306	0.276204	1	1	1	NUP155;
Hexose transport	1	40	0.469484	2.27894	0.359806	1	1	1	NUP155;
Metabolism of carbohydrates	2	92	0.938967	1.97215	0.271284	1	1	1	UGP2; NUP155;
Fatty Acyl-CoA Biosynthesis	1	18	0.469484	5.06276	0.181742	1	1	1	ACACA;
Fatty acid, triacylglycerol, and ketone body metabolism	1	83	0.469484	1.09843	0.604048	1	1	1	ACACA;
Triglyceride Biosynthesis	1	28	0.469484	3.25528	0.268085	1	1	1	ACACA;
Lipoprotein metabolism	8	27	3.75587	26.7724	3.68032e-10	6.13877e-07	7.37222e-08	3.71059e-07	LCAT; HSPG2; APOA5; APOA1; APOA2; APOC3; ALB; APOB;
LDL-mediated lipid transport	1	4	0.469484	22.7382	0.0435784	1	0.660807	1	APOB;
HDL-mediated lipid transport	4	15	1.87793	24.1181	1.81514e-05	0.0302765	0.000593656	0.002988	LCAT; APOA1; APOC3; ALB;
Chylomicron-mediated lipid transport	6	16	2.8169	33.8893	1.25653e-08	2.09589e-05	1.90535e-06	9.59003e-06	HSPG2; APOA5; APOA1; APOA2; APOC3; APOB;
Glycogen synthesis	1	2	0.469484	45.3633	0.0220308	1	0.403817	1	UGP2;
Cell-Cell communication	1	117	0.469484	0.779252	0.729408	1	1	1	ITGB4;
Cell junction organization	1	69	0.469484	1.32126	0.536945	1	1	1	ITGB4;
Transmembrane transport of small molecules	5	378	2.34742	1.1965	0.408163	1	1	1	TFRC; NUP155; ATP10A; APOA1; ALB;
SLC-mediated transmembrane transport	2	247	0.938967	0.734617	0.761471	1	1	1	NUP155; ALB;
ABC-family proteins mediated transport	1	25	0.469484	3.64575	0.243181	1	1	1	APOA1;
ABCA transporters in lipid homeostasis	1	9	0.469484	10.1199	0.0954025	1	1	1	APOA1;
Type I hemidesmosome assembly	1	8	0.469484	11.3833	0.0852663	1	1	1	ITGB4;
Transferrin endocytosis and recycling	1	27	0.469484	3.3758	0.259876	1	1	1	TFRC;
Ion channel transport	1	46	0.469484	1.98175	0.401281	1	1	1	ATP10A;
Iron uptake and transport	1	37	0.469484	2.46367	0.338009	1	1	1	TFRC;
Lipid digestion, mobilization, and transport	8	46	3.75587	15.7166	3.61091e-08	6.023e-05	4.63308e-06	2.33193e-05	LCAT; HSPG2; APOA5; APOA1; APOA2; APOC3; ALB; APOB;
Metabolism of lipids and lipoproteins	10	257	4.69484	3.51612	0.000609802	1	0.0161452	0.0812623	OSBP; LCAT; HSPG2; APOA5; ACACA; APOA1; APOA2; APOC3; ALB; APOB;
Ion transport by P-type ATPases	1	29	0.469484	3.14306	0.276204	1	1	1	ATP10A;
Transport of vitamins, nucleosides, and related molecules	1	30	0.469484	3.03833	0.284233	1	1	1	ALB;
Transport of organic anions	1	10	0.469484	9.10892	0.105427	1	1	1	ALB;
Class I MHC mediated antigen processing & presentation	1	101	0.469484	0.902686	0.676292	1	1	1	PSMA4;
Antigen processing: Ubiquitination & Proteasome degradation	1	69	0.469484	1.32126	0.536945	1	1	1	PSMA4;
Generation of second messenger molecules	1	19	0.469484	4.79644	0.190814	1	1	1	PLCG1;
Transcription	2	178	0.938967	1.01937	0.588973	1	1	1	POLR3A; KAT2B;
RNA Polymerase I, RNA Polymerase III, and Mitochondrial Transcription	2	92	0.938967	1.97215	0.271284	1	1	1	POLR3A; KAT2B;
RNA Polymerase I Transcription	1	56	0.469484	1.62793	0.464546	1	1	1	KAT2B;
RNA Polymerase I Promoter Clearance	1	54	0.469484	1.68821	0.452449	1	1	1	KAT2B;
Regulation of Apoptosis	1	75	0.469484	1.21557	0.566988	1	1	1	PSMA4;
Regulation of activated PAK-2p34 by proteasome mediated degradation	1	66	0.469484	1.38131	0.521154	1	1	1	PSMA4;
RNA Polymerase I Transcription Initiation	1	24	0.469484	3.7976	0.234693	1	1	1	KAT2B;
RNA Polymerase III Transcription Initiation From Type 2 Promoter	1	20	0.469484	4.55674	0.199786	1	1	1	POLR3A;
RNA Polymerase III Transcription Initiation From Type 3 Promoter	1	22	0.469484	4.14267	0.217433	1	1	1	POLR3A;
RNA Polymerase III Transcription Initiation	1	29	0.469484	3.14306	0.276204	1	1	1	POLR3A;
RNA Polymerase III Transcription Initiation From Type 1 Promoter	1	21	0.469484	4.33985	0.208658	1	1	1	POLR3A;
RNA Polymerase III Transcription	1	34	0.469484	2.68098	0.315473	1	1	1	POLR3A;
RNA Polymerase III Abortive And Retractive Initiation	1	34	0.469484	2.68098	0.315473	1	1	1	POLR3A;
RNA Polymerase III Chain Elongation	1	12	0.469484	7.59203	0.125145	1	1	1	POLR3A;
RNA Polymerase III Transcription Termination	1	17	0.469484	5.36039	0.172569	1	1	1	POLR3A;
Cdc20:Phospho-APC/C mediated degradation of Cyclin A	1	69	0.469484	1.32126	0.536945	1	1	1	PSMA4;
Caspase-mediated cleavage of cytoskeletal proteins	1	11	0.469484	8.28159	0.115341	1	1	1	GSN;
Apoptotic cleavage of cellular proteins	1	39	0.469484	2.33736	0.352621	1	1	1	GSN;
Apoptotic execution phase	1	48	0.469484	1.89919	0.414503	1	1	1	GSN;
Apoptosis	2	158	0.938967	1.14839	0.524349	1	1	1	PSMA4; GSN;
Growth hormone receptor signaling	1	18	0.469484	5.06276	0.181742	1	1	1	PTPN1;
Innate Immune System	8	183	3.75587	3.95127	0.00101459	1	0.0264427	0.133092	C1QA; C8G; C5; C6; C7; C4B; C8A; C8B;
Cross-presentation of soluble exogenous antigens (endosomes)	1	67	0.469484	1.3607	0.526476	1	1	1	PSMA4;
Antigen processing-Cross presentation	1	86	0.469484	1.06011	0.617116	1	1	1	PSMA4;
ER-Phagosome pathway	1	80	0.469484	1.13961	0.590536	1	1	1	PSMA4;
Cytokine Signaling in Immune system	1	193	0.469484	0.472412	0.884738	1	1	1	PTPN1;
Interferon alpha/beta signaling	1	77	0.469484	1.18401	0.576564	1	1	1	PTPN1;
Interferon Signaling	1	98	0.469484	0.930316	0.665235	1	1	1	PTPN1;
Interferon gamma signaling	1	47	0.469484	1.93959	0.407929	1	1	1	PTPN1;
Regulation of IFNG signaling	1	13	0.469484	7.00848	0.134842	1	1	1	PTPN1;
Regulation of IFNA signaling	1	38	0.469484	2.39885	0.345356	1	1	1	PTPN1;
Classical antibody-mediated complement activation	1	6	0.469484	15.1714	0.0646535	1	0.883951	1	C1QA;
Complement cascade	8	22	3.75587	32.8543	5.55923e-11	9.27279e-08	2.3182e-08	1.1668e-07	C1QA; C8G; C5; C6; C7; C4B; C8A; C8B;
Creation of C4 and C2 activators	1	9	0.469484	10.1199	0.0954025	1	1	1	C1QA;
Initial triggering of complement	2	15	0.938967	12.0891	0.011661	1	0.243132	1	C1QA; C4B;
Terminal pathway of complement	6	7	2.8169	77.3991	1.19388e-11	1.99139e-08	9.95697e-09	5.01155e-08	C8G; C5; C6; C7; C8A; C8B;
Activation of C3 and C5	1	3	0.469484	30.2924	0.0328643	1	0.542749	1	C5;
glycogen biosynthesis II (from UDP-D-Glucose)	1	6	0.469484	15.1714	0.0646535	1	0.883951	1	UGP2;
colanic acid building blocks biosynthesis	1	13	0.469484	7.00848	0.134842	1	1	1	UGP2;
glutathione redox reactions I	1	9	0.469484	10.1199	0.0954025	1	1	1	GPX3;
biotin-carboxyl carrier protein assembly	1	3	0.469484	30.2924	0.0328643	1	0.542749	1	ACACA;
3-phosphoinositide biosynthesis	1	26	0.469484	3.50559	0.251575	1	1	1	PI4KA;
Validated transcriptional targets of TAp63 isoforms	5	54	2.34742	8.37419	0.000323616	0.539791	0.00870631	0.0438207	EGR2; JAG1; DST; ITGA3; ITGB4;
Wnt signaling network	4	200	1.87793	1.80997	0.181965	1	1	1	LRP6; TRRAP; FZD8; GSN;
Beta2 integrin cell surface interactions	4	28	1.87793	12.9244	0.0002432	0.405657	0.00676095	0.0340293	KNG1; FGA; FGG; FGB;
CXCR3-mediated signaling events	1	37	0.469484	2.46367	0.338009	1	1	1	DNM1;
Osteopontin-mediated events	1	29	0.469484	3.14306	0.276204	1	1	1	GSN;
Regulation of cytoplasmic and nuclear SMAD2/3 signaling	4	305	1.87793	1.18689	0.438003	1	1	1	EGR2; PTPN1; TGFBR2; KAT2B;
ErbB2/ErbB3 signaling events	1	38	0.469484	2.39885	0.345356	1	1	1	USP8;
Validated targets of C-MYC transcriptional repression	2	63	0.938967	2.87982	0.154275	1	1	1	ITGB4; CLU;
IL6-mediated signaling events	1	47	0.469484	1.93959	0.407929	1	1	1	FGG;
EphrinA-EPHA pathway	1	43	0.469484	2.11998	0.380889	1	1	1	PLCG1;
Degradation of beta catenin	1	18	0.469484	5.06276	0.181742	1	1	1	LRP6;
Signaling events mediated by HDAC Class I	2	113	0.938967	1.60568	0.356706	1	1	1	KAT2B; BCOR;
EPHA forward signaling	1	31	0.469484	2.94035	0.292174	1	1	1	PLCG1;
Integrins in angiogenesis	6	64	2.8169	8.4763	7.55583e-05	0.126031	0.00229148	0.0115335	TGFBR2; VCL; PI4KA; GSN; VTN; FN1;
Syndecan-1-mediated signaling events	36	1297	16.9014	2.50645	2.88842e-07	0.000481789	1.09077e-05	5.49007e-05	DNM1; EGR2; HTT; LRP6; ROBO1; COL24A1; EXOC4; PLCG1; PTPN1; TGFBR2; USP8; ARNT; VCL; GAPDH; GPLD1; ITGA3; ACTA2; ITGB4; TFRC; DNM2; USO1; TRRAP; COL1A1; AGT; KAT2B; CLU; COL18A1; ACTA1; FGA; AHSG; GSN; PLG; VTN; FN1; FGG; FGB;
Regulation of CDC42 activity	18	768	8.4507	2.11703	0.00230008	1	0.0581293	0.292577	EGR2; ITSN2; OBSCN; TRIO; COL24A1; PLCG1; PTPN1; TGFBR2; ARNT; VCL; ITGB4; TFRC; TRRAP; AGT; KAT2B; ACTA1; GSN; FGG;
Notch-mediated HES/HEY network	4	94	1.87793	3.85079	0.0205839	1	0.390159	1	DNM1; JAG1; ARNT; NOTCH2;
Glypican pathway	38	1335	17.8404	2.57035	6.65189e-08	0.000110953	7.92525e-06	3.98894e-05	DNM1; EGR2; HTT; LRP6; ROBO1; COL24A1; EXOC4; PLCG1; PTPN1; TGFBR2; USP8; ARNT; VCL; GAPDH; GPLD1; ITGA3; ACTA2; ITGB4; TFRC; DNM2; USO1; TRRAP; COL1A1; AGT; KAT2B; FZD8; CLU; COL18A1; ACTA1; FGA; SERPINC1; AHSG; GSN; PLG; VTN; FN1; FGG; FGB;
Arf1 pathway	1	20	0.469484	4.55674	0.199786	1	1	1	USO1;
GMCSF-mediated signaling events	36	1289	16.9014	2.52201	2.48656e-07	0.000414758	1.09049e-05	5.48864e-05	DNM1; EGR2; HTT; LRP6; ROBO1; COL24A1; EXOC4; PLCG1; PTPN1; TGFBR2; USP8; ARNT; VCL; GAPDH; GPLD1; ITGA3; ACTA2; ITGB4; TFRC; DNM2; USO1; TRRAP; COL1A1; AGT; KAT2B; CLU; COL18A1; ACTA1; FGA; AHSG; GSN; PLG; VTN; FN1; FGG; FGB;
Validated transcriptional targets of deltaNp63 isoforms	3	64	1.40845	4.2452	0.0340777	1	0.55727	1	LRP6; ITGA3; COL5A1;
Insulin Pathway	36	1285	16.9014	2.52986	2.30586e-07	0.000384618	1.09049e-05	5.48864e-05	DNM1; EGR2; HTT; LRP6; ROBO1; COL24A1; EXOC4; PLCG1; PTPN1; TGFBR2; USP8; ARNT; VCL; GAPDH; GPLD1; ITGA3; ACTA2; ITGB4; TFRC; DNM2; USO1; TRRAP; COL1A1; AGT; KAT2B; CLU; COL18A1; ACTA1; FGA; AHSG; GSN; PLG; VTN; FN1; FGG; FGB;
C-MYC pathway	5	149	2.34742	3.0353	0.0252602	1	0.453867	1	GAPDH; ITGB4; TFRC; TRRAP; CLU;
Signaling events mediated by HDAC Class II	1	38	0.469484	2.39885	0.345356	1	1	1	BCOR;
Stabilization and expansion of the E-cadherin adherens junction	9	275	4.22535	2.95771	0.0036626	1	0.0885394	0.445637	LRP6; ROBO1; EXOC4; PLCG1; PTPN1; VCL; DNM2; TRRAP; GSN;
FOXA transcription factor networks	7	81	3.28638	7.81194	3.21891e-05	0.0536914	0.00103253	0.00519693	TFRC; COL18A1; APOA1; VTN; ALB; APOB; TTR;
Glypican 3 network	4	206	1.87793	1.75726	0.195339	1	1	1	LRP6; TRRAP; FZD8; GSN;
Nectin adhesion pathway	36	1292	16.9014	2.51615	2.63069e-07	0.0004388	1.09049e-05	5.48864e-05	DNM1; EGR2; HTT; LRP6; ROBO1; COL24A1; EXOC4; PLCG1; PTPN1; TGFBR2; USP8; ARNT; VCL; GAPDH; GPLD1; ITGA3; ACTA2; ITGB4; TFRC; DNM2; USO1; TRRAP; COL1A1; AGT; KAT2B; CLU; COL18A1; ACTA1; FGA; AHSG; GSN; PLG; VTN; FN1; FGG; FGB;
FGF signaling pathway	1	48	0.469484	1.89919	0.414503	1	1	1	PLCG1;
Neurotrophic factor-mediated Trk receptor signaling	2	101	0.938967	1.79643	0.308162	1	1	1	DNM1; PLCG1;
Nephrin/Neph1 signaling in the kidney podocyte	1	25	0.469484	3.64575	0.243181	1	1	1	PLCG1;
TRAIL signaling pathway	36	1325	16.9014	2.45349	4.82539e-07	0.000804875	1.60975e-05	8.1022e-05	DNM1; EGR2; HTT; LRP6; ROBO1; COL24A1; EXOC4; PLCG1; PTPN1; TGFBR2; USP8; ARNT; VCL; GAPDH; GPLD1; ITGA3; ACTA2; ITGB4; TFRC; DNM2; USO1; TRRAP; COL1A1; AGT; KAT2B; CLU; COL18A1; ACTA1; FGA; AHSG; GSN; PLG; VTN; FN1; FGG; FGB;
LPA receptor mediated events	1	100	0.469484	0.911712	0.672647	1	1	1	PLCG1;
IGF1 pathway	36	1288	16.9014	2.52397	2.44018e-07	0.000407022	1.09049e-05	5.48864e-05	DNM1; EGR2; HTT; LRP6; ROBO1; COL24A1; EXOC4; PLCG1; PTPN1; TGFBR2; USP8; ARNT; VCL; GAPDH; GPLD1; ITGA3; ACTA2; ITGB4; TFRC; DNM2; USO1; TRRAP; COL1A1; AGT; KAT2B; CLU; COL18A1; ACTA1; FGA; AHSG; GSN; PLG; VTN; FN1; FGG; FGB;
Lissencephaly gene (LIS1) in neuronal migration and development	1	31	0.469484	2.94035	0.292174	1	1	1	DYNC1H1;
ATF-2 transcription factor network	1	59	0.469484	1.54517	0.482194	1	1	1	COL24A1;
HIF-1-alpha transcription factor network	2	66	0.938967	2.74894	0.165961	1	1	1	ARNT; TFRC;
CDC42 signaling events	16	755	7.51174	1.91434	0.010098	1	0.214937	1	EGR2; OBSCN; TRIO; COL24A1; PTPN1; TGFBR2; ARNT; VCL; ITGB4; TFRC; TRRAP; AGT; KAT2B; ACTA1; GSN; FGG;
Signaling events mediated by Hepatocyte Growth Factor Receptor (c-Met)	36	1290	16.9014	2.52005	2.53376e-07	0.000422632	1.09049e-05	5.48864e-05	DNM1; EGR2; HTT; LRP6; ROBO1; COL24A1; EXOC4; PLCG1; PTPN1; TGFBR2; USP8; ARNT; VCL; GAPDH; GPLD1; ITGA3; ACTA2; ITGB4; TFRC; DNM2; USO1; TRRAP; COL1A1; AGT; KAT2B; CLU; COL18A1; ACTA1; FGA; AHSG; GSN; PLG; VTN; FN1; FGG; FGB;
Glypican 1 network	37	1296	17.3709	2.57804	9.47242e-08	0.000158	9.875e-06	4.97029e-05	DNM1; EGR2; HTT; LRP6; ROBO1; COL24A1; EXOC4; PLCG1; PTPN1; TGFBR2; USP8; ARNT; VCL; GAPDH; GPLD1; ITGA3; ACTA2; ITGB4; TFRC; DNM2; USO1; TRRAP; COL1A1; AGT; KAT2B; CLU; COL18A1; ACTA1; FGA; SERPINC1; AHSG; GSN; PLG; VTN; FN1; FGG; FGB;
Validated targets of C-MYC transcriptional activation	3	81	1.40845	3.35434	0.0610008	1	0.869652	1	GAPDH; TFRC; TRRAP;
N-cadherin signaling events	8	251	3.75587	2.88085	0.00703041	1	0.158469	0.797609	LRP6; ROBO1; PLCG1; PTPN1; DCTN1; DNM2; TRRAP; GSN;
VEGFR3 signaling in lymphatic endothelium	2	25	0.938967	7.25541	0.0309942	1	0.538524	1	COL1A1; FN1;
Fc-epsilon receptor I signaling in mast cells	1	61	0.469484	1.49451	0.493637	1	1	1	PLCG1;
PDGF receptor signaling network	36	1290	16.9014	2.52005	2.53376e-07	0.000422632	1.09049e-05	5.48864e-05	DNM1; EGR2; HTT; LRP6; ROBO1; COL24A1; EXOC4; PLCG1; PTPN1; TGFBR2; USP8; ARNT; VCL; GAPDH; GPLD1; ITGA3; ACTA2; ITGB4; TFRC; DNM2; USO1; TRRAP; COL1A1; AGT; KAT2B; CLU; COL18A1; ACTA1; FGA; AHSG; GSN; PLG; VTN; FN1; FGG; FGB;
EphrinB-EPHB pathway	4	60	1.87793	6.03254	0.00439616	1	0.101844	0.512604	DNM1; FGA; FGG; FGB;
Integrin family cell surface interactions	44	1375	20.6573	2.88952	1.25787e-10	2.09812e-07	4.19624e-08	2.11206e-07	DNM1; EGR2; HTT; LRP6; ROBO1; COL24A1; EXOC4; PLCG1; PTPN1; TGFBR2; USP8; ARNT; COL4A1; VCL; GAPDH; TNC; GPLD1; ITGA3; ACTA2; ITGB4; TFRC; DNM2; USO1; TRRAP; COL1A1; AGT; KAT2B; COL5A1; COL4A6; CLU; COL18A1; COL5A2; COL3A1; KNG1; ACTA1; COL2A1; FGA; AHSG; GSN; PLG; VTN; FN1; FGG; FGB;
IL1-mediated signaling events	2	234	0.938967	0.775427	0.734646	1	1	1	EGR2; PTPN1;
Caspase cascade in apoptosis	2	52	0.938967	3.4889	0.113092	1	1	1	ACTA1; GSN;
Calcineurin-regulated NFAT-dependent transcription in lymphocytes	2	49	0.938967	3.70246	0.102433	1	1	1	EGR2; PTPN1;
Fanconi anemia pathway	1	48	0.469484	1.89919	0.414503	1	1	1	H2AFX;
Coregulation of Androgen receptor activity	1	61	0.469484	1.49451	0.493637	1	1	1	GSN;
Internalization of ErbB1	36	1285	16.9014	2.52986	2.30586e-07	0.000384618	1.09049e-05	5.48864e-05	DNM1; EGR2; HTT; LRP6; ROBO1; COL24A1; EXOC4; PLCG1; PTPN1; TGFBR2; USP8; ARNT; VCL; GAPDH; GPLD1; ITGA3; ACTA2; ITGB4; TFRC; DNM2; USO1; TRRAP; COL1A1; AGT; KAT2B; CLU; COL18A1; ACTA1; FGA; AHSG; GSN; PLG; VTN; FN1; FGG; FGB;
TGF-beta receptor signaling	4	305	1.87793	1.18689	0.438003	1	1	1	EGR2; PTPN1; TGFBR2; KAT2B;
FOXA2 and FOXA3 transcription factor networks	4	43	1.87793	8.41694	0.0012876	1	0.0330418	0.166306	TFRC; APOA1; ALB; TTR;
Posttranslational regulation of adherens junction stability and dissassembly	7	231	3.28638	2.73947	0.0147076	1	0.295569	1	LRP6; ROBO1; PLCG1; PTPN1; DNM2; TRRAP; GSN;
Signaling events mediated by TCPTP	3	92	1.40845	2.95332	0.0823623	1	1	1	EGR2; PTPN1; COL1A1;
Signaling events mediated by VEGFR1 and VEGFR2	36	1293	16.9014	2.51421	2.68045e-07	0.000447099	1.09049e-05	5.48864e-05	DNM1; EGR2; HTT; LRP6; ROBO1; COL24A1; EXOC4; PLCG1; PTPN1; TGFBR2; USP8; ARNT; VCL; GAPDH; GPLD1; ITGA3; ACTA2; ITGB4; TFRC; DNM2; USO1; TRRAP; COL1A1; AGT; KAT2B; CLU; COL18A1; ACTA1; FGA; AHSG; GSN; PLG; VTN; FN1; FGG; FGB;
Beta1 integrin cell surface interactions	43	1348	20.1878	2.88042	2.3596e-10	3.93582e-07	5.6226e-08	2.82997e-07	DNM1; EGR2; HTT; LRP6; ROBO1; COL24A1; EXOC4; PLCG1; PTPN1; TGFBR2; USP8; ARNT; COL4A1; VCL; GAPDH; TNC; GPLD1; ITGA3; ACTA2; ITGB4; TFRC; DNM2; USO1; TRRAP; COL1A1; AGT; KAT2B; COL5A1; COL4A6; CLU; COL18A1; COL5A2; COL3A1; ACTA1; COL2A1; FGA; AHSG; GSN; PLG; VTN; FN1; FGG; FGB;
Thromboxane A2 receptor signaling	1	54	0.469484	1.68821	0.452449	1	1	1	DNM1;
Urokinase-type plasminogen activator (uPA) and uPAR-mediated signaling	36	1285	16.9014	2.52986	2.30586e-07	0.000384618	1.09049e-05	5.48864e-05	DNM1; EGR2; HTT; LRP6; ROBO1; COL24A1; EXOC4; PLCG1; PTPN1; TGFBR2; USP8; ARNT; VCL; GAPDH; GPLD1; ITGA3; ACTA2; ITGB4; TFRC; DNM2; USO1; TRRAP; COL1A1; AGT; KAT2B; CLU; COL18A1; ACTA1; FGA; AHSG; GSN; PLG; VTN; FN1; FGG; FGB;
TCR signaling in na&#xef;ve CD8+ T cells	1	127	0.469484	0.717898	0.758102	1	1	1	PLCG1;
Reelin signaling pathway	1	29	0.469484	3.14306	0.276204	1	1	1	ITGA3;
Validated nuclear estrogen receptor alpha network	1	64	0.469484	1.42447	0.51033	1	1	1	COL18A1;
IFN-gamma pathway	36	1293	16.9014	2.51421	2.68045e-07	0.000447099	1.09049e-05	5.48864e-05	DNM1; EGR2; HTT; LRP6; ROBO1; COL24A1; EXOC4; PLCG1; PTPN1; TGFBR2; USP8; ARNT; VCL; GAPDH; GPLD1; ITGA3; ACTA2; ITGB4; TFRC; DNM2; USO1; TRRAP; COL1A1; AGT; KAT2B; CLU; COL18A1; ACTA1; FGA; AHSG; GSN; PLG; VTN; FN1; FGG; FGB;
Regulation of RAC1 activity	5	205	2.34742	2.20619	0.0781945	1	1	1	OBSCN; TRIO; COL24A1; VCL; ACTA1;
PAR1-mediated thrombin signaling events	36	1296	16.9014	2.50839	2.83506e-07	0.000472888	1.09077e-05	5.49007e-05	DNM1; EGR2; HTT; LRP6; ROBO1; COL24A1; EXOC4; PLCG1; PTPN1; TGFBR2; USP8; ARNT; VCL; GAPDH; GPLD1; ITGA3; ACTA2; ITGB4; TFRC; DNM2; USO1; TRRAP; COL1A1; AGT; KAT2B; CLU; COL18A1; ACTA1; FGA; AHSG; GSN; PLG; VTN; FN1; FGG; FGB;
Beta3 integrin cell surface interactions	10	43	4.69484	21.0109	3.13597e-11	5.2308e-08	1.7436e-08	8.77591e-08	TGFBR2; COL4A1; TNC; COL1A1; COL4A6; FGA; VTN; FN1; FGG; FGB;
Noncanonical Wnt signaling pathway	3	182	1.40845	1.49297	0.327656	1	1	1	LRP6; TRRAP; GSN;
Regulation of p38-alpha and p38-beta	2	164	0.938967	1.10638	0.544433	1	1	1	EGR2; PTPN1;
Alpha4 beta1 integrin signaling events	1	33	0.469484	2.7622	0.307793	1	1	1	FN1;
S1P4 pathway	1	14	0.469484	6.50823	0.144431	1	1	1	PLCG1;
VEGFR1 specific signals	1	29	0.469484	3.14306	0.276204	1	1	1	PLCG1;
PDGFR-beta signaling pathway	36	1285	16.9014	2.52986	2.30586e-07	0.000384618	1.09049e-05	5.48864e-05	DNM1; EGR2; HTT; LRP6; ROBO1; COL24A1; EXOC4; PLCG1; PTPN1; TGFBR2; USP8; ARNT; VCL; GAPDH; GPLD1; ITGA3; ACTA2; ITGB4; TFRC; DNM2; USO1; TRRAP; COL1A1; AGT; KAT2B; CLU; COL18A1; ACTA1; FGA; AHSG; GSN; PLG; VTN; FN1; FGG; FGB;
p63 transcription factor network	7	105	3.28638	6.02652	0.000168442	0.280961	0.00492914	0.0248094	EGR2; JAG1; LRP6; DST; ITGA3; ITGB4; COL5A1;
Canonical Wnt signaling pathway	3	155	1.40845	1.75302	0.24649	1	1	1	LRP6; TRRAP; GSN;
HIF-2-alpha transcription factor network	1	34	0.469484	2.68098	0.315473	1	1	1	ARNT;
E-cadherin signaling in the nascent adherens junction	9	275	4.22535	2.95771	0.0036626	1	0.0885394	0.445637	LRP6; ROBO1; EXOC4; PLCG1; PTPN1; VCL; DNM2; TRRAP; GSN;
EPHB forward signaling	1	40	0.469484	2.27894	0.359806	1	1	1	DNM1;
Integrin-linked kinase signaling	13	654	6.10329	1.79586	0.0306947	1	0.538524	1	EGR2; COL24A1; PTPN1; TGFBR2; ARNT; ITGB4; TFRC; TRRAP; AGT; KAT2B; ACTA1; GSN; FGG;
Regulation of nuclear beta catenin signaling and target gene transcription	2	135	0.938967	1.34403	0.442107	1	1	1	TRRAP; GSN;
Ephrin B reverse signaling	4	30	1.87793	12.0631	0.000319922	0.53363	0.00870631	0.0438207	DNM1; FGA; FGG; FGB;
p38 MAPK signaling pathway	2	189	0.938967	0.960043	0.621655	1	1	1	EGR2; PTPN1;
EGF receptor (ErbB1) signaling pathway	36	1285	16.9014	2.52986	2.30586e-07	0.000384618	1.09049e-05	5.48864e-05	DNM1; EGR2; HTT; LRP6; ROBO1; COL24A1; EXOC4; PLCG1; PTPN1; TGFBR2; USP8; ARNT; VCL; GAPDH; GPLD1; ITGA3; ACTA2; ITGB4; TFRC; DNM2; USO1; TRRAP; COL1A1; AGT; KAT2B; CLU; COL18A1; ACTA1; FGA; AHSG; GSN; PLG; VTN; FN1; FGG; FGB;
p75(NTR)-mediated signaling	3	178	1.40845	1.52652	0.315541	1	1	1	DNM1; PLCG1; PLG;
Thrombin/protease-activated receptor (PAR) pathway	36	1297	16.9014	2.50645	2.88842e-07	0.000481789	1.09077e-05	5.49007e-05	DNM1; EGR2; HTT; LRP6; ROBO1; COL24A1; EXOC4; PLCG1; PTPN1; TGFBR2; USP8; ARNT; VCL; GAPDH; GPLD1; ITGA3; ACTA2; ITGB4; TFRC; DNM2; USO1; TRRAP; COL1A1; AGT; KAT2B; CLU; COL18A1; ACTA1; FGA; AHSG; GSN; PLG; VTN; FN1; FGG; FGB;
Class I PI3K signaling events	36	1285	16.9014	2.52986	2.30586e-07	0.000384618	1.09049e-05	5.48864e-05	DNM1; EGR2; HTT; LRP6; ROBO1; COL24A1; EXOC4; PLCG1; PTPN1; TGFBR2; USP8; ARNT; VCL; GAPDH; GPLD1; ITGA3; ACTA2; ITGB4; TFRC; DNM2; USO1; TRRAP; COL1A1; AGT; KAT2B; CLU; COL18A1; ACTA1; FGA; AHSG; GSN; PLG; VTN; FN1; FGG; FGB;
Arf6 signaling events	36	1285	16.9014	2.52986	2.30586e-07	0.000384618	1.09049e-05	5.48864e-05	DNM1; EGR2; HTT; LRP6; ROBO1; COL24A1; EXOC4; PLCG1; PTPN1; TGFBR2; USP8; ARNT; VCL; GAPDH; GPLD1; ITGA3; ACTA2; ITGB4; TFRC; DNM2; USO1; TRRAP; COL1A1; AGT; KAT2B; CLU; COL18A1; ACTA1; FGA; AHSG; GSN; PLG; VTN; FN1; FGG; FGB;
EPO signaling pathway	1	34	0.469484	2.68098	0.315473	1	1	1	PLCG1;
Plasma membrane estrogen receptor signaling	36	1298	16.9014	2.50452	2.94272e-07	0.000490846	1.09077e-05	5.49007e-05	DNM1; EGR2; HTT; LRP6; ROBO1; COL24A1; EXOC4; PLCG1; PTPN1; TGFBR2; USP8; ARNT; VCL; GAPDH; GPLD1; ITGA3; ACTA2; ITGB4; TFRC; DNM2; USO1; TRRAP; COL1A1; AGT; KAT2B; CLU; COL18A1; ACTA1; FGA; AHSG; GSN; PLG; VTN; FN1; FGG; FGB;
FoxO family signaling	1	49	0.469484	1.86044	0.421004	1	1	1	KAT2B;
FAS (CD95) signaling pathway	2	130	0.938967	1.39572	0.423209	1	1	1	ACTA1; GSN;
Signaling events mediated by HDAC Class III	1	39	0.469484	2.33736	0.352621	1	1	1	KAT2B;
IL3-mediated signaling events	36	1292	16.9014	2.51615	2.63069e-07	0.0004388	1.09049e-05	5.48864e-05	DNM1; EGR2; HTT; LRP6; ROBO1; COL24A1; EXOC4; PLCG1; PTPN1; TGFBR2; USP8; ARNT; VCL; GAPDH; GPLD1; ITGA3; ACTA2; ITGB4; TFRC; DNM2; USO1; TRRAP; COL1A1; AGT; KAT2B; CLU; COL18A1; ACTA1; FGA; AHSG; GSN; PLG; VTN; FN1; FGG; FGB;
AP-1 transcription factor network	13	621	6.10329	1.89129	0.0212997	1	0.39919	1	EGR2; COL24A1; PTPN1; TGFBR2; ARNT; ITGB4; TFRC; TRRAP; AGT; KAT2B; ACTA1; GSN; FGG;
Hypoxic and oxygen homeostasis regulation of HIF-1-alpha	2	80	0.938967	2.26794	0.222108	1	1	1	ARNT; TFRC;
amb2 Integrin signaling	2	40	0.938967	4.53531	0.0723974	1	0.973861	1	PLG; APOB;
Glucocorticoid receptor signaling	1	85	0.469484	1.07258	0.612809	1	1	1	FGG;
mTOR signaling pathway	36	1285	16.9014	2.52986	2.30586e-07	0.000384618	1.09049e-05	5.48864e-05	DNM1; EGR2; HTT; LRP6; ROBO1; COL24A1; EXOC4; PLCG1; PTPN1; TGFBR2; USP8; ARNT; VCL; GAPDH; GPLD1; ITGA3; ACTA2; ITGB4; TFRC; DNM2; USO1; TRRAP; COL1A1; AGT; KAT2B; CLU; COL18A1; ACTA1; FGA; AHSG; GSN; PLG; VTN; FN1; FGG; FGB;
RAC1 signaling pathway	5	205	2.34742	2.20619	0.0781945	1	1	1	OBSCN; TRIO; COL24A1; VCL; ACTA1;
ErbB receptor signaling network	36	1308	16.9014	2.48537	3.54084e-07	0.000590613	1.20533e-05	6.06669e-05	DNM1; EGR2; HTT; LRP6; ROBO1; COL24A1; EXOC4; PLCG1; PTPN1; TGFBR2; USP8; ARNT; VCL; GAPDH; GPLD1; ITGA3; ACTA2; ITGB4; TFRC; DNM2; USO1; TRRAP; COL1A1; AGT; KAT2B; CLU; COL18A1; ACTA1; FGA; AHSG; GSN; PLG; VTN; FN1; FGG; FGB;
Signaling events mediated by focal adhesion kinase	36	1285	16.9014	2.52986	2.30586e-07	0.000384618	1.09049e-05	5.48864e-05	DNM1; EGR2; HTT; LRP6; ROBO1; COL24A1; EXOC4; PLCG1; PTPN1; TGFBR2; USP8; ARNT; VCL; GAPDH; GPLD1; ITGA3; ACTA2; ITGB4; TFRC; DNM2; USO1; TRRAP; COL1A1; AGT; KAT2B; CLU; COL18A1; ACTA1; FGA; AHSG; GSN; PLG; VTN; FN1; FGG; FGB;
VEGF and VEGFR signaling network	36	1301	16.9014	2.49875	3.11141e-07	0.000518984	1.12823e-05	5.67859e-05	DNM1; EGR2; HTT; LRP6; ROBO1; COL24A1; EXOC4; PLCG1; PTPN1; TGFBR2; USP8; ARNT; VCL; GAPDH; GPLD1; ITGA3; ACTA2; ITGB4; TFRC; DNM2; USO1; TRRAP; COL1A1; AGT; KAT2B; CLU; COL18A1; ACTA1; FGA; AHSG; GSN; PLG; VTN; FN1; FGG; FGB;
Glucocorticoid receptor regulatory network	1	80	0.469484	1.13961	0.590536	1	1	1	FGG;
Alpha9 beta1 integrin signaling events	37	1302	17.3709	2.56616	1.06431e-07	0.000177527	1.04428e-05	5.25606e-05	DNM1; EGR2; HTT; LRP6; ROBO1; COL24A1; EXOC4; PLCG1; PTPN1; TGFBR2; USP8; ARNT; VCL; GAPDH; TNC; GPLD1; ITGA3; ACTA2; ITGB4; TFRC; DNM2; USO1; TRRAP; COL1A1; AGT; KAT2B; CLU; COL18A1; ACTA1; FGA; AHSG; GSN; PLG; VTN; FN1; FGG; FGB;
IL8- and CXCR1-mediated signaling events	1	28	0.469484	3.25528	0.268085	1	1	1	DNM1;
Syndecan-2-mediated signaling events	3	77	1.40845	3.52857	0.0539748	1	0.77899	1	PLCG1; KNG1; FN1;
ALK1 pathway	4	324	1.87793	1.11729	0.484143	1	1	1	EGR2; PTPN1; TGFBR2; KAT2B;
Arf6 downstream pathway	36	1285	16.9014	2.52986	2.30586e-07	0.000384618	1.09049e-05	5.48864e-05	DNM1; EGR2; HTT; LRP6; ROBO1; COL24A1; EXOC4; PLCG1; PTPN1; TGFBR2; USP8; ARNT; VCL; GAPDH; GPLD1; ITGA3; ACTA2; ITGB4; TFRC; DNM2; USO1; TRRAP; COL1A1; AGT; KAT2B; CLU; COL18A1; ACTA1; FGA; AHSG; GSN; PLG; VTN; FN1; FGG; FGB;
Role of Calcineurin-dependent NFAT signaling in lymphocytes	2	95	0.938967	1.90988	0.283599	1	1	1	EGR2; PTPN1;
IL4-mediated signaling events	2	62	0.938967	2.92627	0.150417	1	1	1	EGR2; COL1A1;
Signaling events mediated by PTP1B	1	52	0.469484	1.75313	0.440081	1	1	1	PTPN1;
Validated transcriptional targets of AP1 family members Fra1 and Fra2	3	134	1.40845	2.02772	0.186023	1	1	1	EGR2; PTPN1; ITGB4;
CXCR4-mediated signaling events	2	190	0.938967	0.954991	0.624525	1	1	1	DNM1; PLCG1;
S1P1 pathway	36	1285	16.9014	2.52986	2.30586e-07	0.000384618	1.09049e-05	5.48864e-05	DNM1; EGR2; HTT; LRP6; ROBO1; COL24A1; EXOC4; PLCG1; PTPN1; TGFBR2; USP8; ARNT; VCL; GAPDH; GPLD1; ITGA3; ACTA2; ITGB4; TFRC; DNM2; USO1; TRRAP; COL1A1; AGT; KAT2B; CLU; COL18A1; ACTA1; FGA; AHSG; GSN; PLG; VTN; FN1; FGG; FGB;
FOXA1 transcription factor network	3	44	1.40845	6.1744	0.0127124	1	0.26178	1	COL18A1; VTN; APOB;
Netrin-mediated signaling events	2	32	0.938967	5.66878	0.0487353	1	0.725807	1	TRIO; PLCG1;
ATM pathway	5	307	2.34742	1.47321	0.254356	1	1	1	HTT; H2AFX; TRRAP; KAT2B; COL18A1;
TNF receptor signaling pathway	4	299	1.87793	1.2107	0.423183	1	1	1	EGR2; PTPN1; ACTA1; GSN;
p53 pathway	4	189	1.87793	1.91531	0.158305	1	1	1	HTT; TRRAP; KAT2B; COL18A1;
ErbB1 downstream signaling	36	1285	16.9014	2.52986	2.30586e-07	0.000384618	1.09049e-05	5.48864e-05	DNM1; EGR2; HTT; LRP6; ROBO1; COL24A1; EXOC4; PLCG1; PTPN1; TGFBR2; USP8; ARNT; VCL; GAPDH; GPLD1; ITGA3; ACTA2; ITGB4; TFRC; DNM2; USO1; TRRAP; COL1A1; AGT; KAT2B; CLU; COL18A1; ACTA1; FGA; AHSG; GSN; PLG; VTN; FN1; FGG; FGB;
EGFR-dependent Endothelin signaling events	36	1286	16.9014	2.52789	2.34985e-07	0.000391954	1.09049e-05	5.48864e-05	DNM1; EGR2; HTT; LRP6; ROBO1; COL24A1; EXOC4; PLCG1; PTPN1; TGFBR2; USP8; ARNT; VCL; GAPDH; GPLD1; ITGA3; ACTA2; ITGB4; TFRC; DNM2; USO1; TRRAP; COL1A1; AGT; KAT2B; CLU; COL18A1; ACTA1; FGA; AHSG; GSN; PLG; VTN; FN1; FGG; FGB;
Syndecan-4-mediated signaling events	7	209	3.28638	3.02782	0.00883914	1	0.191477	0.963741	LRP6; TNC; DNM2; TRRAP; GSN; PLG; FN1;
Alpha6 beta4 integrin-ligand interactions	1	11	0.469484	8.28159	0.115341	1	1	1	ITGB4;
IL8-mediated signaling events	1	38	0.469484	2.39885	0.345356	1	1	1	DNM1;
ATR signaling pathway	5	250	2.34742	1.80909	0.145234	1	1	1	HTT; H2AFX; TRRAP; KAT2B; COL18A1;
RXR and RAR heterodimerization with other nuclear receptor	1	26	0.469484	3.50559	0.251575	1	1	1	THRB;
Regulation of nuclear SMAD2/3 signaling	4	305	1.87793	1.18689	0.438003	1	1	1	EGR2; PTPN1; TGFBR2; KAT2B;
ALK1 signaling events	4	321	1.87793	1.12773	0.476951	1	1	1	EGR2; PTPN1; TGFBR2; KAT2B;
PDGFR-alpha signaling pathway	1	21	0.469484	4.33985	0.208658	1	1	1	PLCG1;
Angiopoietin receptor Tie2-mediated signaling	2	50	0.938967	3.62843	0.105954	1	1	1	PLG; FN1;
Arf6 trafficking events	36	1285	16.9014	2.52986	2.30586e-07	0.000384618	1.09049e-05	5.48864e-05	DNM1; EGR2; HTT; LRP6; ROBO1; COL24A1; EXOC4; PLCG1; PTPN1; TGFBR2; USP8; ARNT; VCL; GAPDH; GPLD1; ITGA3; ACTA2; ITGB4; TFRC; DNM2; USO1; TRRAP; COL1A1; AGT; KAT2B; CLU; COL18A1; ACTA1; FGA; AHSG; GSN; PLG; VTN; FN1; FGG; FGB;
E-cadherin signaling events	9	280	4.22535	2.9049	0.00411942	1	0.0981199	0.493858	LRP6; ROBO1; EXOC4; PLCG1; PTPN1; VCL; DNM2; TRRAP; GSN;
Androgen-mediated signaling	2	130	0.938967	1.39572	0.423209	1	1	1	KAT2B; GSN;
Endothelins	38	1304	17.8404	2.63146	3.60299e-08	6.00979e-05	4.63308e-06	2.33193e-05	CYSLTR1; DNM1; EGR2; HTT; LRP6; ROBO1; COL24A1; EXOC4; PLCG1; PTPN1; TGFBR2; USP8; ARNT; VCL; GAPDH; GPLD1; ITGA3; ACTA2; ITGB4; TFRC; DNM2; USO1; TRRAP; COL1A1; AGT; KAT2B; CLU; COL18A1; COL3A1; ACTA1; FGA; AHSG; GSN; PLG; VTN; FN1; FGG; FGB;
Beta5 beta6 beta7 and beta8 integrin cell surface interactions	2	17	0.938967	10.6677	0.0148862	1	0.295598	1	VTN; FN1;
Presenilin action in Notch and Wnt signaling	1	46	0.469484	1.98175	0.401281	1	1	1	LRP6;
a6b1 and a6b4 Integrin signaling	1	35	0.469484	2.60441	0.323069	1	1	1	ITGB4;
TCR signaling in na&#xef;ve CD4+ T cells	1	133	0.469484	0.685514	0.773842	1	1	1	PLCG1;
Notch signaling pathway	4	94	1.87793	3.85079	0.0205839	1	0.390159	1	DNM1; JAG1; ARNT; NOTCH2;
E2F transcription factor network	2	73	0.938967	2.48538	0.193766	1	1	1	TRRAP; KAT2B;
IL5-mediated signaling events	36	1289	16.9014	2.52201	2.48656e-07	0.000414758	1.09049e-05	5.48864e-05	DNM1; EGR2; HTT; LRP6; ROBO1; COL24A1; EXOC4; PLCG1; PTPN1; TGFBR2; USP8; ARNT; VCL; GAPDH; GPLD1; ITGA3; ACTA2; ITGB4; TFRC; DNM2; USO1; TRRAP; COL1A1; AGT; KAT2B; CLU; COL18A1; ACTA1; FGA; AHSG; GSN; PLG; VTN; FN1; FGG; FGB;
IL23-mediated signaling events	1	66	0.469484	1.38131	0.521154	1	1	1	ITGA3;
Direct p53 effectors	3	138	1.40845	1.96895	0.197239	1	1	1	HTT; TRRAP; COL18A1;
Retinoic acid receptors-mediated signaling	2	47	0.938967	3.85998	0.0954925	1	1	1	KAT2B; THRB;
E-cadherin signaling in keratinocytes	1	21	0.469484	4.33985	0.208658	1	1	1	PLCG1;
Sphingosine 1-phosphate (S1P) pathway	36	1308	16.9014	2.48537	3.54084e-07	0.000590613	1.20533e-05	6.06669e-05	DNM1; EGR2; HTT; LRP6; ROBO1; COL24A1; EXOC4; PLCG1; PTPN1; TGFBR2; USP8; ARNT; VCL; GAPDH; GPLD1; ITGA3; ACTA2; ITGB4; TFRC; DNM2; USO1; TRRAP; COL1A1; AGT; KAT2B; CLU; COL18A1; ACTA1; FGA; AHSG; GSN; PLG; VTN; FN1; FGG; FGB;
Regulation of Androgen receptor activity	2	108	0.938967	1.68001	0.336601	1	1	1	KAT2B; GSN;
Proteoglycan syndecan-mediated signaling events	38	1342	17.8404	2.55695	7.61674e-08	0.000127047	8.46981e-06	4.26303e-05	DNM1; EGR2; HTT; LRP6; ROBO1; COL24A1; EXOC4; PLCG1; PTPN1; TGFBR2; USP8; ARNT; VCL; GAPDH; TNC; GPLD1; ITGA3; ACTA2; ITGB4; TFRC; DNM2; USO1; TRRAP; COL1A1; AGT; KAT2B; CLU; COL18A1; KNG1; ACTA1; FGA; AHSG; GSN; PLG; VTN; FN1; FGG; FGB;
IL8- and CXCR2-mediated signaling events	1	34	0.469484	2.68098	0.315473	1	1	1	DNM1;
BMP receptor signaling	3	226	1.40845	1.20232	0.458495	1	1	1	EGR2; PTPN1; AHSG;
RhoA signaling pathway	5	205	2.34742	2.20619	0.0781945	1	1	1	OBSCN; TRIO; COL24A1; VCL; ACTA1;
Class I PI3K signaling events mediated by Akt	36	1285	16.9014	2.52986	2.30586e-07	0.000384618	1.09049e-05	5.48864e-05	DNM1; EGR2; HTT; LRP6; ROBO1; COL24A1; EXOC4; PLCG1; PTPN1; TGFBR2; USP8; ARNT; VCL; GAPDH; GPLD1; ITGA3; ACTA2; ITGB4; TFRC; DNM2; USO1; TRRAP; COL1A1; AGT; KAT2B; CLU; COL18A1; ACTA1; FGA; AHSG; GSN; PLG; VTN; FN1; FGG; FGB;
LKB1 signaling events	36	1305	16.9014	2.49109	3.35043e-07	0.000558852	1.18905e-05	5.98472e-05	DNM1; EGR2; HTT; LRP6; ROBO1; COL24A1; EXOC4; PLCG1; PTPN1; TGFBR2; USP8; ARNT; VCL; GAPDH; GPLD1; ITGA3; ACTA2; ITGB4; TFRC; DNM2; USO1; TRRAP; COL1A1; AGT; KAT2B; CLU; COL18A1; ACTA1; FGA; AHSG; GSN; PLG; VTN; FN1; FGG; FGB;
Regulation of RhoA activity	5	205	2.34742	2.20619	0.0781945	1	1	1	OBSCN; TRIO; COL24A1; VCL; ACTA1;
Signaling events mediated by PRL	1	23	0.469484	3.96264	0.226111	1	1	1	AGT;
Trk receptor signaling mediated by PI3K and PLC-gamma	1	63	0.469484	1.44708	0.504828	1	1	1	PLCG1;
AndrogenReceptor	1	78	0.469484	1.16883	0.581273	1	1	1	KAT2B;
Wnt	2	82	0.938967	2.21263	0.230271	1	1	1	LRP6; SOX1;
KitReceptor	1	54	0.469484	1.68821	0.452449	1	1	1	PLCG1;
Alpha6Beta4Integrin	2	48	0.938967	3.77958	0.0989453	1	1	1	DST; ITGB4;
TGFBR	2	125	0.938967	1.45155	0.40399	1	1	1	TGFBR2; KAT2B;
EGFR1	2	138	0.938967	1.31482	0.453281	1	1	1	DNM1; HTT;
NOTCH	3	57	1.40845	4.76645	0.0253055	1	0.453867	1	NOTCH2; KAT2B; MAML3;
Mesenchymal-to-epithelial transition	3	223	1.40845	1.21849	0.44985	1	1	1	SHANK2; SORL1; ITGB4;
Epithelial-to-mesenchymal transition	6	185	2.8169	2.93264	0.0172319	1	0.33815	1	SERPINF1; TNC; SACS; COL5A2; SERPING1; FN1;

## Sheet: Protein domain
Analysis: Protein domain
Dataset name: Leghorn VEX
Number of genes in the dataset: 213
Number of genes in the dataset (which are available in Protein domain database) :195
Number of genes in background: 19230
Is analysis quantitative: No
						Corrected p-values
Protein domain	No. of genes in the dataset	No.of genes in the background dataset	Percentage of genes	Fold enrichment	P-value (Hypergeometric test)	Bonferroni method	BH method	Q-value (Storey-Tibshirani method)
coiled coil region	43	2968	20.1878	1.30823	0.036591	1	0.533319	1	DYNC1H1; ITSN2; MAP3K15; MYOC; GPATCH8; GRIN3B; NFRKB; PRRC2B; PSMA4; SYNE2; EXOC4; KIAA1468; OSBP; TRIP11; USP8; HERC2; RYR2; VCL; XIRP1; XIRP2; DCTN1; DST; MRPS31; BCL11A; MYCBP2; HYDIN; SASS6; TLN2; USO1; DACT1; SPAG17; VAMP1; NUP155; COMP; APOA5; MAML3; ADGB; PCLO; MAN1A1; APOA1; SON; SMG1; APOB;
signal peptide	94	3668	44.1315	2.31379	3.85699e-17	3.74128e-14	3.74128e-14	2.16515e-13	COL10A1; JAG1; LRP6; MYOC; ROBO1; COL27A1; ERN1; GRIN3B; SVEP1; COL24A1; TGFBR2; COL8A1; COL4A1; COL4A2; FAM171A2; SERPINF1; NEO1; DST; NOTCH2; SORL1; TNC; GPLD1; ITGA3; PCDHB2; PCDHGA5; ITGB4; PCYOX1L; PCDHB15; VWDE; LCAT; COL1A1; GHDC; AGT; COL19A1; COL16A1; HGFAC; HSPG2; COMP; APOA5; COL5A1; COL4A6; ADIPOQ; FZD8; IGFALS; CLU; COL18A1; FETUB; COL5A2; CYB561A3; COL3A1; TCTN3; COL2A1; APOA1; FGA;…
transmembrane domain	32	4771	15.0235	0.605696	0.99983	1	1	1	ATRNL1; CYSLTR1; FAM189A1; JAG1; LMLN; LRP6; GRIN3B; PTPN1; TGFBR2; LRCH1; CWH43; FAM171A2; NEO1; RYR2; SLC25A39; NOTCH2; SORL1; ITGA3; PCDHB2; PCDHGA2; PCDHGA5; SOX1; PCDHB15; TFRC; LCAT; VAMP1; MAN1A1; CYB561A3; SYT7; ATP10A; TCTN3; GPX3;
IG	5	340	2.34742	1.33023	0.324863	1	1	1	OBSCN; IGFN1; NEO1; MXRA5; SPEG;
PTPc_DSPc	1	16	0.469484	5.69521	0.163293	1	1	1	PTPN1;
ZnF_C2H2	5	799	2.34742	0.566063	0.944411	1	1	1	EGR2; GPATCH8; ZNF827; BCL11A; RREB1;
CA	5	114	2.34742	3.96711	0.00881373	1	0.219213	1	PCDHB2; PCDHGA2; PCDHGA5; PCDHB15; PCDH17;
EH	1	11	0.469484	8.28159	0.115341	1	1	1	ITSN2;
EFh	3	144	1.40845	1.88692	0.214358	1	1	1	ITSN2; RYR2; DST;
S_TKc	4	307	1.87793	1.17916	0.44292	1	1	1	MAP3K15; OBSCN; TRIO; TGFBR2;
HX	1	23	0.469484	3.96264	0.226111	1	1	1	VTN;
Proteasome_A_N	1	8	0.469484	11.3833	0.0852663	1	0.862432	1	PSMA4;
PSI	2	44	0.938967	4.1231	0.0853541	1	0.862432	1	ATRNL1; ITGB4;
RING	2	311	0.938967	0.583447	0.861822	1	1	1	MYCBP2; TRIM33;
SH3	6	216	2.8169	2.51177	0.0334928	1	0.499816	1	ITSN2; OBSCN; TRIO; PLCG1; SHANK2; MYO1E;
CH	3	66	1.40845	4.11658	0.0368375	1	0.533319	1	SYNE2; LRCH1; DST;
SPEC	3	32	1.40845	8.48907	0.00524531	1	0.141332	0.817916	TRIO; SYNE2; DST;
ZnF_ZZ	1	19	0.469484	4.79644	0.190814	1	1	1	HERC2;
LRRNT	3	99	1.40845	2.74452	0.0974043	1	0.926296	1	MXRA5; IGFALS; CPN2;
LRR	4	233	1.87793	1.55364	0.258743	1	1	1	LRCH1; MXRA5; IGFALS; CPN2;
LRR_TYP	4	132	1.87793	2.74231	0.0593007	1	0.710144	1	LRCH1; MXRA5; IGFALS; CPN2;
LRRCT	3	90	1.40845	3.01895	0.0782648	1	0.843521	1	MXRA5; IGFALS; CPN2;
IGc2	8	211	3.75587	3.42696	0.00249026	1	0.0710458	0.411156	OBSCN; ROBO1; TRIO; IGFN1; NEO1; MXRA5; SPEG; HSPG2;
IG_like	2	128	0.938967	1.41753	0.415559	1	1	1	OBSCN; IGFN1;
ANK	3	249	1.40845	1.09126	0.522683	1	1	1	SHANK2; NOTCH2; BCOR;
FN3	9	187	4.22535	4.3495	0.000245439	0.238076	0.0140045	0.0810467	OBSCN; ROBO1; IGFN1; NEO1; SORL1; TNC; ITGB4; SPEG; FN1;
RPOLA_N	1	3	0.469484	30.2924	0.0328643	1	0.4981	1	POLR3A;
GAS2	1	5	0.469484	18.1997	0.0541744	1	0.656864	1	DST;
PAS	1	32	0.469484	2.84849	0.300027	1	1	1	ARNT;
HLH	1	116	0.469484	0.785969	0.726359	1	1	1	ARNT;
ZnF_C4	1	46	0.469484	1.98175	0.401281	1	1	1	THRB;
HOLI	1	48	0.469484	1.89919	0.414503	1	1	1	THRB;
WD40	1	269	0.469484	0.338948	0.951071	1	1	1	NBEA;
EGF	11	208	5.16432	4.7784	2.13923e-05	0.0207505	0.00172921	0.0100073	ATRNL1; JAG1; LRP6; SVEP1; NOTCH2; SORL1; TNC; VWDE; HGFAC; HSPG2; COMP;
EGF_like	6	87	2.8169	6.23569	0.00041216	0.399795	0.0190379	0.110176	ATRNL1; SORL1; TNC; VWDE; HSPG2; FCGBP;
FYVE	1	33	0.469484	2.7622	0.307793	1	1	1	FGD3;
VIT	2	9	0.938967	20.1396	0.00417657	1	0.115751	0.669871	ITIH3; ITIH2;
VWA	6	84	2.8169	6.45837	0.000341	0.33077	0.017409	0.100749	SVEP1; ITGB4; COL22A1; VWF; ITIH3; ITIH2;
SANT	1	49	0.469484	1.86044	0.421004	1	1	1	GON4L;
ZnF_UBR1	2	4	0.938967	45.2513	0.000722031	0.70037	0.0259396	0.150118	UBR5; UBR1;
FN2	2	14	0.938967	12.952	0.0101799	1	0.244185	1	HGFAC; FN1;
FN1	2	4	0.938967	45.2513	0.000722031	0.70037	0.0259396	0.150118	HGFAC; FN1;
KR	2	16	0.938967	11.334	0.0132305	1	0.267366	1	HGFAC; PLG;
Tryp_SPc	2	115	0.938967	1.57776	0.364688	1	1	1	HGFAC; PLG;
DSL	1	4	0.469484	22.7382	0.0435784	1	0.579056	1	JAG1;
EGF_CA	4	98	1.87793	3.69363	0.0235725	1	0.394231	1	JAG1; SVEP1; NOTCH2; COMP;
VWC	7	38	3.28638	16.6494	1.74764e-07	0.000169521	4.23803e-05	0.000245263	JAG1; COL1A1; COL5A2; COL3A1; COL2A1; VWF; FCGBP;
AAA	1	145	0.469484	0.628786	0.80233	1	1	1	DYNC1H1;
FA58C	1	20	0.469484	4.55674	0.199786	1	1	1	F5;
SPRY	2	77	0.938967	2.35629	0.209912	1	1	1	HNRNPUL1; RYR2;
CCP	6	55	2.8169	9.86308	3.17357e-05	0.0307837	0.00205224	0.0118767	SVEP1; F13B; APOH; C6; C7; CFH;
IQ	2	84	0.938967	2.15995	0.238453	1	1	1	OBSCN; ADGB;
PDZ	2	150	0.938967	1.20964	0.496663	1	1	1	SHANK2; PCLO;
B41	1	51	0.469484	1.7875	0.433792	1	1	1	TLN2;
PH	8	278	3.75587	2.60107	0.0125328	1	0.262361	1	DNM1; ITSN2; OBSCN; TRIO; OSBP; PLCG1; FGD3; DNM2;
RHOD	1	22	0.469484	4.14267	0.217433	1	1	1	USP8;
BBOX	1	72	0.469484	1.26622	0.552217	1	1	1	TRIM33;
C2	4	138	1.87793	2.62309	0.067532	1	0.770659	1	ITSN2; PLCG1; PCLO; SYT7;
HECTc	2	28	0.938967	6.47832	0.03822	1	0.545198	1	UBR5; HERC2;
PAC	1	26	0.469484	3.50559	0.251575	1	1	1	ARNT;
C1Q	4	28	1.87793	12.9244	0.0002432	0.235904	0.0140045	0.0810467	COL10A1; COL8A1; ADIPOQ; C1QA;
LIM	1	73	0.469484	1.24887	0.557195	1	1	1	XIRP2;
ACTIN	4	31	1.87793	11.6741	0.000364151	0.353226	0.0176613	0.10221	ACTBL2; ACTA2; ACTA1; ACTB;
SEC14	1	26	0.469484	3.50559	0.251575	1	1	1	TRIO;
DnaJ	2	50	0.938967	3.62843	0.105954	1	0.978813	1	SACS; DNAJC13;
SH2	1	111	0.469484	0.82137	0.710591	1	1	1	PLCG1;
PTPc	1	37	0.469484	2.46367	0.338009	1	1	1	PTPN1;
PLCXc	1	16	0.469484	5.69521	0.163293	1	1	1	PLCG1;
PLCYc	1	15	0.469484	6.07464	0.153914	1	1	1	PLCG1;
JmjC	1	33	0.469484	2.7622	0.307793	1	1	1	HR;
CUB	1	49	0.469484	1.86044	0.421004	1	1	1	ATRNL1;
INB	1	8	0.469484	11.3833	0.0852663	1	0.862432	1	ITGB4;
Integrin_B_tail	1	7	0.469484	13.0072	0.075017	1	0.817601	1	ITGB4;
Calx_beta	1	9	0.469484	10.1199	0.0954025	1	0.916242	1	ITGB4;
FRI	2	19	0.938967	9.54539	0.0184481	1	0.337636	1	FZD8; COL18A1;
Frizzled	1	11	0.469484	8.28159	0.115341	1	1	1	FZD8;
STYKc	3	48	1.40845	5.65997	0.0160764	1	0.305767	1	OBSCN; SPEG; PAN3;
TSP1	5	64	2.34742	7.06593	0.000713447	0.692044	0.0259396	0.150118	ADAMTS20; C6; C7; C8A; C8B;
DSRM	1	20	0.469484	4.55674	0.199786	1	1	1	SON;
PHD	1	92	0.469484	0.990982	0.641979	1	1	1	TRIM33;
DYNc	2	7	0.938967	25.8856	0.0024722	1	0.0710458	0.411156	DNM1; DNM2;
GED	2	6	0.938967	30.1926	0.00177882	1	0.0575152	0.332852	DNM1; DNM2;
Sec7	1	16	0.469484	5.69521	0.163293	1	1	1	ARFGEF1;
SAM	1	92	0.469484	0.990982	0.641979	1	1	1	SHANK2;
CT	1	21	0.469484	4.33985	0.208658	1	1	1	VWF;
IGc1	1	41	0.469484	2.22337	0.366912	1	1	1	IGLL1;
VWD	3	15	1.40845	18.1036	0.000552579	0.536001	0.0243637	0.140997	VWDE; VWF; FCGBP;
C8	2	12	0.938967	15.1089	0.00749139	1	0.191228	1	VWF; FCGBP;
VWC_def	1	5	0.469484	18.1997	0.0541744	1	0.656864	1	VWF;
TGFB	1	38	0.469484	2.39885	0.345356	1	1	1	VWF;
TSPN	7	26	3.28638	24.3308	1.01964e-08	9.89049e-06	3.29683e-06	1.90794e-05	COL27A1; COL24A1; COL19A1; COL16A1; COL5A1; COL18A1; COL22A1;
KAZAL	3	47	1.40845	5.78037	0.0151931	1	0.294747	1	CPAMD8; SPINK5; C6;
ZnF_C3H1	2	44	0.938967	4.1231	0.0853541	1	0.862432	1	ZC3H11A; PAN3;
BEN	1	9	0.469484	10.1199	0.0954025	1	0.916242	1	BEND3;
CLECT	1	86	0.469484	1.06011	0.617116	1	1	1	ATRNL1;
MYSc	1	38	0.469484	2.39885	0.345356	1	1	1	MYO1E;
RhoGEF	4	67	1.87793	5.40237	0.00650832	1	0.170623	0.987432	ITSN2; OBSCN; TRIO; FGD3;
LDLa	7	47	3.28638	13.4619	8.00375e-07	0.000776364	0.000155273	0.000898594	LRP6; SORL1; HSPG2; C6; C7; C8A; C8B;
SR	1	26	0.469484	3.50559	0.251575	1	1	1	CD5L;
FHA	1	28	0.469484	3.25528	0.268085	1	1	1	MKI67;
OLF	1	13	0.469484	7.00848	0.134842	1	1	1	MYOC;
IGv	1	20	0.469484	4.55674	0.199786	1	1	1	ROBO1;
GEL	1	8	0.469484	11.3833	0.0852663	1	0.862432	1	GSN;
SAP	1	23	0.469484	3.96264	0.226111	1	1	1	HNRNPUL1;
Cyt-b5	1	14	0.469484	6.50823	0.144431	1	1	1	HERC2;
EGF_Lam	2	33	0.938967	5.49705	0.0515102	1	0.656864	1	ATRNL1; HSPG2;
SERPIN	6	35	2.8169	15.4975	2.13658e-06	0.00207248	0.000207248	0.00119939	SERPINF1; AGT; SERPINC1; SERPING1; SERPINA4; SERPIND1;
G_patch	2	23	0.938967	7.88604	0.0265176	1	0.435967	1	GPATCH8; SON;
RPEL	1	7	0.469484	13.0072	0.075017	1	0.817601	1	PHACTR4;
BBC	1	19	0.469484	4.79644	0.190814	1	1	1	TRIM33;
LamG	3	44	1.40845	6.1744	0.0127124	1	0.262361	1	HSPG2; COL5A1; COL18A1;
HMG	1	51	0.469484	1.7875	0.433792	1	1	1	SOX1;
PQQ	1	6	0.469484	15.1714	0.0646535	1	0.746594	1	ERN1;
LisH	1	28	0.469484	3.25528	0.268085	1	1	1	KIAA1468;
CLb	1	2	0.469484	45.3633	0.0220308	1	0.37491	1	CLU;
CLa	1	2	0.469484	45.3633	0.0220308	1	0.37491	1	CLU;
Gp_dh_N	1	2	0.469484	45.3633	0.0220308	1	0.37491	1	GAPDH;
BROMO	2	43	0.938967	4.21897	0.0820522	1	0.862432	1	KAT2B; TRIM33;
Lig_chan-Glu_bd	1	18	0.469484	5.06276	0.181742	1	1	1	GRIN3B;
PBPe	1	18	0.469484	5.06276	0.181742	1	1	1	GRIN3B;
LY	2	15	0.938967	12.0891	0.011661	1	0.251359	1	LRP6; SORL1;
IRS	1	14	0.469484	6.50823	0.144431	1	1	1	TLN2;
KISc	1	44	0.469484	2.07181	0.387762	1	1	1	KIF24;
Beach	1	9	0.469484	10.1199	0.0954025	1	0.916242	1	NBEA;
PI3Ka	1	9	0.469484	10.1199	0.0954025	1	0.916242	1	PI4KA;
PI3Kc	3	16	1.40845	16.9728	0.00067456	0.654323	0.0259396	0.150118	TRRAP; PI4KA; SMG1;
Biotin_carb_C	1	5	0.469484	18.1997	0.0541744	1	0.656864	1	ACACA;
FOLN	1	11	0.469484	8.28159	0.115341	1	1	1	FCGBP;
SEA	1	14	0.469484	6.50823	0.144431	1	1	1	HSPG2;
TECPR	1	3	0.469484	30.2924	0.0328643	1	0.4981	1	HERC2;
B561	1	6	0.469484	15.1714	0.0646535	1	0.746594	1	CYB561A3;
COLFI	7	11	3.28638	57.4791	5.8907e-12	5.71398e-09	2.85699e-09	1.6534e-08	COL27A1; COL24A1; COL1A1; COL5A1; COL5A2; COL3A1; COL2A1;
CAP_GLY	1	10	0.469484	9.10892	0.105427	1	0.978813	1	DCTN1;
NL	1	7	0.469484	13.0072	0.075017	1	0.817601	1	NOTCH2;
CY	4	17	1.87793	21.2823	3.11025e-05	0.0301694	0.00205224	0.0118767	FETUB; KNG1; AHSG; HRG;
FATC	2	6	0.938967	30.1926	0.00177882	1	0.0575152	0.332852	TRRAP; SMG1;
Int_alpha	2	19	0.938967	9.54539	0.0184481	1	0.337636	1	GPLD1; ITGA3;
FBG	4	29	1.87793	12.4789	0.000279678	0.271287	0.0150715	0.0872219	TNC; FGA; FGG; FGB;
PAN_AP	1	6	0.469484	15.1714	0.0646535	1	0.746594	1	PLG;
ILWEQ	1	4	0.469484	22.7382	0.0435784	1	0.579056	1	TLN2;
H2A	1	27	0.469484	3.3758	0.259876	1	1	1	H2AFX;
C345C	2	17	0.938967	10.6677	0.0148862	1	0.294686	1	C5; C4B;
CysPc	1	15	0.469484	6.07464	0.153914	1	1	1	ADGB;
MACPF	4	12	1.87793	30.1426	6.7566e-06	0.0065539	0.000595809	0.00344807	C6; C7; C8A; C8B;
A2M_N_2	4	9	1.87793	40.179	1.76543e-06	0.00171247	0.000190275	0.00110116	CPAMD8; A2ML1; C5; C4B;
ANATO	2	7	0.938967	25.8856	0.0024722	1	0.0710458	0.411156	C5; C4B;
A2M	4	9	1.87793	40.179	1.76543e-06	0.00171247	0.000190275	0.00110116	CPAMD8; A2ML1; C5; C4B;
A2M_recep	4	9	1.87793	40.179	1.76543e-06	0.00171247	0.000190275	0.00110116	CPAMD8; A2ML1; C5; C4B;
KASH	1	3	0.469484	30.2924	0.0328643	1	0.4981	1	SYNE2;
LamB	1	7	0.469484	13.0072	0.075017	1	0.817601	1	HSPG2;
Fib_alpha	3	3	1.40845	90.2775	1.34007e-06	0.00129987	0.000190275	0.00110116	FGA; FGG; FGB;
MIR	1	10	0.469484	9.10892	0.105427	1	0.978813	1	RYR2;
FIMAC	2	4	0.938967	45.2513	0.000722031	0.70037	0.0259396	0.150118	C6; C7;
ALBUMIN	1	4	0.469484	22.7382	0.0435784	1	0.579056	1	ALB;
C4	3	6	1.40845	45.2139	2.61485e-05	0.025364	0.00195108	0.0112913	COL4A1; COL4A2; COL4A6;
PLEC	2	6	0.938967	30.1926	0.00177882	1	0.0575152	0.332852	DST; EPPK1;
SO	1	9	0.469484	10.1199	0.0954025	1	0.916242	1	VTN;
APC10	2	7	0.938967	25.8856	0.0024722	1	0.0710458	0.411156	HERC2; MYCBP2;
PUG	1	5	0.469484	18.1997	0.0541744	1	0.656864	1	ERN1;
VPS10	1	5	0.469484	18.1997	0.0541744	1	0.656864	1	SORL1;
NOD	1	4	0.469484	22.7382	0.0435784	1	0.579056	1	NOTCH2;
NODP	1	4	0.469484	22.7382	0.0435784	1	0.579056	1	NOTCH2;
DUF3454	1	3	0.469484	30.2924	0.0328643	1	0.4981	1	NOTCH2;
PolyA	1	5	0.469484	18.1997	0.0541744	1	0.656864	1	UBR5;
LPD_N	1	2	0.469484	45.3633	0.0220308	1	0.37491	1	APOB;
DUF1943	1	1	0.469484	90.2775	0.0110764	1	0.244185	1	APOB;
K167R	1	1	0.469484	90.2775	0.0110764	1	0.244185	1	MKI67;
MamL-1	1	3	0.469484	30.2924	0.0328643	1	0.4981	1	MAML3;
TR_THY	1	1	0.469484	90.2775	0.0110764	1	0.244185	1	TTR;
HEPN	1	1	0.469484	90.2775	0.0110764	1	0.244185	1	SACS;

## Sheet: Site of expression
Analysis: Site of expression
Dataset name: Leghorn VEX
Number of genes in the dataset: 213
Number of genes in the dataset (which are available in Site of expression database) :213
Number of genes in background: 19230
Is analysis quantitative: No
						Corrected p-values
Site of expression	No. of genes in the dataset	No.of genes in the background dataset	Percentage of genes	Fold enrichment	P-value (Hypergeometric test)	Bonferroni method	BH method	Q-value (Storey-Tibshirani method)
T cells	18	1726	8.4507	0.941998	0.641339	1	1	1	DYNC1H1; EGR2; HNRNPUL1; RYR2; GAPDH; MRPS31; BCL11A; MAP4; TFRC; DNM2; ZC3H11A; TRRAP; NUP155; APOA1; SON; DNAJC13; ALB; HBB;
Monocyte	79	2842	37.0892	2.50978	6.18885e-16	5.24814e-13	1.11663e-14	4.43368e-14	DYNC1H1; HTT; JAG1; PSMA4; HNRNPUL1; OSBP; PTPN1; TGFBR2; SERPINF1; VCL; GAPDH; DCTN1; DST; MRPS31; NOTCH2; GPLD1; MYCBP2; ACTBL2; ACTA2; ITGB4; PCYOX1L; MAP4; MYO1E; TLN2; TFRC; DNM2; EPPK1; H2AFX; LCAT; AGT; HGFAC; UGP2; NUP155; COMP; ACACA; IGFALS; TRIM33; CLU; SYT7; CPN2; KNG1; ACTA1; APOA1; FGA; C1QA; ORM1; DNAJC13; ACTB; VWF; FCGBP; F13B; SERPINC1; AHSG; CD5L; APOH; HRG; GSN; SERPING1; PLG;…
MDA468	22	760	10.3286	2.61445	3.92958e-05	0.0333229	0.000225155	0.000894	DYNC1H1; JAG1; ROBO1; VCL; GAPDH; TNC; TFRC; EPPK1; USO1; UGP2; CLU; ACTA1; ACTB; AHSG; GSN; PLG; VTN; FN1; ALB; C4B; APOB; HBB;
Small intestine	120	8360	56.338	1.29596	9.98347e-05	0.0846598	0.000529124	0.00210094	CYSLTR1; DNM1; DYNC1H1; FAM189A1; HTT; JAG1; LMLN; LRP6; MAP3K15; MYOC; OBSCN; ROBO1; TRIO; UBR5; CPAMD8; ERN1; GPATCH8; NFRKB; PSMA4; SVEP1; SYNE2; ADCK3; EXOC3L1; EXOC4; OSBP; PLCG1; PTPN1; SHANK2; TRIP11; USP8; HERC2; LRCH1; ARNT; COL4A2; FAM171A2; SERPINF1; KIF24; MED13L; NEO1; RYR2; VCL; XIRP1; XIRP2; GAPDH; DCTN1; DST; SORL1; TNC; BCL11A; BEND3; GPLD1; MYCBP2; ITGB4; RFX7; MYO1E; PCDHB15; P…
Breast cancer	124	7467	58.216	1.4993	6.92277e-09	5.87051e-06	7.5263e-08	2.9884e-07	CYSLTR1; DNM1; DYNC1H1; FAM189A1; HTT; JAG1; LMLN; LRP6; MAP3K15; MYOC; OBSCN; ROBO1; TRIO; UBR5; CPAMD8; ERN1; NFRKB; PSMA4; SVEP1; SYNE2; ADCK3; EXOC3L1; EXOC4; PLCG1; PTPN1; SHANK2; TRIP11; USP8; HERC2; LRCH1; ARNT; COL4A1; FAM171A2; SERPINF1; KIF24; NEO1; RYR2; VCL; XIRP2; GAPDH; DCTN1; DST; SORL1; MXRA5; TNC; BCL11A; BEND3; GPLD1; ITGB4; RFX7; ZSWIM5; SPEG; MYO1E; PCDHB15; PHACTR4; SACS; SAS…
Thyroid cancer	117	7281	54.9296	1.45081	2.79569e-07	0.000237075	2.3017e-06	9.13912e-06	DNM1; DYNC1H1; FAM189A1; HTT; JAG1; LMLN; LRP6; MAP3K15; MYOC; OBSCN; ROBO1; TRIO; UBR5; CPAMD8; ERN1; NFRKB; PSMA4; SVEP1; SYNE2; ADCK3; EXOC3L1; EXOC4; PLCG1; PTPN1; TRIP11; USP8; HERC2; ARNT; COL4A1; FAM171A2; SERPINF1; KIF24; NEO1; RYR2; VCL; XIRP2; GAPDH; DCTN1; DST; SORL1; TNC; BCL11A; BEND3; GPLD1; ITGB4; RFX7; ZSWIM5; MYO1E; PCDHB15; PHACTR4; SACS; SASS6; TLN2; TFRC; USO1; ZC3H11A; DACT1;…
Colon	120	8429	56.338	1.28535	0.000151615	0.12857	0.000774516	0.0030753	CYSLTR1; DNM1; DYNC1H1; FAM189A1; HTT; ITSN2; JAG1; LMLN; LRP6; MAP3K15; MYOC; OBSCN; ROBO1; TRIO; UBR5; CPAMD8; ERN1; NFRKB; PSMA4; SVEP1; SYNE2; ADCK3; EXOC3L1; EXOC4; HNRNPUL1; PLCG1; PTPN1; SHANK2; TRIP11; USP8; HERC2; LRCH1; ARNT; COL4A2; FAM171A2; SERPINF1; KIF24; MED13L; NEO1; RYR2; VCL; XIRP2; GAPDH; DCTN1; DST; SORL1; MXRA5; TNC; BCL11A; BEND3; GPLD1; MYCBP2; ITGB4; RFX7; ZSWIM5; SPEG; M…
Parathyroid gland	95	5997	44.6009	1.43026	2.44801e-05	0.0207591	0.000147228	0.000584583	DNM1; DYNC1H1; FAM189A1; HTT; JAG1; LMLN; LRP6; MAP3K15; MYOC; OBSCN; ROBO1; CPAMD8; ERN1; NFRKB; PSMA4; SVEP1; ADCK3; EXOC3L1; EXOC4; PLCG1; PTPN1; SHANK2; TRIP11; LRCH1; ARNT; FAM171A2; SERPINF1; KIF24; NEO1; RYR2; VCL; XIRP1; GAPDH; DCTN1; SORL1; MXRA5; TNC; BCL11A; BEND3; GPLD1; RFX7; MYO1E; PCDHB15; SACS; TLN2; TFRC; USO1; ZC3H11A; DACT1; H2AFX; SPAG17; VAMP1; PI4KA; GHDC; AGT; KAT2B; COL16A…
Cervix, uterine	108	6391	50.7042	1.52572	9.17794e-08	7.78289e-05	8.10718e-07	3.21904e-06	CYSLTR1; DNM1; DYNC1H1; FAM189A1; HTT; JAG1; LMLN; LRP6; MAP3K15; OBSCN; ROBO1; TRIO; UBR5; CPAMD8; ERN1; NFRKB; PSMA4; SVEP1; SYNE2; ADCK3; EXOC3L1; EXOC4; PLCG1; PTPN1; SHANK2; TRIP11; HERC2; ARNT; SERPINF1; KIF24; NEO1; RYR2; SLC25A39; VCL; XIRP2; GAPDH; DCTN1; DST; SORL1; TNC; BCL11A; BEND3; GPLD1; ITGB4; RFX7; SPEG; MYO1E; PCDHB15; PHACTR4; SASS6; TLN2; TFRC; USO1; ZC3H11A; DACT1; H2AFX; SPA…
Spleen	108	7887	50.7042	1.23632	0.00254974	1	0.0114401	0.0454242	CYSLTR1; DNM1; DYNC1H1; FAM189A1; HTT; ITSN2; JAG1; LMLN; LRP6; MAP3K15; OBSCN; ROBO1; TANGO6; TRIO; UBR5; ZSWIM8; COL27A1; CPAMD8; ERN1; GPATCH8; NFRKB; PSMA4; SYNE2; ADCK3; EXOC4; KIAA1468; OSBP; PLCG1; PTPN1; SHANK2; TRIP11; HERC2; LRCH1; ARNT; COL4A1; FAM171A2; FGD3; SERPINF1; MED13L; NEO1; RYR2; SLC25A39; VCL; XIRP1; GAPDH; DCTN1; DST; SORL1; TNC; BCL11A; GPLD1; MYCBP2; RFX7; ZSWIM5; GON4L; …
HUVEC	184	13061	86.385	1.27187	3.6919e-10	3.13073e-07	4.40948e-09	1.75083e-08	ATRNL1; COL10A1; CYSLTR1; DYNC1H1; EGR2; FAM189A1; HTT; ITSN2; JAG1; LMLN; LRP6; MAP3K15; MYOC; OBSCN; ROBO1; TANGO6; TRIO; UBR5; ZSWIM8; COL27A1; CPAMD8; ERN1; GPATCH8; GRIN3B; NFRKB; PPP4R1; PRRC2B; SVEP1; SYNE2; ZNF827; COL24A1; ADCK3; EXOC4; HNRNPUL1; KIAA1468; OSBP; PLCG1; PTPN1; SHANK2; TGFBR2; TRIP11; USP8; HERC2; LRCH1; COL8A1; COL4A1; COL4A2; CWH43; FAM171A2; FGD3; SERPINF1; KIF24; MED13…
Tonsils	108	7274	50.7042	1.34051	8.12186e-05	0.0688734	0.000435908	0.00173082	CYSLTR1; DNM1; DYNC1H1; FAM189A1; HTT; JAG1; LMLN; LRP6; MAP3K15; MYOC; OBSCN; ROBO1; TRIO; UBR5; CPAMD8; ERN1; NFRKB; PSMA4; SVEP1; SYNE2; ADCK3; EXOC3L1; EXOC4; PLCG1; PTPN1; SHANK2; TRIP11; USP8; HERC2; LRCH1; ARNT; FAM171A2; SERPINF1; KIF24; NEO1; RYR2; SLC25A39; VCL; XIRP1; GAPDH; DCTN1; MXRA5; TNC; BCL11A; BEND3; GPLD1; ITGB4; RFX7; SPEG; MYO1E; PCDHB15; PHACTR4; SACS; TLN2; TFRC; USO1; ZC3…
Jurkat A3	70	4200	32.8638	1.50484	0.000123926	0.105089	0.00064472	0.00255993	DNM1; DYNC1H1; HTT; LMLN; OBSCN; TRIO; COL27A1; ERN1; NFRKB; PSMA4; EXOC3L1; HNRNPUL1; KIAA1468; PLCG1; PTPN1; USP8; HERC2; FGD3; KIF24; NEO1; POLR3A; RYR2; VCL; XIRP2; DST; MRPS31; PATL1; SORL1; MYCBP2; ACTA2; PCYOX1L; RFX7; MAP4; SPEG; PHACTR4; SACS; SASS6; TLN2; TFRC; DNM2; VWDE; ZC3H11A; H2AFX; HSPG2; MROH5; ARFGEF1; ACACA; RREB1; NBEA; CLU; UBR1; CYB561A3; MKI67; ACTA1; C1QA; PAN3; SON; DNAJ…
Rectum	108	7113	50.7042	1.37085	2.78941e-05	0.0236542	0.000163133	0.000647735	CYSLTR1; DNM1; DYNC1H1; FAM189A1; HTT; ITSN2; JAG1; LMLN; LRP6; MAP3K15; OBSCN; ROBO1; TRIO; UBR5; CPAMD8; ERN1; NFRKB; PSMA4; SVEP1; SYNE2; ADCK3; EXOC3L1; EXOC4; PLCG1; PTPN1; SHANK2; TRIP11; USP8; HERC2; LRCH1; ARNT; FAM171A2; KIF24; NEO1; RYR2; VCL; XIRP1; XIRP2; GAPDH; DCTN1; DST; SORL1; TNC; BCL11A; BEND3; GPLD1; ITGB4; RFX7; ZSWIM5; SPEG; MYO1E; PCDHB15; PHACTR4; SACS; SASS6; TLN2; TFRC; U…
Liver	182	11680	85.446	1.4068	1.85713e-15	1.57485e-12	3.28093e-14	1.30273e-13	CYSLTR1; DNM1; DYNC1H1; FAM189A1; HTT; ITSN2; JAG1; LMLN; LRP6; MAP3K15; OBSCN; ROBO1; TANGO6; TRIO; UBR5; ZSWIM8; IGFN1; COL27A1; CPAMD8; ERN1; GPATCH8; GRIN3B; NFRKB; PPP4R1; PRRC2B; PSMA4; SVEP1; SYNE2; COL24A1; ADCK3; EXOC3L1; EXOC4; KIAA1468; OSBP; PLCG1; PTPN1; SHANK2; TRIP11; USP8; HERC2; LRCH1; ARNT; COL4A1; COL4A2; FAM171A2; SERPINF1; KIF24; MED13L; NEO1; POLR3A; RYR2; SLC25A39; VCL; XIR…
CNS	1	74	0.469484	1.232	0.562119	1	1	1	SORL1;
CD4	70	1901	32.8638	3.32472	2.12462e-20	1.80168e-17	4.74877e-19	1.88555e-18	DYNC1H1; ITSN2; PSMA4; HNRNPUL1; FGD3; SERPINF1; VCL; GAPDH; DCTN1; DST; GPLD1; ACTBL2; ACTA2; MAP4; MYO1E; DNM2; EPPK1; H2AFX; LCAT; AGT; COL16A1; UGP2; NUP155; COMP; ADIPOQ; IGFALS; CLU; COL18A1; CPN2; KNG1; ACTA1; APOA1; FGA; C1QA; ORM1; C8G; SON; ACTB; VWF; F13B; SERPINC1; AHSG; C5; GPX3; APOH; HRG; GSN; ITIH3; RBP4; SERPING1; PLG; VTN; APOA2; APOC3; SERPINA4; C7; FN1; FGG; ALB; FGB; C4B; SER…
Skeletal muscles	149	9060	69.9531	1.48479	1.01878e-11	8.63928e-09	1.34989e-10	5.35987e-10	CYSLTR1; DNM1; DYNC1H1; FAM189A1; HTT; ITSN2; JAG1; LMLN; LRP6; MAP3K15; OBSCN; ROBO1; TANGO6; UBR5; ZSWIM8; COL27A1; CPAMD8; ERN1; GPATCH8; NFRKB; PPP4R1; PSMA4; SVEP1; SYNE2; ADCK3; EXOC3L1; EXOC4; KIAA1468; OSBP; PLCG1; PTPN1; SHANK2; USP8; HERC2; ARNT; COL4A2; FAM171A2; SERPINF1; MED13L; NEO1; RYR2; SLC25A39; VCL; XIRP1; XIRP2; GAPDH; DCTN1; DST; NOTCH2; SORL1; TNC; BCL11A; GPLD1; MYCBP2; ACT…
H293	136	6792	63.8498	1.80781	1.62776e-17	1.38034e-14	3.13714e-16	1.24563e-15	DNM1; DYNC1H1; HTT; JAG1; MYOC; ROBO1; TRIO; UBR5; GPATCH8; NFRKB; PPP4R1; PRRC2B; PSMA4; SYNE2; ADCK3; EXOC4; HNRNPUL1; KIAA1468; OSBP; PTPN1; TRIP11; USP8; HERC2; LRCH1; ARNT; COL4A1; COL4A2; FAM171A2; SERPINF1; POLR3A; VCL; GAPDH; DCTN1; DST; MRPS31; NOTCH2; PATL1; SORL1; BCL11A; BEND3; GPLD1; ITGA3; MYCBP2; ACTBL2; ACTA2; PCYOX1L; MAP4; MYO1E; PHACTR4; SACS; SASS6; TFRC; DNM2; EPPK1; USO1; ZC…
Prostate	122	7923	57.277	1.39022	1.45345e-06	0.00123253	1.08117e-05	4.29289e-05	CYSLTR1; DNM1; DYNC1H1; FAM189A1; HTT; ITSN2; JAG1; LMLN; LRP6; MAP3K15; MYOC; OBSCN; ROBO1; TRIO; UBR5; CPAMD8; ERN1; GPATCH8; NFRKB; PSMA4; SVEP1; SYNE2; ADCK3; EXOC3L1; EXOC4; OSBP; PLCG1; PTPN1; TRIP11; USP8; HERC2; ARNT; FAM171A2; SERPINF1; NEO1; RYR2; VCL; XIRP2; GAPDH; DCTN1; DST; SORL1; MXRA5; TNC; BCL11A; BEND3; GPLD1; ITGA3; MYCBP2; ITGB4; RFX7; ZSWIM5; SPEG; HYDIN; MYO1E; PCDHB15; PHAC…
Jurkat	45	2869	21.1268	1.4163	0.00897639	1	0.0359584	0.142777	DYNC1H1; HTT; ITSN2; UBR5; PSMA4; SYNE2; ADCK3; EXOC4; HNRNPUL1; OSBP; PLCG1; TGFBR2; FAM171A2; NEO1; VCL; GAPDH; DCTN1; MRPS31; PATL1; ITGA3; MYCBP2; ACTBL2; ACTA2; TFRC; DNM2; USO1; H2AFX; TRRAP; PI4KA; UGP2; NUP155; ARFGEF1; ACACA; PCLO; UBR1; MAN1A1; ATP10A; CEP192; ACTA1; COL2A1; ACTB; CD5L; ALB; F5; JCHAIN;
Bone marrow	127	7808	59.6244	1.46851	1.42696e-08	1.21006e-05	1.44055e-07	5.71985e-07	CYSLTR1; DNM1; DYNC1H1; FAM189A1; HTT; ITSN2; LMLN; LRP6; MAP3K15; MYOC; OBSCN; ROBO1; UBR5; CPAMD8; ERN1; NFRKB; PPP4R1; PSMA4; SVEP1; SYNE2; ADCK3; EXOC3L1; EXOC4; HNRNPUL1; KIAA1468; OSBP; PLCG1; PTPN1; SHANK2; TRIP11; USP8; HERC2; ARNT; COL4A2; FAM171A2; SERPINF1; KIF24; NEO1; RYR2; SLC25A39; VCL; XIRP1; GAPDH; DCTN1; DST; MRPS31; SORL1; TNC; BCL11A; BEND3; GPLD1; ITGA3; ACTA2; ITGB4; RFX7; Z…
Lateral ventricle	103	6620	48.3568	1.40475	1.74535e-05	0.0148006	0.000108033	0.000428957	DNM1; DYNC1H1; FAM189A1; HTT; JAG1; LMLN; LRP6; MAP3K15; ROBO1; TRIO; UBR5; CPAMD8; ERN1; NFRKB; PSMA4; SVEP1; ADCK3; EXOC3L1; EXOC4; PLCG1; PTPN1; SHANK2; TRIP11; HERC2; ARNT; COL4A1; SERPINF1; KIF24; NEO1; RYR2; SLC25A39; VCL; XIRP1; GAPDH; DCTN1; DST; SORL1; MXRA5; BCL11A; BEND3; GPLD1; ITGB4; RFX7; ZSWIM5; SPEG; MYO1E; PCDHB15; PHACTR4; SACS; SASS6; TLN2; TFRC; USO1; ZC3H11A; DACT1; H2AFX; SP…
Colorectal cancer	122	7513	57.277	1.46609	5.04121e-08	4.27494e-05	4.49994e-07	1.78675e-06	CYSLTR1; DNM1; DYNC1H1; FAM189A1; HTT; JAG1; LMLN; LRP6; MAP3K15; MYOC; OBSCN; ROBO1; TRIO; UBR5; CPAMD8; ERN1; NFRKB; PSMA4; SVEP1; SYNE2; ADCK3; EXOC3L1; EXOC4; PLCG1; PTPN1; SHANK2; TRIP11; USP8; HERC2; LRCH1; ARNT; COL4A1; COL4A2; FAM171A2; SERPINF1; KIF24; NEO1; RYR2; VCL; XIRP1; GAPDH; DCTN1; DST; SORL1; MXRA5; TNC; BCL11A; BEND3; GPLD1; ITGB4; RFX7; ZSWIM5; SPEG; MYO1E; PCDHB15; PHACTR4; S…
Gall bladder	113	7295	53.0516	1.39853	4.72654e-06	0.00400811	3.15599e-05	0.000125312	CYSLTR1; DNM1; DYNC1H1; FAM189A1; HTT; JAG1; LMLN; LRP6; MAP3K15; MYOC; OBSCN; ROBO1; TRIO; UBR5; CPAMD8; ERN1; NFRKB; PSMA4; SVEP1; SYNE2; ADCK3; EXOC3L1; EXOC4; PLCG1; PTPN1; SHANK2; TRIP11; USP8; HERC2; LRCH1; ARNT; COL4A2; FAM171A2; SERPINF1; KIF24; NEO1; RYR2; VCL; XIRP1; XIRP2; GAPDH; DCTN1; DST; SORL1; TNC; BCL11A; BEND3; GPLD1; ITGB4; RFX7; MYO1E; PCDHB15; PHACTR4; SACS; SASS6; TLN2; TFRC…
Plasma	195	11971	91.5493	1.47064	8.11659e-23	6.88287e-20	2.1509e-21	8.54036e-21	ATRNL1; COL10A1; CYSLTR1; DYNC1H1; EGR2; HTT; ITSN2; JAG1; LMLN; LRP6; MAP3K15; MYOC; OBSCN; ROBO1; TANGO6; TRIO; UBR5; ZSWIM8; IGFN1; COL27A1; CPAMD8; ERN1; GPATCH8; GRIN3B; NFRKB; PPP4R1; PRRC2B; PSMA4; SVEP1; SYNE2; ZNF827; COL24A1; EXOC3L1; EXOC4; HNRNPUL1; KIAA1468; OSBP; PLCG1; PTPN1; SHANK2; TGFBR2; TRIP11; USP8; HERC2; LRCH1; COL8A1; ARNT; COL4A1; COL4A2; CWH43; FAM171A2; SERPINF1; KIF24;…
Malignant carcinoid	117	7081	54.9296	1.49179	4.98198e-08	4.22472e-05	4.49994e-07	1.78675e-06	DNM1; DYNC1H1; FAM189A1; HTT; JAG1; LMLN; LRP6; MAP3K15; MYOC; OBSCN; ROBO1; TRIO; CPAMD8; ERN1; NFRKB; PSMA4; SVEP1; SYNE2; ADCK3; EXOC3L1; EXOC4; PLCG1; PTPN1; SHANK2; TRIP11; USP8; HERC2; ARNT; COL4A1; FAM171A2; SERPINF1; NEO1; RYR2; VCL; XIRP1; GAPDH; DCTN1; DST; SORL1; TNC; BCL11A; BEND3; GPLD1; ITGB4; RFX7; ZSWIM5; MYO1E; PCDHB15; PHACTR4; SACS; SASS6; TLN2; TFRC; USO1; ZC3H11A; DACT1; H2AF…
Ascites cancer cell	86	3509	40.3756	2.21281	3.10113e-14	2.62976e-11	5.25952e-13	2.08835e-12	DYNC1H1; HTT; JAG1; ROBO1; TRIO; UBR5; GPATCH8; PSMA4; SVEP1; SYNE2; EXOC4; HNRNPUL1; OSBP; PTPN1; TRIP11; COL4A2; SERPINF1; NEO1; VCL; GAPDH; DCTN1; DST; MRPS31; NOTCH2; SORL1; TNC; ITGA3; ACTBL2; ITGB4; PCYOX1L; MAP4; TFRC; DNM2; EPPK1; USO1; ZC3H11A; H2AFX; COL1A1; GHDC; AGT; UGP2; HSPG2; COMP; ARFGEF1; RREB1; CLU; COL18A1; COL3A1; MKI67; COL2A1; APOA1; FGA; C1QA; ORM1; C8G; SON; DNAJC13; ACTB…
Endometrial cancer	123	7460	57.7465	1.48861	1.4443e-08	1.22477e-05	1.4409e-07	5.72126e-07	CYSLTR1; DNM1; DYNC1H1; FAM189A1; HTT; JAG1; LMLN; LRP6; MAP3K15; MYOC; OBSCN; ROBO1; TRIO; CPAMD8; ERN1; NFRKB; PSMA4; SVEP1; SYNE2; ADCK3; EXOC3L1; EXOC4; PLCG1; PTPN1; SHANK2; TRIP11; USP8; HERC2; LRCH1; ARNT; COL4A1; COL4A2; FAM171A2; SERPINF1; KIF24; NEO1; RYR2; VCL; XIRP1; GAPDH; DCTN1; DST; SORL1; MXRA5; TNC; BCL11A; BEND3; GPLD1; ITGB4; RFX7; ZSWIM5; SPEG; MYO1E; PCDHB15; PHACTR4; SACS; S…
Lung cancer	123	7435	57.7465	1.49361	1.14868e-08	9.74084e-06	1.20257e-07	4.77494e-07	CYSLTR1; DNM1; DYNC1H1; FAM189A1; HTT; JAG1; LMLN; LRP6; MAP3K15; MYOC; OBSCN; ROBO1; TRIO; UBR5; CPAMD8; ERN1; NFRKB; PSMA4; SVEP1; SYNE2; ADCK3; EXOC3L1; EXOC4; PLCG1; PTPN1; SHANK2; TRIP11; USP8; HERC2; LRCH1; ARNT; COL4A1; COL4A2; FAM171A2; SERPINF1; NEO1; RYR2; VCL; XIRP1; XIRP2; GAPDH; DCTN1; DST; SORL1; MXRA5; TNC; BCL11A; BEND3; GPLD1; ITGB4; RFX7; ZSWIM5; SPEG; MYO1E; PCDHB15; PHACTR4; S…
HCT116	37	2651	17.3709	1.26034	0.0799669	1	0.237105	0.94145	DNM1; DYNC1H1; PSMA4; SYNE2; HNRNPUL1; PTPN1; VCL; GAPDH; DCTN1; ITGA3; ACTBL2; ACTA2; ITGB4; MAP4; TLN2; TFRC; DNM2; EPPK1; USO1; H2AFX; TRRAP; VAMP1; PI4KA; UGP2; NUP155; HSPG2; ACACA; NBEA; UBR1; MKI67; HR; ACTA1; SON; DNAJC13; ACTB; GSN; ALB;
PC3	28	1294	13.1455	1.95414	0.000517506	0.438845	0.00247935	0.00984452	DYNC1H1; JAG1; ROBO1; HERC2; COL4A2; VCL; NOTCH2; TNC; ITGA3; ACTBL2; ACTA2; ITGB4; MAP4; TFRC; EPPK1; H2AFX; HSPG2; COL5A1; CLU; COL18A1; MAN1A1; COL3A1; ACTA1; COL2A1; ACTB; SPINK5; FN1; CFH;
MicroProt	53	440	24.8826	10.8761	9.32572e-40	7.90821e-37	6.08324e-38	2.41541e-37	COL4A2; SERPINF1; GAPDH; NOTCH2; SORL1; GPLD1; ITGA3; LCAT; AGT; HGFAC; HSPG2; IGFALS; CLU; COL18A1; KNG1; APOA1; FGA; ORM1; C8G; ACTB; F13B; SERPINC1; AHSG; CD5L; C5; GPX3; APOH; HRG; GSN; SPINK5; ITIH3; RBP4; SERPING1; PLG; VTN; APOA2; APOC3; SERPINA4; C7; FN1; FGG; ALB; FGB; C4B; SERPIND1; ITIH2; APOB; C8A; TTR; JCHAIN; HBB; C8B; CFH;
Epididymis	111	7090	52.1127	1.4135	3.68784e-06	0.00312729	2.56335e-05	0.000101781	DNM1; DYNC1H1; FAM189A1; HTT; JAG1; LMLN; LRP6; MAP3K15; MYOC; OBSCN; ROBO1; TRIO; UBR5; CPAMD8; ERN1; NFRKB; PSMA4; SVEP1; SYNE2; ADCK3; EXOC3L1; EXOC4; PLCG1; PTPN1; SHANK2; TRIP11; USP8; HERC2; LRCH1; ARNT; FAM171A2; SERPINF1; KIF24; NEO1; RYR2; VCL; XIRP1; XIRP2; GAPDH; DCTN1; SORL1; TNC; BCL11A; BEND3; GPLD1; ITGB4; RFX7; ZSWIM5; SPEG; MYO1E; PCDHB15; PHACTR4; SACS; SASS6; TLN2; TFRC; USO1; …
Cerebellum	124	7633	58.216	1.4667	3.12861e-08	2.65306e-05	2.91545e-07	1.15761e-06	CYSLTR1; DNM1; DYNC1H1; FAM189A1; HTT; ITSN2; JAG1; LMLN; LRP6; MAP3K15; OBSCN; ROBO1; TANGO6; TRIO; UBR5; COL27A1; CPAMD8; ERN1; NFRKB; PSMA4; SVEP1; SYNE2; ADCK3; EXOC3L1; EXOC4; KIAA1468; OSBP; PLCG1; PTPN1; SHANK2; TRIP11; USP8; HERC2; LRCH1; ARNT; FAM171A2; SERPINF1; KIF24; MED13L; NEO1; RYR2; VCL; XIRP1; XIRP2; GAPDH; DCTN1; DST; SORL1; MXRA5; BCL11A; BEND3; GPLD1; ITGB4; RFX7; ZSWIM5; GON4…
Nasopharynx	104	6904	48.8263	1.36004	6.85661e-05	0.0581441	0.000370345	0.00147049	DNM1; DYNC1H1; FAM189A1; HTT; JAG1; LMLN; LRP6; MAP3K15; MYOC; OBSCN; ROBO1; TRIO; UBR5; CPAMD8; ERN1; NFRKB; PSMA4; SVEP1; SYNE2; ADCK3; EXOC3L1; EXOC4; PLCG1; PTPN1; SHANK2; TRIP11; HERC2; LRCH1; ARNT; FAM171A2; SERPINF1; KIF24; NEO1; RYR2; VCL; XIRP2; GAPDH; DCTN1; DST; SORL1; TNC; BCL11A; BEND3; GPLD1; ITGB4; RFX7; ZSWIM5; SPEG; MYO1E; PCDHB15; PHACTR4; SACS; SASS6; TLN2; TFRC; USO1; ZC3H11A;…
global_SCX_fractionated	34	2476	15.9624	1.24003	0.107855	1	0.30285	1	DYNC1H1; HTT; PPP4R1; PSMA4; SYNE2; HNRNPUL1; KIAA1468; OSBP; PTPN1; TRIP11; VCL; GAPDH; DCTN1; DST; MRPS31; ITGA3; MYCBP2; ACTBL2; ACTA2; ITGB4; MAP4; MYO1E; TFRC; DNM2; EPPK1; H2AFX; PI4KA; UGP2; NUP155; ARFGEF1; ACACA; ACTB; A2ML1; GSN;
Hippocampus	118	7355	55.3991	1.44849	2.52474e-07	0.000214098	2.099e-06	8.33429e-06	CYSLTR1; DNM1; DYNC1H1; FAM189A1; HTT; ITSN2; JAG1; LMLN; LRP6; MAP3K15; OBSCN; ROBO1; TANGO6; TRIO; UBR5; COL27A1; CPAMD8; ERN1; GRIN3B; NFRKB; PSMA4; SYNE2; EXOC3L1; EXOC4; KIAA1468; PLCG1; PTPN1; SHANK2; TRIP11; HERC2; LRCH1; ARNT; COL4A1; SERPINF1; KIF24; MED13L; NEO1; RYR2; XIRP1; XIRP2; GAPDH; DCTN1; NOTCH2; SORL1; MXRA5; TNC; BCL11A; BEND3; GPLD1; ITGB4; RFX7; ZSWIM5; GON4L; SPEG; HYDIN; M…
HeLa	100	5789	46.9484	1.55962	1.51176e-07	0.000128197	1.32162e-06	5.24762e-06	CYSLTR1; DNM1; DYNC1H1; HTT; JAG1; LMLN; LRP6; MAP3K15; OBSCN; UBR5; IGFN1; CPAMD8; GPATCH8; NFRKB; PPP4R1; PRRC2B; PSMA4; SYNE2; ZNF827; COL24A1; ADCK3; HNRNPUL1; OSBP; SHANK2; TGFBR2; TRIP11; USP8; HERC2; LRCH1; ARNT; SLC25A39; VCL; XIRP1; XIRP2; GAPDH; DCTN1; DST; MXRA5; TNC; ITGA3; MYCBP2; PCDHGA5; ACTBL2; ACTA2; ITGB4; RFX7; SOX1; MAP4; SPEG; MYO1E; SASS6; TLN2; TFRC; DNM2; EPPK1; USO1; ZC3H…
Malignant lymphoma	105	6586	49.2958	1.43942	3.84866e-06	0.00326366	2.63198e-05	0.000104506	DNM1; DYNC1H1; FAM189A1; HTT; JAG1; LMLN; LRP6; MAP3K15; OBSCN; ROBO1; TRIO; UBR5; CPAMD8; ERN1; NFRKB; PSMA4; SYNE2; ADCK3; EXOC3L1; EXOC4; PLCG1; PTPN1; SHANK2; TRIP11; USP8; HERC2; LRCH1; ARNT; FAM171A2; SERPINF1; NEO1; RYR2; VCL; GAPDH; DCTN1; DST; SORL1; MXRA5; TNC; BCL11A; BEND3; GPLD1; ITGB4; RFX7; SPEG; MYO1E; PCDHB15; SACS; SASS6; TLN2; TFRC; USO1; ZC3H11A; DACT1; H2AFX; SPAG17; VAMP1; P…
Prostate cancer	116	7214	54.4601	1.45177	3.27471e-07	0.000277695	2.67015e-06	1.06021e-05	DNM1; DYNC1H1; FAM189A1; HTT; JAG1; LMLN; LRP6; MAP3K15; MYOC; OBSCN; ROBO1; TRIO; UBR5; CPAMD8; ERN1; NFRKB; PSMA4; SVEP1; SYNE2; ADCK3; EXOC3L1; EXOC4; PLCG1; PTPN1; SHANK2; TRIP11; USP8; HERC2; ARNT; COL4A1; FAM171A2; SERPINF1; KIF24; NEO1; RYR2; VCL; XIRP2; GAPDH; DCTN1; DST; SORL1; MXRA5; TNC; BCL11A; BEND3; GPLD1; ITGB4; RFX7; ZSWIM5; MYO1E; PCDHB15; PHACTR4; SACS; SASS6; TLN2; TFRC; USO1; …
Skin	129	7292	60.5634	1.59719	1.47921e-11	1.25437e-08	1.9298e-10	7.66246e-10	CYSLTR1; DYNC1H1; FAM189A1; HTT; JAG1; LMLN; MAP3K15; OBSCN; ROBO1; TRIO; UBR5; COL27A1; CPAMD8; ERN1; NFRKB; PSMA4; SVEP1; SYNE2; ADCK3; EXOC3L1; EXOC4; PLCG1; PTPN1; SHANK2; TRIP11; HERC2; COL8A1; ARNT; COL4A2; SERPINF1; NEO1; RYR2; VCL; XIRP1; XIRP2; GAPDH; DCTN1; DST; SORL1; TNC; BEND3; GPLD1; ITGA3; MYCBP2; ACTA2; ITGB4; RFX7; ZSWIM5; PCDHB15; PHACTR4; SASS6; TFRC; EPPK1; USO1; ZC3H11A; DACT…
Placenta	171	10894	80.2817	1.41714	2.29236e-13	1.94392e-10	3.47129e-12	1.37831e-11	COL10A1; CYSLTR1; DNM1; DYNC1H1; FAM189A1; HTT; ITSN2; JAG1; LMLN; LRP6; MAP3K15; MYOC; OBSCN; ROBO1; TRIO; UBR5; CPAMD8; ERN1; GPATCH8; NFRKB; PPP4R1; PRRC2B; PSMA4; SVEP1; SYNE2; ADCK3; EXOC3L1; EXOC4; HNRNPUL1; KIAA1468; OSBP; PLCG1; PTPN1; SHANK2; TRIP11; USP8; HERC2; LRCH1; ARNT; COL4A1; COL4A2; FAM171A2; SERPINF1; KIF24; MED13L; NEO1; RYR2; VCL; GAPDH; DCTN1; DST; MRPS31; NOTCH2; PATL1; SOR…
Lung	156	9992	73.2394	1.40955	1.37054e-10	1.16222e-07	1.66031e-09	6.59245e-09	CYSLTR1; DNM1; DYNC1H1; FAM189A1; HTT; ITSN2; JAG1; LMLN; LRP6; MAP3K15; MYOC; OBSCN; ROBO1; TANGO6; TRIO; UBR5; ZSWIM8; COL27A1; CPAMD8; ERN1; GPATCH8; NFRKB; PPP4R1; PSMA4; SVEP1; SYNE2; ADCK3; EXOC3L1; EXOC4; KIAA1468; OSBP; PLCG1; PTPN1; SHANK2; TRIP11; USP8; HERC2; LRCH1; ARNT; COL4A1; COL4A2; FAM171A2; FGD3; SERPINF1; KIF24; MED13L; NEO1; RYR2; SLC25A39; VCL; GAPDH; DCTN1; DST; NOTCH2; SORL…
Cerebral cortex	111	7099	52.1127	1.4117	3.94759e-06	0.00334756	2.67805e-05	0.000106335	CYSLTR1; DNM1; DYNC1H1; FAM189A1; HTT; ITSN2; JAG1; LMLN; LRP6; MAP3K15; OBSCN; ROBO1; TRIO; UBR5; CPAMD8; ERN1; NFRKB; PSMA4; SYNE2; ADCK3; EXOC3L1; EXOC4; PLCG1; PTPN1; SHANK2; TRIP11; HERC2; LRCH1; ARNT; COL4A1; SERPINF1; KIF24; MED13L; NEO1; RYR2; XIRP1; XIRP2; GAPDH; DCTN1; DST; SORL1; MXRA5; TNC; BCL11A; BEND3; GPLD1; ITGB4; RFX7; ZSWIM5; MYO1E; PCDHB15; PHACTR4; SACS; SASS6; TLN2; TFRC; EP…
Ovarian cancer	128	7644	60.0939	1.51183	1.35734e-09	1.15103e-06	1.51451e-08	6.01352e-08	CYSLTR1; DNM1; DYNC1H1; FAM189A1; HTT; JAG1; LMLN; LRP6; MAP3K15; MYOC; OBSCN; ROBO1; TRIO; UBR5; CPAMD8; ERN1; NFRKB; PSMA4; SVEP1; SYNE2; ADCK3; EXOC3L1; EXOC4; PLCG1; PTPN1; SHANK2; TRIP11; USP8; HERC2; LRCH1; ARNT; COL4A1; COL4A2; FAM171A2; SERPINF1; KIF24; NEO1; RYR2; VCL; XIRP1; XIRP2; GAPDH; DCTN1; DST; SORL1; MXRA5; TNC; BCL11A; BEND3; GPLD1; ACTA2; ITGB4; RFX7; ZSWIM5; SPEG; MYO1E; PCDHB…
Kidney	166	10256	77.9343	1.46129	6.3345e-14	5.37166e-11	1.01352e-12	4.02429e-12	CYSLTR1; DNM1; DYNC1H1; FAM189A1; HTT; ITSN2; JAG1; LMLN; LRP6; MAP3K15; MYOC; OBSCN; ROBO1; TANGO6; TRIO; UBR5; ZSWIM8; COL27A1; CPAMD8; ERN1; GPATCH8; NFRKB; PPP4R1; PRRC2B; PSMA4; SVEP1; SYNE2; ADCK3; EXOC3L1; EXOC4; KIAA1468; OSBP; PLCG1; PTPN1; SHANK2; TRIP11; USP8; HERC2; LRCH1; ARNT; COL4A1; COL4A2; FAM171A2; SERPINF1; KIF24; MED13L; NEO1; RYR2; SLC25A39; VCL; XIRP2; GAPDH; DCTN1; DST; NOT…
H1688	22	1007	10.3286	1.97318	0.00186815	1	0.00856321	0.0340011	PSMA4; SYNE2; HNRNPUL1; TRIP11; VCL; GAPDH; MAP4; TFRC; DNM2; H2AFX; AGT; UGP2; HSPG2; CLU; MAN1A1; ACTA1; SON; ACTB; C5; GSN; PLG; F5;
Sy5y	50	2490	23.4742	1.81316	1.71508e-05	0.0145439	0.00010694	0.000424617	DNM1; ROBO1; PSMA4; PLCG1; SERPINF1; NEO1; VCL; GAPDH; DCTN1; MRPS31; ITGA3; ACTBL2; MAP4; SASS6; TLN2; TFRC; EPPK1; ZC3H11A; AGT; BCOR; HGFAC; IGFALS; CLU; MKI67; ACTA1; COL2A1; APOA1; FGA; ORM1; C8G; ACTB; A2ML1; F13B; SERPINC1; GSN; RBP4; SERPING1; PLG; VTN; APOA2; FGG; ALB; FGB; C4B; ITIH2; APOB; F5; TTR; JCHAIN; C8B;
Duodenum	116	7275	54.4601	1.4396	5.40761e-07	0.000458565	4.28566e-06	1.70166e-05	DNM1; DYNC1H1; FAM189A1; HTT; ITSN2; JAG1; LMLN; LRP6; MAP3K15; MYOC; OBSCN; ROBO1; TRIO; UBR5; CPAMD8; ERN1; NFRKB; PSMA4; SVEP1; SYNE2; ADCK3; EXOC3L1; EXOC4; PLCG1; PTPN1; SHANK2; TRIP11; USP8; HERC2; LRCH1; ARNT; COL4A1; COL4A2; FAM171A2; SERPINF1; KIF24; NEO1; RYR2; VCL; XIRP1; XIRP2; GAPDH; DCTN1; DST; SORL1; TNC; BCL11A; BEND3; GPLD1; ITGB4; RFX7; SPEG; MYO1E; PCDHB15; PHACTR4; SACS; SASS6…
Bronchus	109	6923	51.1737	1.42151	3.79699e-06	0.00321985	2.61776e-05	0.000103941	CYSLTR1; DNM1; DYNC1H1; FAM189A1; HTT; JAG1; LMLN; LRP6; MAP3K15; MYOC; OBSCN; ROBO1; TRIO; UBR5; CPAMD8; ERN1; NFRKB; PSMA4; SVEP1; SYNE2; ADCK3; EXOC3L1; EXOC4; PLCG1; PTPN1; TRIP11; USP8; HERC2; LRCH1; ARNT; FAM171A2; SERPINF1; NEO1; RYR2; VCL; XIRP1; XIRP2; GAPDH; DCTN1; DST; SORL1; MXRA5; TNC; BCL11A; BEND3; GPLD1; ITGB4; RFX7; ZSWIM5; SPEG; PCDHB15; PHACTR4; SACS; TLN2; TFRC; USO1; ZC3H11A;…
Brain	111	7290	52.1127	1.37472	1.58607e-05	0.0134499	0.000100372	0.000398539	CYSLTR1; DNM1; DYNC1H1; EGR2; HTT; ITSN2; LRP6; ROBO1; TANGO6; TRIO; UBR5; ZSWIM8; COL27A1; ERN1; GPATCH8; GRIN3B; PPP4R1; PSMA4; SYNE2; EXOC4; HNRNPUL1; KIAA1468; OSBP; PLCG1; SHANK2; TRIP11; USP8; HERC2; LRCH1; COL4A1; COL4A2; SERPINF1; MED13L; NEO1; RYR2; SLC25A39; VCL; GAPDH; DCTN1; DST; NOTCH2; SORL1; TNC; BCL11A; MYCBP2; PCDHGA2; ACTBL2; ACTA2; GON4L; MAP4; SPEG; HYDIN; SACS; TLN2; TFRC; DN…
Stomach	126	8044	59.1549	1.4142	2.3132e-07	0.000196159	1.98107e-06	7.86604e-06	CYSLTR1; DNM1; DYNC1H1; FAM189A1; HTT; ITSN2; JAG1; LMLN; LRP6; MAP3K15; MYOC; OBSCN; ROBO1; TRIO; UBR5; CPAMD8; ERN1; NFRKB; PSMA4; SVEP1; SYNE2; ADCK3; EXOC3L1; EXOC4; OSBP; PLCG1; PTPN1; SHANK2; TRIP11; USP8; HERC2; LRCH1; ARNT; COL4A2; FAM171A2; SERPINF1; KIF24; NEO1; RYR2; SLC25A39; VCL; XIRP1; XIRP2; GAPDH; DCTN1; DST; SORL1; TNC; BCL11A; BEND3; GPLD1; ITGA3; ITGB4; RFX7; SPEG; MYO1E; PCDHB…
Pancreas	154	9936	72.3005	1.39932	5.15719e-10	4.3733e-07	5.99082e-09	2.37872e-08	CYSLTR1; DNM1; DYNC1H1; FAM189A1; HTT; ITSN2; JAG1; LMLN; LRP6; MAP3K15; MYOC; OBSCN; ROBO1; TANGO6; TRIO; UBR5; ZSWIM8; COL27A1; CPAMD8; ERN1; GPATCH8; NFRKB; PPP4R1; PSMA4; SVEP1; SYNE2; ADCK3; EXOC3L1; EXOC4; KIAA1468; OSBP; PLCG1; PTPN1; SHANK2; TRIP11; USP8; HERC2; LRCH1; ARNT; COL4A1; COL4A2; FAM171A2; FGD3; SERPINF1; KIF24; MED13L; NEO1; RYR2; VCL; XIRP1; XIRP2; GAPDH; DCTN1; DST; SORL1; T…
Lymph nodes	98	6700	46.0094	1.32061	0.000466761	0.395813	0.00224894	0.00892965	DNM1; DYNC1H1; FAM189A1; HTT; ITSN2; LMLN; LRP6; MAP3K15; MYOC; OBSCN; ROBO1; TRIO; UBR5; CPAMD8; ERN1; NFRKB; PSMA4; SYNE2; ADCK3; EXOC3L1; PLCG1; PTPN1; SHANK2; TRIP11; HERC2; LRCH1; ARNT; FAM171A2; SERPINF1; NEO1; RYR2; SLC25A39; VCL; XIRP1; GAPDH; DCTN1; DST; SORL1; TNC; BCL11A; BEND3; GPLD1; ITGB4; RFX7; SPEG; MYO1E; PCDHB15; SACS; TLN2; TFRC; EPPK1; USO1; ZC3H11A; DACT1; H2AFX; SPAG17; VAMP…
H358	35	1489	16.4319	2.12263	1.77304e-05	0.0150354	0.000108952	0.000432607	DYNC1H1; JAG1; TRIO; PSMA4; HNRNPUL1; COL8A1; RYR2; VCL; GAPDH; SORL1; TNC; ITGA3; ITGB4; MAP4; PCDHB15; TFRC; EPPK1; USO1; UGP2; HSPG2; CLU; COL18A1; MAN1A1; ACTA1; APOA1; SERPINC1; AHSG; GSN; VTN; SERPINA4; FN1; ALB; C4B; HBB; CFH;
Fallopian tubes	105	6677	49.2958	1.4198	7.68228e-06	0.00651457	5.01121e-05	0.000198975	DNM1; DYNC1H1; FAM189A1; HTT; JAG1; LMLN; LRP6; MAP3K15; MYOC; OBSCN; ROBO1; TRIO; CPAMD8; ERN1; NFRKB; PSMA4; SVEP1; SYNE2; ADCK3; EXOC3L1; EXOC4; PLCG1; PTPN1; SHANK2; TRIP11; USP8; HERC2; LRCH1; ARNT; FAM171A2; SERPINF1; NEO1; RYR2; VCL; XIRP2; GAPDH; DCTN1; DST; SORL1; MXRA5; TNC; BCL11A; BEND3; GPLD1; ITGB4; RFX7; ZSWIM5; SPEG; MYO1E; PCDHB15; PHACTR4; SACS; TLN2; TFRC; USO1; ZC3H11A; DACT1;…
Head & neck cancer	119	7062	55.8685	1.52137	8.75724e-09	7.42614e-06	9.40018e-08	3.73244e-07	DNM1; DYNC1H1; FAM189A1; HTT; JAG1; LMLN; LRP6; MAP3K15; OBSCN; ROBO1; TRIO; UBR5; CPAMD8; ERN1; NFRKB; PSMA4; SVEP1; SYNE2; ADCK3; EXOC3L1; EXOC4; PLCG1; PTPN1; SHANK2; TRIP11; USP8; HERC2; ARNT; COL4A1; FAM171A2; SERPINF1; KIF24; NEO1; RYR2; VCL; XIRP1; XIRP2; GAPDH; DCTN1; DST; SORL1; TNC; BCL11A; BEND3; GPLD1; ITGB4; RFX7; ZSWIM5; MYO1E; PCDHB15; PHACTR4; SACS; SASS6; TLN2; TFRC; USO1; ZC3H11…
Pancreatic cancer	146	8316	68.5446	1.58507	6.08372e-14	5.159e-11	9.92115e-13	3.9393e-12	CYSLTR1; DNM1; DYNC1H1; FAM189A1; HTT; JAG1; LMLN; LRP6; MAP3K15; MYOC; OBSCN; ROBO1; TRIO; UBR5; CPAMD8; ERN1; NFRKB; PSMA4; SVEP1; SYNE2; ADCK3; EXOC3L1; EXOC4; PLCG1; PTPN1; SHANK2; TRIP11; USP8; HERC2; LRCH1; ARNT; COL4A1; COL4A2; FAM171A2; SERPINF1; KIF24; NEO1; RYR2; VCL; XIRP1; XIRP2; GAPDH; DCTN1; DST; SORL1; MXRA5; TNC; BCL11A; BEND3; GPLD1; ITGA3; ACTBL2; ACTA2; ITGB4; RFX7; ZSWIM5; MAP…
BT474	15	558	7.04225	2.42839	0.0014465	1	0.00670288	0.0266145	DYNC1H1; HNRNPUL1; GAPDH; MXRA5; TNC; TFRC; CLU; ACTA1; ACTB; AHSG; GSN; PLG; FN1; ALB; HBB;
Seminal vesicle	101	6620	47.4178	1.37748	5.66903e-05	0.0480733	0.000314195	0.00124754	DNM1; DYNC1H1; FAM189A1; HTT; JAG1; LMLN; LRP6; MAP3K15; MYOC; OBSCN; ROBO1; TRIO; CPAMD8; ERN1; NFRKB; PSMA4; SVEP1; SYNE2; ADCK3; EXOC3L1; EXOC4; PLCG1; PTPN1; TRIP11; HERC2; LRCH1; ARNT; FAM171A2; SERPINF1; NEO1; RYR2; VCL; GAPDH; DCTN1; DST; SORL1; TNC; BCL11A; BEND3; GPLD1; ITGB4; RFX7; SPEG; MYO1E; PCDHB15; PHACTR4; SACS; TLN2; TFRC; USO1; ZC3H11A; DACT1; H2AFX; SPAG17; VAMP1; PI4KA; COL1A1…
Urinary bladder	113	7054	53.0516	1.44631	7.26332e-07	0.000615929	5.65073e-06	2.24368e-05	CYSLTR1; DNM1; DYNC1H1; FAM189A1; HTT; ITSN2; JAG1; LMLN; LRP6; MAP3K15; MYOC; OBSCN; ROBO1; TRIO; UBR5; CPAMD8; ERN1; NFRKB; PSMA4; SVEP1; SYNE2; ADCK3; EXOC3L1; EXOC4; PLCG1; PTPN1; SHANK2; TRIP11; USP8; HERC2; ARNT; COL4A1; FAM171A2; SERPINF1; KIF24; NEO1; RYR2; VCL; XIRP1; GAPDH; DCTN1; DST; SORL1; MXRA5; TNC; BCL11A; GPLD1; ITGB4; RFX7; ZSWIM5; SPEG; MYO1E; PCDHB15; PHACTR4; SACS; SASS6; TLN…
K-562	37	2513	17.3709	1.32955	0.0421445	1	0.140703	0.558676	DYNC1H1; HTT; UBR5; PSMA4; ADCK3; EXOC4; HNRNPUL1; OSBP; PLCG1; TGFBR2; HERC2; VCL; GAPDH; DCTN1; ACTBL2; ACTA2; MAP4; SPEG; TLN2; TFRC; DNM2; EPPK1; USO1; ZC3H11A; H2AFX; TRRAP; PI4KA; COL16A1; UGP2; NUP155; HSPG2; ACACA; TRIM33; MKI67; CEP192; SON; ACTB;
Salivary glands	101	6607	47.4178	1.38019	5.19246e-05	0.044032	0.000291603	0.00115784	DNM1; DYNC1H1; FAM189A1; HTT; ITSN2; JAG1; LMLN; LRP6; MAP3K15; MYOC; OBSCN; ROBO1; TRIO; UBR5; CPAMD8; ERN1; NFRKB; PSMA4; SVEP1; SYNE2; ADCK3; EXOC3L1; EXOC4; PLCG1; PTPN1; TRIP11; HERC2; LRCH1; ARNT; FAM171A2; KIF24; NEO1; RYR2; VCL; XIRP2; GAPDH; DCTN1; DST; SORL1; TNC; BCL11A; BEND3; GPLD1; ITGA3; RFX7; PCDHB15; PHACTR4; SACS; TLN2; EPPK1; USO1; ZC3H11A; DACT1; H2AFX; SPAG17; VAMP1; PI4KA; C…
Testis	161	10269	75.5869	1.41548	1.58733e-11	1.34605e-08	2.03947e-10	8.09794e-10	CYSLTR1; DNM1; DYNC1H1; FAM189A1; HTT; ITSN2; JAG1; LMLN; LRP6; MAP3K15; MYOC; OBSCN; ROBO1; TANGO6; TRIO; UBR5; ZSWIM8; COL27A1; CPAMD8; ERN1; GPATCH8; NFRKB; PSMA4; SVEP1; SYNE2; ADCK3; EXOC3L1; EXOC4; HNRNPUL1; KIAA1468; OSBP; PLCG1; PTPN1; SHANK2; TRIP11; USP8; HERC2; LRCH1; ARNT; COL4A1; COL4A2; FAM171A2; SERPINF1; KIF24; MED13L; NEO1; RYR2; SLC25A39; VCL; GAPDH; DCTN1; DST; SORL1; MXRA5; TN…
MDA231	9	336	4.22535	2.42076	0.0128547	1	0.0488826	0.194094	PSMA4; VCL; GAPDH; ITGA3; TFRC; UGP2; COL5A1; ACTB; FN1;
Urothelial cancer	126	7521	59.1549	1.51255	2.22981e-09	1.89088e-06	2.45568e-08	9.75055e-08	CYSLTR1; DNM1; DYNC1H1; FAM189A1; HTT; JAG1; LMLN; LRP6; MAP3K15; MYOC; OBSCN; ROBO1; TRIO; UBR5; CPAMD8; ERN1; NFRKB; PSMA4; SVEP1; SYNE2; ADCK3; EXOC3L1; EXOC4; PLCG1; PTPN1; SHANK2; TRIP11; USP8; HERC2; LRCH1; ARNT; COL4A1; FAM171A2; SERPINF1; KIF24; NEO1; RYR2; VCL; XIRP1; GAPDH; DCTN1; DST; SORL1; MXRA5; TNC; BCL11A; BEND3; GPLD1; ITGB4; RFX7; ZSWIM5; MYO1E; PCDHB15; PHACTR4; SACS; SASS6; TL…
R	24	1948	11.2676	1.11271	0.321708	1	0.768474	1	DYNC1H1; ROBO1; UBR5; PSMA4; EXOC4; OSBP; PTPN1; USP8; POLR3A; VCL; XIRP1; GAPDH; DCTN1; ACTBL2; ACTA2; MAP4; DNM2; UGP2; ACACA; MKI67; SON; ACTB; GSN; HBB;
Soft tissue	121	6969	56.8075	1.56758	6.67925e-10	5.66401e-07	7.65406e-09	3.03913e-08	DNM1; DYNC1H1; FAM189A1; HTT; JAG1; LMLN; LRP6; MAP3K15; OBSCN; ROBO1; TRIO; CPAMD8; ERN1; NFRKB; PSMA4; SVEP1; SYNE2; ADCK3; EXOC3L1; EXOC4; PLCG1; PTPN1; SHANK2; TRIP11; USP8; HERC2; LRCH1; ARNT; COL4A1; COL4A2; FAM171A2; SERPINF1; KIF24; NEO1; RYR2; VCL; XIRP1; GAPDH; DCTN1; DST; SORL1; MXRA5; TNC; BCL11A; BEND3; GPLD1; ITGB4; RFX7; ZSWIM5; SPEG; MYO1E; PCDHB15; PHACTR4; SACS; SASS6; TLN2; TFR…
Testis cancer	124	7248	58.216	1.54461	8.38727e-10	7.11241e-07	9.48321e-09	3.76541e-08	CYSLTR1; DNM1; DYNC1H1; FAM189A1; HTT; JAG1; LMLN; LRP6; MAP3K15; OBSCN; ROBO1; TRIO; UBR5; CPAMD8; ERN1; NFRKB; PSMA4; SVEP1; SYNE2; ADCK3; EXOC3L1; EXOC4; PLCG1; PTPN1; SHANK2; TRIP11; USP8; HERC2; LRCH1; ARNT; COL4A1; COL4A2; FAM171A2; SERPINF1; KIF24; NEO1; RYR2; VCL; XIRP1; GAPDH; DCTN1; DST; SORL1; MXRA5; TNC; BCL11A; BEND3; GPLD1; ITGB4; RFX7; ZSWIM5; SPEG; MYO1E; PCDHB15; PHACTR4; SACS; S…
Neutrophil	79	2031	37.0892	3.51196	6.94985e-25	5.89348e-22	2.03223e-23	8.0692e-23	DYNC1H1; GPATCH8; PRRC2B; PSMA4; HNRNPUL1; SERPINF1; NEO1; VCL; GAPDH; DCTN1; GPLD1; ITGA3; ACTBL2; ACTA2; ITGB4; MAP4; MYO1E; TFRC; DNM2; ZC3H11A; H2AFX; LCAT; TRRAP; AGT; BCOR; HGFAC; UGP2; NUP155; HSPG2; COMP; COL5A1; IGFALS; TRIM33; CLU; PCLO; CPN2; MKI67; KNG1; APOA1; FGA; C1QA; ORM1; C8G; SON; ACTB; VWF; FCGBP; F13B; SERPINC1; AHSG; C5; APOH; HRG; GSN; ITIH3; RBP4; SERPING1; PLG; VTN; APOA2…
CD8	79	3327	37.0892	2.14391	3.54029e-12	3.00217e-09	4.76534e-11	1.89213e-10	DYNC1H1; UBR5; PSMA4; SYNE2; HNRNPUL1; OSBP; PTPN1; TRIP11; FGD3; SERPINF1; VCL; GAPDH; DCTN1; GPLD1; MYCBP2; ACTBL2; ACTA2; MAP4; MYO1E; DNM2; EPPK1; ZC3H11A; H2AFX; PI4KA; AGT; COL16A1; HGFAC; UGP2; NUP155; ACACA; IGFALS; RREB1; TRIM33; CLU; COL18A1; CPN2; MKI67; KNG1; ACTA1; APOA1; FGA; C1QA; ORM1; C8G; SON; ACTB; VWF; F13B; SERPINC1; AHSG; CD5L; C5; APOH; HRG; GSN; ITIH3; RBP4; SERPING1; PLG;…
Stomach cancer	121	7399	56.8075	1.47648	3.9625e-08	3.3602e-05	3.65239e-07	1.45022e-06	CYSLTR1; DNM1; DYNC1H1; FAM189A1; HTT; JAG1; LMLN; LRP6; MAP3K15; MYOC; OBSCN; ROBO1; TRIO; UBR5; CPAMD8; ERN1; NFRKB; PSMA4; SVEP1; SYNE2; ADCK3; EXOC3L1; EXOC4; PLCG1; PTPN1; SHANK2; TRIP11; USP8; HERC2; LRCH1; ARNT; COL4A1; COL4A2; FAM171A2; SERPINF1; KIF24; NEO1; RYR2; VCL; XIRP1; XIRP2; GAPDH; DCTN1; DST; SORL1; MXRA5; TNC; BCL11A; BEND3; GPLD1; ITGB4; RFX7; ZSWIM5; MYO1E; PCDHB15; PHACTR4; …
Skin cancer	112	7029	52.5822	1.43861	1.18078e-06	0.0010013	9.02072e-06	3.58177e-05	CYSLTR1; DNM1; DYNC1H1; FAM189A1; HTT; JAG1; LMLN; LRP6; MAP3K15; OBSCN; ROBO1; TRIO; UBR5; CPAMD8; ERN1; NFRKB; PSMA4; SVEP1; SYNE2; ADCK3; EXOC3L1; EXOC4; PLCG1; PTPN1; SHANK2; TRIP11; USP8; HERC2; ARNT; COL4A1; SERPINF1; NEO1; RYR2; VCL; XIRP2; GAPDH; DCTN1; DST; SORL1; MXRA5; TNC; BCL11A; BEND3; GPLD1; ACTA2; ITGB4; RFX7; ZSWIM5; SPEG; MYO1E; PCDHB15; PHACTR4; SACS; SASS6; TLN2; TFRC; USO1; Z…
Adrenal glands	117	7554	54.9296	1.39838	2.45142e-06	0.00207881	1.7469e-05	6.93623e-05	DNM1; DYNC1H1; FAM189A1; HTT; ITSN2; JAG1; LMLN; LRP6; MYOC; OBSCN; ROBO1; TRIO; UBR5; CPAMD8; ERN1; NFRKB; PSMA4; SVEP1; SYNE2; ADCK3; EXOC3L1; EXOC4; PLCG1; PTPN1; TRIP11; USP8; HERC2; LRCH1; ARNT; FAM171A2; SERPINF1; KIF24; NEO1; RYR2; VCL; XIRP1; XIRP2; GAPDH; DCTN1; DST; SORL1; MXRA5; TNC; BCL11A; BEND3; GPLD1; ITGB4; RFX7; ZSWIM5; SPEG; MYO1E; PCDHB15; PHACTR4; SACS; TLN2; TFRC; EPPK1; USO1…
TOV112D	28	1276	13.1455	1.9817	0.000414754	0.351711	0.00204483	0.00811922	DYNC1H1; ROBO1; COL4A1; COL4A2; SERPINF1; NEO1; VCL; GAPDH; DCTN1; TNC; ACTBL2; MAP4; TFRC; DNM2; USO1; COL1A1; HSPG2; COMP; CLU; COL18A1; MKI67; ACTA1; SON; ACTB; GSN; VTN; ALB; HBB;
LNCaP	28	1455	13.1455	1.73791	0.0029723	1	0.0132658	0.0526734	JAG1; ROBO1; GPATCH8; PSMA4; SYNE2; NEO1; VCL; GAPDH; NOTCH2; ACTBL2; ACTA2; MAP4; TFRC; EPPK1; USO1; H2AFX; HSPG2; COMP; CLU; COL18A1; ACTA1; ACTB; FCGBP; C5; FN1; SERPIND1; F5; TTR;
Corpus, uterine	118	6997	55.3991	1.5226	1.05862e-08	8.97709e-06	1.12214e-07	4.45556e-07	DNM1; DYNC1H1; FAM189A1; HTT; JAG1; LMLN; LRP6; MAP3K15; MYOC; OBSCN; ROBO1; TRIO; UBR5; CPAMD8; ERN1; NFRKB; PSMA4; SYNE2; ADCK3; EXOC3L1; EXOC4; PLCG1; PTPN1; SHANK2; TRIP11; USP8; HERC2; LRCH1; ARNT; COL4A1; COL4A2; FAM171A2; SERPINF1; KIF24; NEO1; RYR2; VCL; XIRP2; GAPDH; DCTN1; DST; SORL1; MXRA5; TNC; BCL11A; BEND3; GPLD1; ACTA2; ITGB4; RFX7; ZSWIM5; SPEG; PCDHB15; PHACTR4; SACS; SASS6; TLN2…
Appendix	108	7004	50.7042	1.39218	1.29879e-05	0.0110138	8.28103e-05	0.000328807	CYSLTR1; DNM1; DYNC1H1; FAM189A1; HTT; JAG1; LMLN; LRP6; MAP3K15; MYOC; OBSCN; ROBO1; TRIO; UBR5; CPAMD8; ERN1; NFRKB; PSMA4; SVEP1; SYNE2; ADCK3; EXOC3L1; EXOC4; PLCG1; PTPN1; SHANK2; TRIP11; USP8; HERC2; LRCH1; ARNT; COL4A1; FAM171A2; SERPINF1; NEO1; RYR2; VCL; XIRP1; GAPDH; DCTN1; DST; SORL1; MXRA5; BCL11A; BEND3; GPLD1; ITGB4; RFX7; ZSWIM5; MYO1E; PCDHB15; PHACTR4; SACS; TLN2; TFRC; EPPK1; US…
Erythrocytes	22	1539	10.3286	1.29109	0.130501	1	0.35356	1	HTT; PPP4R1; PSMA4; VCL; GAPDH; DCTN1; PHACTR4; TLN2; DNM2; EPPK1; USO1; UGP2; UBR1; ACTA1; APOA1; FGA; DNAJC13; ACTB; A2ML1; GSN; ALB; HBB;
HTB75	28	1277	13.1455	1.98015	0.000419948	0.356116	0.00205847	0.00817338	DYNC1H1; SVEP1; HNRNPUL1; VCL; GAPDH; MXRA5; TNC; ITGA3; ACTBL2; MAP4; TFRC; USO1; H2AFX; HSPG2; COL5A1; CLU; COL18A1; MKI67; ACTA1; ACTB; GPX3; GSN; RBP4; SERPING1; VTN; FN1; ALB; C4B;
Smooth muscle cells	88	5124	41.3146	1.55061	2.1796e-06	0.0018483	1.57974e-05	6.27254e-05	DNM1; DYNC1H1; FAM189A1; HTT; JAG1; LMLN; LRP6; MAP3K15; ROBO1; TRIO; CPAMD8; ERN1; NFRKB; SVEP1; EXOC3L1; EXOC4; PLCG1; PTPN1; TRIP11; LRCH1; ARNT; COL4A1; COL4A2; FAM171A2; NEO1; SLC25A39; VCL; GAPDH; DCTN1; DST; SORL1; TNC; BCL11A; BEND3; GPLD1; ACTA2; RFX7; ZSWIM5; SPEG; PCDHB15; PHACTR4; SACS; SASS6; TLN2; TFRC; ZC3H11A; H2AFX; VAMP1; COL1A1; GHDC; AGT; KAT2B; COL16A1; HGFAC; HSPG2; COL5A1; …
Gastric juice	21	243	9.85915	7.80515	3.71843e-13	3.15323e-10	5.4366e-12	2.15866e-11	GAPDH; ACTBL2; CLU; APOA1; FGA; ORM1; A2ML1; FCGBP; HRG; GSN; PLG; VTN; APOA2; FN1; FGG; ALB; FGB; C4B; JCHAIN; HBB; CFH;
Urine	90	3267	42.2535	2.48725	2.64318e-18	2.24142e-15	5.33671e-17	2.119e-16	DYNC1H1; ITSN2; MYOC; OBSCN; CPAMD8; PRRC2B; PSMA4; HNRNPUL1; TRIP11; COL4A1; COL4A2; SERPINF1; MED13L; NEO1; RYR2; VCL; GAPDH; NOTCH2; SORL1; MXRA5; TNC; ITGA3; MYCBP2; ACTBL2; ACTA2; TLN2; DNM2; EPPK1; H2AFX; LCAT; COL1A1; AGT; COL16A1; HGFAC; UGP2; HSPG2; COMP; ADIPOQ; IGFALS; RREB1; CLU; COL18A1; MAN1A1; COL3A1; CPN2; KNG1; ACTA1; APOA1; FGA; ORM1; C8G; DNAJC13; ACTB; A2ML1; VWF; FCGBP; SERPI…
Heart	93	5507	43.662	1.52473	1.87209e-06	0.00158754	1.36857e-05	5.43403e-05	CYSLTR1; DNM1; DYNC1H1; ITSN2; JAG1; LRP6; MAP3K15; MYOC; OBSCN; ROBO1; TANGO6; TRIO; UBR5; ZSWIM8; COL27A1; ERN1; GPATCH8; PPP4R1; SVEP1; SYNE2; EXOC4; KIAA1468; OSBP; PLCG1; TRIP11; HERC2; LRCH1; COL4A1; SERPINF1; MED13L; NEO1; RYR2; SLC25A39; VCL; GAPDH; DST; NOTCH2; SORL1; TNC; BCL11A; MYCBP2; ZSWIM5; GON4L; SPEG; HYDIN; TLN2; DNM2; EPPK1; ZC3H11A; DACT1; LCAT; PI4KA; AGT; KAT2B; BCOR; UGP2; …
Amygdala	30	1204	14.0845	2.25017	2.60728e-05	0.0221097	0.000153986	0.000611416	ITSN2; OBSCN; TANGO6; UBR5; COL27A1; SYNE2; EXOC4; KIAA1468; SHANK2; LRCH1; SERPINF1; MED13L; SORL1; BCL11A; BEND3; ZSWIM5; GON4L; SPEG; HYDIN; EPPK1; LCAT; PI4KA; BCOR; ARFGEF1; NBEA; TRIM33; MAML3; HR; CEP192; SON;
Red blood cells	2	166	0.938967	1.09305	0.550997	1	1	1	GAPDH; HBB;
Thyroid gland	109	7306	51.1737	1.34699	5.70589e-05	0.048386	0.000314195	0.00124754	DNM1; DYNC1H1; FAM189A1; HTT; ITSN2; JAG1; LMLN; LRP6; MAP3K15; MYOC; OBSCN; ROBO1; TRIO; UBR5; CPAMD8; ERN1; NFRKB; PSMA4; SVEP1; SYNE2; ADCK3; EXOC3L1; EXOC4; PLCG1; PTPN1; SHANK2; TRIP11; HERC2; LRCH1; ARNT; COL4A1; FAM171A2; SERPINF1; KIF24; NEO1; RYR2; VCL; GAPDH; DCTN1; DST; SORL1; TNC; BCL11A; BEND3; GPLD1; ITGB4; RFX7; MYO1E; PCDHB15; PHACTR4; SACS; SASS6; TLN2; TFRC; EPPK1; USO1; ZC3H11A…
H460	17	736	7.98122	2.08641	0.00350983	1	0.0154214	0.0612323	DYNC1H1; COL8A1; COL4A1; COL4A2; VCL; GAPDH; TFRC; HSPG2; COL5A1; COL4A6; CLU; MKI67; ACTA1; GPX3; GSN; FN1; CFH;
Heart muscle	98	6191	46.0094	1.42918	1.63157e-05	0.0138357	0.000102487	0.000406934	DNM1; DYNC1H1; FAM189A1; HTT; JAG1; LMLN; LRP6; MAP3K15; OBSCN; ROBO1; CPAMD8; ERN1; NFRKB; PSMA4; SVEP1; ADCK3; EXOC3L1; EXOC4; PLCG1; PTPN1; COL4A1; COL4A2; FAM171A2; SERPINF1; NEO1; RYR2; SLC25A39; VCL; XIRP1; XIRP2; GAPDH; DCTN1; DST; SORL1; BCL11A; BEND3; GPLD1; ITGB4; ZSWIM5; SPEG; MYO1E; PCDHB15; PHACTR4; SACS; TLN2; TFRC; USO1; ZC3H11A; DACT1; H2AFX; SPAG17; PI4KA; COL1A1; GHDC; KAT2B; HS…
B Cell	51	2254	23.9437	2.04305	4.18862e-07	0.000355195	3.35089e-06	1.33051e-05	DYNC1H1; PSMA4; SYNE2; HNRNPUL1; PLCG1; PTPN1; TGFBR2; VCL; GAPDH; DCTN1; BCL11A; ITGA3; MYCBP2; ACTBL2; ACTA2; MAP4; DNM2; EPPK1; H2AFX; AGT; UGP2; NUP155; MKI67; KNG1; ACTA1; APOA1; FGA; ORM1; ACTB; VWF; F13B; SERPINC1; AHSG; C5; APOH; HRG; GSN; RBP4; PLG; VTN; C7; FN1; FGG; ALB; FGB; APOB; IGLL1; JCHAIN; HBB; C8B; CFH;
Spinal cord	30	1465	14.0845	1.84929	0.00079765	0.676407	0.00377881	0.0150042	ITSN2; OBSCN; TANGO6; UBR5; COL27A1; GRIN3B; SYNE2; EXOC4; KIAA1468; SHANK2; LRCH1; SERPINF1; MED13L; SORL1; BCL11A; ZSWIM5; GON4L; MAP4; SPEG; HYDIN; EPPK1; LCAT; BCOR; ARFGEF1; NBEA; TRIM33; MAML3; HR; CEP192; SON;
Malignant glioma	113	7169	53.0516	1.42311	1.81227e-06	0.00153681	1.33635e-05	5.30613e-05	CYSLTR1; DNM1; DYNC1H1; FAM189A1; HTT; JAG1; LMLN; LRP6; MAP3K15; OBSCN; ROBO1; TRIO; UBR5; CPAMD8; ERN1; NFRKB; PSMA4; SVEP1; SYNE2; ADCK3; EXOC3L1; EXOC4; PLCG1; PTPN1; SHANK2; TRIP11; USP8; HERC2; LRCH1; ARNT; COL4A1; COL4A2; SERPINF1; KIF24; NEO1; RYR2; VCL; XIRP1; XIRP2; GAPDH; DCTN1; DST; SORL1; MXRA5; TNC; BCL11A; BEND3; GPLD1; ITGB4; RFX7; ZSWIM5; MYO1E; PCDHB15; PHACTR4; SACS; SASS6; TLN…
Cervical cancer	121	7426	56.8075	1.47111	5.02899e-08	4.26458e-05	4.49994e-07	1.78675e-06	CYSLTR1; DNM1; DYNC1H1; FAM189A1; HTT; JAG1; LMLN; LRP6; MAP3K15; MYOC; OBSCN; ROBO1; TRIO; UBR5; CPAMD8; ERN1; NFRKB; PSMA4; SVEP1; SYNE2; ADCK3; EXOC3L1; EXOC4; PLCG1; PTPN1; SHANK2; TRIP11; USP8; HERC2; LRCH1; ARNT; COL4A1; COL4A2; FAM171A2; SERPINF1; KIF24; NEO1; RYR2; VCL; XIRP1; XIRP2; GAPDH; DCTN1; SORL1; MXRA5; TNC; BCL11A; BEND3; GPLD1; ITGB4; RFX7; ZSWIM5; SPEG; MYO1E; PCDHB15; PHACTR4;…
Malignant melanoma	122	7459	57.277	1.47671	3.12841e-08	2.6529e-05	2.91545e-07	1.15761e-06	CYSLTR1; DYNC1H1; FAM189A1; HTT; JAG1; LMLN; LRP6; MAP3K15; MYOC; OBSCN; ROBO1; TRIO; UBR5; CPAMD8; ERN1; NFRKB; PSMA4; SVEP1; SYNE2; ADCK3; EXOC3L1; EXOC4; PLCG1; PTPN1; SHANK2; TRIP11; USP8; HERC2; LRCH1; ARNT; COL4A1; COL4A2; FAM171A2; SERPINF1; KIF24; NEO1; RYR2; VCL; XIRP1; GAPDH; DCTN1; DST; SORL1; MXRA5; TNC; BCL11A; BEND3; GPLD1; ITGB4; RFX7; ZSWIM5; SPEG; MYO1E; PCDHB15; PHACTR4; SACS; S…
Oesophagus	20	921	9.38967	1.96138	0.00320832	1	0.0141701	0.0562639	DNM1; ITSN2; LRP6; MAP3K15; SYNE2; PLCG1; TRIP11; ARNT; VCL; TFRC; KAT2B; COL5A1; MKI67; C1QA; THRB; APOH; C7; FN1; FGB; TTR;
Embryonal carcinoma cells	19	1232	8.92019	1.39299	0.0903745	1	0.264268	1	DYNC1H1; JAG1; LRP6; ROBO1; EXOC4; USP8; HERC2; NEO1; GAPDH; NOTCH2; SORL1; ACTBL2; ACTA2; TFRC; USO1; HSPG2; COL18A1; ACTB; ALB;
ES2	84	3527	39.4366	2.15032	3.87482e-13	3.28585e-10	5.56923e-12	2.21132e-11	DNM1; DYNC1H1; HTT; OBSCN; TRIO; GRIN3B; PPP4R1; PSMA4; SYNE2; COL24A1; EXOC4; HNRNPUL1; OSBP; PTPN1; TRIP11; USP8; HERC2; COL4A2; SERPINF1; NEO1; RYR2; VCL; GAPDH; DCTN1; DST; MRPS31; NOTCH2; TNC; ITGA3; ACTBL2; ITGB4; MAP4; MYO1E; TFRC; DNM2; EPPK1; USO1; ZC3H11A; H2AFX; COL1A1; AGT; HGFAC; UGP2; NUP155; HSPG2; ARFGEF1; ACACA; IGFALS; RREB1; TRIM33; CLU; COL18A1; PCLO; COL3A1; MKI67; KNG1; COL2…
Ovary	163	8592	76.5258	1.71277	1.74174e-21	1.47699e-18	4.3441e-20	1.72487e-19	COL10A1; DNM1; DYNC1H1; FAM189A1; HTT; ITSN2; JAG1; LMLN; LRP6; MAP3K15; MYOC; OBSCN; ROBO1; TANGO6; TRIO; UBR5; ZSWIM8; COL27A1; CPAMD8; ERN1; GPATCH8; NFRKB; PPP4R1; PRRC2B; PSMA4; SYNE2; ADCK3; EXOC3L1; EXOC4; KIAA1468; OSBP; PLCG1; PTPN1; SHANK2; TRIP11; USP8; HERC2; LRCH1; COL8A1; ARNT; COL4A1; COL4A2; SERPINF1; MED13L; NEO1; RYR2; VCL; GAPDH; DCTN1; DST; SORL1; MXRA5; TNC; BCL11A; BEND3; GP…
Liver cancer	130	7697	61.0329	1.52487	4.0846e-10	3.46374e-07	4.81076e-09	1.91016e-08	CYSLTR1; DNM1; DYNC1H1; FAM189A1; HTT; JAG1; LMLN; LRP6; MAP3K15; MYOC; OBSCN; ROBO1; TRIO; UBR5; CPAMD8; ERN1; NFRKB; PSMA4; SVEP1; SYNE2; ADCK3; EXOC3L1; EXOC4; PLCG1; PTPN1; SHANK2; TRIP11; USP8; HERC2; LRCH1; ARNT; COL4A1; FAM171A2; SERPINF1; KIF24; NEO1; RYR2; VCL; XIRP1; XIRP2; GAPDH; DCTN1; DST; SORL1; MXRA5; TNC; BCL11A; BEND3; GPLD1; ITGB4; RFX7; ZSWIM5; SPEG; MYO1E; PCDHB15; PHACTR4; SA…
Dendritic cells	25	1954	11.7371	1.15549	0.251902	1	0.628274	1	DYNC1H1; PPP4R1; PSMA4; EXOC3L1; HNRNPUL1; USP8; SERPINF1; VCL; GAPDH; DCTN1; ITGA3; ACTBL2; MAP4; MYO1E; TFRC; DNM2; USO1; UGP2; C1QA; ORM1; ACTB; SERPINC1; GSN; SERPING1; FN1;
OVCAR3	72	3714	33.8028	1.75037	3.73932e-07	0.000317095	3.01995e-06	1.1991e-05	DYNC1H1; JAG1; ROBO1; PSMA4; HNRNPUL1; OSBP; PTPN1; TRIP11; COL4A2; SERPINF1; RYR2; VCL; GAPDH; DCTN1; MRPS31; NOTCH2; SORL1; TNC; ITGA3; ACTBL2; ITGB4; PCYOX1L; MAP4; PHACTR4; SASS6; TLN2; TFRC; DNM2; EPPK1; USO1; ZC3H11A; H2AFX; SPAG17; COL1A1; AGT; HGFAC; UGP2; HSPG2; COMP; ACACA; FZD8; CLU; COL18A1; MKI67; KNG1; ACTA1; COL2A1; APOA1; FGA; ORM1; C8G; ACTB; SERPINC1; AHSG; GSN; RBP4; SERPING1; …
Huh7	49	2976	23.0047	1.48672	0.00237561	1	0.0107155	0.042547	HTT; LMLN; LRP6; MYOC; UBR5; PSMA4; SYNE2; ADCK3; HNRNPUL1; OSBP; TRIP11; HERC2; CWH43; POLR3A; RYR2; VCL; GAPDH; DCTN1; DST; SORL1; MXRA5; MYCBP2; ACTBL2; ACTA2; TLN2; DNM2; EPPK1; USO1; DACT1; BCOR; HSPG2; ACACA; FZD8; NBEA; TRIM33; CLU; SSPO; MKI67; C1QA; ACTB; FCGBP; AHSG; APOH; RBP4; PLG; APOA2; C7; ALB; TTR;
Serum	158	7685	74.1784	1.85618	2.33643e-24	1.9813e-21	6.60432e-23	2.62231e-22	COL10A1; CYSLTR1; DYNC1H1; HTT; ITSN2; JAG1; LMLN; LRP6; MYOC; ROBO1; TRIO; UBR5; CPAMD8; GPATCH8; GRIN3B; PPP4R1; PRRC2B; PSMA4; SYNE2; COL24A1; EXOC4; HNRNPUL1; OSBP; PLCG1; PTPN1; TGFBR2; TRIP11; USP8; HERC2; COL8A1; ARNT; COL4A1; COL4A2; FGD3; SERPINF1; NEO1; POLR3A; RYR2; VCL; XIRP2; GAPDH; DCTN1; DST; MRPS31; NOTCH2; PATL1; SORL1; MXRA5; TNC; GPLD1; ITGA3; MYCBP2; PCDHB2; PCDHGA2; ACTBL2; A…
Lens	14	1037	6.57277	1.21965	0.260425	1	0.647626	1	DYNC1H1; PSMA4; PTPN1; VCL; GAPDH; DCTN1; ACTA2; MAP4; UGP2; ACACA; ACTB; GPX3; ALB; JCHAIN;
Breast	107	6413	50.2347	1.50641	2.33616e-07	0.000198107	1.98107e-06	7.86604e-06	DNM1; DYNC1H1; FAM189A1; HTT; JAG1; LMLN; LRP6; MAP3K15; MYOC; OBSCN; ROBO1; TRIO; CPAMD8; ERN1; NFRKB; PSMA4; SVEP1; SYNE2; ADCK3; EXOC3L1; EXOC4; PLCG1; PTPN1; SHANK2; TRIP11; USP8; HERC2; LRCH1; ARNT; FAM171A2; SERPINF1; KIF24; NEO1; RYR2; VCL; XIRP2; GAPDH; DCTN1; DST; SORL1; TNC; BCL11A; BEND3; GPLD1; ITGB4; RFX7; SPEG; PCDHB15; PHACTR4; SACS; SASS6; TLN2; TFRC; USO1; ZC3H11A; DACT1; H2AFX; …
Hair	16	817	7.51174	1.76906	0.0198773	1	0.0729695	0.289733	DYNC1H1; ITSN2; PSMA4; VCL; XIRP2; GAPDH; ACTBL2; ACTA2; DNM2; EPPK1; H2AFX; UGP2; COMP; ACTB; APOH; ALB;
H520	23	843	10.7981	2.46413	6.44921e-05	0.0546893	0.000350573	0.00139199	DYNC1H1; JAG1; ROBO1; PSMA4; SERPINF1; NEO1; VCL; GAPDH; SORL1; ACTBL2; MAP4; TFRC; DNM2; MAN1A1; MKI67; ACTA1; ACTB; GPX3; GSN; PCDH17; FN1; ALB; HBB;
Nipple aspirate fluid	52	754	24.4131	6.22715	5.70438e-27	4.83731e-24	1.7916e-25	7.11373e-25	JAG1; SERPINF1; VCL; GAPDH; NOTCH2; TNC; COL1A1; AGT; HSPG2; FZD8; IGFALS; CLU; FETUB; MAN1A1; CPN2; KNG1; ACTA1; APOA1; FGA; ORM1; ACTB; VWF; FCGBP; SERPINC1; AHSG; CD5L; C5; APOH; HRG; GSN; ITIH3; RBP4; SERPING1; PLG; VTN; APOA2; C6; SERPINA4; C7; FN1; FGG; ALB; FGB; C4B; SERPIND1; ITIH2; APOB; C8A; TTR; JCHAIN; HBB; CFH;
Uterus	12	917	5.6338	1.18236	0.318209	1	0.762263	1	ITSN2; UBR5; SYNE2; OSBP; RYR2; SLC25A39; VCL; ITGA3; SACS; EPPK1; BCOR; ACTB;
Tracheobronchial cells	2	47	0.938967	3.85998	0.0954925	1	0.273573	1	GAPDH; ACTB;
T24	5	123	2.34742	3.67686	0.0119843	1	0.0459851	0.182589	VCL; COL18A1; COL5A2; ACTB; FN1;
CPE_SCX_fractionated	29	2331	13.615	1.12353	0.279763	1	0.689647	1	DYNC1H1; PPP4R1; PSMA4; HNRNPUL1; KIAA1468; OSBP; PTPN1; COL4A1; POLR3A; VCL; GAPDH; DCTN1; DST; ITGA3; MYCBP2; ITGB4; MAP4; DNM2; TRRAP; PI4KA; NUP155; HSPG2; ACACA; UBR1; DNAJC13; ACTB; A2ML1; GSN; ALB;
CRC	96	4247	45.0704	2.04086	6.06515e-14	5.14325e-11	9.92115e-13	3.9393e-12	DNM1; DYNC1H1; HTT; JAG1; LRP6; OBSCN; ROBO1; TRIO; UBR5; COL27A1; PSMA4; SYNE2; ADCK3; KIAA1468; OSBP; PLCG1; PTPN1; TRIP11; HERC2; COL4A2; SERPINF1; NEO1; POLR3A; SLC25A39; VCL; GAPDH; DCTN1; DST; MRPS31; NOTCH2; SORL1; TNC; ITGA3; MYCBP2; ACTBL2; ACTA2; ITGB4; MAP4; SPEG; MYO1E; TLN2; TFRC; DNM2; EPPK1; USO1; ZC3H11A; H2AFX; VAMP1; COL1A1; AGT; HGFAC; UGP2; NUP155; HSPG2; COL5A1; ARFGEF1; COL4…
Preadipocytes	30	510	14.0845	5.31211	7.69401e-14	6.52452e-11	1.20824e-12	4.79746e-12	PSMA4; COL8A1; COL4A2; SERPINF1; VCL; GAPDH; MAP4; COL1A1; AGT; UGP2; HSPG2; COMP; COL5A1; ADIPOQ; CLU; COL18A1; COL5A2; MAN1A1; COL3A1; COL2A1; GPX3; GSN; RBP4; SERPING1; C7; FN1; ALB; ITIH2; APOB; CFH;
Fetal hepatocytes	74	3784	34.7418	1.7657	1.62202e-07	0.000137548	1.40355e-06	5.57293e-06	HTT; LMLN; MYOC; OBSCN; TANGO6; UBR5; ZSWIM8; CPAMD8; GRIN3B; PSMA4; SVEP1; SYNE2; HNRNPUL1; PLCG1; PTPN1; SHANK2; TGFBR2; TRIP11; HERC2; COL4A2; FGD3; NEO1; POLR3A; VCL; GAPDH; DCTN1; DST; NOTCH2; MXRA5; TNC; ITGA3; MYCBP2; ACTBL2; ACTA2; GON4L; HYDIN; TLN2; EPPK1; USO1; TRRAP; PI4KA; COL1A1; HGFAC; NUP155; HSPG2; COMP; IGFALS; NBEA; MAML3; CLU; COL18A1; COL3A1; MKI67; RAD21L1; KNG1; HR; FGA; OR…
Amniotic fluid	62	566	29.108	9.89047	2.81055e-44	2.38334e-41	3.40478e-42	1.3519e-41	SVEP1; COL4A2; SERPINF1; NEO1; VCL; GAPDH; MXRA5; TNC; COL1A1; AGT; COL16A1; HSPG2; COMP; COL5A1; IGFALS; CLU; FETUB; COL5A2; MAN1A1; COL3A1; CPN2; KNG1; APOA1; FGA; ORM1; C8G; ACTB; A2ML1; FCGBP; F13B; SERPINC1; AHSG; C5; GPX3; APOH; HRG; GSN; SPINK5; ITIH3; RBP4; SERPING1; PLG; VTN; APOA2; APOC3; C6; SERPINA4; C7; FN1; FGG; ALB; FGB; C4B; SERPIND1; ITIH2; APOB; C8A; F5; TTR; HBB; C8B; CFH;
Vulva/anal skin	104	6377	48.8263	1.47244	1.42377e-06	0.00120736	1.06846e-05	4.24243e-05	CYSLTR1; DNM1; DYNC1H1; FAM189A1; HTT; JAG1; LMLN; LRP6; MAP3K15; OBSCN; ROBO1; TRIO; UBR5; CPAMD8; ERN1; NFRKB; PSMA4; SVEP1; SYNE2; ADCK3; EXOC3L1; EXOC4; PLCG1; PTPN1; TRIP11; HERC2; LRCH1; ARNT; NEO1; RYR2; VCL; XIRP2; GAPDH; DST; SORL1; MXRA5; TNC; BCL11A; BEND3; GPLD1; ITGB4; RFX7; ZSWIM5; SPEG; MYO1E; PCDHB15; PHACTR4; SASS6; TLN2; TFRC; USO1; ZC3H11A; H2AFX; SPAG17; PI4KA; COL1A1; GHDC; A…
	44	1183	20.6573	3.35848	8.7076e-13	7.38404e-10	1.2105e-11	4.80641e-11	SVEP1; ADCK3; EXOC4; OSBP; TGFBR2; FGD3; VCL; GAPDH; ITGA3; ITGB4; MAP4; TFRC; DNM2; USO1; H2AFX; PI4KA; COL1A1; AGT; NUP155; HSPG2; CLU; KNG1; APOA1; FGA; C8G; ACTB; VWF; SERPINC1; AHSG; C5; GSN; PLG; VTN; C7; FN1; FGG; ALB; FGB; APOB; C8A; TTR; JCHAIN; C8B; CFH;
HH4	44	2684	20.6573	1.48029	0.0044856	1	0.0194071	0.0770578	UBR5; CPAMD8; GRIN3B; PSMA4; SVEP1; SYNE2; HNRNPUL1; KIAA1468; PTPN1; HERC2; COL8A1; VCL; GAPDH; DCTN1; MRPS31; MXRA5; ITGA3; MYCBP2; ACTBL2; ACTA2; ITGB4; HYDIN; TLN2; DNM2; USO1; DACT1; TRRAP; PI4KA; NUP155; HSPG2; NBEA; CLU; MKI67; KNG1; HR; ACTB; VWF; FCGBP; AHSG; VTN; FN1; ALB; FGB; SMG1;
Ramos	24	1566	11.2676	1.38413	0.0654314	1	0.198874	0.78965	HTT; TANGO6; UBR5; SYNE2; ADCK3; HNRNPUL1; TGFBR2; TRIP11; GAPDH; DCTN1; SORL1; MYCBP2; TFRC; H2AFX; TRRAP; PI4KA; GHDC; NUP155; ARFGEF1; ACACA; CEP192; ACTB; ALB; JCHAIN;
Leukocytes	41	2845	19.2488	1.30132	0.044109	1	0.144979	0.575653	CYSLTR1; DYNC1H1; ITSN2; UBR5; PSMA4; SYNE2; HNRNPUL1; PTPN1; FGD3; SERPINF1; MED13L; VCL; GAPDH; DCTN1; DST; BCL11A; MYCBP2; MAP4; MYO1E; DNM2; EPPK1; PI4KA; AGT; BCOR; UGP2; NBEA; TRIM33; MAML3; MAN1A1; FGA; ORM1; SON; DNAJC13; ACTB; GSN; ADAMTS20; FGG; ALB; FGB; SERPIND1; HBB;
Renal cancer	119	7121	55.8685	1.50876	1.51824e-08	1.28747e-05	1.49705e-07	5.94421e-07	CYSLTR1; DNM1; DYNC1H1; FAM189A1; HTT; JAG1; LMLN; LRP6; MAP3K15; OBSCN; ROBO1; TRIO; CPAMD8; ERN1; NFRKB; PSMA4; SVEP1; SYNE2; ADCK3; EXOC3L1; EXOC4; PLCG1; PTPN1; SHANK2; TRIP11; USP8; HERC2; ARNT; COL4A1; COL4A2; FAM171A2; SERPINF1; KIF24; NEO1; RYR2; VCL; XIRP1; GAPDH; DCTN1; DST; SORL1; MXRA5; TNC; BCL11A; BEND3; GPLD1; ITGB4; RFX7; ZSWIM5; SPEG; MYO1E; PCDHB15; PHACTR4; SACS; SASS6; TLN2; T…
Aorta	19	530	8.92019	3.23801	7.4477e-06	0.00631565	4.89585e-05	0.000194395	ITSN2; UBR5; SYNE2; MED13L; VCL; ACTA2; MAP4; EPPK1; BCOR; HSPG2; CLU; VWF; GSN; SERPING1; SERPINA4; ALB; FGB; TTR; HBB;
Thyroid	26	889	12.2066	2.64127	6.20994e-06	0.00526603	4.11409e-05	0.000163354	DNM1; DYNC1H1; HTT; LRP6; MAP3K15; SYNE2; PLCG1; TRIP11; ARNT; COL4A1; VCL; TNC; DACT1; AGT; KAT2B; COL5A1; COL18A1; ACTB; F13B; THRB; SERPINA4; C7; FN1; FGB; F5; TTR;
hupo46_reference_cam	56	1042	26.2911	4.85259	1.04043e-23	8.82282e-21	2.84607e-22	1.13006e-21	DYNC1H1; PTPN1; SERPINF1; GAPDH; GPLD1; ACTBL2; ACTA2; TFRC; LCAT; AGT; HGFAC; ADIPOQ; IGFALS; CLU; UBR1; CPN2; KNG1; APOA1; FGA; C1QA; ORM1; C8G; ACTB; F13B; SERPINC1; AHSG; CD5L; C5; GPX3; APOH; HRG; GSN; ITIH3; RBP4; SERPING1; PLG; VTN; APOA2; APOC3; SERPINA4; C7; FN1; FGG; ALB; FGB; C4B; SERPIND1; ITIH2; APOB; C8A; F5; TTR; JCHAIN; HBB; C8B; CFH;
Substantia nigra	30	1146	14.0845	2.36405	1.01883e-05	0.00863968	6.54521e-05	0.000259885	ITSN2; OBSCN; TANGO6; UBR5; COL27A1; SYNE2; EXOC4; KIAA1468; SHANK2; LRCH1; SERPINF1; MED13L; SORL1; BCL11A; BEND3; ZSWIM5; GON4L; SPEG; HYDIN; EPPK1; LCAT; PI4KA; BCOR; ARFGEF1; TRIM33; MAML3; HR; CEP192; SON; VTN;
Vagina	91	5307	42.723	1.54817	1.3348e-06	0.00113191	1.01064e-05	4.01284e-05	CYSLTR1; DNM1; DYNC1H1; FAM189A1; HTT; JAG1; LMLN; MAP3K15; OBSCN; ROBO1; UBR5; CPAMD8; ERN1; NFRKB; SVEP1; SYNE2; ADCK3; EXOC3L1; EXOC4; PLCG1; PTPN1; SHANK2; TRIP11; HERC2; ARNT; SERPINF1; NEO1; RYR2; VCL; XIRP2; GAPDH; DST; SORL1; TNC; BCL11A; BEND3; GPLD1; ITGB4; RFX7; ZSWIM5; MYO1E; PCDHB15; PHACTR4; SASS6; TFRC; ZC3H11A; H2AFX; SPAG17; VAMP1; COL1A1; GHDC; AGT; KAT2B; COL16A1; HGFAC; HSPG2;…
Monocytes	13	745	6.10329	1.5765	0.0715718	1	0.21676	0.86067	HNRNPUL1; COL8A1; ITGA3; ACTA2; MYO1E; DNM2; VAMP1; C1QA; ACTB; SERPING1; SERPINA4; FN1; FGB;
MDA-MB-468	11	770	5.16432	1.29083	0.235504	1	0.592603	1	DYNC1H1; SYNE2; HNRNPUL1; VCL; GAPDH; DNM2; EPPK1; UGP2; ACTB; GSN; ALB;
Platelets	63	2168	29.5775	2.62378	2.6167e-13	2.21896e-10	3.89291e-12	1.54572e-11	DNM1; DYNC1H1; ROBO1; PSMA4; OSBP; PTPN1; HERC2; SERPINF1; RYR2; VCL; GAPDH; DCTN1; SORL1; GPLD1; ITGA3; ACTBL2; ACTA2; PCYOX1L; TLN2; USO1; AGT; UGP2; IGFALS; CLU; PCLO; CPN2; MKI67; KNG1; ACTA1; APOA1; FGA; ORM1; C8G; ACTB; VWF; SERPINC1; AHSG; C5; APOH; HRG; GSN; RBP4; SERPING1; PLG; VTN; APOA2; APOC3; C6; SERPINA4; C7; FN1; FGG; ALB; FGB; SMG1; SERPIND1; ITIH2; APOB; F5; TTR; JCHAIN; HBB; CFH;
HL60	16	545	7.51174	2.65196	0.000394045	0.33415	0.00197722	0.00785076	JAG1; PSMA4; TGFBR2; GAPDH; NOTCH2; ACTBL2; ACTA2; TFRC; H2AFX; COL4A6; ACTA1; ACTB; AHSG; PLG; VTN; ALB;
TOV21G	22	904	10.3286	2.19799	0.000462122	0.391879	0.00223931	0.00889141	PSMA4; HNRNPUL1; COL4A1; COL4A2; SERPINF1; NEO1; VCL; GAPDH; TFRC; H2AFX; COL1A1; HSPG2; COMP; CLU; COL18A1; ACTA1; ACTB; GPX3; GSN; VTN; ALB; C4B;
Oral mucosa	97	5861	45.5399	1.49425	2.37829e-06	0.00201679	1.70914e-05	6.78633e-05	CYSLTR1; DNM1; DYNC1H1; FAM189A1; HTT; JAG1; LMLN; LRP6; MAP3K15; OBSCN; ROBO1; TRIO; UBR5; CPAMD8; ERN1; NFRKB; PSMA4; SVEP1; SYNE2; ADCK3; EXOC3L1; EXOC4; PLCG1; PTPN1; SHANK2; TRIP11; HERC2; ARNT; FAM171A2; SERPINF1; KIF24; NEO1; RYR2; VCL; GAPDH; DCTN1; SORL1; TNC; BCL11A; BEND3; GPLD1; ITGB4; RFX7; SPEG; MYO1E; PCDHB15; SACS; TLN2; TFRC; USO1; ZC3H11A; H2AFX; SPAG17; COL1A1; GHDC; KAT2B; HGF…
Esophagus	95	6034	44.6009	1.42149	3.1986e-05	0.0271242	0.000184518	0.000732649	CYSLTR1; DNM1; DYNC1H1; FAM189A1; HTT; JAG1; LMLN; LRP6; MAP3K15; OBSCN; ROBO1; TRIO; UBR5; CPAMD8; ERN1; NFRKB; PSMA4; SVEP1; SYNE2; ADCK3; EXOC3L1; EXOC4; PLCG1; PTPN1; SHANK2; TRIP11; HERC2; ARNT; SERPINF1; NEO1; RYR2; VCL; XIRP2; GAPDH; DCTN1; DST; SORL1; TNC; BCL11A; BEND3; GPLD1; RFX7; SPEG; PCDHB15; PHACTR4; SACS; SASS6; TLN2; TFRC; USO1; ZC3H11A; H2AFX; SPAG17; VAMP1; COL1A1; GHDC; KAT2B;…
Corpus callosum	25	988	11.7371	2.28524	0.000102129	0.0866054	0.000537922	0.00213588	ITSN2; TANGO6; COL27A1; SYNE2; EXOC4; KIAA1468; SHANK2; LRCH1; SERPINF1; MED13L; SORL1; BCL11A; BEND3; ZSWIM5; GON4L; SPEG; HYDIN; LCAT; PI4KA; ARFGEF1; NBEA; TRIM33; MAML3; CEP192; SON;
NB4	13	711	6.10329	1.65189	0.0534916	1	0.169891	0.67457	JAG1; NEO1; GAPDH; ACTBL2; TFRC; ACTB; AHSG; APOH; GSN; PLG; VTN; ALB; FGB;
Mammary gland	15	760	7.04225	1.78296	0.0223552	1	0.0803271	0.318947	ITSN2; SYNE2; NEO1; ITGA3; EPPK1; BCOR; ACACA; CLU; ORM1; ACTB; GPX3; GSN; ADAMTS20; ALB; JCHAIN;
19_proteinag	35	98	16.4319	32.2479	4.98512e-44	4.22738e-41	5.28422e-42	2.09816e-41	SERPINF1; AGT; IGFALS; CLU; CPN2; KNG1; APOA1; FGA; C1QA; ORM1; C8G; SERPINC1; AHSG; C5; APOH; HRG; GSN; ITIH3; RBP4; SERPING1; PLG; VTN; APOA2; APOC3; SERPINA4; C7; FN1; ALB; SERPIND1; ITIH2; APOB; TTR; JCHAIN; HBB; CFH;
Sertoli cells	1	29	0.469484	3.14306	0.276204	1	0.683114	1	VCL;
031003_BALF2	60	1102	28.169	4.91606	8.74509e-26	7.41584e-23	2.64851e-24	1.05162e-23	DYNC1H1; HTT; PSMA4; HNRNPUL1; KIAA1468; PTPN1; COL4A1; COL4A2; SERPINF1; VCL; GAPDH; DCTN1; GPLD1; ACTA2; MAP4; TFRC; EPPK1; LCAT; COL1A1; AGT; HGFAC; UGP2; NUP155; HSPG2; CLU; COL5A2; KNG1; APOA1; FGA; C1QA; ORM1; ACTB; SERPINC1; AHSG; C5; APOH; HRG; GSN; ITIH3; RBP4; SERPING1; VTN; APOA2; APOC3; SERPINA4; C7; FN1; FGG; ALB; FGB; C4B; SERPIND1; ITIH2; APOB; C8A; F5; JCHAIN; HBB; C8B; CFH;
Tears	33	510	15.493	5.84314	2.39757e-16	2.03314e-13	4.41987e-15	1.75495e-14	DYNC1H1; PSMA4; SERPINF1; VCL; GAPDH; DNM2; EPPK1; AGT; HSPG2; CLU; ACTA1; APOA1; FGA; ORM1; SERPINC1; AHSG; GPX3; APOH; GSN; SERPING1; PLG; VTN; APOA2; FN1; FGG; ALB; FGB; ITIH2; APOB; F5; TTR; JCHAIN; CFH;
Cellzome_Abl_inhibitors_NatureBiotechnology_exp144	7	186	3.28638	3.40221	0.0047661	1	0.020516	0.081461	SYNE2; ADCK3; TFRC; H2AFX; CEP192; ALB; JCHAIN;
CaOV3	71	3355	33.3333	1.91076	1.31999e-08	1.11935e-05	1.36506e-07	5.42011e-07	DNM1; DYNC1H1; HTT; ROBO1; TRIO; PSMA4; HNRNPUL1; OSBP; PTPN1; TRIP11; SERPINF1; NEO1; VCL; GAPDH; DCTN1; MRPS31; MXRA5; TNC; ITGA3; ACTBL2; ITGB4; RFX7; MAP4; MYO1E; PHACTR4; SASS6; TFRC; DNM2; EPPK1; USO1; H2AFX; AGT; UGP2; NUP155; HSPG2; COMP; ACACA; CLU; COL18A1; MKI67; KNG1; ACTA1; COL2A1; APOA1; FGA; ORM1; C8G; SON; DNAJC13; ACTB; SERPINC1; AHSG; HRG; GSN; RBP4; SERPING1; PLG; VTN; APOA2; F…
Cerebrospinal fluid	70	1059	32.8638	5.96815	9.81588e-36	8.32386e-33	4.16193e-34	1.65254e-33	DYNC1H1; OBSCN; ROBO1; SVEP1; SERPINF1; NEO1; VCL; GAPDH; SORL1; GPLD1; ACTA2; LCAT; COL1A1; AGT; HGFAC; HSPG2; COMP; IGFALS; CLU; COL18A1; FETUB; MAN1A1; COL3A1; SYT7; CPN2; KNG1; ACTA1; APOA1; FGA; C1QA; ORM1; C8G; ACTB; VWF; FCGBP; SERPINC1; AHSG; CD5L; C5; GPX3; APOH; HRG; GSN; ITIH3; RBP4; PCDH17; SERPING1; PLG; VTN; APOA2; APOC3; C6; SERPINA4; C7; FN1; FGG; ALB; FGB; C4B; SERPIND1; ITIH2; A…
Melanoma	47	1826	22.0657	2.32416	3.05621e-08	2.59166e-05	2.91198e-07	1.15623e-06	ATRNL1; DYNC1H1; OBSCN; ERN1; GPATCH8; PSMA4; EXOC4; HNRNPUL1; COL4A2; SERPINF1; VCL; XIRP2; GAPDH; DCTN1; TNC; MYCBP2; ACTA2; MYO1E; TFRC; DNM2; EPPK1; USO1; COL1A1; AGT; COL16A1; UGP2; NUP155; HSPG2; COL18A1; APOA1; FGA; ORM1; DNAJC13; ACTB; A2ML1; GSN; PCDH17; ADAMTS20; SERPING1; VTN; FN1; FGG; ALB; FGB; APOB; TTR; HBB;
hupo1_b1-hep_cam	30	80	14.0845	33.8611	1.43691e-38	1.2185e-35	7.6156e-37	3.02386e-36	SERPINF1; AGT; CLU; KNG1; APOA1; FGA; ORM1; C8G; SERPINC1; AHSG; APOH; HRG; GSN; ITIH3; RBP4; SERPING1; VTN; APOA2; APOC3; FN1; FGG; ALB; FGB; SERPIND1; ITIH2; APOB; TTR; JCHAIN; HBB; CFH;
Subthalamic nucleus	24	882	11.2676	2.45753	4.62277e-05	0.0392011	0.000261341	0.00103768	OBSCN; TANGO6; UBR5; COL27A1; SYNE2; EXOC4; KIAA1468; SHANK2; LRCH1; SERPINF1; MED13L; SORL1; BCL11A; BEND3; ZSWIM5; GON4L; SPEG; HYDIN; EPPK1; BCOR; TRIM33; MAML3; HR; CEP192;
Melanocytes	2	71	0.938967	2.55538	0.185756	1	0.483192	1	VCL; DCTN1;
Dentin	19	246	8.92019	6.97604	3.7009e-11	3.13836e-08	4.54835e-10	1.80597e-09	HNRNPUL1; SERPINF1; VCL; GAPDH; TNC; COL1A1; HSPG2; COL5A1; CLU; KNG1; APOA1; SERPINC1; AHSG; GSN; PLG; VTN; FN1; ALB; ITIH2;
J82	6	216	2.8169	2.51177	0.0334928	1	0.115455	0.458426	VCL; GAPDH; MAP4; TFRC; UGP2; ACTB;
15_clinprot_c3	45	749	21.1268	5.42501	7.21208e-21	6.11584e-18	1.74738e-19	6.93817e-19	DYNC1H1; HNRNPUL1; PTPN1; SERPINF1; GAPDH; DCTN1; HGFAC; IGFALS; CLU; MKI67; KNG1; APOA1; FGA; ORM1; C8G; SON; ACTB; F13B; SERPINC1; AHSG; GPX3; APOH; HRG; GSN; RBP4; SERPING1; PLG; VTN; APOA2; APOC3; SERPINA4; C7; FN1; ALB; FGB; C4B; SERPIND1; ITIH2; APOB; C8A; F5; TTR; HBB; C8B; CFH;
Ubiquitous	15	1052	7.04225	1.28807	0.19065	1	0.492899	1	HTT; ERN1; PLCG1; TGFBR2; MED13L; GAPDH; MAP4; MYO1E; BCOR; NUP155; COL5A1; ARFGEF1; RREB1; MKI67; SON;
Cortex	13	683	6.10329	1.71961	0.0411774	1	0.138017	0.548013	DNM1; DYNC1H1; TRIO; GAPDH; DCTN1; MAP4; CLU; APOA1; ORM1; ACTB; GSN; ALB; HBB;
N06cs122	3	123	1.40845	2.20905	0.156145	1	0.420352	1	VCL; ACTB; ALB;
17_wcx	61	1438	28.6385	3.83018	1.29479e-20	1.09798e-17	3.04995e-19	1.21102e-18	DYNC1H1; PSMA4; HNRNPUL1; OSBP; PTPN1; SERPINF1; VCL; GAPDH; GPLD1; ACTBL2; ACTA2; MAP4; EPPK1; LCAT; AGT; HGFAC; NUP155; ACACA; IGFALS; CLU; CPN2; MKI67; KNG1; APOA1; FGA; C1QA; ORM1; C8G; SON; ACTB; F13B; SERPINC1; AHSG; C5; GPX3; APOH; HRG; GSN; ITIH3; RBP4; SERPING1; PLG; VTN; APOA2; APOC3; SERPINA4; C7; FN1; FGG; ALB; FGB; C4B; SERPIND1; ITIH2; APOB; C8A; F5; TTR; HBB; C8B; CFH;
hupo1_b2-edta_cam	47	316	22.0657	13.4298	1.7151e-39	1.45441e-36	1.03886e-37	4.12492e-37	SERPINF1; GPLD1; TFRC; LCAT; AGT; HGFAC; IGFALS; CLU; CPN2; KNG1; APOA1; FGA; C1QA; ORM1; ACTB; FCGBP; F13B; SERPINC1; AHSG; CD5L; C5; APOH; HRG; GSN; ITIH3; SERPING1; PLG; VTN; APOA2; APOC3; SERPINA4; C7; FN1; FGG; ALB; FGB; C4B; SERPIND1; ITIH2; APOB; C8A; F5; TTR; JCHAIN; HBB; C8B; CFH;
H23	18	896	8.4507	1.8146	0.0109638	1	0.0428896	0.170298	ROBO1; PSMA4; SVEP1; NEO1; VCL; GAPDH; NOTCH2; TNC; ACTBL2; TFRC; H2AFX; HSPG2; CLU; ACTA1; ACTB; GSN; SERPING1; PLG;
YTS	31	1888	14.554	1.48278	0.0169032	1	0.0628679	0.249624	DYNC1H1; TRIO; UBR5; EXOC4; PTPN1; HERC2; POLR3A; GAPDH; DCTN1; NOTCH2; PATL1; MYCBP2; PCYOX1L; TLN2; TFRC; USO1; TRRAP; PI4KA; GHDC; NUP155; NBEA; MAN1A1; CYB561A3; MKI67; DNAJC13; ACTB; VTN; ALB; SMG1; F5; HBB;
hupo1_b2-hep_cam	37	848	17.3709	3.94001	7.32329e-13	6.21015e-10	1.03502e-11	4.10967e-11	DYNC1H1; SYNE2; OSBP; PTPN1; GAPDH; ACTBL2; ACTA2; TFRC; EPPK1; AGT; NUP155; CLU; CPN2; KNG1; APOA1; FGA; ORM1; DNAJC13; ACTB; SERPINC1; AHSG; CD5L; APOH; HRG; RBP4; SERPING1; VTN; APOA2; APOC3; FGG; ALB; FGB; ITIH2; APOB; TTR; HBB; CFH;
Ileum	2	201	0.938967	0.90273	0.654992	1	1	1	ITSN2; SYNE2;
Embryonic stem cells	53	3047	24.8826	1.57059	0.000411454	0.348913	0.00204483	0.00811922	DYNC1H1; HTT; LRP6; ROBO1; UBR5; ERN1; PSMA4; SYNE2; ADCK3; EXOC4; HNRNPUL1; KIAA1468; PLCG1; PTPN1; USP8; HERC2; NEO1; POLR3A; VCL; GAPDH; DCTN1; DST; SORL1; ITGA3; PCDHB2; ACTBL2; ACTA2; ITGB4; MAP4; TFRC; DNM2; USO1; H2AFX; PI4KA; COL1A1; UGP2; NUP155; ARFGEF1; ACACA; TRIM33; COL18A1; ADGB; MKI67; APOA1; SON; DNAJC13; ACTB; SERPINC1; GPX3; APOC3; FN1; ALB; SMG1;
Saliva	45	912	21.1268	4.45542	1.51576e-17	1.28536e-14	2.98922e-16	1.1869e-15	DYNC1H1; NFRKB; TRIP11; COL4A2; GAPDH; ACTBL2; ACTA2; ITGB4; HSPG2; NBEA; CLU; COL18A1; COL5A2; KNG1; ACTA1; APOA1; FGA; ORM1; C8G; SON; ACTB; A2ML1; FCGBP; AHSG; GPX3; APOH; HRG; GSN; SPINK5; RBP4; PLG; VTN; APOA2; FN1; FGG; ALB; FGB; C4B; ITIH2; APOB; IGLL1; TTR; JCHAIN; HBB; CFH;
Nuclear	12	1319	5.6338	0.822005	0.798865	1	1	1	DYNC1H1; EXOC4; HNRNPUL1; PTPN1; LRCH1; VCL; GAPDH; DCTN1; MYCBP2; ARFGEF1; ACACA; ACTB;
N06CS98-2	3	165	1.40845	1.64678	0.276307	1	0.683114	1	VCL; TLN2; ACTB;
MV4-11	5	382	2.34742	1.18397	0.41691	1	0.965956	1	ERN1; MED13L; GAPDH; PI4KA; ACTB;
Caudate nucleus	30	1204	14.0845	2.25017	2.60728e-05	0.0221097	0.000153986	0.000611416	ITSN2; OBSCN; TANGO6; UBR5; COL27A1; SYNE2; EXOC4; KIAA1468; SHANK2; LRCH1; SERPINF1; MED13L; SORL1; BCL11A; BEND3; ZSWIM5; GON4L; SPEG; HYDIN; EPPK1; LCAT; PI4KA; BCOR; ARFGEF1; NBEA; TRIM33; MAML3; HR; CEP192; SON;
Retina	8	364	3.75587	1.98655	0.0503333	1	0.161955	0.64306	OSBP; SERPINF1; CLU; COL18A1; VWF; RBP4; VTN; SERPINA4;
Medulla oblongata	10	473	4.69484	1.91048	0.0384466	1	0.129891	0.515747	ITSN2; UBR5; SYNE2; SERPINF1; MED13L; EPPK1; DACT1; BCOR; NBEA; HR;
Bladder cancer cells	12	369	5.6338	2.93822	0.000879476	0.745796	0.00414331	0.0164514	DYNC1H1; GAPDH; ITGA3; ACTBL2; ITGB4; EPPK1; HSPG2; ACTB; GSN; SERPING1; FN1; ALB;
PC3(AR)6	8	262	3.75587	2.75991	0.0089896	1	0.0359584	0.142777	PSMA4; TRIP11; VCL; HSPG2; COL2A1; SON; PLG; FN1;
Neutrophils	9	393	4.22535	2.06967	0.0314836	1	0.110323	0.438048	VCL; GAPDH; VAMP1; ACTB; GSN; APOA2; SERPINA4; ALB; HBB;
Parathyroid	23	782	10.7981	2.65634	2.02508e-05	0.0171727	0.000123544	0.000490545	DNM1; DYNC1H1; HTT; LRP6; MAP3K15; PLCG1; TRIP11; ARNT; VCL; MXRA5; TNC; DACT1; AGT; KAT2B; COL5A1; KNG1; ACTB; VWF; SERPINC1; APOH; SPINK5; C7; FGB;
HEK293	60	4439	28.169	1.22044	0.0478723	1	0.155539	0.617585	DYNC1H1; HTT; TANGO6; TRIO; UBR5; PPP4R1; PRRC2B; PSMA4; SYNE2; ADCK3; EXOC4; HNRNPUL1; KIAA1468; OSBP; PTPN1; TRIP11; USP8; HERC2; LRCH1; FAM171A2; POLR3A; VCL; GAPDH; DCTN1; DST; MRPS31; SORL1; TNC; ACTBL2; ACTA2; MAP4; MYO1E; TFRC; DNM2; EPPK1; ZC3H11A; H2AFX; TRRAP; PI4KA; GHDC; UGP2; NUP155; COL5A1; ACACA; RREB1; NBEA; TRIM33; CLU; COL18A1; UBR1; MKI67; COL2A1; PAN3; SON; DNAJC13; ACTB; GSN;…
A549	17	997	7.98122	1.54023	0.0516584	1	0.164685	0.653901	CYSLTR1; DYNC1H1; ROBO1; ARNT; VCL; GAPDH; DST; ACTBL2; ACTA2; MAP4; TRRAP; COL19A1; NUP155; MKI67; ACTB; PLG; FN1;
Semen	37	966	17.3709	3.45873	3.33928e-11	2.83171e-08	4.16428e-10	1.65347e-09	DYNC1H1; CPAMD8; PSMA4; SERPINF1; NEO1; VCL; GAPDH; SORL1; MXRA5; TFRC; AGT; HSPG2; COMP; CLU; COL18A1; SYT7; TCTN3; ACTA1; APOA1; ORM1; ACTB; VWF; FCGBP; SERPINC1; GPX3; APOH; GSN; RBP4; SERPING1; VTN; APOA2; SERPINA4; FN1; ALB; APOB; TTR; JCHAIN;
Temporal cortex	2	51	0.938967	3.5573	0.109507	1	0.305468	1	SORL1; VTN;
Keratinocytes	7	250	3.28638	2.53128	0.0216634	1	0.0791834	0.314406	COL8A1; DCTN1; DST; GPLD1; ITGB4; EPPK1; SON;
Fetus	54	2992	25.3521	1.62964	0.000138174	0.117172	0.000710131	0.00281965	ITSN2; JAG1; OBSCN; TANGO6; UBR5; COL27A1; GRIN3B; SYNE2; EXOC4; KIAA1468; OSBP; SHANK2; HERC2; LRCH1; SERPINF1; MED13L; VCL; DCTN1; NOTCH2; BCL11A; BEND3; ITGA3; ZSWIM5; GON4L; MAP4; SPEG; HYDIN; EPPK1; DACT1; LCAT; TRRAP; PI4KA; BCOR; FZD8; TRIM33; MAML3; COL18A1; SYT7; KNG1; HR; CEP192; APOA1; SON; AHSG; CD5L; GSN; RBP4; ADAMTS20; VTN; APOC3; FN1; IGLL1; JCHAIN; HBB;
MCF7	9	317	4.22535	2.56585	0.00903348	1	0.0359643	0.1428	ROBO1; PSMA4; NEO1; VCL; GAPDH; SORL1; TFRC; ACTB; FN1;
Corneal epithelial cells	3	28	1.40845	9.70137	0.00357868	1	0.0156429	0.0621118	SERPINF1; ITGB4; CLU;
051503_BAL20_gly_hui	43	268	20.1878	14.4877	1.51027e-37	1.2807e-34	7.53356e-36	2.99128e-35	HNRNPUL1; COL4A1; SERPINF1; GAPDH; TFRC; AGT; ARFGEF1; ADIPOQ; CLU; CPN2; KNG1; APOA1; FGA; ORM1; C8G; DNAJC13; ACTB; SERPINC1; AHSG; C5; APOH; HRG; GSN; ITIH3; RBP4; SERPING1; PLG; VTN; APOA2; APOC3; SERPINA4; FN1; FGG; ALB; FGB; C4B; SERPIND1; ITIH2; APOB; C8A; TTR; C8B; CFH;
Adducin	8	486	3.75587	1.48788	0.172738	1	0.45633	1	HNRNPUL1; GAPDH; ACTA2; MAP4; NUP155; MKI67; ACTB; PLG;
MCF10A	15	661	7.04225	2.04999	0.00699315	1	0.0290696	0.115424	HERC2; GAPDH; ACTBL2; ITGB4; MAP4; UGP2; HSPG2; CLU; MKI67; ACTA1; APOA1; ACTB; AHSG; GSN; FN1;
22_mars	52	196	24.4131	23.9546	8.36032e-58	7.08955e-55	7.08955e-55	2.81498e-54	SERPINF1; GPLD1; LCAT; AGT; HGFAC; ADIPOQ; IGFALS; RREB1; CLU; UBR1; CPN2; KNG1; APOA1; FGA; C1QA; ORM1; C8G; ACTB; VWF; FCGBP; F13B; SERPINC1; AHSG; CD5L; C5; GPX3; APOH; HRG; GSN; ITIH3; RBP4; SERPING1; PLG; VTN; APOA2; APOC3; SERPINA4; C7; FN1; FGG; ALB; FGB; C4B; SERPIND1; ITIH2; APOB; C8A; F5; TTR; HBB; C8B; CFH;
041803_BALF3	52	1103	24.4131	4.25684	1.94895e-19	1.65271e-16	4.23771e-18	1.68263e-17	DYNC1H1; PSMA4; HNRNPUL1; PTPN1; SERPINF1; POLR3A; VCL; GAPDH; DCTN1; TNC; GPLD1; ACTBL2; ACTA2; MAP4; DNM2; LCAT; AGT; HGFAC; UGP2; IGFALS; CLU; CPN2; MKI67; KNG1; APOA1; FGA; C1QA; ORM1; C8G; ACTB; FCGBP; SERPINC1; AHSG; APOH; HRG; GSN; ITIH3; SERPING1; VTN; SERPINA4; FN1; FGG; ALB; FGB; SERPIND1; ITIH2; APOB; TTR; JCHAIN; HBB; C8B; CFH;
Macrophages	5	274	2.34742	1.65063	0.188525	1	0.488896	1	HNRNPUL1; BCL11A; ITGA3; APOA1; FN1;
Muscle	14	904	6.57277	1.39909	0.129968	1	0.353429	1	JAG1; MYOC; TRIO; SYNE2; TRIP11; SACS; KAT2B; COL16A1; ACACA; MAN1A1; HR; ACTA1; ACTB; VWF;
MicroProt2	57	561	26.7606	9.17403	1.00953e-38	8.56079e-36	5.70719e-37	2.2661e-36	COL27A1; TGFBR2; COL4A2; SERPINF1; GAPDH; NOTCH2; SORL1; GPLD1; TFRC; COL1A1; AGT; HGFAC; HSPG2; COMP; COL5A1; IGFALS; CLU; COL18A1; CPN2; KNG1; APOA1; FGA; ORM1; C8G; ACTB; SERPINC1; AHSG; CD5L; C5; GPX3; APOH; HRG; GSN; SPINK5; ITIH3; RBP4; SERPING1; PLG; VTN; APOA2; APOC3; SERPINA4; C7; FN1; FGG; ALB; FGB; C4B; SERPIND1; ITIH2; APOB; C8A; TTR; JCHAIN; HBB; C8B; CFH;
Hypothalamus	1	147	0.469484	0.620232	0.806718	1	1	1	SERPINF1;
Ventricles	6	151	2.8169	3.59293	0.00679086	1	0.0283678	0.112637	ITSN2; OBSCN; SYNE2; MED13L; APOA1; SERPINA4;
Endometrium	37	1202	17.3709	2.77965	1.36257e-08	1.15546e-05	1.39212e-07	5.52756e-07	DNM1; DYNC1H1; HTT; LRP6; MAP3K15; SYNE2; PLCG1; TRIP11; ARNT; COL4A1; VCL; MXRA5; TNC; ACTA2; TFRC; DACT1; KAT2B; COL5A1; CLU; MKI67; KNG1; ACTA1; C1QA; ACTB; F13B; SERPINC1; AHSG; THRB; APOH; PLG; SERPINA4; C7; FN1; ALB; FGB; TTR; JCHAIN;
Thalamus	26	1141	12.2066	2.05793	0.000383802	0.325464	0.00193729	0.0076922	ITSN2; OBSCN; TANGO6; UBR5; COL27A1; SYNE2; EXOC4; KIAA1468; SHANK2; LRCH1; MED13L; SORL1; BCL11A; ZSWIM5; GON4L; SPEG; HYDIN; EPPK1; LCAT; PI4KA; BCOR; ARFGEF1; NBEA; MAML3; HR; SON;
Putamen	12	527	5.6338	2.05733	0.0147663	1	0.0559009	0.22196	ITSN2; UBR5; SYNE2; SERPINF1; MED13L; SORL1; EPPK1; BCOR; ARFGEF1; NBEA; SYT7; HR;
PT45	14	361	6.57277	3.50347	5.3054e-05	0.0449898	0.000295986	0.00117524	JAG1; ROBO1; PSMA4; COL4A2; VCL; GAPDH; TNC; ITGA3; HSPG2; CLU; COL18A1; GSN; FN1; CFH;
Colorectal cancer cells	20	561	9.38967	3.22	4.6076e-06	0.00390724	3.10099e-05	0.000123128	DYNC1H1; SERPINF1; GAPDH; ITGA3; ACTBL2; ACTA2; ITGB4; TFRC; EPPK1; VAMP1; HSPG2; CLU; MAN1A1; ACTA1; APOA1; ACTB; FCGBP; GSN; ALB; F5;
Jejunum	2	194	0.938967	0.935301	0.635838	1	1	1	ITSN2; SYNE2;
ARPE-19	7	330	3.28638	1.91765	0.0750647	1	0.224929	0.893104	GAPDH; ITGA3; ACTBL2; ACTA2; TFRC; ACTB; ALB;
BOB2H_ISB	33	98	15.493	30.4057	1.59273e-40	1.35064e-37	1.22785e-38	4.87531e-38	SERPINF1; GPLD1; AGT; IGFALS; CLU; CPN2; KNG1; APOA1; FGA; C1QA; ORM1; F13B; SERPINC1; AHSG; APOH; HRG; ITIH3; SERPING1; VTN; APOA2; APOC3; SERPINA4; FN1; FGG; ALB; C4B; SERPIND1; ITIH2; APOB; C8A; JCHAIN; C8B; CFH;
Temporal lobe	12	477	5.6338	2.27298	0.00709352	1	0.0293429	0.116509	ITSN2; UBR5; SYNE2; SERPINF1; MED13L; SORL1; EPPK1; BCOR; ARFGEF1; NBEA; SYT7; HR;
hupo53_reference_cam	43	104	20.1878	37.3314	1.7682e-57	1.49944e-54	7.49718e-55	2.97684e-54	SERPINF1; RYR2; AGT; HGFAC; CLU; UBR1; KNG1; APOA1; FGA; C1QA; ORM1; C8G; ACTB; F13B; SERPINC1; AHSG; CD5L; C5; APOH; HRG; GSN; ITIH3; RBP4; SERPING1; PLG; VTN; APOA2; APOC3; C7; FN1; FGG; ALB; FGB; C4B; SERPIND1; ITIH2; APOB; C8A; TTR; JCHAIN; HBB; C8B; CFH;
RMUG	17	499	7.98122	3.07733	4.33599e-05	0.0367692	0.000246773	0.000979839	HNRNPUL1; GAPDH; ITGB4; TFRC; HSPG2; COL5A1; CLU; MAN1A1; ACTA1; ACTB; GPX3; GSN; SERPING1; VTN; FN1; ALB; HBB;
DU145	13	941	6.10329	1.24814	0.245079	1	0.613058	1	PTPN1; GAPDH; ITGA3; ACTA2; ITGB4; MAP4; TFRC; HSPG2; COL18A1; MKI67; ACTA1; ACTB; HBB;
Lacrimal glands	27	453	12.6761	5.38265	1.10631e-12	9.3815e-10	1.51315e-11	6.00811e-11	PSMA4; SERPINF1; VCL; GAPDH; DNM2; EPPK1; AGT; HSPG2; CLU; ACTA1; FGA; ORM1; SERPINC1; AHSG; GPX3; APOH; GSN; SERPING1; PLG; APOA2; FN1; FGG; FGB; ITIH2; F5; TTR; CFH;
hupo1_b1-edta_cam	20	42	9.38967	43.0005	1.29242e-28	1.09597e-25	4.38389e-27	1.74067e-26	CLU; APOA1; FGA; ORM1; AHSG; APOH; RBP4; VTN; APOA2; APOC3; FN1; FGG; ALB; FGB; C4B; ITIH2; APOB; TTR; JCHAIN; HBB;
Megakaryocytes	1	47	0.469484	1.93959	0.407929	1	0.952957	1	BCL11A;
Epidermis	2	95	0.938967	1.90988	0.283599	1	0.69461	1	A2ML1; RBP4;
Colostrum	1	8	0.469484	11.3833	0.0852663	1	0.250193	0.993418	HRG;
Cervico-vaginal fluid	33	565	15.493	5.27435	4.67891e-15	3.96772e-12	8.09739e-14	3.21515e-13	GRIN3B; PSMA4; TRIP11; RYR2; VCL; GAPDH; ACTBL2; CLU; COL18A1; MKI67; APOA1; FGA; ORM1; ACTB; A2ML1; FCGBP; SERPINC1; CD5L; APOH; HRG; GSN; SPINK5; SERPING1; PLG; FN1; FGG; ALB; FGB; C4B; TTR; JCHAIN; HBB; CFH;
Embryo	3	104	1.40845	2.61259	0.108779	1	0.304438	1	ARNT; SOX1; RREB1;
Uterine cervix	29	902	13.615	2.90346	2.50431e-07	0.000212366	2.099e-06	8.33429e-06	DNM1; DYNC1H1; HTT; LRP6; MAP3K15; SYNE2; PLCG1; TRIP11; ARNT; VCL; TNC; TFRC; DACT1; AGT; KAT2B; COL5A1; CLU; COL18A1; MKI67; ACTB; VWF; SERPINC1; THRB; APOH; PLG; SERPINA4; C7; FN1; TTR;
Thymus	14	456	6.57277	2.7736	0.00058755	0.498242	0.00279911	0.0111142	MYOC; UBR5; SYNE2; SERPINF1; NEO1; MYCBP2; EPPK1; PI4KA; BCOR; NBEA; MAN1A1; SON; CD5L; SPINK5;
Aspc1	14	483	6.57277	2.61855	0.00102426	0.868576	0.0047724	0.0189493	DYNC1H1; JAG1; PSMA4; NEO1; VCL; GAPDH; TNC; TFRC; UGP2; HSPG2; CLU; COL18A1; MAN1A1; GSN;
Vermiform appendix	7	286	3.28638	2.21267	0.0405256	1	0.136372	0.541479	ITSN2; UBR5; SYNE2; SERPINF1; EPPK1; BCOR; HR;
Distal convoluted tubule	2	17	0.938967	10.6677	0.0148862	1	0.0561045	0.222769	KNG1; AHSG;
Mast cells	3	62	1.40845	4.38212	0.0314299	1	0.110323	0.438048	CYSLTR1; COL8A1; TFRC;
Bone	4	112	1.87793	3.23197	0.0360252	1	0.122688	0.487146	ITGA3; COL5A2; ORM1; AHSG;
Trachea	9	612	4.22535	1.32906	0.239152	1	0.600002	1	ITSN2; MYOC; UBR5; SYNE2; SORL1; EPPK1; BCOR; HR; SON;
Astrocytes	1	58	0.469484	1.5718	0.476377	1	1	1	VTN;
050603_BALF11	33	1019	15.493	2.92447	2.81249e-08	2.38499e-05	2.71022e-07	1.07612e-06	DYNC1H1; PTPN1; SERPINF1; GAPDH; MRPS31; SORL1; ACTBL2; ACTA2; ITGB4; MYO1E; TFRC; DNM2; H2AFX; UGP2; ACACA; KNG1; APOA1; FGA; ORM1; ACTB; AHSG; GSN; ITIH3; PLG; APOA2; C7; FN1; FGG; ALB; FGB; ITIH2; HBB; CFH;
HCC78	8	249	3.75587	2.90399	0.00671208	1	0.0281774	0.111881	ITSN2; PLCG1; SHANK2; VCL; ITGA3; TFRC; ACTA1; ACTB;
RBC	9	267	4.22535	3.04633	0.00301542	1	0.0133878	0.0531578	PSMA4; GAPDH; ACTBL2; CLU; ACTA1; ACTB; FN1; ALB; C4B;
T-lymphocytes	1	18	0.469484	5.06276	0.181742	1	0.474207	1	RYR2;
Hepatocytes	3	73	1.40845	3.72189	0.0473658	1	0.154485	0.613401	APOA1; APOH; SERPING1;
Nervous system	4	212	1.87793	1.70753	0.209006	1	0.53546	1	MYOC; NEO1; RYR2; AGT;
HPDE6	11	414	5.16432	2.4008	0.00662548	1	0.0279908	0.111141	PSMA4; COL4A2; VCL; GAPDH; TNC; UGP2; HSPG2; CLU; GSN; FN1; CFH;
Occipital lobe	8	359	3.75587	2.01421	0.0471129	1	0.154254	0.612481	ITSN2; UBR5; SYNE2; SERPINF1; EPPK1; BCOR; NBEA; HR;
N06CS97	10	270	4.69484	3.34683	0.000890206	0.754895	0.00417069	0.0165602	ITSN2; VCL; ITGA3; ITGB4; SACS; KAT2B; FGA; ACTB; ALB; HBB;
Blood vessels	12	130	5.6338	8.33961	2.29163e-08	1.94331e-05	2.23368e-07	8.86908e-07	COL4A1; COL4A2; ITGA3; AGT; HSPG2; COL4A6; COL3A1; VWF; SERPINC1; APOA2; FGG; C8A;
NIBSC_glyco_qstar	27	60	12.6761	40.6331	1.85922e-37	1.57662e-34	8.759e-36	3.47785e-35	SERPINF1; GPLD1; LCAT; HGFAC; CLU; CPN2; KNG1; FGA; ORM1; VWF; F13B; SERPINC1; AHSG; APOH; HRG; SERPING1; VTN; SERPINA4; FN1; FGG; ALB; ITIH2; APOB; F5; JCHAIN; C8B; CFH;
Cartilage	7	89	3.28638	7.10982	5.91936e-05	0.0501962	0.000323846	0.00128587	COL10A1; TNC; COL16A1; COMP; CLU; COL2A1; FN1;
Milk	2	47	0.938967	3.85998	0.0954925	1	0.273573	1	CLU; HRG;
Pineal gland	1	31	0.469484	2.94035	0.292174	1	0.709924	1	SERPINF1;
MiaPaCa2	12	289	5.6338	3.75154	9.61636e-05	0.0815467	0.000512873	0.00203641	PSMA4; SERPINF1; VCL; GAPDH; HSPG2; CLU; COL18A1; COL5A2; GSN; C7; FN1; ITIH2;
Intestine	7	508	3.28638	1.24573	0.332828	1	0.788375	1	MYOC; ITGA3; MAN1A1; ACTB; APOH; APOA2; APOB;
Synovial fluid	4	17	1.87793	21.2823	3.11025e-05	0.0263749	0.00018065	0.00071729	CD5L; FN1; FGG; FGB;
Loop of Henle	2	12	0.938967	15.1089	0.00749139	1	0.0305418	0.12127	KNG1; SERPINA4;
Blood	12	227	5.6338	4.77615	9.04619e-06	0.00767117	5.85586e-05	0.000232513	SERPINF1; AGT; COMP; FGA; F13B; HRG; GSN; APOC3; FGB; SERPIND1; F5; TTR;
Stem cell	10	138	4.69484	6.54792	3.24268e-06	0.00274979	2.29149e-05	9.09862e-05	SERPINF1; ACTBL2; ACTA2; ADIPOQ; COL3A1; ACTA1; ACTB; RBP4; SERPING1; ALB;
Adipocytes	5	147	2.34742	3.0766	0.024003	1	0.0858841	0.341012	AGT; ADIPOQ; CLU; GPX3; APOB;
Pituitary gland	9	494	4.22535	1.64653	0.0993172	1	0.283572	1	ITSN2; UBR5; SYNE2; GAPDH; EPPK1; BCOR; FGA; THRB; VTN;
BOBFreezeThaw	27	64	12.6761	38.094	1.72266e-36	1.46081e-33	7.68849e-35	3.0528e-34	CLU; KNG1; APOA1; FGA; C1QA; ORM1; SERPINC1; AHSG; APOH; HRG; RBP4; SERPING1; PLG; VTN; APOA2; APOC3; FN1; FGG; ALB; FGB; C4B; ITIH2; APOB; TTR; JCHAIN; HBB; CFH;
Vulva	24	838	11.2676	2.58656	2.0413e-05	0.0173102	0.000123644	0.000490942	DNM1; DYNC1H1; HTT; LRP6; MAP3K15; SYNE2; PLCG1; TRIP11; ARNT; VCL; MXRA5; TNC; TFRC; AGT; KAT2B; COL5A1; CLU; MKI67; COL2A1; ACTB; THRB; PLG; C7; FGB;
032403_BALF4_glypep	17	43	7.98122	35.7038	9.73296e-23	8.25355e-20	2.50108e-21	9.93079e-21	SERPINF1; CLU; KNG1; FGA; C1QA; ORM1; FCGBP; SERPINC1; AHSG; HRG; VTN; FGG; ALB; FGB; ITIH2; HBB; CFH;
B cells	13	533	6.10329	2.20354	0.00663462	1	0.0279908	0.111141	DYNC1H1; PSMA4; VCL; GAPDH; MYO1E; TFRC; PI4KA; UGP2; ACTB; AHSG; GSN; ALB; ITIH2;
SH-SY5Y	11	537	5.16432	1.85091	0.0373736	1	0.126771	0.503359	UBR5; FGD3; VCL; GAPDH; TNC; ACTA2; MAP4; UBR1; ACTB; ALB; FGB;
Adrenal cortex	1	82	0.469484	1.11182	0.599594	1	1	1	SERPINF1;
Cytoskeleton	4	86	1.87793	4.20896	0.0153385	1	0.0572998	0.227515	GAPDH; ACTA2; ACTB; HBB;
Mesothelioma cells	4	29	1.87793	12.4789	0.000279678	0.237167	0.00142016	0.0056389	GAPDH; ITGA3; ACTB; FN1;
Hematopoietic stem cells	3	200	1.40845	1.35861	0.381988	1	0.897302	1	TGFBR2; SERPINF1; TFRC;
Pancreatic fluid	17	136	7.98122	11.2905	1.73118e-13	1.46804e-10	2.66916e-12	1.05982e-11	ACTA2; CLU; ACTA1; APOA1; FGA; C1QA; ACTB; SERPING1; FN1; FGG; ALB; FGB; ITIH2; APOB; TTR; HBB; CFH;
20_cys	41	96	19.2488	38.5614	1.61335e-55	1.36812e-52	4.56041e-53	1.81076e-52	SERPINF1; AGT; IGFALS; CLU; CPN2; KNG1; APOA1; FGA; ORM1; C8G; ACTB; F13B; SERPINC1; AHSG; CD5L; C5; GPX3; APOH; HRG; GSN; RBP4; SERPING1; PLG; VTN; APOA2; APOC3; C7; FN1; FGG; ALB; FGB; SERPIND1; ITIH2; APOB; C8A; F5; TTR; JCHAIN; HBB; C8B; CFH;
hupo1_b1-cit_cam	32	71	15.0235	40.6954	2.57645e-44	2.18483e-41	3.40478e-42	1.3519e-41	SERPINF1; AGT; CLU; CPN2; KNG1; APOA1; FGA; C1QA; ORM1; SERPINC1; AHSG; C5; HRG; GSN; ITIH3; RBP4; SERPING1; VTN; APOA2; APOC3; FN1; FGG; ALB; FGB; C4B; SERPIND1; ITIH2; APOB; TTR; JCHAIN; C8B; CFH;
Panc1	9	346	4.22535	2.3508	0.0152943	1	0.0572998	0.227515	PSMA4; VCL; GAPDH; ITGA3; MAP4; HSPG2; CLU; COL18A1; GSN;
Frontal lobe	12	480	5.6338	2.25877	0.00743847	1	0.0305418	0.12127	ITSN2; UBR5; SYNE2; SERPINF1; MED13L; SORL1; EPPK1; BCOR; ARFGEF1; NBEA; SYT7; HR;
Pons	2	134	0.938967	1.35406	0.438354	1	1	1	ITSN2; SYNE2;
Breast milk	2	73	0.938967	2.48538	0.193766	1	0.499433	1	CLU; ACTB;
Lymphocytes	6	468	2.8169	1.15931	0.416796	1	0.965956	1	SYNE2; HNRNPUL1; COL19A1; MAN1A1; MKI67; SERPINA4;
01_glyco	52	667	24.4131	7.03937	1.60469e-29	1.36078e-26	5.66991e-28	2.2513e-27	NFRKB; HNRNPUL1; OSBP; SERPINF1; MED13L; NEO1; GAPDH; GPLD1; ITGA3; ACTA2; ITGB4; EPPK1; LCAT; VAMP1; AGT; HGFAC; NUP155; IGFALS; CLU; CPN2; KNG1; APOA1; C1QA; ORM1; SON; ACTB; VWF; FCGBP; F13B; SERPINC1; AHSG; C5; APOH; HRG; ITIH3; SERPING1; VTN; APOA2; APOC3; SERPINA4; C7; FN1; ALB; SERPIND1; ITIH2; APOB; C8A; F5; TTR; JCHAIN; C8B; CFH;
Nucleus accumbens	2	166	0.938967	1.09305	0.550997	1	1	1	ITSN2; SYNE2;
Bronchoalveolar fluid	17	186	7.98122	8.25558	2.91604e-11	2.4728e-08	3.69075e-10	1.46545e-09	HTT; NEO1; RYR2; GAPDH; MAP4; APOA1; VWF; THRB; CD5L; APOH; HRG; ITIH3; APOA2; ITIH2; IGLL1; JCHAIN; HBB;
21_unfract	40	95	18.7793	38.0171	7.624e-54	6.46515e-51	1.61629e-51	6.41764e-51	SERPINF1; AGT; IGFALS; CLU; CPN2; KNG1; APOA1; FGA; C1QA; ORM1; C8G; SERPINC1; AHSG; CD5L; C5; APOH; HRG; GSN; ITIH3; RBP4; SERPING1; PLG; VTN; APOA2; APOC3; SERPINA4; FN1; FGG; ALB; FGB; C4B; SERPIND1; ITIH2; APOB; C8A; TTR; JCHAIN; HBB; C8B; CFH;
Bronchial epithelial cells	2	69	0.938967	2.62944	0.177795	1	0.46823	1	DST; GPX3;
Kidney cancer	42	352	19.7183	10.774	3.28889e-31	2.78898e-28	1.2126e-29	4.81475e-29	MYOC; OBSCN; HERC2; COL4A1; COL4A2; VCL; GAPDH; TNC; COL1A1; AGT; HSPG2; ACACA; CLU; COL18A1; COL5A2; COL3A1; KNG1; COL2A1; FGA; ORM1; COL22A1; ACTB; FCGBP; SERPINC1; AHSG; GPX3; HRG; GSN; ITIH3; SERPING1; PLG; VTN; FN1; FGG; ALB; FGB; C4B; ITIH2; TTR; HBB; C8B; CFH;
Umbilical vein endothelial cells	12	178	5.6338	6.09085	7.22381e-07	0.000612579	5.65073e-06	2.24368e-05	CYSLTR1; ROBO1; PLCG1; VCL; GAPDH; KNG1; C1QA; VWF; SERPING1; VTN; C8A; CFH;
Eyes	7	122	3.28638	5.18683	0.000423217	0.358888	0.00206258	0.00818968	MYOC; COL4A1; COL4A2; COL4A6; VWF; THRB; GPX3;
H2228	4	168	1.87793	2.15471	0.116771	1	0.3215	1	VCL; TLN2; TFRC; PI4KA;
hupo1_b2-cit_cam	17	65	7.98122	23.6213	3.48799e-19	2.95782e-16	7.39454e-18	2.93608e-17	GAPDH; AGT; CLU; APOA1; FGA; ORM1; ACTB; AHSG; APOA2; APOC3; FN1; FGG; ALB; FGB; ITIH2; TTR; HBB;
Ciliary epithelium	2	9	0.938967	20.1396	0.00417657	1	0.0181627	0.072117	SERPINF1; GPX3;
Ventricular septum	1	82	0.469484	1.11182	0.599594	1	1	1	SYNE2;
Peripheral blood leukocytes	4	125	1.87793	2.89587	0.05042	1	0.161955	0.64306	UBR5; MYCBP2; EPPK1; NBEA;
BJ635	4	175	1.87793	2.06853	0.130035	1	0.353429	1	PLCG1; VCL; TLN2; ACTB;
Mesenchymal stromal cells	3	178	1.40845	1.52652	0.315541	1	0.758014	1	TNC; ITGA3; TFRC;
Osteoblasts	2	52	0.938967	3.4889	0.113092	1	0.314433	1	EGR2; NOTCH2;
H1703	5	138	2.34742	3.27723	0.0188481	1	0.0696697	0.276631	ITSN2; PLCG1; VCL; ITGA3; TFRC;
Adipose tissue	4	155	1.87793	2.33542	0.0938476	1	0.27348	1	PTPN1; AGT; ACACA; ADIPOQ;
WM1158	10	212	4.69484	4.26243	0.000131548	0.111553	0.0006802	0.0027008	COL4A2; VCL; GAPDH; TNC; ACTA2; ITGB4; COL1A1; ACTB; GSN; FN1;
Occipital pole	4	129	1.87793	2.80608	0.0553987	1	0.173351	0.688308	MED13L; SORL1; ARFGEF1; SYT7;
Chondrocytes	3	65	1.40845	4.1799	0.0354436	1	0.121685	0.483163	EGR2; COMP; AHSG;
hupo55_b1-cit_cam	18	78	8.4507	20.8422	3.60867e-19	3.06016e-16	7.46379e-18	2.96358e-17	DST; KNG1; APOA1; FGA; ORM1; C8G; SERPINC1; AHSG; APOH; HRG; RBP4; PLG; APOA2; APOC3; ALB; TTR; HBB; CFH;
Adrenal medulla	1	71	0.469484	1.28405	0.547183	1	1	1	SERPINF1;
N06cs110	1	87	0.469484	1.04793	0.621376	1	1	1	PLCG1;
BOB2L	33	96	15.493	31.0391	7.09905e-41	6.01999e-38	6.01999e-39	2.3903e-38	SERPINF1; GPLD1; AGT; CLU; CPN2; KNG1; APOA1; FGA; C1QA; ORM1; SERPINC1; AHSG; CD5L; APOH; HRG; RBP4; SERPING1; PLG; VTN; APOA2; APOC3; SERPINA4; FN1; FGG; ALB; FGB; C4B; ITIH2; APOB; TTR; JCHAIN; HBB; CFH;
Bowmann's capsule	1	7	0.469484	13.0072	0.075017	1	0.224929	0.893104	KNG1;
Peripheral blood cells	1	140	0.469484	0.651241	0.790922	1	1	1	MKI67;
Arteries	1	30	0.469484	3.03833	0.284233	1	0.69461	1	VTN;
Choroid	4	32	1.87793	11.3094	0.000412586	0.349873	0.00204483	0.00811922	OSBP; COL8A1; VWF; SERPINA4;
Neurons	1	68	0.469484	1.34069	0.53174	1	1	1	DCTN1;
Lymph	3	22	1.40845	12.346	0.00176641	1	0.00814086	0.0323242	CD5L; APOA2; APOB;
Hematopoietic cells	2	22	0.938967	8.24433	0.0243869	1	0.0868911	0.34501	APOA2; ALB;
Purkinje cells	1	35	0.469484	2.60441	0.323069	1	0.769557	1	VTN;
Melanoma cells	2	47	0.938967	3.85998	0.0954925	1	0.273573	1	GAPDH; ACTB;
Nasal mucosa	1	24	0.469484	3.7976	0.234693	1	0.592321	1	CYSLTR1;
Cornea	8	82	3.75587	8.81749	3.50573e-06	0.00297286	2.45691e-05	9.75542e-05	COL8A1; COL4A1; COL4A2; SERPINF1; VCL; COL4A6; PLG; SERPINA4;
Retinal pigmented epithelial cells	3	51	1.40845	5.3271	0.0188963	1	0.0696697	0.276631	COL8A1; ITGB4; VTN;
18_size	35	104	16.4319	30.3876	5.97538e-43	5.06712e-40	5.63014e-41	2.23551e-40	SERPINF1; AGT; IGFALS; CLU; CPN2; KNG1; APOA1; FGA; C1QA; ORM1; ACTB; VWF; F13B; SERPINC1; AHSG; C5; GPX3; HRG; GSN; ITIH3; RBP4; SERPING1; PLG; VTN; APOA2; APOC3; FN1; ALB; FGB; SERPIND1; ITIH2; APOB; F5; TTR; HBB;
16_clinprot_c8	28	92	13.1455	27.4826	4.92791e-33	4.17887e-30	1.98994e-31	7.90125e-31	SERPINF1; CLU; KNG1; APOA1; FGA; C1QA; ORM1; SERPINC1; AHSG; APOH; HRG; GSN; RBP4; SERPING1; PLG; VTN; APOA2; APOC3; ALB; FGB; C4B; SERPIND1; ITIH2; C8A; TTR; HBB; C8B; CFH;
Spermatocytes	2	42	0.938967	4.31939	0.0787912	1	0.235264	0.93414	TFRC; VTN;
Collecting duct	3	23	1.40845	11.8094	0.0020149	1	0.00918621	0.0364748	KNG1; GSN; SERPINA4;
b1-SE_nonglyco_qstar	32	90	15.0235	32.1051	3.2792e-40	2.78077e-37	2.3173e-38	9.2011e-38	SERPINF1; AGT; IGFALS; CLU; KNG1; APOA1; ORM1; C8G; SERPINC1; AHSG; CD5L; C5; APOH; HRG; GSN; ITIH3; SERPING1; PLG; VTN; APOC3; SERPINA4; C7; FN1; ALB; SERPIND1; ITIH2; APOB; C8A; JCHAIN; HBB; C8B; CFH;
Eosinophils	2	100	0.938967	1.8144	0.304077	1	0.73255	1	CYSLTR1; VAMP1;
Vascular endothelium	1	40	0.469484	2.27894	0.359806	1	0.847544	1	SERPINA4;
Prostrate	1	15	0.469484	6.07464	0.153914	1	0.415667	1	NBEA;
Glomerular mesangial cell	2	13	0.938967	13.9476	0.00878927	1	0.0354919	0.140924	COL4A1; KNG1;
Myocardium	1	30	0.469484	3.03833	0.284233	1	0.69461	1	GAPDH;
AdducinII	27	116	12.6761	21.0188	2.35503e-28	1.99707e-25	7.68103e-27	3.04983e-26	AGT; CLU; KNG1; C1QA; ORM1; ACTB; F13B; SERPINC1; AHSG; CD5L; C5; APOH; HRG; SERPING1; PLG; VTN; C7; FN1; ALB; ITIH2; APOB; IGLL1; C8A; JCHAIN; HBB; C8B; CFH;
Proximal convoluted tubule	2	32	0.938967	5.66878	0.0487353	1	0.157739	0.626317	KNG1; AHSG;
Leydig cells	1	36	0.469484	2.53208	0.33058	1	0.785244	1	VCL;
Dermis	1	9	0.469484	10.1199	0.0954025	1	0.273573	1	HSPG2;
BOB_Sensitivity	39	129	18.3099	27.2981	1.01087e-45	8.57217e-43	1.71443e-43	6.80734e-43	SERPINF1; GPLD1; AGT; IGFALS; CLU; CPN2; KNG1; APOA1; FGA; C1QA; ORM1; SERPINC1; AHSG; CD5L; C5; APOH; HRG; GSN; RBP4; SERPING1; PLG; VTN; APOA2; APOC3; SERPINA4; C7; FN1; FGG; ALB; FGB; C4B; SERPIND1; ITIH2; APOB; C8A; TTR; JCHAIN; HBB; CFH;
Chorioamnionic membrane	1	5	0.469484	18.1997	0.0541744	1	0.170148	0.675589	DACT1;
CSF	2	12	0.938967	15.1089	0.00749139	1	0.0305418	0.12127	CLU; TTR;
Skin fibroblasts	7	162	3.28638	3.90621	0.00222226	1	0.0100774	0.0400133	VCL; DCTN1; COL19A1; APOA1; ADAMTS20; SERPING1; CFH;
Alveolar macrophage	1	18	0.469484	5.06276	0.181742	1	0.474207	1	GPX3;
Islets of Langerhans	4	135	1.87793	2.68138	0.0633455	1	0.196048	0.778427	GAPDH; ACTB; RBP4; ALB;
Atrium	4	146	1.87793	2.47937	0.0793762	1	0.236179	0.937773	SYNE2; MED13L; APOA1; SERPINA4;
Parietal lobe	2	111	0.938967	1.63461	0.348688	1	0.823643	1	ITSN2; SYNE2;
Cardiac muscle	2	64	0.938967	2.83483	0.158153	1	0.42441	1	OBSCN; SYNE2;
Uterine myometrium	2	77	0.938967	2.35629	0.209912	1	0.53616	1	ARNT; KAT2B;
Neural stem cells	2	67	0.938967	2.70792	0.16989	1	0.45447	1	SYNE2; PCLO;
Spermatozoa	4	102	1.87793	3.5488	0.0268115	1	0.0947339	0.376151	H2AFX; CLU; THRB; VTN;
Hair follicle	2	83	0.938967	2.18597	0.23436	1	0.592321	1	EGR2; HSPG2;
Glomerulus	3	44	1.40845	6.1744	0.0127124	1	0.0485589	0.192808	COL8A1; GAPDH; KNG1;
Bile duct	1	31	0.469484	2.94035	0.292174	1	0.709924	1	APOA1;
Placental tissue	1	6	0.469484	15.1714	0.0646535	1	0.197216	0.783068	APOA1;
Karpas 299	1	24	0.469484	3.7976	0.234693	1	0.592321	1	ACTB;
Malignant pleural effusions	6	31	2.8169	17.4965	1.00564e-06	0.000852785	7.75259e-06	3.07825e-05	SERPINF1; ACTB; FGG; ALB; FGB; CFH;
N06BJ504	3	78	1.40845	3.48334	0.0556927	1	0.17363	0.689417	PLCG1; VCL; TLN2;
Auricle	1	4	0.469484	22.7382	0.0435784	1	0.143792	0.57094	ITSN2;
Proximal tubular epithelium	1	8	0.469484	11.3833	0.0852663	1	0.250193	0.993418	AHSG;
Paracentral gyrus	1	48	0.469484	1.89919	0.414503	1	0.965655	1	SYNE2;
Tooth	3	32	1.40845	8.48907	0.00524531	1	0.0223519	0.0887505	NOTCH2; ITGA3; COL1A1;
Larynx	1	10	0.469484	9.10892	0.105427	1	0.297017	1	ITGB4;
Colon mucosa	1	46	0.469484	1.98175	0.401281	1	0.940018	1	SON;
Seminiferous tubule	2	23	0.938967	7.88604	0.0265176	1	0.0940874	0.373584	VCL; VTN;
Intestinal epithelial cells	2	27	0.938967	6.71817	0.0357457	1	0.122227	0.485316	GAPDH; ACTB;
Spermatids	3	38	1.40845	7.14905	0.00849864	1	0.0344825	0.136917	TFRC; THRB; VTN;
Bladder	1	5	0.469484	18.1997	0.0541744	1	0.170148	0.675589	UBR5;
Pancreatic acinus	1	17	0.469484	5.36039	0.172569	1	0.45633	1	SERPINA4;
Umbilical vein	1	10	0.469484	9.10892	0.105427	1	0.297017	1	ITGB4;
Coronary arteries	1	32	0.469484	2.84849	0.300027	1	0.724851	1	ACTA2;
BOB2L_ISB	27	87	12.6761	28.0243	3.81293e-32	3.23336e-29	1.46971e-30	5.83564e-30	SERPINF1; GPLD1; AGT; IGFALS; CLU; CPN2; KNG1; APOA1; C1QA; ORM1; SERPINC1; AHSG; APOH; HRG; SERPING1; VTN; SERPINA4; FN1; FGG; ALB; SERPIND1; ITIH2; APOB; C8A; TTR; JCHAIN; CFH;
Plasma cells	1	21	0.469484	4.33985	0.208658	1	0.53546	1	JCHAIN;
Insular cortex membrane micro domains	3	75	1.40845	3.62265	0.0506174	1	0.161976	0.643142	GSN; ALB; FGB;
Mononuclear phagocytes	1	12	0.469484	7.59203	0.125145	1	0.342333	1	SERPING1;
Breast cancer cells	2	36	0.938967	5.03909	0.0601605	1	0.186872	0.741996	GAPDH; ACTB;
Zona fasciculata	1	11	0.469484	8.28159	0.115341	1	0.318596	1	SERPINA4;
Intestinal epithelium	1	24	0.469484	3.7976	0.234693	1	0.592321	1	SERPINA4;
Lung epithelium	1	9	0.469484	10.1199	0.0954025	1	0.273573	1	ADAMTS20;
Articular cartilage	1	17	0.469484	5.36039	0.172569	1	0.45633	1	COMP;
Subthalamus	1	10	0.469484	9.10892	0.105427	1	0.297017	1	PI4KA;
Renal tubule	1	18	0.469484	5.06276	0.181742	1	0.474207	1	SERPINA4;
051503_BAL20_gly_lec	12	30	5.6338	36.129	1.81295e-16	1.53738e-13	3.4164e-15	1.35652e-14	CLU; CPN2; APOA1; FGA; ACTB; AHSG; FGG; FGB; ITIH2; HBB; C8B; CFH;
Ligament	1	10	0.469484	9.10892	0.105427	1	0.297017	1	COMP;
Seminal plasma	1	8	0.469484	11.3833	0.0852663	1	0.250193	0.993418	TFRC;
Ciliary body	2	15	0.938967	12.0891	0.011661	1	0.0449478	0.17847	CLU; SERPINA4;
Colon epithelium	1	32	0.469484	2.84849	0.300027	1	0.724851	1	APOH;
Vitreous humor	3	6	1.40845	45.2139	2.61485e-05	0.0221739	0.000153986	0.000611416	SERPINF1; CLU; SERPINA4;
PNS	1	17	0.469484	5.36039	0.172569	1	0.45633	1	EGR2;
Renal tubular epithelium	2	10	0.938967	18.1276	0.00518275	1	0.0221968	0.0881349	TFRC; AHSG;
Peripheral nervous system	1	4	0.469484	22.7382	0.0435784	1	0.143792	0.57094	EGR2;
HUPO28_b1-CIT	15	37	7.04225	36.6135	2.12799e-20	1.80453e-17	4.74877e-19	1.88555e-18	AGT; CPN2; KNG1; APOA1; ORM1; SERPINC1; AHSG; SERPING1; APOA2; APOC3; ALB; C4B; ITIH2; APOB; TTR;
Oesophagus epithelium	1	11	0.469484	8.28159	0.115341	1	0.318596	1	ITGB4;
Tendons	1	6	0.469484	15.1714	0.0646535	1	0.197216	0.783068	COMP;
Sperm	1	6	0.469484	15.1714	0.0646535	1	0.197216	0.783068	CLU;
Bone marrow cells	1	7	0.469484	13.0072	0.075017	1	0.224929	0.893104	TFRC;
RPE	1	1	0.469484	90.2775	0.0110764	1	0.0428896	0.170298	SERPINF1;
Podocyte	1	12	0.469484	7.59203	0.125145	1	0.342333	1	KNG1;
Vessel wall	2	2	0.938967	90.2775	0.000122118	0.103556	0.000639235	0.00253815	VTN; APOA2;
Vitreous	1	1	0.469484	90.2775	0.0110764	1	0.0428896	0.170298	SERPINA4;
Jejunum epithelium	1	3	0.469484	30.2924	0.0328643	1	0.113751	0.451659	APOH;
Glioma	1	3	0.469484	30.2924	0.0328643	1	0.113751	0.451659	ACTA1;
Corneal endothelium	1	5	0.469484	18.1997	0.0541744	1	0.170148	0.675589	SERPINF1;
Pre-B cells	1	4	0.469484	22.7382	0.0435784	1	0.143792	0.57094	IGLL1;
Aqueous humor	1	2	0.469484	45.3633	0.0220308	1	0.0794983	0.315656	CLU;
Peripheral blood lymphocytes	1	3	0.469484	30.2924	0.0328643	1	0.113751	0.451659	SYNE2;
Medulloblastoma	1	2	0.469484	45.3633	0.0220308	1	0.0794983	0.315656	ACTA1;
PBL	1	1	0.469484	90.2775	0.0110764	1	0.0428896	0.170298	JCHAIN;
Pancreatic acini	1	1	0.469484	90.2775	0.0110764	1	0.0428896	0.170298	SERPINA4;
Biliary apparatus	1	6	0.469484	15.1714	0.0646535	1	0.197216	0.783068	APOA1;
Optic nerve	1	1	0.469484	90.2775	0.0110764	1	0.0428896	0.170298	SERPINA4;
Endocardium	1	2	0.469484	45.3633	0.0220308	1	0.0794983	0.315656	GAPDH;

## Sheet: Transcription factor
Analysis: Transcription factor
Dataset name: Leghorn VEX
Number of genes in the dataset: 213
Number of genes in the dataset (which are available in Transcription factor database) :179
Number of genes in background: 19230
Is analysis quantitative: No
						Corrected p-values
Transcription factor	No. of genes in the dataset	No.of genes in the background dataset	Percentage of genes	Fold enrichment	P-value (Hypergeometric test)	Bonferroni method	BH method	Q-value (Storey-Tibshirani method)
MAFB	7	352	3.28638	1.7978	0.0973245	1	0.255477	0.353769	USP8; DST; PCYOX1L; ZSWIM5; TRIM33; SERPIND1; TTR;
NFIC	31	2040	14.554	1.3723	0.0429824	1	0.143275	0.198398	ATRNL1; COL10A1; EGR2; ROBO1; COL27A1; ZNF827; LRCH1; NEO1; VCL; GAPDH; DST; NOTCH2; PATL1; SORL1; BCL11A; RFX7; MYO1E; ZC3H11A; SPAG17; COL1A1; KAT2B; BCOR; COL16A1; HSPG2; COL5A1; SYT7; CEP192; COL2A1; APOA1; COL22A1; SERPINC1;
NR1H3	20	1020	9.38967	1.77101	0.00963357	1	0.0505762	0.0700349	MAP3K15; OBSCN; GPATCH8; SVEP1; ZNF827; TGFBR2; POLR3A; DCTN1; SPEG; HYDIN; SACS; ZC3H11A; COL19A1; BCOR; COL16A1; ACACA; RREB1; ACTA1; APOA1; C8B;
PITX3	10	265	4.69484	3.40998	0.000771937	0.162107	0.0101317	0.0140297	CYSLTR1; DNM1; RYR2; PATL1; BCL11A; BCOR; ARFGEF1; HR; THRB; FN1;
RXRA	28	1113	13.1455	2.27192	4.20668e-05	0.00883403	0.00194412	0.0026921	DNM1; MAP3K15; OBSCN; GPATCH8; SVEP1; ZNF827; OSBP; SHANK2; POLR3A; SLC25A39; DCTN1; DST; GON4L; SPEG; HYDIN; SACS; TLN2; ZC3H11A; COL19A1; COL16A1; HSPG2; RREB1; TRIM33; TCTN3; APOA1; PAN3; ACTB; C8B;
SOAT1	29	1261	13.615	2.07687	0.000147718	0.0310209	0.00282008	0.00390507	EGR2; OBSCN; COL27A1; KIAA1468; ARNT; COL4A1; SERPINF1; XIRP1; BCL11A; PCDHB2; SOX1; GON4L; SPEG; SACS; TLN2; ZC3H11A; DACT1; SPAG17; BCOR; ARFGEF1; UBR1; MAN1A1; ATP10A; ACTB; GSN; RBP4; SERPING1; C7; FN1;
STAT1	29	1261	13.615	2.07687	0.000147718	0.0310209	0.00282008	0.00390507	EGR2; OBSCN; COL27A1; KIAA1468; ARNT; COL4A1; SERPINF1; XIRP1; BCL11A; PCDHB2; SOX1; GON4L; SPEG; SACS; TLN2; ZC3H11A; DACT1; SPAG17; BCOR; ARFGEF1; UBR1; MAN1A1; ATP10A; ACTB; GSN; RBP4; SERPING1; C7; FN1;
DLX2	4	171	1.87793	2.11691	0.12238	1	0.279347	0.386822	NOTCH2; DACT1; KAT2B; SON;
DLX3	8	413	3.75587	1.75086	0.0894348	1	0.243913	0.337756	ROBO1; UBR5; ARNT; VCL; NOTCH2; TLN2; KAT2B; SON;
ETS1	34	2496	15.9624	1.2301	0.116813	1	0.27836	0.385456	DNM1; ITSN2; COL27A1; COL24A1; EXOC3L1; ARNT; FGD3; KIF24; POLR3A; VCL; DCTN1; NOTCH2; MYCBP2; PCDHGA2; ACTBL2; ACTA2; RFX7; GON4L; MYO1E; SASS6; TLN2; ZC3H11A; BCOR; HSPG2; COL5A1; ACACA; ADGB; COL5A2; CYB561A3; PAN3; DNAJC13; GSN; SPINK5; RBP4;
HNF1A	27	831	12.6761	2.93425	5.52144e-07	0.00011595	5.79751e-05	8.02805e-05	ITSN2; ZNF827; ADCK3; SHANK2; DST; NOTCH2; BCL11A; BEND3; MYCBP2; RFX7; SPAG17; COL19A1; HGFAC; RREB1; TRIM33; FGA; PAN3; F13B; THRB; C5; APOH; PLG; APOA2; ALB; FGB; C8A; C8B;
HOXC9	7	573	3.28638	1.10442	0.450335	1	0.657662	0.910691	ROBO1; LRCH1; PCDHGA2; NBEA; COL22A1; SON; TTR;
IRF1	12	811	5.6338	1.33689	0.18998	1	0.37054	0.513101	CYSLTR1; DYNC1H1; ROBO1; UBR5; PRRC2B; BCL11A; MYCBP2; RFX7; COL19A1; BCOR; ATP10A; FGA;
LHX3	24	1210	11.2676	1.79136	0.00407929	0.85665	0.028555	0.0395413	ROBO1; LRCH1; COL8A1; COL4A2; MED13L; NEO1; POLR3A; TNC; BCL11A; MYCBP2; RFX7; TLN2; ZC3H11A; DACT1; ACACA; NBEA; TRIM33; C1QA; SON; F13B; C5; ALB; FGB; C8A;
MEF2A	38	1835	17.8404	1.86999	0.000116666	0.0244998	0.0027222	0.00376954	EGR2; ITSN2; TRIO; ERN1; PRRC2B; ZNF827; COL24A1; SHANK2; COL8A1; ARNT; KIF24; XIRP1; XIRP2; GAPDH; DST; BCL11A; BEND3; MYCBP2; ZSWIM5; SPEG; TLN2; ZC3H11A; DACT1; COL1A1; COL19A1; COL16A1; COL5A1; RREB1; NBEA; ADGB; ACTA1; PAN3; GSN; C6; C7; FN1; TTR; JCHAIN;
NKX6-1	30	1408	14.0845	1.92415	0.000416935	0.0875564	0.00625403	0.00866021	ATRNL1; ITSN2; ROBO1; ZNF827; LRCH1; COL8A1; NEO1; VCL; XIRP2; BCL11A; MYCBP2; PCDHGA2; ACTBL2; ZSWIM6; GON4L; SPEG; TLN2; BCOR; COL4A6; NBEA; TRIM33; COL22A1; SON; C5; PCDH17; C6; FN1; FGB; C8A; TTR;
OTX2	5	324	2.34742	1.39591	0.290278	1	0.503788	0.697615	BCL11A; UGP2; NBEA; HR; THRB;
PHOX2A	5	442	2.34742	1.02326	0.543782	1	0.74152	1	PRRC2B; ZSWIM6; UBR1; C6; JCHAIN;
POU2F1	34	2209	15.9624	1.38992	0.0295424	1	0.117055	0.16209	CYSLTR1; EGR2; JAG1; MAP3K15; ROBO1; ZNF827; OSBP; SHANK2; COL8A1; XIRP2; DST; TNC; BCL11A; BEND3; GPLD1; MYCBP2; PCDHGA2; ACTA2; RFX7; SOX1; SACS; TLN2; SPAG17; KAT2B; BCOR; NBEA; COL5A2; COL3A1; THRB; C6; C7; FN1; APOB; C8B;
POU3F2	21	789	9.85915	2.40394	0.00019093	0.0400954	0.00334128	0.0046268	CYSLTR1; PRRC2B; COL8A1; NEO1; XIRP2; TNC; MYCBP2; ACTA2; ZSWIM6; TLN2; DACT1; BCOR; NBEA; TRIM33; C1QA; SERPINC1; C5; C6; FN1; FGG; ALB;
SRF	10	462	4.69484	1.95597	0.0335929	1	0.119568	0.16557	EGR2; SHANK2; VCL; TNC; ACTA2; SPEG; MYO1E; ACTA1; ACTB; FN1;
ARID3A	30	1250	14.0845	2.16736	5.21634e-05	0.0109543	0.00194412	0.0026921	ATRNL1; HTT; ROBO1; COL24A1; OSBP; COL4A2; POLR3A; VCL; DST; NOTCH2; BCL11A; MYCBP2; ACTBL2; DACT1; SPAG17; BCOR; COL16A1; NBEA; TRIM33; UBR1; COL3A1; C1QA; C5; GSN; SPINK5; C7; FN1; ALB; FGB; SMG1;
EHF	5	753	2.34742	0.600643	0.923514	1	1	1	PSMA4; EXOC3L1; UBR1; CYB561A3; SERPIND1;
FOXA1	28	804	13.1455	3.14508	8.06464e-08	1.69358e-05	1.69358e-05	2.34516e-05	COL10A1; EGR2; COL27A1; SVEP1; SYNE2; ZNF827; COL24A1; SHANK2; MED13L; NEO1; PATL1; BCL11A; ITGA3; LCAT; UGP2; COMP; APOA5; ACACA; SON; C5; RBP4; PCDH17; C6; FN1; SERPIND1; ITIH2; APOB; TTR;
ATF1	10	1037	4.69484	0.871426	0.718019	1	0.902899	1	EGR2; ROBO1; POLR3A; DST; COL19A1; COMP; KNG1; SERPINC1; GSN; FN1;
CREB1	3	973	1.40845	0.279273	0.998847	1	1	1	SHANK2; GON4L; FN1;
JDP2	4	763	1.87793	0.474454	0.971785	1	1	1	COL24A1; DST; HSPG2; SYT7;
NFYA	35	2544	16.4319	1.24238	0.101661	1	0.26035	0.360518	DYNC1H1; LRP6; UBR5; COL27A1; PRRC2B; ADCK3; HNRNPUL1; OSBP; PTPN1; HERC2; RYR2; MYCBP2; PCDHGA2; PCYOX1L; RFX7; SOX1; SPEG; MYO1E; PCDHB15; DNM2; DACT1; H2AFX; COL1A1; ACACA; FZD8; COL3A1; TCTN3; SON; ACTB; C5; RBP4; PCDH17; ADAMTS20; FN1; F5;
PLAU	10	1037	4.69484	0.871426	0.718019	1	0.902899	1	EGR2; ROBO1; POLR3A; DST; COL19A1; COMP; KNG1; SERPINC1; GSN; FN1;
RORA	21	1168	9.85915	1.6239	0.0196984	1	0.0861804	0.119337	GPATCH8; PPP4R1; PLCG1; SHANK2; LRCH1; COL4A2; XIRP2; BCL11A; MYCBP2; RFX7; GON4L; SPEG; KAT2B; COL4A6; NBEA; COL2A1; C5; SPINK5; SERPING1; FGB; F5;
YY1	31	1317	14.554	2.12565	5.55463e-05	0.0116647	0.00194412	0.0026921	DYNC1H1; EGR2; ITSN2; TANGO6; TRIO; UBR5; ERN1; ZNF827; HNRNPUL1; SHANK2; ARNT; MED13L; VCL; GAPDH; BCL11A; MYCBP2; RFX7; GON4L; PHACTR4; SASS6; ZC3H11A; BCOR; UGP2; ARFGEF1; FZD8; NBEA; CYB561A3; HR; SON; DNAJC13; APOB;
ELK1	18	1986	8.4507	0.818676	0.846336	1	1	1	LRP6; UBR5; COL27A1; GPATCH8; ADCK3; HNRNPUL1; VCL; GAPDH; PATL1; SASS6; BCOR; NUP155; COL4A6; UBR1; SYT7; SON; ACTB; FN1;
GABPA	25	2702	11.7371	0.835615	0.860194	1	1	1	DNM1; EGR2; COL27A1; GPATCH8; ADCK3; EXOC3L1; PTPN1; ARNT; POLR3A; MXRA5; ITGA3; SASS6; TLN2; KAT2B; BCOR; NUP155; COL5A1; RREB1; MAN1A1; CYB561A3; COL2A1; C8G; SON; ACTB; GSN;
CTCF	42	2605	19.7183	1.45587	0.00739714	1	0.0469006	0.0649451	DNM1; JAG1; MAP3K15; OBSCN; COL27A1; PRRC2B; SVEP1; HNRNPUL1; PLCG1; SHANK2; LRCH1; FAM171A2; NEO1; POLR3A; RYR2; VCL; DCTN1; BEND3; MYCBP2; PCDHGA2; SOX1; SPEG; DNM2; USO1; DACT1; SPAG17; COL1A1; KAT2B; COL16A1; HGFAC; HSPG2; APOA5; COL5A1; ACACA; COL18A1; MAN1A1; TCTN3; ACTB; GPX3; GSN; PLG; APOB;
FEV	8	526	3.75587	1.37473	0.229364	1	0.418838	0.579982	CYSLTR1; VCL; SORL1; ACTA2; ZC3H11A; COL5A2; SPINK5; RBP4;
HERPUD1	6	421	2.8169	1.28873	0.324159	1	0.536011	0.742236	HTT; PLCG1; ARNT; GON4L; COL19A1; TCTN3;
KLF7	48	4448	22.5352	0.974418	0.608566	1	0.814006	1	ATRNL1; DNM1; OBSCN; TANGO6; TRIO; HNRNPUL1; PLCG1; PTPN1; USP8; ARNT; COL4A1; COL4A2; FAM171A2; FGD3; MED13L; SLC25A39; VCL; XIRP1; GAPDH; NOTCH2; BCL11A; PCDHGA2; RFX7; ZSWIM5; SPEG; MYO1E; SACS; ZC3H11A; VAMP1; COL1A1; BCOR; COL16A1; UGP2; HSPG2; COL4A6; ACACA; RREB1; MAN1A1; MKI67; ATP10A; FGA; SON; DNAJC13; ACTB; GPX3; GSN; PCDH17; SMG1;
MAF	8	466	3.75587	1.55173	0.147117	1	0.317894	0.4402	PSMA4; ZNF827; GAPDH; DST; ITGB4; SPEG; COL16A1; RREB1;
NANOG	7	204	3.28638	3.10203	0.00779129	1	0.0469006	0.0649451	BEND3; SPEG; TLN2; BCOR; THRB; GSN; APOB;
NR5A1	18	1129	8.4507	1.44011	0.0769601	1	0.2184	0.302428	DNM1; MAP3K15; ADCK3; EXOC3L1; ARNT; SERPINF1; SLC25A39; DCTN1; DST; BCL11A; SPEG; KAT2B; HGFAC; COL18A1; C1QA; THRB; C6; SERPIND1;
RFX1	36	2158	16.9014	1.50643	0.00798294	1	0.0469006	0.0649451	DNM1; JAG1; ROBO1; PRRC2B; PLCG1; PTPN1; SHANK2; TGFBR2; FGD3; NEO1; VCL; DCTN1; BCL11A; BEND3; GPLD1; PCDHGA2; SPEG; HYDIN; MYO1E; ZC3H11A; DACT1; SPAG17; COL1A1; BCOR; RREB1; TRIM33; ATP10A; TCTN3; COL2A1; PAN3; THRB; GSN; SPINK5; PCDH17; TTR; C8B;
RREB1	45	2136	21.1268	1.90233	1.55003e-05	0.00325506	0.00108502	0.00150247	DNM1; EGR2; ITSN2; OBSCN; ROBO1; UBR5; COL27A1; SVEP1; EXOC3L1; PLCG1; SHANK2; ARNT; COL4A1; COL4A2; FAM171A2; SERPINF1; RYR2; DCTN1; DST; NOTCH2; BCL11A; MYCBP2; RFX7; ZSWIM5; SPEG; DNM2; LCAT; SPAG17; BCOR; COL16A1; COL5A1; RREB1; MAML3; ADGB; COL5A2; UBR1; HR; C8G; SON; ACTB; THRB; SPINK5; ITIH3; C7; FN1;
SF1	18	1129	8.4507	1.44011	0.0769601	1	0.2184	0.302428	DNM1; MAP3K15; ADCK3; EXOC3L1; ARNT; SERPINF1; SLC25A39; DCTN1; DST; BCL11A; SPEG; KAT2B; HGFAC; COL18A1; C1QA; THRB; C6; SERPIND1;
SP1	83	7140	38.9671	1.04957	0.311599	1	0.523487	0.724894	ATRNL1; DNM1; EGR2; ITSN2; JAG1; OBSCN; ROBO1; TANGO6; TRIO; UBR5; COL27A1; PRRC2B; PSMA4; ZNF827; ADCK3; EXOC3L1; HNRNPUL1; OSBP; PLCG1; PTPN1; SHANK2; USP8; ARNT; COL4A1; COL4A2; FAM171A2; MED13L; NEO1; SLC25A39; VCL; GAPDH; DST; NOTCH2; BCL11A; BEND3; ITGA3; MYCBP2; PCDHGA2; ITGB4; PCYOX1L; RFX7; ZSWIM5; GON4L; SPEG; PHACTR4; SACS; SASS6; DNM2; USO1; LCAT; VAMP1; COL1A1; KAT2B; BCOR; COL16A1; …
SP4	51	4345	23.9437	1.05985	0.343375	1	0.543191	0.752178	DNM1; EGR2; ITSN2; JAG1; OBSCN; ROBO1; TANGO6; TRIO; UBR5; COL27A1; PRRC2B; ZNF827; OSBP; PLCG1; PTPN1; SHANK2; FAM171A2; MED13L; NEO1; SLC25A39; VCL; XIRP1; BCL11A; BEND3; ITGA3; PCDHGA2; RFX7; ZSWIM5; SOX1; SPEG; SACS; COL1A1; KAT2B; BCOR; HSPG2; COMP; COL4A6; ACACA; FZD8; NBEA; MAN1A1; MKI67; HR; PAN3; SON; DNAJC13; ACTB; THRB; GSN; PCDH17; SMG1;
TCF3	33	2140	15.493	1.39255	0.031165	1	0.118994	0.164775	EGR2; ITSN2; JAG1; LRP6; OBSCN; COL27A1; PRRC2B; SVEP1; HNRNPUL1; PLCG1; LRCH1; COL8A1; XIRP1; XIRP2; SORL1; ITGA3; ACTA2; PCYOX1L; RFX7; SPEG; MYO1E; USO1; GHDC; BCOR; COL16A1; HGFAC; COL5A2; ACTA1; C1QA; COL22A1; VWF; FCGBP; PCDH17;
OTX1	15	848	7.04225	1.59794	0.0505441	1	0.156092	0.216147	ITSN2; ROBO1; PRRC2B; SHANK2; POLR3A; NOTCH2; GPLD1; KAT2B; COL19A1; BCOR; ARFGEF1; TRIM33; COL5A2; PAN3; GSN;
PITX1	15	848	7.04225	1.59794	0.0505441	1	0.156092	0.216147	ITSN2; ROBO1; PRRC2B; SHANK2; POLR3A; NOTCH2; GPLD1; KAT2B; COL19A1; BCOR; ARFGEF1; TRIM33; COL5A2; PAN3; GSN;
E2F1	17	1188	7.98122	1.2926	0.168093	1	0.349501	0.483967	ATRNL1; EGR2; ITSN2; JAG1; COL27A1; ZNF827; HNRNPUL1; PLCG1; PTPN1; NOTCH2; COL1A1; BCOR; COL16A1; NUP155; TRIM33; ATP10A; HR;
EGR1	47	3215	22.0657	1.32004	0.0251058	1	0.101389	0.140397	DNM1; EGR2; JAG1; LRP6; OBSCN; ROBO1; TRIO; UBR5; COL27A1; GPATCH8; PRRC2B; ZNF827; HNRNPUL1; PLCG1; LRCH1; COL4A1; COL4A2; RYR2; SLC25A39; VCL; XIRP1; DCTN1; DST; NOTCH2; BCL11A; RFX7; ZSWIM5; SOX1; GON4L; SPEG; ZC3H11A; DACT1; COL1A1; BCOR; UGP2; ARFGEF1; ACACA; TRIM33; MAN1A1; TCTN3; HR; COL2A1; DNAJC13; ACTB; THRB; PCDH17; ADAMTS20;
NKX2-1	9	711	4.22535	1.14401	0.389582	1	0.592842	0.820932	ITSN2; OSBP; LRCH1; NOTCH2; BCL11A; ACTA2; NBEA; C6; C7;
NRF1	18	2037	8.4507	0.798179	0.873696	1	1	1	DNM1; JAG1; GPATCH8; PSMA4; ADCK3; LRCH1; TNC; ZSWIM5; USO1; DACT1; BCOR; COL16A1; NBEA; TRIM33; PAN3; C8G; DNAJC13; ACTB;
BACH1	16	648	7.51174	2.23043	0.00239936	0.503866	0.0251933	0.0348862	DYNC1H1; ZNF827; OSBP; GAPDH; DST; TNC; BCL11A; PHACTR4; COL19A1; CLU; COL22A1; RBP4; C7; FN1; ALB; F5;
HOXB4	17	718	7.98122	2.13872	0.00273052	0.573409	0.0256017	0.0354517	COL10A1; ROBO1; PRRC2B; NEO1; VCL; MYCBP2; ZSWIM6; GON4L; DACT1; SPAG17; NBEA; TRIM33; C1QA; C5; GSN; FN1; FGB;
MEIS2	12	527	5.6338	2.05733	0.0147663	1	0.0704754	0.0975901	DNM1; ROBO1; TRIO; UBR5; XIRP1; BCL11A; MYCBP2; PCDHGA2; SASS6; DACT1; GHDC; HR;
NR4A2	16	1042	7.51174	1.38707	0.116937	1	0.27836	0.385456	FAM189A1; ERN1; SHANK2; SLC25A39; GAPDH; DCTN1; SORL1; BCL11A; SPEG; SPAG17; AGT; COL3A1; KNG1; SERPINC1; THRB; APOC3;
PPARA	7	370	3.28638	1.71035	0.117971	1	0.27836	0.385456	MAP3K15; UBR5; VCL; SPEG; RREB1; DNAJC13; APOC3;
PPARG	34	2016	15.9624	1.52298	0.00848677	1	0.0469006	0.0649451	MAP3K15; OBSCN; UBR5; COL27A1; GPATCH8; PRRC2B; SVEP1; ZNF827; SHANK2; COL4A2; POLR3A; GAPDH; DCTN1; RFX7; GON4L; SPEG; HYDIN; MYO1E; PHACTR4; SACS; LCAT; KAT2B; COL19A1; COL16A1; HSPG2; COL5A1; RREB1; SYT7; HR; APOA1; SERPINC1; APOC3; FN1; C8B;
HSF1	14	806	6.57277	1.5692	0.0649516	1	0.194855	0.269823	JAG1; COL24A1; POLR3A; TNC; BCL11A; BEND3; MYCBP2; TLN2; UGP2; IGFALS; C5; C6; C7; APOB;
ETV7	6	1049	2.8169	0.517219	0.977594	1	1	1	EXOC3L1; PLCG1; TLN2; BCOR; CYB561A3; DNAJC13;
NR5A2	5	486	2.34742	0.930619	0.628066	1	0.829521	1	SVEP1; BCL11A; KAT2B; COL16A1; SPINK5;
TEAD1	10	422	4.69484	2.14137	0.0195655	1	0.0861804	0.119337	ZNF827; DST; NOTCH2; ITGA3; ACTA2; SPEG; HSPG2; COL5A1; ACTA1; APOA2;
TFAP2A	6	258	2.8169	2.10289	0.0678542	1	0.200695	0.277911	DNM1; PCDHGA2; KAT2B; NBEA; HR; SMG1;
ARNT	1	403	0.469484	0.226248	0.98929	1	1	1	ZC3H11A;
BARX1	6	382	2.8169	1.4203	0.249958	1	0.448643	0.621254	ITSN2; BCL11A; PCDHGA2; SACS; ZC3H11A; C7;
BSX	4	268	1.87793	1.35074	0.345595	1	0.543191	0.752178	NEO1; ZC3H11A; SON; C7;
DMBX1	7	368	3.28638	1.71964	0.115572	1	0.27836	0.385456	ROBO1; NOTCH2; TNC; ZSWIM6; NBEA; SON; APOB;
GSC	5	379	2.34742	1.19335	0.410351	1	0.606857	0.84034	DNM1; PPP4R1; ZSWIM6; THRB; FN1;
HNF4A	50	3015	23.4742	1.49743	0.00181962	0.38212	0.0212289	0.0293965	DYNC1H1; MAP3K15; GPATCH8; ZNF827; COL8A1; ARNT; SERPINF1; XIRP1; GAPDH; DCTN1; DST; BCL11A; ITGA3; PCDHGA2; ITGB4; RFX7; GON4L; SPEG; HYDIN; PHACTR4; DNM2; DACT1; LCAT; COL1A1; COL19A1; BCOR; COL16A1; HSPG2; COMP; RREB1; COL18A1; ADGB; CYB561A3; HR; APOA1; DNAJC13; FCGBP; SERPINC1; GSN; RBP4; APOC3; C6; FN1; FGG; ALB; SERPIND1; C8A; TTR; JCHAIN; C8B;
HOXA3	10	573	4.69484	1.57707	0.105416	1	0.266716	0.369332	ROBO1; SHANK2; NEO1; VCL; GPLD1; MYCBP2; PCDHGA2; SPAG17; GSN; C6;
HOXB3	4	335	1.87793	1.0806	0.510171	1	0.704842	0.976023	COL8A1; NEO1; C6; ALB;
HOXD8	13	811	6.10329	1.44821	0.117048	1	0.27836	0.385456	CYSLTR1; EGR2; ERN1; NEO1; MYCBP2; ZSWIM6; DACT1; SPAG17; BCOR; NBEA; UBR1; C5; ALB;
ONECUT1	13	564	6.10329	2.08243	0.010366	1	0.0530941	0.0735216	COL10A1; ITSN2; SYNE2; ZNF827; XIRP2; TNC; BCL11A; MYCBP2; PCDHGA2; THRB; C6; APOB; TTR;
PAX7	8	467	3.75587	1.54841	0.148351	1	0.317894	0.4402	COL10A1; ROBO1; SHANK2; NOTCH2; MYCBP2; ACTA2; ZSWIM6; C6;
POU4F3	9	687	4.22535	1.18397	0.351781	1	0.543191	0.752178	ROBO1; NEO1; BCL11A; ACTBL2; ZSWIM6; TLN2; DACT1; FN1; ALB;
PRRX2	11	597	5.16432	1.66489	0.0690563	1	0.201414	0.278906	SHANK2; NEO1; VCL; BCL11A; MYCBP2; ACTA2; SPAG17; KAT2B; C6; FN1; ALB;
VAX2	6	434	2.8169	1.25013	0.349639	1	0.543191	0.752178	PRRC2B; MYCBP2; ZSWIM6; APOA5; C6; JCHAIN;
VSX2	4	595	1.87793	0.608415	0.899174	1	1	1	SHANK2; ACTA2; SPAG17; FN1;
CUX1	7	350	3.28638	1.80808	0.0951641	1	0.253445	0.350956	SVEP1; ZNF827; PTPN1; ARNT; TNC; SERPING1; TTR;
CACD	8	514	3.75587	1.40683	0.211694	1	0.400502	0.554591	DYNC1H1; JAG1; ITGA3; ITGB4; PHACTR4; ACTB; FCGBP; SPINK5;
HOXB13	13	526	6.10329	2.23287	0.00596297	1	0.0403943	0.0559356	EGR2; ROBO1; GPATCH8; SVEP1; COL24A1; MED13L; XIRP2; DST; BCL11A; PCDHGA2; BCOR; FN1; C8A;
ZNF238	22	799	10.3286	2.48684	8.20815e-05	0.0172371	0.00215464	0.00298362	DYNC1H1; SHANK2; TGFBR2; DST; TNC; BCL11A; KAT2B; COL19A1; BCOR; COL16A1; HSPG2; COL5A1; COL4A6; COL18A1; MAN1A1; COL3A1; COL2A1; COL22A1; C5; GPX3; ALB; C8A;
ZNF513	22	799	10.3286	2.48684	8.20815e-05	0.0172371	0.00215464	0.00298362	DYNC1H1; SHANK2; TGFBR2; DST; TNC; BCL11A; KAT2B; COL19A1; BCOR; COL16A1; HSPG2; COL5A1; COL4A6; COL18A1; MAN1A1; COL3A1; COL2A1; COL22A1; C5; GPX3; ALB; C8A;
MYC	17	1086	7.98122	1.414	0.0953436	1	0.253445	0.350956	MYOC; UBR5; ADCK3; HNRNPUL1; MED13L; GAPDH; DST; TNC; BCL11A; SOX1; USO1; ZC3H11A; APOA5; ACACA; NBEA; TRIM33; COL18A1;
MYF5	25	1856	11.7371	1.2165	0.177358	1	0.358127	0.495912	EGR2; ITSN2; COL27A1; PRRC2B; ADCK3; HNRNPUL1; PLCG1; SHANK2; LRCH1; FAM171A2; KIF24; DST; TNC; BCL11A; ITGA3; ACTA2; USO1; BCOR; COL16A1; HR; C1QA; FCGBP; THRB; ITIH3; TTR;
FOXD1	8	334	3.75587	2.16497	0.0330453	1	0.119568	0.16557	COL27A1; KIF24; MED13L; NEO1; BCL11A; RREB1; COL2A1; THRB;
POU6F1	11	655	5.16432	1.51747	0.112646	1	0.27836	0.385456	ATRNL1; COL27A1; NEO1; XIRP2; SORL1; BCL11A; TLN2; DACT1; COL19A1; FN1; TTR;
ASCL2	31	1499	14.554	1.86757	0.00054984	0.115466	0.00769776	0.0106594	DNM1; JAG1; COL27A1; SVEP1; ZNF827; PLCG1; USP8; FAM171A2; KIF24; XIRP1; NOTCH2; TNC; ITGA3; PCDHGA2; RFX7; ZSWIM5; SPEG; H2AFX; VAMP1; KAT2B; COL19A1; COL16A1; UGP2; ARFGEF1; ACACA; NBEA; C1QA; SON; FCGBP; C7; FN1;
BARHL1	10	509	4.69484	1.77536	0.0576684	1	0.175513	0.243039	SHANK2; XIRP2; BCL11A; PCDHGA2; SPEG; COL19A1; BCOR; ADGB; C6; C8A;
ESRRA	19	917	8.92019	1.87149	0.0066225	1	0.0434602	0.060181	DNM1; MAP3K15; PRRC2B; DST; NOTCH2; BCL11A; MYCBP2; SPEG; TLN2; SPAG17; AGT; KAT2B; UGP2; COL3A1; KNG1; SERPINC1; THRB; APOA2; FGG;
GBX1	4	199	1.87793	1.81907	0.179767	1	0.359533	0.49786	COL10A1; BCL11A; DACT1; C6;
GBX2	5	302	2.34742	1.4976	0.244009	1	0.44174	0.611695	HNRNPUL1; BCL11A; MYCBP2; PCDHGA2; C6;
LHX4	9	392	4.22535	2.07495	0.0310491	1	0.118994	0.164775	ATRNL1; XIRP2; BCL11A; MYCBP2; RFX7; COL19A1; BCOR; COL4A6; ALB;
POU3F4	4	366	1.87793	0.989079	0.580078	1	0.780875	1	COL8A1; KIF24; NEO1; TLN2;
TCF12	19	1099	8.92019	1.56156	0.0365241	1	0.127498	0.176552	COL27A1; ADCK3; FAM171A2; FGD3; XIRP2; DCTN1; PCYOX1L; SPEG; MYO1E; DACT1; COL16A1; UGP2; HSPG2; IGFALS; RREB1; MAN1A1; ACTB; GSN; C7;
ELF2	6	780	2.8169	0.695591	0.867329	1	1	1	JAG1; EXOC3L1; COL8A1; VCL; PATL1; BCL11A;
ESR1	14	696	6.57277	1.8172	0.0233123	1	0.0959918	0.132924	OBSCN; GAPDH; BCL11A; RFX7; SPEG; PHACTR4; TLN2; COL1A1; KAT2B; COL16A1; HSPG2; SYT7; HR; TTR;
FOS	32	1754	15.0235	1.64753	0.00341356	0.716848	0.0256017	0.0354517	DNM1; DYNC1H1; COL27A1; ZNF827; OSBP; COL8A1; SERPINF1; VCL; XIRP1; GAPDH; DST; TNC; PCDHGA2; ITGB4; PHACTR4; TLN2; VAMP1; COL16A1; HSPG2; ACACA; CLU; COL22A1; SON; ACTB; GPX3; GSN; SPINK5; RBP4; PCDH17; C6; C7; FGB;
FOSB	32	1754	15.0235	1.64753	0.00341356	0.716848	0.0256017	0.0354517	DNM1; DYNC1H1; COL27A1; ZNF827; OSBP; COL8A1; SERPINF1; VCL; XIRP1; GAPDH; DST; TNC; PCDHGA2; ITGB4; PHACTR4; TLN2; VAMP1; COL16A1; HSPG2; ACACA; CLU; COL22A1; SON; ACTB; GPX3; GSN; SPINK5; RBP4; PCDH17; C6; C7; FGB;
JUN	32	1754	15.0235	1.64753	0.00341356	0.716848	0.0256017	0.0354517	DNM1; DYNC1H1; COL27A1; ZNF827; OSBP; COL8A1; SERPINF1; VCL; XIRP1; GAPDH; DST; TNC; PCDHGA2; ITGB4; PHACTR4; TLN2; VAMP1; COL16A1; HSPG2; ACACA; CLU; COL22A1; SON; ACTB; GPX3; GSN; SPINK5; RBP4; PCDH17; C6; C7; FGB;
JUNB	32	1754	15.0235	1.64753	0.00341356	0.716848	0.0256017	0.0354517	DNM1; DYNC1H1; COL27A1; ZNF827; OSBP; COL8A1; SERPINF1; VCL; XIRP1; GAPDH; DST; TNC; PCDHGA2; ITGB4; PHACTR4; TLN2; VAMP1; COL16A1; HSPG2; ACACA; CLU; COL22A1; SON; ACTB; GPX3; GSN; SPINK5; RBP4; PCDH17; C6; C7; FGB;
JUND	32	1754	15.0235	1.64753	0.00341356	0.716848	0.0256017	0.0354517	DNM1; DYNC1H1; COL27A1; ZNF827; OSBP; COL8A1; SERPINF1; VCL; XIRP1; GAPDH; DST; TNC; PCDHGA2; ITGB4; PHACTR4; TLN2; VAMP1; COL16A1; HSPG2; ACACA; CLU; COL22A1; SON; ACTB; GPX3; GSN; SPINK5; RBP4; PCDH17; C6; C7; FGB;
NR6A1	10	769	4.69484	1.17512	0.347638	1	0.543191	0.752178	MAP3K15; SHANK2; NOTCH2; BCL11A; BEND3; RFX7; ZSWIM6; KAT2B; ADGB; SON;
RAB40B	8	806	3.75587	0.897164	0.673752	1	0.857503	1	LRP6; ERN1; DST; SORL1; BCL11A; RREB1; SERPINC1; APOC3;
RARA	8	806	3.75587	0.897164	0.673752	1	0.857503	1	LRP6; ERN1; DST; SORL1; BCL11A; RREB1; SERPINC1; APOC3;
SPI1	13	814	6.10329	1.44287	0.119445	1	0.278704	0.385933	DNM1; EGR2; EXOC3L1; TGFBR2; SORL1; TNC; BCL11A; KAT2B; BCOR; NUP155; C1QA; DNAJC13; FN1;
BARX2	2	296	0.938967	0.613012	0.842512	1	1	1	TNC; NBEA;
DBX2	6	408	2.8169	1.32979	0.29897	1	0.514621	0.712616	COL8A1; NEO1; BCL11A; MYCBP2; RFX7; TLN2;
EN1	8	466	3.75587	1.55173	0.147117	1	0.317894	0.4402	UBR5; LRCH1; COL8A1; MYCBP2; PCDHGA2; TLN2; DACT1; C6;
FOXC1	3	301	1.40845	0.902745	0.650908	1	0.84901	1	MED13L; BCL11A; C8B;
HOXA5	16	916	7.51174	1.57787	0.0486652	1	0.154844	0.214418	COL10A1; SVEP1; ZNF827; NEO1; VCL; DST; NOTCH2; MYCBP2; RFX7; DACT1; KAT2B; COL19A1; NBEA; COL5A2; C6; FN1;
HOXA7	16	527	7.51174	2.74253	0.000272102	0.0571414	0.00439549	0.00608662	COL10A1; ITSN2; ROBO1; LRCH1; COL8A1; NEO1; TNC; ACTBL2; ZSWIM6; GON4L; DACT1; SPAG17; TRIM33; SON; C5; FGB;
HOXB6	2	123	0.938967	1.47515	0.396217	1	0.594326	0.822987	BCL11A; BCOR;
HOXB7	2	388	0.938967	0.467663	0.930949	1	1	1	C5; JCHAIN;
HOXB8	1	225	0.469484	0.405228	0.919613	1	1	1	NBEA;
HOXC6	1	237	0.469484	0.384711	0.929785	1	1	1	COL8A1;
ISX	4	265	1.87793	1.36603	0.338061	1	0.543191	0.752178	BCL11A; MYCBP2; ACTA2; C6;
MNX1	4	311	1.87793	1.16399	0.452715	1	0.657662	0.910691	PRRC2B; MYCBP2; ACTA2; C6;
NKX1-1	1	146	0.469484	0.62448	0.804536	1	0.993839	1	NOTCH2;
PAX6	12	557	5.6338	1.94652	0.0217284	1	0.0925292	0.128129	COL8A1; NEO1; DST; TNC; MYCBP2; PCDHGA2; ACTA2; SPAG17; BCOR; COL4A6; NBEA; C6;
PBX1	17	741	7.98122	2.07233	0.00375638	0.788839	0.0272013	0.0376668	EGR2; JAG1; SVEP1; HNRNPUL1; XIRP2; MYCBP2; USO1; SPAG17; COL19A1; BCOR; COL16A1; TRIM33; COL5A2; UBR1; COL2A1; SPINK5; SERPING1;
PKNOX1	2	95	0.938967	1.90988	0.283599	1	0.496299	0.687245	COL5A2; SERPING1;
POU5F1	7	373	3.28638	1.69659	0.121619	1	0.279347	0.386822	SYNE2; BCL11A; DACT1; BCOR; C7; FN1; C8B;
PRRX1	7	389	3.28638	1.62681	0.142035	1	0.313971	0.434768	MYCBP2; ACTA2; GSN; C6; FN1; ALB; C8A;
REST	8	765	3.75587	0.945246	0.615922	1	0.818631	1	COL27A1; ZNF827; DCTN1; COL16A1; MAML3; COL5A2; HR; PCDH17;
SOX1	5	276	2.34742	1.63867	0.192328	1	0.37054	0.513101	SYNE2; DST; BCL11A; BCOR; HSPG2;
TGIF1	22	1034	10.3286	1.92165	0.00258584	0.543025	0.0256017	0.0354517	DNM1; FAM189A1; LRP6; ROBO1; UBR5; OSBP; LRCH1; XIRP1; NOTCH2; GPLD1; MYCBP2; PCDHGA2; ACTA2; ZSWIM5; KAT2B; COL19A1; BCOR; COL4A6; COL5A2; C5; FN1; C8B;
CRX	6	349	2.8169	1.55459	0.191693	1	0.37054	0.513101	DNM1; ARFGEF1; HR; THRB; SERPING1; FN1;
ESR2	13	464	6.10329	2.53122	0.00207608	0.435977	0.0229461	0.0317744	COL10A1; PSMA4; SVEP1; GAPDH; DCTN1; BCL11A; ZSWIM5; SPEG; TLN2; KAT2B; COL16A1; HR; APOA2;
GLI1	3	148	1.40845	1.83593	0.225942	1	0.418838	0.579982	SVEP1; ACTA2; C8B;
HENMT1	22	1144	10.3286	1.73688	0.00836773	1	0.0469006	0.0649451	OSBP; PLCG1; SHANK2; FAM171A2; SERPINF1; DST; TNC; SPEG; VAMP1; BCOR; COL16A1; UGP2; HSPG2; APOA5; NBEA; MAN1A1; C1QA; ACTB; VWF; FCGBP; GSN; C7;
INSM1	6	487	2.8169	1.11408	0.4541	1	0.657662	0.910691	OBSCN; ROBO1; ZNF827; SHANK2; HGFAC; THRB;
NHLH1	22	1144	10.3286	1.73688	0.00836773	1	0.0469006	0.0649451	OSBP; PLCG1; SHANK2; FAM171A2; SERPINF1; DST; TNC; SPEG; VAMP1; BCOR; COL16A1; UGP2; HSPG2; APOA5; NBEA; MAN1A1; C1QA; ACTB; VWF; FCGBP; GSN; C7;
NR1H4	2	62	0.938967	2.92627	0.150417	1	0.319067	0.441824	BCL11A; ITIH3;
ZEB1	10	401	4.69484	2.2535	0.0142238	1	0.069465	0.0961909	ATRNL1; JAG1; TGFBR2; COL8A1; BCL11A; COL5A1; HR; ACTA1; SON; THRB;
ZFP161	19	1137	8.92019	1.50938	0.0485288	1	0.154844	0.214418	ATRNL1; COL27A1; GPATCH8; ZNF827; PLCG1; SHANK2; NEO1; DST; GPLD1; ITGA3; DACT1; NUP155; ACACA; TRIM33; MAN1A1; MKI67; ACTB; FN1; SMG1;
BACH2	8	628	3.75587	1.15145	0.394541	1	0.594326	0.822987	DYNC1H1; ZNF827; COL8A1; TNC; BCL11A; COL19A1; CLU; RBP4;
HOXA13	3	309	1.40845	0.879374	0.668312	1	0.857503	1	BCOR; FN1; FGB;
MSX2	7	344	3.28638	1.83961	0.0888461	1	0.243913	0.337756	DCTN1; BEND3; MYCBP2; DACT1; BCOR; ADGB; C6;
NOBOX	11	621	5.16432	1.60055	0.0855078	1	0.239422	0.331537	PRRC2B; SHANK2; VCL; NOTCH2; PCDHGA2; ZSWIM6; BCOR; ADGB; C6; FN1; C8A;
TFAP4	18	1280	8.4507	1.27022	0.177231	1	0.358127	0.495912	DNM1; JAG1; PRRC2B; USP8; KIF24; BCL11A; ITGA3; SPEG; MYO1E; SACS; TLN2; COL1A1; COL16A1; NBEA; ACTA1; ACTB; APOA2; C8B;
ATF3	4	800	1.87793	0.45251	0.979076	1	1	1	COL24A1; DST; GSN; SERPIND1;
TAL1	15	1113	7.04225	1.21748	0.252671	1	0.449669	0.622675	TRIP11; USP8; LRCH1; FAM171A2; XIRP1; TNC; GPLD1; PCDHGA2; RFX7; SACS; COL16A1; COL4A6; THRB; SERPING1; F5;
HOXA9	14	729	6.57277	1.73494	0.032731	1	0.119568	0.16557	ROBO1; LRCH1; FGD3; BCL11A; PCDHGA2; SOX1; GON4L; AGT; UGP2; COMP; ARFGEF1; COL5A2; FN1; FGB;
NFE2	12	518	5.6338	2.09307	0.0130534	1	0.0652671	0.090378	DYNC1H1; JAG1; COL27A1; XIRP1; GAPDH; DST; TNC; SPEG; COL16A1; ACTB; SPINK5; FN1;
LMO2	16	610	7.51174	2.36938	0.00130318	0.273667	0.0160981	0.0222916	ATRNL1; JAG1; PRRC2B; HNRNPUL1; LRCH1; BCL11A; PCDHGA2; MYO1E; ZC3H11A; LCAT; VAMP1; NBEA; MAN1A1; HR; ACTB; THRB;
RUNX2	6	315	2.8169	1.72238	0.138176	1	0.308692	0.427458	COL10A1; PLCG1; PTPN1; VCL; BCL11A; SPAG17;
GATA1	14	728	6.57277	1.73732	0.0324101	1	0.119568	0.16557	ROBO1; MED13L; XIRP2; NOTCH2; TNC; BCL11A; MYCBP2; MYO1E; ZC3H11A; LCAT; ACACA; DNAJC13; C8A; TTR;
FOXD3	9	361	4.22535	2.25312	0.0195712	1	0.0861804	0.119337	EGR2; SVEP1; NEO1; BCL11A; TLN2; ACACA; THRB; C6; ITIH2;
ISL2	7	515	3.28638	1.2288	0.345383	1	0.543191	0.752178	TRIP11; NEO1; XIRP1; XIRP2; MYCBP2; SPEG; COL3A1;
ZNF143	7	618	3.28638	1.024	0.529788	1	0.72716	1	COL10A1; ROBO1; VCL; RREB1; CYB561A3; HR; SMG1;
CDX2	4	253	1.87793	1.43082	0.308022	1	0.521649	0.722349	ROBO1; BCL11A; ACTBL2; GSN;
FOXK1	1	121	0.469484	0.753494	0.741271	1	0.926054	1	COL5A2;
FOXO1	4	192	1.87793	1.88538	0.16464	1	0.345745	0.478767	COL10A1; JAG1; COL5A2; HR;
GFI1	11	552	5.16432	1.80061	0.0440829	1	0.144647	0.200298	POLR3A; XIRP2; DST; TNC; BCL11A; MYCBP2; HSPG2; COL5A1; COL5A2; FGB; JCHAIN;
HMX1	5	240	2.34742	1.88446	0.128621	1	0.290435	0.402177	EGR2; MYCBP2; ACTBL2; SPEG; C8A;
HOXB9	12	537	5.6338	2.01902	0.0168647	1	0.078702	0.108982	ZNF827; USP8; LRCH1; FGD3; TNC; BCL11A; BCOR; ACTB; GSN; C7; FGB; C8A;
PAX4	3	175	1.40845	1.55268	0.306461	1	0.521649	0.722349	UBR5; BCL11A; COL5A2;
PDX1	11	372	5.16432	2.67185	0.00300021	0.630045	0.0256017	0.0354517	JAG1; ROBO1; LRCH1; DCTN1; DST; TNC; BCL11A; MYCBP2; DACT1; NBEA; SON;
EOMES	5	291	2.34742	1.55421	0.221673	1	0.415637	0.575549	SYNE2; RYR2; SPAG17; SPINK5; FN1;
T	1	46	0.469484	1.98175	0.401281	1	0.597653	0.827593	DCTN1;
TBX5	2	204	0.938967	0.889455	0.662953	1	0.857503	1	ZNF827; SPAG17;
ATF6	3	195	1.40845	1.39344	0.366958	1	0.562491	0.778903	OSBP; SOX1; HR;
STRA13	3	574	1.40845	0.473398	0.955317	1	1	1	MED13L; VCL; ZC3H11A;
ZIC1	11	548	5.16432	1.81375	0.0422181	1	0.142997	0.198013	JAG1; UBR5; SVEP1; PLCG1; TNC; COL1A1; BCOR; HSPG2; GPX3; GSN; PCDH17;
DBX1	2	239	0.938967	0.759206	0.745253	1	0.926054	1	BCL11A; C5;
FOXJ2	3	299	1.40845	0.908783	0.646457	1	0.848475	1	EGR2; ITGA3; MYCBP2;
ELF1	7	585	3.28638	1.08177	0.471846	1	0.674066	0.933406	CYSLTR1; DNM1; POLR3A; BCL11A; C1QA; PAN3; DNAJC13;
E4F1	4	158	1.87793	2.29108	0.0989315	1	0.256489	0.355171	OSBP; BEND3; DACT1; ACACA;
ITGAL	3	178	1.40845	1.52652	0.315541	1	0.525902	0.728237	LCAT; COL16A1; APOB;
ESX1	3	266	1.40845	1.02152	0.567376	1	0.768703	1	XIRP2; MYCBP2; SERPINC1;
TLX2	1	60	0.469484	1.51942	0.487947	1	0.686515	0.950644	MYCBP2;
DLX5	4	220	1.87793	1.64544	0.227637	1	0.418838	0.579982	OSBP; DST; PCDHGA2; SON;
ATF4	5	315	2.34742	1.4358	0.27113	1	0.478465	0.66255	OBSCN; NEO1; DACT1; COL5A2; FN1;
ELF3	3	437	1.40845	0.621806	0.8657	1	1	1	KIAA1468; NBEA; DNAJC13;
HOXA10	1	20	0.469484	4.55674	0.199786	1	0.381409	0.528152	BCL11A;
SPDEF	3	189	1.40845	1.43768	0.348846	1	0.543191	0.752178	PLCG1; FCGBP; FN1;
PAX5	2	149	0.938967	1.21776	0.493132	1	0.686515	0.950644	ARFGEF1; HR;
NKX3-1	1	61	0.469484	1.49451	0.493637	1	0.686515	0.950644	UGP2;
SIX1	1	19	0.469484	4.79644	0.190814	1	0.37054	0.513101	ARFGEF1;
WT1	1	17	0.469484	5.36039	0.172569	1	0.355289	0.491983	BCL11A;
RBPJ	3	235	1.40845	1.15627	0.484075	1	0.686515	0.950644	COL4A1; COL4A2; BEND3;
CEBPD	4	113	1.87793	3.20337	0.0370352	1	0.127498	0.176552	SERPINF1; GON4L; DACT1; FN1;
PATZ1	1	38	0.469484	2.39885	0.345356	1	0.543191	0.752178	GON4L;
ALX1	1	56	0.469484	1.62793	0.464546	1	0.668183	0.925259	BCL11A;
SMAD1	2	13	0.938967	13.9476	0.00878927	1	0.0473268	0.0655354	ROBO1; COL5A2;
CEBPB	1	2	0.469484	45.3633	0.0220308	1	0.0925292	0.128129	BCL11A;

## Sheet: Clinical phenotype
Analysis: Clinical phenotype
Dataset name: Leghorn VEX
Number of genes in the dataset: 213
Number of genes in the dataset (which are available in Clinical phenotype database) :56
Number of genes in background: 19230
Is analysis quantitative: No
						Corrected p-values
Clinical phenotype	No. of genes in the dataset	No.of genes in the background dataset	Percentage of genes	Fold enrichment	P-value (Hypergeometric test)	Bonferroni method	BH method	Q-value (Storey-Tibshirani method)
Abdomen	21	621	9.85915	3.05427	5.95898e-06	0.131717	0.00387404	0.0250994	JAG1; TRIP11; NOTCH2; ITGB4; VAMP1; COL1A1; HSPG2; COL5A1; COL5A2; UBR1; COL3A1; ACTA1; COL2A1; FGA; ACTB; SPINK5; SERPING1; PLG; FGB; TTR; CFH;
Abdominal pain	1	19	0.469484	4.79644	0.190814	1	1	1	SERPING1;
Abnormal cartilage collagen on EM	1	1	0.469484	90.2775	0.0110764	1	0.339575	1	COL2A1;
Abnormal eye movement	1	1	0.469484	90.2775	0.0110764	1	0.339575	1	HTT;
Abnormal gait	1	9	0.469484	10.1199	0.0954025	1	1	1	COL2A1;
Abnormal glucose tolerance	1	4	0.469484	22.7382	0.0435784	1	0.841273	1	APOA5;
Abnormally high PBI	1	1	0.469484	90.2775	0.0110764	1	0.339575	1	THRB;
Absent ankle reflexes	1	2	0.469484	45.3633	0.0220308	1	0.508849	1	SACS;
Absent areolae	1	1	0.469484	90.2775	0.0110764	1	0.339575	1	UBR1;
Absent calvarial mineralization	1	2	0.469484	45.3633	0.0220308	1	0.508849	1	COL1A1;
Absent deep tendon reflexes	1	2	0.469484	45.3633	0.0220308	1	0.508849	1	JAG1;
Absent dermal ridges	1	5	0.469484	18.1997	0.0541744	1	1	1	ITGB4;
Absent frontal sinus	1	2	0.469484	45.3633	0.0220308	1	0.508849	1	NOTCH2;
Absent gag reflex	1	2	0.469484	45.3633	0.0220308	1	0.508849	1	ACTA1;
Absent-mild skin hyperextensibility	1	1	0.469484	90.2775	0.0110764	1	0.339575	1	COL3A1;
Absent nails	1	4	0.469484	22.7382	0.0435784	1	0.841273	1	ITGB4;
Absent permanent teeth	1	1	0.469484	90.2775	0.0110764	1	0.339575	1	UBR1;
Absent pubic ossification in infancy	1	1	0.469484	90.2775	0.0110764	1	0.339575	1	COL2A1;
Absent-small capital femoral epiphyses (infancy-early childhood)	1	2	0.469484	45.3633	0.0220308	1	0.508849	1	COL2A1;
Absent styloid processes	1	1	0.469484	90.2775	0.0110764	1	0.339575	1	COL2A1;
Absent talus and calcaneal ossification in infancy	1	1	0.469484	90.2775	0.0110764	1	0.339575	1	COL2A1;
Absent vertebral body mineralization	1	1	0.469484	90.2775	0.0110764	1	0.339575	1	COL2A1;
Acetabular spurs (infancy)	1	1	0.469484	90.2775	0.0110764	1	0.339575	1	COL2A1;
Achalasia	1	2	0.469484	45.3633	0.0220308	1	0.508849	1	ACTB;
Acrogeria (skin over hands and feet are thin and finely wrinkled)	1	1	0.469484	90.2775	0.0110764	1	0.339575	1	COL3A1;
Acroosteolysis	2	6	0.938967	30.1926	0.00177882	1	0.339575	1	NOTCH2; COL3A1;
Actin- and actin depolymerizing factor/cofilin-immunoreactive eosinophilic spherical structures in the striatum	1	1	0.469484	90.2775	0.0110764	1	0.339575	1	ACTB;
Actin depolymerizing factor/cofilin-immunoreactive eosinophilic rod-like cytoplasmic inclusions in neocortical and thalamic neurons	1	1	0.469484	90.2775	0.0110764	1	0.339575	1	ACTB;
Activation of the complement system	1	3	0.469484	30.2924	0.0328643	1	0.679544	1	CFH;
Acute nephritis (rare)	1	1	0.469484	90.2775	0.0110764	1	0.339575	1	PLG;
Acute renal failure	1	3	0.469484	30.2924	0.0328643	1	0.679544	1	CFH;
Adult height 130-160cm	1	1	0.469484	90.2775	0.0110764	1	0.339575	1	COL10A1;
Adult height, 82-130 cm	1	1	0.469484	90.2775	0.0110764	1	0.339575	1	COMP;
Adult height 92-108 cm	1	2	0.469484	45.3633	0.0220308	1	0.508849	1	COL1A1;
Adult onset of symptoms has been reported	1	2	0.469484	45.3633	0.0220308	1	0.508849	1	PLG;
Affected infants often die in utero or in the postnatal period	1	4	0.469484	22.7382	0.0435784	1	0.841273	1	AGT;
Afibrinogenemia	2	2	0.938967	90.2775	0.000122118	1	0.0465396	0.301524	FGA; FGB;
AFIBRINOGENEMIA, CONGENITAL	2	2	0.938967	90.2775	0.000122118	1	0.0465396	0.301524	FGA; FGB;
Agenesis of corpus callosum	1	16	0.469484	5.69521	0.163293	1	1	1	ACTB;
Age of onset earlier in familial cases than in sporadic cases	1	7	0.469484	13.0072	0.075017	1	1	1	TRIM33;
Airway obstruction	1	2	0.469484	45.3633	0.0220308	1	0.508849	1	PLG;
Airways	3	66	1.40845	4.11658	0.0368375	1	0.758153	1	COL2A1; SPINK5; PLG;
Allelic disorders with clinical overlap include DSS and CMT1B (	1	2	0.469484	45.3633	0.0220308	1	0.508849	1	EGR2;
Allelic disorder to rigid spine muscular dystrophy (RSMD1,	1	3	0.469484	30.2924	0.0328643	1	0.679544	1	ACTA1;
Allelic to pseudoachondroplasia (	1	1	0.469484	90.2775	0.0110764	1	0.339575	1	COMP;
Allelic to Stickler syndrome, type 3 (	1	2	0.469484	45.3633	0.0220308	1	0.508849	1	COL2A1;
Alopecia at the occipital defect	1	1	0.469484	90.2775	0.0110764	1	0.339575	1	COL18A1;
Alopecia of scalp	1	2	0.469484	45.3633	0.0220308	1	0.508849	1	COL3A1;
Alopecia universalis	1	1	0.469484	90.2775	0.0110764	1	0.339575	1	HR;
Amniotic Fluid	5	68	2.34742	6.65035	0.000941191	1	0.22132	1	TRIP11; ITGB4; AGT; ACTA1; COL2A1;
Amyloid cardiomyopathy	1	1	0.469484	90.2775	0.0110764	1	0.339575	1	GSN;
Amyloid deposition in the leptomeningeal vessels, brainstem, spinal cord	1	1	0.469484	90.2775	0.0110764	1	0.339575	1	TTR;
Amyloid deposition in the vitreous humor (variable expression)	1	1	0.469484	90.2775	0.0110764	1	0.339575	1	TTR;
AMYLOIDOSIS, FAMILIAL VISCERAL	2	3	0.938967	60.285	0.000363674	1	0.104398	0.676381	APOA1; FGA;
AMYLOIDOSIS, FINNISH TYPE	1	1	0.469484	90.2775	0.0110764	1	0.339575	1	GSN;
AMYLOIDOSIS, HEREDITARY, TRANSTHYRETIN-RELATED	1	1	0.469484	90.2775	0.0110764	1	0.339575	1	TTR;
Amyotrophy, distal, severe	1	1	0.469484	90.2775	0.0110764	1	0.339575	1	SACS;
Anasarca	1	1	0.469484	90.2775	0.0110764	1	0.339575	1	UBR1;
Anesthesia complications include difficult intubation secondary to microstomia and risk of malignant hyperthermia	1	1	0.469484	90.2775	0.0110764	1	0.339575	1	HSPG2;
Angioedema	1	1	0.469484	90.2775	0.0110764	1	0.339575	1	SPINK5;
Anisospondyly	1	2	0.469484	45.3633	0.0220308	1	0.508849	1	HSPG2;
Anomalous optic disc	1	1	0.469484	90.2775	0.0110764	1	0.339575	1	JAG1;
Antecolis	1	1	0.469484	90.2775	0.0110764	1	0.339575	1	ACTB;
Anterior bowing of long bones	1	1	0.469484	90.2775	0.0110764	1	0.339575	1	HSPG2;
Anterior chamber anomalies	1	2	0.469484	45.3633	0.0220308	1	0.508849	1	JAG1;
Anterior flattening and/or beaking of vertebrae	1	1	0.469484	90.2775	0.0110764	1	0.339575	1	COMP;
Anteriorly placed anus	1	7	0.469484	13.0072	0.075017	1	1	1	UBR1;
Anteriorly splayed ribs	1	1	0.469484	90.2775	0.0110764	1	0.339575	1	COL2A1;
Anterior vertebral wedging (childhood)	1	2	0.469484	45.3633	0.0220308	1	0.508849	1	COL2A1;
Anterior wedging	1	1	0.469484	90.2775	0.0110764	1	0.339575	1	COL2A1;
Anteverted nares	3	36	1.40845	7.54611	0.00731019	1	0.339575	1	TRIP11; NOTCH2; COL2A1;
Anuria	2	7	0.938967	25.8856	0.0024722	1	0.339575	1	AGT; CFH;
Aortic root dilatation	3	6	1.40845	45.2139	2.61485e-05	0.577986	0.0131361	0.0851068	COL1A1; COL5A1; COL5A2;
Aortic stenosis	1	9	0.469484	10.1199	0.0954025	1	1	1	ACTB;
Apathy	1	11	0.469484	8.28159	0.115341	1	1	1	DCTN1;
Approximately 10% of ALS cases are familial	1	4	0.469484	22.7382	0.0435784	1	0.841273	1	DCTN1;
Approximately 25% have a severe course and die of respiratory failure	1	3	0.469484	30.2924	0.0328643	1	0.679544	1	ACTA1;
Arachnodactyly	1	16	0.469484	5.69521	0.163293	1	1	1	COL2A1;
Arched ilium	1	1	0.469484	90.2775	0.0110764	1	0.339575	1	TRIP11;
Areflexia	3	38	1.40845	7.14905	0.00849864	1	0.339575	1	EGR2; DNM2; ACTA1;
Arrhythmogenic right ventricular cardiomyopathy. Cardiac electrical instability. Ventricular arrhythmias. Ventricular aneurysms. Effort-induced polymorphic ventricular tachycardias.	1	1	0.469484	90.2775	0.0110764	1	0.339575	1	RYR2;
Arthrogryposis multiplex congenita may occur	1	2	0.469484	45.3633	0.0220308	1	0.508849	1	EGR2;
Arthrogryposis (severe form)	1	2	0.469484	45.3633	0.0220308	1	0.508849	1	ACTA1;
Arthropathy	1	5	0.469484	18.1997	0.0541744	1	1	1	COL2A1;
Ascending numbness and weakness	1	1	0.469484	90.2775	0.0110764	1	0.339575	1	TTR;
Associated with increased frequency of autoimmune diseases	1	1	0.469484	90.2775	0.0110764	1	0.339575	1	SERPING1;
Asteroid hyalosis	1	1	0.469484	90.2775	0.0110764	1	0.339575	1	COL2A1;
Asthma	1	31	0.469484	2.94035	0.292174	1	1	1	SPINK5;
A subset of patients may have congenital abnormalities of the ocular anterior segment	1	1	0.469484	90.2775	0.0110764	1	0.339575	1	COL4A1;
Ataxia	1	130	0.469484	0.701333	0.766104	1	1	1	TTR;
Ataxic gait (juvenile form)	1	1	0.469484	90.2775	0.0110764	1	0.339575	1	HTT;
Atheroeruptive xanthoma	1	2	0.469484	45.3633	0.0220308	1	0.508849	1	APOA5;
Atlantoaxial dislocation	1	2	0.469484	45.3633	0.0220308	1	0.508849	1	COMP;
Atopic hypersensitivity	1	8	0.469484	11.3833	0.0852663	1	1	1	SPINK5;
Atrial fibrillation (in some patients)	1	2	0.469484	45.3633	0.0220308	1	0.508849	1	RYR2;
Atrial septal defect	3	47	1.40845	5.78037	0.0151931	1	0.457533	1	JAG1; BCOR; UBR1;
Atrial standstill (in some patients)	1	1	0.469484	90.2775	0.0110764	1	0.339575	1	RYR2;
Atrioventricular node dysfunction (in some patients)	1	1	0.469484	90.2775	0.0110764	1	0.339575	1	RYR2;
Atrophic scarring	1	7	0.469484	13.0072	0.075017	1	1	1	ITGB4;
Atrophic scarring (rare)	1	3	0.469484	30.2924	0.0328643	1	0.679544	1	ITGB4;
Atrophic scars	1	2	0.469484	45.3633	0.0220308	1	0.508849	1	COL1A1;
Atrophic skin over ears	1	1	0.469484	90.2775	0.0110764	1	0.339575	1	COL3A1;
Atrophy of type 1 fibers	1	2	0.469484	45.3633	0.0220308	1	0.508849	1	DNM2;
Autonomic dysfunction	1	7	0.469484	13.0072	0.075017	1	1	1	TTR;
Autosomal dominant	42	747	19.7183	5.07698	2.00884e-18	4.44034e-14	4.44034e-14	2.87684e-13	COL10A1; DYNC1H1; EGR2; HTT; JAG1; MYOC; PTPN1; TGFBR2; COL4A1; RYR2; DCTN1; NOTCH2; SORL1; ITGB4; DNM2; VAMP1; COL1A1; COMP; APOA5; COL5A1; TRIM33; COL5A2; COL3A1; HR; ACTA1; COL2A1; APOA1; FGA; ACTB; VWF; THRB; GSN; SPINK5; SERPING1; APOA2; FN1; ALB; APOB; F5; TTR; HBB; CFH;
Autosomal dominant form	1	37	0.469484	2.46367	0.338009	1	1	1	THRB;
Autosomal dominant vs. multifactorial	1	14	0.469484	6.50823	0.144431	1	1	1	COL2A1;
Autosomal recessive	22	924	10.3286	2.15042	0.000618962	1	0.171213	1	EGR2; TRIP11; DCTN1; ITGB4; SACS; LCAT; AGT; HSPG2; COL18A1; UBR1; TCTN3; KNG1; HR; COL2A1; FGA; VWF; THRB; SPINK5; PLG; FGB; F5; CFH;
Autosomal recessive at BEY locus	1	2	0.469484	45.3633	0.0220308	1	0.508849	1	HERC2;
Autosomal recessive inheritance has been reported in 1 family (as of April 2011)	1	1	0.469484	90.2775	0.0110764	1	0.339575	1	COL3A1;
Avascular necrosis of femoral head	1	2	0.469484	45.3633	0.0220308	1	0.508849	1	COMP;
Axenfeld anomaly	1	1	0.469484	90.2775	0.0110764	1	0.339575	1	JAG1;
Axenfeld-Rieger anomalies (reported in 1 family)	1	1	0.469484	90.2775	0.0110764	1	0.339575	1	COL4A1;
Axonal degeneration	1	4	0.469484	22.7382	0.0435784	1	0.841273	1	DNM2;
Band keratopathy	2	4	0.938967	45.2513	0.000722031	1	0.177331	1	JAG1; COL18A1;
Barrel chest	1	3	0.469484	30.2924	0.0328643	1	0.679544	1	COL2A1;
Barrel-shaped chest	2	5	0.938967	36.2191	0.0011946	1	0.269443	1	TRIP11; COL2A1;
BASAL LAMINAR DRUSEN	1	1	0.469484	90.2775	0.0110764	1	0.339575	1	CFH;
Based on 4 patients in one family	1	1	0.469484	90.2775	0.0110764	1	0.339575	1	COL2A1;
Basilar impression	1	2	0.469484	45.3633	0.0220308	1	0.508849	1	COL1A1;
Bathrocephaly	1	1	0.469484	90.2775	0.0110764	1	0.339575	1	NOTCH2;
Beaded ribs	2	3	0.938967	60.285	0.000363674	1	0.104398	0.676381	TRIP11; COL1A1;
Beaked nose	2	14	0.938967	12.952	0.0101799	1	0.339575	1	COL1A1; UBR1;
Begins in feet and legs (peroneal distribution)	1	2	0.469484	45.3633	0.0220308	1	0.508849	1	DNM2;
Behavioral Psychiatric Manifestations	2	200	0.938967	0.907243	0.652306	1	1	1	HTT; DCTN1;
Biconcave disc (fish-mouth vertebrae)	1	1	0.469484	90.2775	0.0110764	1	0.339575	1	COL2A1;
Biconcave flattened vertebrae	1	2	0.469484	45.3633	0.0220308	1	0.508849	1	COL1A1;
Biconcave vertebrae	1	1	0.469484	90.2775	0.0110764	1	0.339575	1	NOTCH2;
Bicuspid aortic valve	1	8	0.469484	11.3833	0.0852663	1	1	1	ACTB;
Bifid nasal tip	1	2	0.469484	45.3633	0.0220308	1	0.508849	1	BCOR;
Bifid uvula	1	11	0.469484	8.28159	0.115341	1	1	1	BCOR;
Biliary Tract	1	30	0.469484	3.03833	0.284233	1	1	1	JAG1;
Bladder	4	90	1.87793	4.02192	0.0178411	1	0.508849	1	ITGB4; SACS; COL3A1; TTR;
Bladder prolapse	1	1	0.469484	90.2775	0.0110764	1	0.339575	1	COL3A1;
Bleeding episodes (epistaxis, menorrhagia, ecchymosis)	1	1	0.469484	90.2775	0.0110764	1	0.339575	1	F5;
Blepharophimosis	2	16	0.938967	11.334	0.0132305	1	0.402819	1	BCOR; HSPG2;
Blindness	2	41	0.938967	4.42472	0.0755725	1	1	1	COL2A1; PLG;
Blistering, generalized	1	2	0.469484	45.3633	0.0220308	1	0.508849	1	ITGB4;
Blistering, recurrent, of the palms and soles	1	3	0.469484	30.2924	0.0328643	1	0.679544	1	ITGB4;
Blonde, sparse scalp hair	1	1	0.469484	90.2775	0.0110764	1	0.339575	1	UBR1;
Blood completely incoagulable	2	2	0.938967	90.2775	0.000122118	1	0.0465396	0.301524	FGA; FGB;
Blue color recessive to brown	1	2	0.469484	45.3633	0.0220308	1	0.508849	1	HERC2;
Blue sclerae	3	10	1.40845	27.1464	0.000151825	1	0.0550152	0.356437	COL1A1; COL5A1; COL5A2;
Blue sclerae at birth becoming normal with age	1	2	0.469484	45.3633	0.0220308	1	0.508849	1	COL1A1;
Bowed limbs due to multiple fractures	1	2	0.469484	45.3633	0.0220308	1	0.508849	1	COL1A1;
Bowel diverticula	3	3	1.40845	90.2775	1.34007e-06	0.0296209	0.00102141	0.0066176	COL1A1; COL5A1; COL5A2;
Bowing of limbs due to multiple fractures	1	3	0.469484	30.2924	0.0328643	1	0.679544	1	COL1A1;
Brachydactyly	3	64	1.40845	4.2452	0.0340777	1	0.703317	1	COMP; TCTN3; COL2A1;
Brachydactyly E-like changes	1	1	0.469484	90.2775	0.0110764	1	0.339575	1	COL2A1;
Bradykinesia	1	24	0.469484	3.7976	0.234693	1	1	1	HTT;
BRAIN SMALL VESSEL DISEASE WITH HEMORRHAGE	1	1	0.469484	90.2775	0.0110764	1	0.339575	1	COL4A1;
Breasts	1	55	0.469484	1.65752	0.458531	1	1	1	UBR1;
Breathing difficulty due to vocal cord paralysis	1	1	0.469484	90.2775	0.0110764	1	0.339575	1	DCTN1;
Breech presentation	1	7	0.469484	13.0072	0.075017	1	1	1	COL1A1;
Broad crumpled long bones	1	2	0.469484	45.3633	0.0220308	1	0.508849	1	COL1A1;
Broad forehead	1	19	0.469484	4.79644	0.190814	1	1	1	JAG1;
Broad hands	1	5	0.469484	18.1997	0.0541744	1	1	1	COL2A1;
Broad nasal bridge	1	34	0.469484	2.68098	0.315473	1	1	1	ACTB;
Broad nasal tip	1	9	0.469484	10.1199	0.0954025	1	1	1	BCOR;
Broad nose	1	9	0.469484	10.1199	0.0954025	1	1	1	NOTCH2;
Broad, short femoral neck	1	2	0.469484	45.3633	0.0220308	1	0.508849	1	COMP;
Bulbar dysfunction (e.g. dysarthria and dysphagia)	1	4	0.469484	22.7382	0.0435784	1	0.841273	1	DCTN1;
Bulbar muscle weakness	1	4	0.469484	22.7382	0.0435784	1	0.841273	1	ACTA1;
Bulbar weakness	1	6	0.469484	15.1714	0.0646535	1	1	1	ACTA1;
Bulbous nasal tip	1	9	0.469484	10.1199	0.0954025	1	1	1	COL2A1;
Burr cells'	1	3	0.469484	30.2924	0.0328643	1	0.679544	1	CFH;
Butterfly vertebral arch	1	1	0.469484	90.2775	0.0110764	1	0.339575	1	JAG1;
C1-C2 subluxation	1	2	0.469484	45.3633	0.0220308	1	0.508849	1	COL2A1;
C1 esterase inhibitor deficiency	1	1	0.469484	90.2775	0.0110764	1	0.339575	1	SERPING1;
Cafe-au-lait spots	1	13	0.469484	7.00848	0.134842	1	1	1	UBR1;
CAFFEY DISEASE	1	1	0.469484	90.2775	0.0110764	1	0.339575	1	COL1A1;
Calcifications	1	1	0.469484	90.2775	0.0110764	1	0.339575	1	COL4A1;
Calicectasis	1	1	0.469484	90.2775	0.0110764	1	0.339575	1	UBR1;
Calvaria hypoplasia	1	4	0.469484	22.7382	0.0435784	1	0.841273	1	AGT;
Canine radiculomegaly	1	1	0.469484	90.2775	0.0110764	1	0.339575	1	BCOR;
Cardiac	4	55	1.87793	6.58085	0.0032094	1	0.339575	1	JAG1; RYR2; GSN; APOB;
Cardiomegaly	1	21	0.469484	4.33985	0.208658	1	1	1	TTR;
Cardiomyopathy	1	21	0.469484	4.33985	0.208658	1	1	1	TTR;
Cardiovascular	19	446	8.92019	3.84784	5.96745e-07	0.0131905	0.000898556	0.00582163	JAG1; RYR2; NOTCH2; COL1A1; AGT; BCOR; COL5A1; COL5A2; UBR1; COL3A1; ACTA1; COL2A1; ACTB; PLG; APOA2; FN1; F5; TTR; CFH;
Carpal tunnel syndrome	1	4	0.469484	22.7382	0.0435784	1	0.841273	1	TTR;
Cataract	1	36	0.469484	2.53208	0.33058	1	1	1	HSPG2;
Cataracts	3	49	1.40845	5.54449	0.0169879	1	0.508121	1	JAG1; COL2A1; ACTB;
Cataracts, crenated	1	1	0.469484	90.2775	0.0110764	1	0.339575	1	COL2A1;
Central hypoventilation occurs late in the disease and is often fatal	1	1	0.469484	90.2775	0.0110764	1	0.339575	1	DCTN1;
Centralized nuclei may be seen	1	3	0.469484	30.2924	0.0328643	1	0.679544	1	ACTA1;
Central Nervous System	27	887	12.6761	2.74901	1.92242e-06	0.0424931	0.00141644	0.00917692	DYNC1H1; HTT; JAG1; COL4A1; RYR2; DCTN1; NOTCH2; SORL1; SACS; DNM2; VAMP1; COL1A1; BCOR; HSPG2; COMP; COL5A1; COL18A1; COL5A2; UBR1; TCTN3; ACTA1; COL2A1; ACTB; SPINK5; PLG; TTR; CFH;
Cerebellar ataxia, adult-onset (in 1 family)	1	1	0.469484	90.2775	0.0110764	1	0.339575	1	COL18A1;
Cerebellar atrophy	1	56	0.469484	1.62793	0.464546	1	1	1	COL4A1;
Cerebellar atrophy (in 1 family)	1	1	0.469484	90.2775	0.0110764	1	0.339575	1	COL18A1;
Cerebellar atrophy (juvenile form)	1	1	0.469484	90.2775	0.0110764	1	0.339575	1	HTT;
Cerebellar hypoplasia	1	24	0.469484	3.7976	0.234693	1	1	1	PLG;
Cerebellar vermis atrophy	1	1	0.469484	90.2775	0.0110764	1	0.339575	1	SACS;
Cerebral atrophy	1	48	0.469484	1.89919	0.414503	1	1	1	TCTN3;
Cerebral atrophy (in 1 family)	1	1	0.469484	90.2775	0.0110764	1	0.339575	1	COL18A1;
Cerebrospinal fluid (CSF) with increased protein	1	1	0.469484	90.2775	0.0110764	1	0.339575	1	TTR;
Cerebrovascular accidents	1	1	0.469484	90.2775	0.0110764	1	0.339575	1	JAG1;
Cervical and upper thoracic pedicles ossified	1	1	0.469484	90.2775	0.0110764	1	0.339575	1	TRIP11;
Cervical cord compression myelopathy	1	1	0.469484	90.2775	0.0110764	1	0.339575	1	COMP;
Cervical instability	1	1	0.469484	90.2775	0.0110764	1	0.339575	1	NOTCH2;
Cervical myelopathy	1	6	0.469484	15.1714	0.0646535	1	1	1	COL2A1;
Chest	8	243	3.75587	2.97569	0.00582237	1	0.339575	1	JAG1; TRIP11; COL1A1; HSPG2; UBR1; TCTN3; COL2A1; ACTB;
Cholestasis	1	9	0.469484	10.1199	0.0954025	1	1	1	JAG1;
Cholestasis (1 patient)	1	1	0.469484	90.2775	0.0110764	1	0.339575	1	UBR1;
Chondrocytes showed large lamellar dilatations of rough endoplasmic reticulum on electron microscopy	1	1	0.469484	90.2775	0.0110764	1	0.339575	1	COMP;
Chondroosseous morphology notable for short, irregular chondrocyte columns, large, unfused calcospherites, perichondral bone overgrowth and patchy, mucoid degeneration of resting cartilage	1	1	0.469484	90.2775	0.0110764	1	0.339575	1	HSPG2;
Chorea	1	14	0.469484	6.50823	0.144431	1	1	1	HTT;
Chorioretinal atrophy	1	2	0.469484	45.3633	0.0220308	1	0.508849	1	JAG1;
Chorioretinal coloboma	1	2	0.469484	45.3633	0.0220308	1	0.508849	1	ACTB;
Choroidal folds	1	1	0.469484	90.2775	0.0110764	1	0.339575	1	JAG1;
chromosome inversion - inv2(p12q14) in 2 patients	1	1	0.469484	90.2775	0.0110764	1	0.339575	1	ACTB;
Chronic tearing	1	1	0.469484	90.2775	0.0110764	1	0.339575	1	PLG;
Chronic weakness	2	4	0.938967	45.2513	0.000722031	1	0.177331	1	APOA1; FGA;
Cigarette paper scarring'	1	1	0.469484	90.2775	0.0110764	1	0.339575	1	COL5A1;
Cigarette-paper scars	4	4	1.87793	90.2775	1.46364e-08	0.000323524	8.0881e-05	0.000524018	COL1A1; COL5A1; COL5A2; COL3A1;
Cirrhosis	2	25	0.938967	7.25541	0.0309942	1	0.679544	1	JAG1; F5;
Claw hand deformities (in severe cases)	1	7	0.469484	13.0072	0.075017	1	1	1	EGR2;
Cleavage occurs within the lamina lucida	1	2	0.469484	45.3633	0.0220308	1	0.508849	1	ITGB4;
Cleavage within basal keratinocytes	1	3	0.469484	30.2924	0.0328643	1	0.679544	1	ITGB4;
Cleft lip	1	43	0.469484	2.11998	0.380889	1	1	1	ACTB;
Cleft palate	4	97	1.87793	3.73171	0.0228021	1	0.525566	1	BCOR; TCTN3; COL2A1; ACTB;
Clinical overlap with congenital hypomyelinating neuropathy (CHN,	1	4	0.469484	22.7382	0.0435784	1	0.841273	1	EGR2;
Clinical overlap with Dejerine-Sottas syndrome (DSS,	1	2	0.469484	45.3633	0.0220308	1	0.508849	1	EGR2;
Clinical overlap with demyelinating Charcot-Marie-Tooth disease type 1 (see CMT1B,	1	4	0.469484	22.7382	0.0435784	1	0.841273	1	EGR2;
Clinodactyly	1	39	0.469484	2.33736	0.352621	1	1	1	TCTN3;
Clitoromegaly	1	7	0.469484	13.0072	0.075017	1	1	1	UBR1;
Clubfoot	1	13	0.469484	7.00848	0.134842	1	1	1	COL3A1;
Club-shaped proximal femurs (infancy)	1	1	0.469484	90.2775	0.0110764	1	0.339575	1	COL2A1;
Coarctation of aorta	1	6	0.469484	15.1714	0.0646535	1	1	1	JAG1;
Coarse facies	2	28	0.938967	6.47832	0.03822	1	0.784416	1	NOTCH2; COL2A1;
Cochlear malformation	1	3	0.469484	30.2924	0.0328643	1	0.679544	1	COL4A6;
Codfish vertebrae	1	2	0.469484	45.3633	0.0220308	1	0.508849	1	COL1A1;
Cognitive decline (in some patients)	1	1	0.469484	90.2775	0.0110764	1	0.339575	1	COL18A1;
Cognitive defects	1	3	0.469484	30.2924	0.0328643	1	0.679544	1	CFH;
Cognitive delay, mild (1 patient)	1	1	0.469484	90.2775	0.0110764	1	0.339575	1	DYNC1H1;
Coma	1	48	0.469484	1.89919	0.414503	1	1	1	CFH;
COMPLEMENT COMPONENT 4, PARTIAL DEFICIENCY OF	1	1	0.469484	90.2775	0.0110764	1	0.339575	1	SERPING1;
Complement component consumption	1	3	0.469484	30.2924	0.0328643	1	0.679544	1	CFH;
Complete penetrance	1	1	0.469484	90.2775	0.0110764	1	0.339575	1	HTT;
Conduction block	1	1	0.469484	90.2775	0.0110764	1	0.339575	1	TTR;
Conductive hearing loss	1	22	0.469484	4.14267	0.217433	1	1	1	COL2A1;
Cone-shaped epiphyses	1	8	0.469484	11.3833	0.0852663	1	1	1	COL2A1;
Congenital absence of skin on some areas (aplasia cutis)	1	2	0.469484	45.3633	0.0220308	1	0.508849	1	ITGB4;
Congenital bilateral hip dislocation	1	2	0.469484	45.3633	0.0220308	1	0.508849	1	COL1A1;
Congenital cataract	2	3	0.938967	60.285	0.000363674	1	0.104398	0.676381	BCOR; COL18A1;
Congenital deafness	1	1	0.469484	90.2775	0.0110764	1	0.339575	1	THRB;
Congenital dislocation of the hips (in 13%)	1	3	0.469484	30.2924	0.0328643	1	0.679544	1	ACTA1;
Congenital heart disease (variable)	1	1	0.469484	90.2775	0.0110764	1	0.339575	1	NOTCH2;
Congenital hip dislocation	1	13	0.469484	7.00848	0.134842	1	1	1	HSPG2;
Congenital lamellar ichthyosis	1	1	0.469484	90.2775	0.0110764	1	0.339575	1	SPINK5;
Congestive heart failure	1	25	0.469484	3.64575	0.243181	1	1	1	COL1A1;
Constipation	1	41	0.469484	2.22337	0.366912	1	1	1	TTR;
Constrictive median neuropathy	1	1	0.469484	90.2775	0.0110764	1	0.339575	1	TTR;
Contractures	2	18	0.938967	10.0754	0.0166261	1	0.498648	1	DNM2; ACTA1;
Contractures most severe by midadolescence	1	1	0.469484	90.2775	0.0110764	1	0.339575	1	HSPG2;
Corneal arcus	2	8	0.938967	22.6539	0.00327225	1	0.339575	1	APOA2; APOB;
Corneal lipid deposits	1	1	0.469484	90.2775	0.0110764	1	0.339575	1	LCAT;
Corneal opacities	1	15	0.469484	6.07464	0.153914	1	1	1	LCAT;
Coronal cleft vertebrae	1	2	0.469484	45.3633	0.0220308	1	0.508849	1	HSPG2;
Coronal vertebral clefts	1	1	0.469484	90.2775	0.0110764	1	0.339575	1	COL2A1;
Coronary artery disease	1	7	0.469484	13.0072	0.075017	1	1	1	APOB;
Coronary artery disease presenting after age 30 years in heterozygotes, in childhood in homozygotes	1	7	0.469484	13.0072	0.075017	1	1	1	APOA2;
Corticospinal tract dysfunction	1	1	0.469484	90.2775	0.0110764	1	0.339575	1	SACS;
Coxa valga	1	22	0.469484	4.14267	0.217433	1	1	1	HSPG2;
Coxa valga deformity	1	1	0.469484	90.2775	0.0110764	1	0.339575	1	COL2A1;
Coxa vara	3	16	1.40845	16.9728	0.00067456	1	0.177331	1	COL10A1; HSPG2; COL2A1;
Cranial nerve involvement	1	3	0.469484	30.2924	0.0328643	1	0.679544	1	EGR2;
Cranial neuropathy, esp. facial paresis	1	1	0.469484	90.2775	0.0110764	1	0.339575	1	GSN;
Crowded carpal bones	1	1	0.469484	90.2775	0.0110764	1	0.339575	1	NOTCH2;
Cryptorchidism	4	101	1.87793	3.58393	0.0259781	1	0.596901	1	NOTCH2; HSPG2; UBR1; ACTB;
Curved nails	1	1	0.469484	90.2775	0.0110764	1	0.339575	1	NOTCH2;
Cutaneolacrimal fistulae	1	1	0.469484	90.2775	0.0110764	1	0.339575	1	UBR1;
Cutis laxa	1	6	0.469484	15.1714	0.0646535	1	1	1	GSN;
Cystic dilatation of cochlea and vestibulum	1	1	0.469484	90.2775	0.0110764	1	0.339575	1	UBR1;
Cystic hygroma	1	5	0.469484	18.1997	0.0541744	1	1	1	COL2A1;
Dandy-Walker malformation	1	12	0.469484	7.59203	0.125145	1	1	1	PLG;
Dappled metaphyses (proximal femora, proximal humeri, distal radii, distal ulnae, and proximal and distal tibiae and fibulae)	1	1	0.469484	90.2775	0.0110764	1	0.339575	1	COL2A1;
Dappling greater in ulna than radius and fibula greater than tibia	1	1	0.469484	90.2775	0.0110764	1	0.339575	1	COL2A1;
Deafness	1	20	0.469484	4.55674	0.199786	1	1	1	TTR;
Deafness, conductive	1	1	0.469484	90.2775	0.0110764	1	0.339575	1	COL2A1;
Deafness, sensorineural, bilateral	1	1	0.469484	90.2775	0.0110764	1	0.339575	1	COL4A6;
Death in childhood often results from respiratory insufficiency	1	1	0.469484	90.2775	0.0110764	1	0.339575	1	ACTA1;
Death in childhood secondary to malabsorption	1	1	0.469484	90.2775	0.0110764	1	0.339575	1	UBR1;
Death usually in infancy	1	4	0.469484	22.7382	0.0435784	1	0.841273	1	ITGB4;
Death usually occurs before 5th decade	1	1	0.469484	90.2775	0.0110764	1	0.339575	1	COL3A1;
Decreased apoA-I and apoA-II	1	1	0.469484	90.2775	0.0110764	1	0.339575	1	LCAT;
Decreased cranial base ossification	1	1	0.469484	90.2775	0.0110764	1	0.339575	1	COL2A1;
Decreased fetal movement	1	10	0.469484	9.10892	0.105427	1	1	1	ACTA1;
Decreased fetal movement (severe form)	1	2	0.469484	45.3633	0.0220308	1	0.508849	1	ACTA1;
Decreased forced vital capacity	1	5	0.469484	18.1997	0.0541744	1	1	1	ACTA1;
Decreased height compared to unaffected siblings	1	1	0.469484	90.2775	0.0110764	1	0.339575	1	COL2A1;
Decreased hemoglobin	1	8	0.469484	11.3833	0.0852663	1	1	1	CFH;
Decreased levels of plasma factor VIII	1	1	0.469484	90.2775	0.0110764	1	0.339575	1	VWF;
Decreased levels of plasma VWF antigen	1	1	0.469484	90.2775	0.0110764	1	0.339575	1	VWF;
Decreased motor NCV	1	1	0.469484	90.2775	0.0110764	1	0.339575	1	SACS;
Decreased muscle density on imaging	1	2	0.469484	45.3633	0.0220308	1	0.508849	1	ACTA1;
Decreased number of myelinated fibers	1	5	0.469484	18.1997	0.0541744	1	1	1	EGR2;
Decreased numbers of type 2B fibers	1	3	0.469484	30.2924	0.0328643	1	0.679544	1	ACTA1;
Decreased patellar reflexes	1	1	0.469484	90.2775	0.0110764	1	0.339575	1	DYNC1H1;
Decreased penetrance	1	2	0.469484	45.3633	0.0220308	1	0.508849	1	COL4A1;
Decreased plasma esterified cholesterol	1	1	0.469484	90.2775	0.0110764	1	0.339575	1	LCAT;
Decreased plasma HDL (	1	1	0.469484	90.2775	0.0110764	1	0.339575	1	LCAT;
Decreased plasminogen activity	1	1	0.469484	90.2775	0.0110764	1	0.339575	1	PLG;
Decreased plasminogen antigen	1	1	0.469484	90.2775	0.0110764	1	0.339575	1	PLG;
Decreased sensory nerve conduction velocities (NCV)	1	2	0.469484	45.3633	0.0220308	1	0.508849	1	SACS;
Decreased serum C3 (atypical HUS)	1	3	0.469484	30.2924	0.0328643	1	0.679544	1	CFH;
Decreased serum factor B (atypical HUS)	1	3	0.469484	30.2924	0.0328643	1	0.679544	1	CFH;
Decreased serum factor H (atypical HUS)	1	3	0.469484	30.2924	0.0328643	1	0.679544	1	CFH;
Decreased serum factor I (atypical HUS)	1	3	0.469484	30.2924	0.0328643	1	0.679544	1	CFH;
Decreased vibration sense in the lower limbs (in some patients)	1	1	0.469484	90.2775	0.0110764	1	0.339575	1	VAMP1;
Deep hypointensities (MRI, T2) suggestive of past microbleeds	1	1	0.469484	90.2775	0.0110764	1	0.339575	1	COL4A1;
Deep-set eyes	1	19	0.469484	4.79644	0.190814	1	1	1	JAG1;
Defect in platelet aggregation	1	1	0.469484	90.2775	0.0110764	1	0.339575	1	VWF;
Defective complement regulation	1	3	0.469484	30.2924	0.0328643	1	0.679544	1	CFH;
Delayed bone age	2	31	0.938967	5.85159	0.0460171	1	0.886803	1	HSPG2; UBR1;
Delayed dentition	1	2	0.469484	45.3633	0.0220308	1	0.508849	1	BCOR;
Delayed epiphyseal ossification (early)	1	1	0.469484	90.2775	0.0110764	1	0.339575	1	COL2A1;
Delayed gross motor development	1	3	0.469484	30.2924	0.0328643	1	0.679544	1	COL1A1;
Delayed motor development	3	55	1.40845	4.93974	0.0230549	1	0.530287	1	EGR2; DNM2; ACTA1;
Delayed motor milestones	1	10	0.469484	9.10892	0.105427	1	1	1	COL2A1;
Delayed ossification	1	1	0.469484	90.2775	0.0110764	1	0.339575	1	COMP;
Delayed pubic bone ossification	1	1	0.469484	90.2775	0.0110764	1	0.339575	1	COL2A1;
Delayed speech development	1	5	0.469484	18.1997	0.0541744	1	1	1	THRB;
Delayed walking	1	1	0.469484	90.2775	0.0110764	1	0.339575	1	DYNC1H1;
Delayed walking development	1	1	0.469484	90.2775	0.0110764	1	0.339575	1	SACS;
Delivery	7	43	3.28638	14.7139	4.25776e-07	0.00941135	0.000852873	0.00552566	TRIP11; COL1A1; COL5A1; COL5A2; COL3A1; COL2A1; F5;
Dementia	2	34	0.938967	5.33542	0.0543404	1	1	1	HTT; TTR;
Dental caries	1	19	0.469484	4.79644	0.190814	1	1	1	ITGB4;
Dentinogenesis imperfecta	1	4	0.469484	22.7382	0.0435784	1	0.841273	1	COL1A1;
Dentinogenesis imperfecta (both primary and secondary teeth)	1	2	0.469484	45.3633	0.0220308	1	0.508849	1	COL1A1;
Dentinogenesis imperfecta (rare)	1	1	0.469484	90.2775	0.0110764	1	0.339575	1	COL1A1;
Depressed nasal bridge	2	38	0.938967	4.77395	0.0661834	1	1	1	JAG1; COL2A1;
Depression	2	37	0.938967	4.90294	0.0631473	1	1	1	HTT; DCTN1;
Developmental delay	2	141	0.938967	1.28684	0.464327	1	1	1	ACTB; SPINK5;
Developmental delay, mild	1	2	0.469484	45.3633	0.0220308	1	0.508849	1	ACTB;
D-HUS is usually familial	1	3	0.469484	30.2924	0.0328643	1	0.679544	1	CFH;
D+HUS (typical HUS) is usually sporadic, limited to 1 event, and has a good prognosis	1	3	0.469484	30.2924	0.0328643	1	0.679544	1	CFH;
Diabetes mellitus	1	27	0.469484	3.3758	0.259876	1	1	1	UBR1;
Diarrhea	2	56	0.938967	3.23974	0.12772	1	1	1	SERPING1; TTR;
Diarrhea-associated (D+HUS), occurs in children younger than 3 years, associated with verotoxin-producing E. coli (90% of patients) (typical HUS)	1	3	0.469484	30.2924	0.0328643	1	0.679544	1	CFH;
Diarrhea-negative subtype (D-HUS), or atypical HUS, is more severe and often relapses	1	3	0.469484	30.2924	0.0328643	1	0.679544	1	CFH;
Difficulty running and climbing stairs	1	1	0.469484	90.2775	0.0110764	1	0.339575	1	DYNC1H1;
Diffuse leptomeningeal enhancement seen on MRI	1	1	0.469484	90.2775	0.0110764	1	0.339575	1	TTR;
Dilated cardiomyopathy has been reported in 1 patient	1	3	0.469484	30.2924	0.0328643	1	0.679544	1	ACTA1;
Dilated cardiomyopathy (rare)	1	2	0.469484	45.3633	0.0220308	1	0.508849	1	UBR1;
Dilated perivascular spaces	1	1	0.469484	90.2775	0.0110764	1	0.339575	1	COL4A1;
Diminished joint mobility at elbows, knees, and hips	1	1	0.469484	90.2775	0.0110764	1	0.339575	1	COL2A1;
Disc-like vertebral bodies	1	1	0.469484	90.2775	0.0110764	1	0.339575	1	COL2A1;
Disease exacerbation during summer due to heat	1	3	0.469484	30.2924	0.0328643	1	0.679544	1	ITGB4;
Dislocation of hip	1	2	0.469484	45.3633	0.0220308	1	0.508849	1	COL2A1;
Dislocation of radial head	1	1	0.469484	90.2775	0.0110764	1	0.339575	1	NOTCH2;
Distal limb muscle atrophy due to peripheral neuropathy	2	23	0.938967	7.88604	0.0265176	1	0.607403	1	EGR2; DNM2;
Distal limb muscle weakness due to peripheral neuropathy	2	23	0.938967	7.88604	0.0265176	1	0.607403	1	EGR2; DNM2;
Distal limb muscle weakness occurs later	1	3	0.469484	30.2924	0.0328643	1	0.679544	1	ACTA1;
Distal muscle weakness	1	5	0.469484	18.1997	0.0541744	1	1	1	SACS;
Distal muscle weakness due to peripheral neuropathy	1	2	0.469484	45.3633	0.0220308	1	0.508849	1	SACS;
Distal muscle weakness may occur	1	3	0.469484	30.2924	0.0328643	1	0.679544	1	DNM2;
Distal sensory impairment	2	18	0.938967	10.0754	0.0166261	1	0.498648	1	EGR2; DNM2;
Distal sensory loss, especially vibratory sense	1	1	0.469484	90.2775	0.0110764	1	0.339575	1	SACS;
Distended abdomen	1	4	0.469484	22.7382	0.0435784	1	0.841273	1	COL2A1;
Double vagina	1	1	0.469484	90.2775	0.0110764	1	0.339575	1	UBR1;
Downslanting palpebral fissures	1	57	0.469484	1.59937	0.470494	1	1	1	NOTCH2;
Dumbbell-shaped femurs (newborn)	1	2	0.469484	45.3633	0.0220308	1	0.508849	1	COL2A1;
Duodenal ulcer	1	1	0.469484	90.2775	0.0110764	1	0.339575	1	PLG;
Dwarfism, marked micromelic	2	2	0.938967	90.2775	0.000122118	1	0.0465396	0.301524	TRIP11; COL2A1;
Dwarfism, mild short-limb	1	1	0.469484	90.2775	0.0110764	1	0.339575	1	COMP;
Dwarfism, neonatal short-limbed	1	1	0.469484	90.2775	0.0110764	1	0.339575	1	COL2A1;
Dwarfism, short-trunk, identifiable at birth	1	1	0.469484	90.2775	0.0110764	1	0.339575	1	COL2A1;
Dwarfism, short-trunk, short-limbed	1	1	0.469484	90.2775	0.0110764	1	0.339575	1	COL2A1;
Dysarthria	3	118	1.40845	2.30265	0.143107	1	1	1	SACS; VAMP1; TTR;
Dysmetria	1	16	0.469484	5.69521	0.163293	1	1	1	SACS;
Dysphagia	2	67	0.938967	2.70792	0.16989	1	1	1	VAMP1; ACTA1;
Dysphasia	1	8	0.469484	11.3833	0.0852663	1	1	1	CFH;
Dyssegmental dysplasia	1	1	0.469484	90.2775	0.0110764	1	0.339575	1	HSPG2;
Dystonia	1	71	0.469484	1.28405	0.547183	1	1	1	VAMP1;
Dystonia, generalized, dopa-unresponsive	1	1	0.469484	90.2775	0.0110764	1	0.339575	1	ACTB;
DYSTONIA, JUVENILE-ONSET	1	1	0.469484	90.2775	0.0110764	1	0.339575	1	ACTB;
DYSTRANSTHYRETINEMIC EUTHYROIDAL HYPERTHYROXINEMIA	1	1	0.469484	90.2775	0.0110764	1	0.339575	1	TTR;
Dystrophic nails	1	14	0.469484	6.50823	0.144431	1	1	1	ITGB4;
Early adult onset has been reported	1	3	0.469484	30.2924	0.0328643	1	0.679544	1	ITGB4;
Early loss of teeth	1	1	0.469484	90.2775	0.0110764	1	0.339575	1	COL3A1;
Early tooth loss	1	2	0.469484	45.3633	0.0220308	1	0.508849	1	NOTCH2;
Ears	16	442	7.51174	3.26993	3.56193e-05	0.787329	0.0174962	0.113356	JAG1; NOTCH2; ITGB4; COL1A1; BCOR; HSPG2; COL5A1; COL4A6; COL5A2; UBR1; COL3A1; TCTN3; COL2A1; ACTB; THRB; PLG;
Easy bruisability	5	17	2.34742	26.5897	8.83282e-07	0.0195241	0.00102141	0.0066176	COL1A1; COL5A1; COL5A2; COL3A1; VWF;
Easy bruising	1	2	0.469484	45.3633	0.0220308	1	0.508849	1	VWF;
Eccentric or ectopic pupils	1	1	0.469484	90.2775	0.0110764	1	0.339575	1	JAG1;
Echogenic kidneys	1	1	0.469484	90.2775	0.0110764	1	0.339575	1	JAG1;
Ectopia lentis	3	10	1.40845	27.1464	0.000151825	1	0.0550152	0.356437	COL1A1; COL5A1; COL5A2;
Eczema	1	16	0.469484	5.69521	0.163293	1	1	1	SPINK5;
Edema (hands and feet)	1	1	0.469484	90.2775	0.0110764	1	0.339575	1	UBR1;
EHLERS-DANLOS SYNDROME, TYPE I	3	3	1.40845	90.2775	1.34007e-06	0.0296209	0.00102141	0.0066176	COL1A1; COL5A1; COL5A2;
EHLERS-DANLOS SYNDROME, TYPE II	1	1	0.469484	90.2775	0.0110764	1	0.339575	1	COL5A1;
EHLERS-DANLOS SYNDROME, TYPE III	1	2	0.469484	45.3633	0.0220308	1	0.508849	1	COL3A1;
EHLERS-DANLOS SYNDROME, TYPE IV, AUTOSOMAL DOMINANT	1	1	0.469484	90.2775	0.0110764	1	0.339575	1	COL3A1;
EHLERS-DANLOS SYNDROME, TYPE VII, AUTOSOMAL DOMINANT	1	2	0.469484	45.3633	0.0220308	1	0.508849	1	COL1A1;
Elbow, knee, shoulder contractures	1	1	0.469484	90.2775	0.0110764	1	0.339575	1	HSPG2;
Electron Microscopy	1	27	0.469484	3.3758	0.259876	1	1	1	ITGB4;
Elevated diastolic blood pressure	1	13	0.469484	7.00848	0.134842	1	1	1	AGT;
Elevated immunoglobulin E (IgE)	1	1	0.469484	90.2775	0.0110764	1	0.339575	1	SPINK5;
Elevated mean arterial pressure	1	13	0.469484	7.00848	0.134842	1	1	1	AGT;
Elevated plasma zinc	1	1	0.469484	90.2775	0.0110764	1	0.339575	1	ALB;
Elevated systolic blood pressure	1	13	0.469484	7.00848	0.134842	1	1	1	AGT;
Elevated transaminases	1	6	0.469484	15.1714	0.0646535	1	1	1	JAG1;
Elongated face	1	2	0.469484	45.3633	0.0220308	1	0.508849	1	ACTA1;
Elongated sella turcica	1	1	0.469484	90.2775	0.0110764	1	0.339575	1	NOTCH2;
EMG - repetitive muscle discharges	1	1	0.469484	90.2775	0.0110764	1	0.339575	1	HSPG2;
EMG shows chronic denervation	1	2	0.469484	45.3633	0.0220308	1	0.508849	1	DYNC1H1;
Enamel hypoplasia	1	27	0.469484	3.3758	0.259876	1	1	1	ITGB4;
Enamel pitting	1	5	0.469484	18.1997	0.0541744	1	1	1	ITGB4;
Endo	1	39	0.469484	2.33736	0.352621	1	1	1	PTPN1;
Endocrine	4	44	1.87793	8.22569	0.0014042	1	0.307312	1	APOA1; FGA; THRB; TTR;
Endocrine Features	1	155	0.469484	0.588222	0.82332	1	1	1	UBR1;
End-organ unresponsiveness to thyroid hormone	1	1	0.469484	90.2775	0.0110764	1	0.339575	1	THRB;
Endplate irregularity	1	1	0.469484	90.2775	0.0110764	1	0.339575	1	COL10A1;
End-stage renal disease	1	1	0.469484	90.2775	0.0110764	1	0.339575	1	FN1;
Enlarged calvaria with normal ossification	1	1	0.469484	90.2775	0.0110764	1	0.339575	1	COL2A1;
Enlarged capital femoral epiphyses	1	2	0.469484	45.3633	0.0220308	1	0.508849	1	COL10A1;
Enlarged glomeruli	1	2	0.469484	45.3633	0.0220308	1	0.508849	1	FN1;
Enlarged joints	1	1	0.469484	90.2775	0.0110764	1	0.339575	1	COL2A1;
Enlarged Joints	1	2	0.469484	45.3633	0.0220308	1	0.508849	1	COL2A1;
Enlarged MCP joints	1	1	0.469484	90.2775	0.0110764	1	0.339575	1	COL2A1;
Enlarged odontoid (childhood)	1	2	0.469484	45.3633	0.0220308	1	0.508849	1	COL2A1;
Enlarged PIP and DIP joints	1	1	0.469484	90.2775	0.0110764	1	0.339575	1	COL2A1;
Enteropathy with villous atrophy	1	1	0.469484	90.2775	0.0110764	1	0.339575	1	SPINK5;
Epicanthal folds	5	61	2.34742	7.41338	0.000571806	1	0.162041	1	NOTCH2; COL1A1; COL5A1; COL5A2; TCTN3;
Epidermolysis bullosa junctional	1	2	0.469484	45.3633	0.0220308	1	0.508849	1	ITGB4;
EPIDERMOLYSIS BULLOSA JUNCTIONALIS WITH PYLORIC ATRESIA	1	2	0.469484	45.3633	0.0220308	1	0.508849	1	ITGB4;
EPIDERMOLYSIS BULLOSA, JUNCTIONAL, NON-HERLITZ TYPE	1	5	0.469484	18.1997	0.0541744	1	1	1	ITGB4;
EPIDERMOLYSIS BULLOSA SIMPLEX, LOCALIZED	1	3	0.469484	30.2924	0.0328643	1	0.679544	1	ITGB4;
Epiphyseal dysplasia	1	4	0.469484	22.7382	0.0435784	1	0.841273	1	COL2A1;
Episodic, nonpruritic, nonurticarial, nonpitting edema	1	1	0.469484	90.2775	0.0110764	1	0.339575	1	SERPING1;
Epistaxis	1	17	0.469484	5.36039	0.172569	1	1	1	VWF;
Erectile dysfunction	1	2	0.469484	45.3633	0.0220308	1	0.508849	1	TTR;
Erythema marginatum	1	1	0.469484	90.2775	0.0110764	1	0.339575	1	SERPING1;
Esophageal atresia	1	8	0.469484	11.3833	0.0852663	1	1	1	ITGB4;
ESOPHAGEAL CANCER	1	6	0.469484	15.1714	0.0646535	1	1	1	TGFBR2;
Esophageal cancer	1	8	0.469484	11.3833	0.0852663	1	1	1	TGFBR2;
Esophageal lesions	1	2	0.469484	45.3633	0.0220308	1	0.508849	1	ITGB4;
Estimated carrier frequency in Charlevoix-Saguenay region is 1/22	1	1	0.469484	90.2775	0.0110764	1	0.339575	1	SACS;
Estimated prevalence of 1.6 in 1,000,000 individuals in the U.K.	1	1	0.469484	90.2775	0.0110764	1	0.339575	1	PLG;
Euthyroid	1	2	0.469484	45.3633	0.0220308	1	0.508849	1	TTR;
Evidence of in utero fracture	1	2	0.469484	45.3633	0.0220308	1	0.508849	1	COL1A1;
Exocrine pancreatic insufficiency	1	3	0.469484	30.2924	0.0328643	1	0.679544	1	UBR1;
Exophthalmos	1	9	0.469484	10.1199	0.0954025	1	1	1	THRB;
Exotropia	2	6	0.938967	30.1926	0.00177882	1	0.339575	1	COL4A1; BCOR;
Expressionless face	1	2	0.469484	45.3633	0.0220308	1	0.508849	1	ACTA1;
Extension of lateral hairline onto forehead	1	1	0.469484	90.2775	0.0110764	1	0.339575	1	UBR1;
Extensor plantar responses	1	65	0.469484	1.40256	0.515772	1	1	1	SACS;
External Features	9	180	4.22535	4.51864	0.000184634	1	0.0618354	0.400624	TRIP11; NOTCH2; COL1A1; HSPG2; COL5A1; COL5A2; COL3A1; TCTN3; COL2A1;
External Genitalia (Female)	1	50	0.469484	1.82324	0.427434	1	1	1	UBR1;
External Genitalia (Male)	6	151	2.8169	3.59293	0.00679086	1	0.339575	1	NOTCH2; HSPG2; UBR1; COL2A1; ACTB; TTR;
Externally rotated hips	1	1	0.469484	90.2775	0.0110764	1	0.339575	1	ACTB;
Extrahepatic duct involvement	1	1	0.469484	90.2775	0.0110764	1	0.339575	1	JAG1;
Extraocular muscles are not involved	1	2	0.469484	45.3633	0.0220308	1	0.508849	1	ACTA1;
Extreme skin fragility	1	2	0.469484	45.3633	0.0220308	1	0.508849	1	ITGB4;
Eye	1	4	0.469484	22.7382	0.0435784	1	0.841273	1	GSN;
Eyes	30	826	14.0845	3.2799	1.02606e-08	0.000226799	8.0881e-05	0.000524018	EGR2; HTT; JAG1; MYOC; HERC2; COL4A1; NOTCH2; SACS; DNM2; LCAT; VAMP1; COL1A1; BCOR; HSPG2; COL5A1; COL18A1; COL5A2; UBR1; COL3A1; TCTN3; ACTA1; COL2A1; ACTB; THRB; SPINK5; PLG; APOA2; APOB; TTR; CFH;
Face	17	433	7.98122	3.54639	7.07882e-06	0.15647	0.0043464	0.0281598	HTT; JAG1; COL4A1; NOTCH2; DNM2; COL1A1; AGT; BCOR; HSPG2; COMP; COL5A1; COL5A2; COL3A1; TCTN3; ACTA1; COL2A1; ACTB;
Facial muscle weakness	2	15	0.938967	12.0891	0.011661	1	0.356507	1	DNM2; ACTA1;
Facial paresis	1	1	0.469484	90.2775	0.0110764	1	0.339575	1	COL4A1;
Facial weakness	1	16	0.469484	5.69521	0.163293	1	1	1	DCTN1;
Facies	1	22	0.469484	4.14267	0.217433	1	1	1	JAG1;
FACTOR V DEFICIENCY	1	1	0.469484	90.2775	0.0110764	1	0.339575	1	F5;
Factor V deficiency	1	2	0.469484	45.3633	0.0220308	1	0.508849	1	F5;
Failure of suture ossification	1	1	0.469484	90.2775	0.0110764	1	0.339575	1	NOTCH2;
Failure to thrive	5	202	2.34742	2.23895	0.0744738	1	1	1	JAG1; NOTCH2; UBR1; ACTA1; SPINK5;
Fasciculations	1	15	0.469484	6.07464	0.153914	1	1	1	DCTN1;
Features intermediate between demyelinating CMT and axonal CMT	1	1	0.469484	90.2775	0.0110764	1	0.339575	1	DNM2;
Feet	17	345	7.98122	4.45094	3.22424e-07	0.00712686	0.000712686	0.0046174	DYNC1H1; EGR2; TRIP11; NOTCH2; ITGB4; SACS; DNM2; VAMP1; COL1A1; BCOR; HSPG2; COL5A1; COL5A2; COL3A1; TCTN3; ACTA1; COL2A1;
Female carriers may develop mild hearing loss as adults	1	1	0.469484	90.2775	0.0110764	1	0.339575	1	COL4A6;
Femoral bowing	1	7	0.469484	13.0072	0.075017	1	1	1	COL10A1;
Femoral bowing present at birth, straightening with time	1	2	0.469484	45.3633	0.0220308	1	0.508849	1	COL1A1;
Fetal anuria	1	4	0.469484	22.7382	0.0435784	1	0.841273	1	AGT;
Fetal hydrops	1	3	0.469484	30.2924	0.0328643	1	0.679544	1	COL2A1;
Fever	1	17	0.469484	5.36039	0.172569	1	1	1	CFH;
Fibro-fatty replacement of right ventricular myocardium.	1	1	0.469484	90.2775	0.0110764	1	0.339575	1	RYR2;
Fibrosis (1 patient)	1	1	0.469484	90.2775	0.0110764	1	0.339575	1	UBR1;
Fibrous nodules	1	1	0.469484	90.2775	0.0110764	1	0.339575	1	COL5A1;
Fifth finger clinodactyly	2	33	0.938967	5.49705	0.0515102	1	0.989211	1	JAG1; UBR1;
Final adult height 106-145cm	1	1	0.469484	90.2775	0.0110764	1	0.339575	1	COL2A1;
Final adult height 145-170cm	1	1	0.469484	90.2775	0.0110764	1	0.339575	1	COMP;
Final adult height, 84-128cm	1	1	0.469484	90.2775	0.0110764	1	0.339575	1	COL2A1;
Finger contractures	1	6	0.469484	15.1714	0.0646535	1	1	1	HSPG2;
Flared, cupped metaphyses	1	1	0.469484	90.2775	0.0110764	1	0.339575	1	COL2A1;
Flat acetabular roof	1	3	0.469484	30.2924	0.0328643	1	0.679544	1	COL2A1;
Flat face	2	20	0.938967	9.06835	0.0203502	1	0.508849	1	HSPG2; COL2A1;
Flat, irregular femoral epiphyses	1	1	0.469484	90.2775	0.0110764	1	0.339575	1	COL2A1;
Flat midface	1	8	0.469484	11.3833	0.0852663	1	1	1	COL2A1;
Flat nasal bridge	1	21	0.469484	4.33985	0.208658	1	1	1	TRIP11;
Flattened acetabulae and iliac wings	1	2	0.469484	45.3633	0.0220308	1	0.508849	1	COL1A1;
Flattened capital femoral epiphyses	1	2	0.469484	45.3633	0.0220308	1	0.508849	1	COL2A1;
Flattened epiphyses	1	2	0.469484	45.3633	0.0220308	1	0.508849	1	COL2A1;
Flattened epiphyses around knee joint	1	1	0.469484	90.2775	0.0110764	1	0.339575	1	COL2A1;
Flattened femoral epiphyses	1	2	0.469484	45.3633	0.0220308	1	0.508849	1	HSPG2;
Flattened, squared-off epiphyses of tubular bones	1	1	0.469484	90.2775	0.0110764	1	0.339575	1	COL2A1;
Flexion contractures of hips	1	1	0.469484	90.2775	0.0110764	1	0.339575	1	COL2A1;
Fluid-filled cavity within the cerebral hemispheres, can be unilateral or bilateral and may or may not communicate with cerebrospinal fluid (CSF) spaces	1	1	0.469484	90.2775	0.0110764	1	0.339575	1	COL4A1;
Foam cells in bone marrow and renal glomeruli	1	1	0.469484	90.2775	0.0110764	1	0.339575	1	LCAT;
Focal cortical dysplasia	1	1	0.469484	90.2775	0.0110764	1	0.339575	1	COL4A1;
Focal pachygyria	1	4	0.469484	22.7382	0.0435784	1	0.841273	1	ACTB;
Food allergy	1	1	0.469484	90.2775	0.0110764	1	0.339575	1	SPINK5;
Foot deformities	1	18	0.469484	5.06276	0.181742	1	1	1	EGR2;
Foot deformities (variable)	1	1	0.469484	90.2775	0.0110764	1	0.339575	1	DYNC1H1;
Foot drop	1	14	0.469484	6.50823	0.144431	1	1	1	EGR2;
Formation of mucosal pseudomembranes that progress to plaques	1	1	0.469484	90.2775	0.0110764	1	0.339575	1	PLG;
Fracture frequency constant through childhood, decreases after puberty	1	1	0.469484	90.2775	0.0110764	1	0.339575	1	COL1A1;
Fracture frequency increases after menopause and in men ages 60-80	1	1	0.469484	90.2775	0.0110764	1	0.339575	1	COL1A1;
Fractures	1	8	0.469484	11.3833	0.0852663	1	1	1	COL1A1;
Fractures can occur in utero, during labor and delivery, or in newborn period	1	2	0.469484	45.3633	0.0220308	1	0.508849	1	COL1A1;
Fractures decrease after puberty but increase after menopause	1	2	0.469484	45.3633	0.0220308	1	0.508849	1	COL1A1;
Fractures occur in first few months, then decrease in frequency and then occur with ambulation	1	2	0.469484	45.3633	0.0220308	1	0.508849	1	COL1A1;
Fractures often heal without deformity	1	1	0.469484	90.2775	0.0110764	1	0.339575	1	COL1A1;
Fragile nails	1	5	0.469484	18.1997	0.0541744	1	1	1	ITGB4;
Fragile skin	4	4	1.87793	90.2775	1.46364e-08	0.000323524	8.0881e-05	0.000524018	COL1A1; COL5A1; COL5A2; COL3A1;
Fragmentation of femoral epiphyses	1	1	0.469484	90.2775	0.0110764	1	0.339575	1	HSPG2;
Fragmented, irregular epiphyses	1	1	0.469484	90.2775	0.0110764	1	0.339575	1	COMP;
Frequent falls	1	7	0.469484	13.0072	0.075017	1	1	1	ACTA1;
Frequent inv(10)(q11.2q21) producing chimeric transforming sequence RET/PTC	1	7	0.469484	13.0072	0.075017	1	1	1	TRIM33;
Frequent loss of heterozygosity of APC and/or MCC genes	1	6	0.469484	15.1714	0.0646535	1	1	1	TGFBR2;
Frequent otitis media	1	1	0.469484	90.2775	0.0110764	1	0.339575	1	COL2A1;
Frontal bossing	1	58	0.469484	1.5718	0.476377	1	1	1	COL1A1;
Frontal upsweep	1	1	0.469484	90.2775	0.0110764	1	0.339575	1	UBR1;
Full cheeks	2	8	0.938967	22.6539	0.00327225	1	0.339575	1	NOTCH2; HSPG2;
Fused teeth	1	1	0.469484	90.2775	0.0110764	1	0.339575	1	BCOR;
Gait ataxia, progressive	1	3	0.469484	30.2924	0.0328643	1	0.679544	1	SACS;
Gait disturbances	1	9	0.469484	10.1199	0.0954025	1	1	1	VAMP1;
Gastrointestinal	15	425	7.04225	3.18831	8.32379e-05	1	0.0375488	0.243274	NOTCH2; ITGB4; VAMP1; COL1A1; COL5A1; COL5A2; UBR1; COL3A1; ACTA1; ACTB; SPINK5; SERPING1; PLG; TTR; CFH;
Gastrointestinal dysautonomia	1	1	0.469484	90.2775	0.0110764	1	0.339575	1	TTR;
Gastrointestinal symptoms are inconstant	1	1	0.469484	90.2775	0.0110764	1	0.339575	1	GSN;
Generalized amyloid deposition	3	5	1.40845	54.2386	1.31821e-05	0.291378	0.00728444	0.047195	APOA1; FGA; GSN;
Generalized epiphyseal delay (infancy)	1	1	0.469484	90.2775	0.0110764	1	0.339575	1	COL2A1;
Generalized erythroderma	1	3	0.469484	30.2924	0.0328643	1	0.679544	1	SPINK5;
Generalized hirsutism	1	2	0.469484	45.3633	0.0220308	1	0.508849	1	HSPG2;
Generalized joint laxity	1	2	0.469484	45.3633	0.0220308	1	0.508849	1	COMP;
Generalized muscle weakness	1	6	0.469484	15.1714	0.0646535	1	1	1	ACTA1;
Genetic heterogeneity	5	142	2.34742	3.18492	0.021039	1	0.508849	1	EGR2; DCTN1; SORL1; ITGB4; ACTA1;
Genetic heterogeneity (see CMTDIA,	1	1	0.469484	90.2775	0.0110764	1	0.339575	1	DNM2;
Genetic heterogeneity (see EDM2	1	1	0.469484	90.2775	0.0110764	1	0.339575	1	COMP;
Genitourinary	17	478	7.98122	3.21253	2.52947e-05	0.559114	0.0131361	0.0851068	JAG1; NOTCH2; ITGB4; SACS; LCAT; AGT; BCOR; HSPG2; UBR1; COL3A1; COL2A1; ACTB; VWF; PLG; FN1; TTR; CFH;
Genua valga	1	3	0.469484	30.2924	0.0328643	1	0.679544	1	COMP;
Genu valga	1	1	0.469484	90.2775	0.0110764	1	0.339575	1	COL2A1;
Genu valgum	1	20	0.469484	4.55674	0.199786	1	1	1	NOTCH2;
Genu valgum, varum, and recurvatum	1	1	0.469484	90.2775	0.0110764	1	0.339575	1	COMP;
Genu valgus	1	1	0.469484	90.2775	0.0110764	1	0.339575	1	COL2A1;
Genu varum	1	6	0.469484	15.1714	0.0646535	1	1	1	COL10A1;
GI	4	63	1.87793	5.74532	0.0052339	1	0.339575	1	APOA1; FGA; GSN; F5;
Giant cell hepatocytes (1 patient)	1	1	0.469484	90.2775	0.0110764	1	0.339575	1	UBR1;
Gingival hyperplasia	1	8	0.469484	11.3833	0.0852663	1	1	1	PLG;
Gingivitis, severe	1	1	0.469484	90.2775	0.0110764	1	0.339575	1	PLG;
Glaucoma	1	35	0.469484	2.60441	0.323069	1	1	1	COL2A1;
Glaucoma, open-angle	1	1	0.469484	90.2775	0.0110764	1	0.339575	1	MYOC;
Glaucoma, secondary	1	2	0.469484	45.3633	0.0220308	1	0.508849	1	BCOR;
Global and focal neurologic abnormalities (less than 30%)	1	3	0.469484	30.2924	0.0328643	1	0.679544	1	CFH;
Goiter	1	8	0.469484	11.3833	0.0852663	1	1	1	THRB;
Gonadal and somatic mosaicism reported in parent	1	2	0.469484	45.3633	0.0220308	1	0.508849	1	COL1A1;
Gonadal mosaicism may occur	1	1	0.469484	90.2775	0.0110764	1	0.339575	1	COMP;
Gonadal mosaicism reported	1	1	0.469484	90.2775	0.0110764	1	0.339575	1	COL2A1;
Growth	18	609	8.4507	2.66974	0.000157319	1	0.0551964	0.357611	COL10A1; JAG1; TRIP11; DCTN1; NOTCH2; COL1A1; BCOR; HSPG2; COMP; COL5A1; COL5A2; UBR1; COL3A1; TCTN3; ACTA1; COL2A1; ACTB; SPINK5;
GU	3	73	1.40845	3.72189	0.0473658	1	0.910412	1	APOA1; FGA; GSN;
Hair	9	240	4.22535	3.38903	0.00146704	1	0.314829	1	NOTCH2; BCOR; HSPG2; COL18A1; UBR1; COL3A1; HR; ACTB; SPINK5;
Hammer toe (2-4 toes)	1	1	0.469484	90.2775	0.0110764	1	0.339575	1	BCOR;
Hammer toes	1	8	0.469484	11.3833	0.0852663	1	1	1	EGR2;
Hammertoes	1	6	0.469484	15.1714	0.0646535	1	1	1	SACS;
Hand involvement improves with age	1	1	0.469484	90.2775	0.0110764	1	0.339575	1	COL10A1;
Hand muscle atrophy	1	2	0.469484	45.3633	0.0220308	1	0.508849	1	DCTN1;
Hand muscle weakness	1	2	0.469484	45.3633	0.0220308	1	0.508849	1	DCTN1;
Hands	13	349	6.10329	3.36526	0.000146636	1	0.0549362	0.355925	COL10A1; EGR2; JAG1; TRIP11; NOTCH2; ITGB4; SACS; HSPG2; COMP; UBR1; COL3A1; TCTN3; COL2A1;
Hay fever	1	1	0.469484	90.2775	0.0110764	1	0.339575	1	SPINK5;
Head	9	345	4.22535	2.35761	0.0150361	1	0.453421	1	NOTCH2; VAMP1; AGT; HSPG2; COMP; UBR1; COL2A1; ACTB; PLG;
Headache	1	12	0.469484	7.59203	0.125145	1	1	1	TTR;
Head and Neck	32	954	15.0235	3.02909	2.07217e-08	0.000458032	9.16065e-05	0.000593507	EGR2; HTT; JAG1; MYOC; TRIP11; COL4A1; NOTCH2; ITGB4; SACS; DNM2; LCAT; VAMP1; COL1A1; AGT; BCOR; HSPG2; COMP; COL5A1; COL4A6; COL18A1; COL5A2; UBR1; COL3A1; TCTN3; ACTA1; COL2A1; ACTB; VWF; SPINK5; PLG; APOA2; TTR;
Head jerks	1	1	0.469484	90.2775	0.0110764	1	0.339575	1	VAMP1;
Hearing loss	1	41	0.469484	2.22337	0.366912	1	1	1	COL1A1;
Hearing loss, conductive	1	14	0.469484	6.50823	0.144431	1	1	1	NOTCH2;
Hearing loss, progressive conductive and/or sensorineural, during adulthood	1	1	0.469484	90.2775	0.0110764	1	0.339575	1	COL1A1;
Hearing loss, sensorineural	4	38	1.87793	9.52415	0.000804103	1	0.191117	1	BCOR; UBR1; COL2A1; ACTB;
Heart	14	351	6.57277	3.60328	3.91572e-05	0.86553	0.0188159	0.121906	JAG1; RYR2; NOTCH2; COL1A1; BCOR; COL5A1; COL5A2; UBR1; COL3A1; ACTA1; COL2A1; ACTB; APOA2; TTR;
Heat-labile hemoglobin	1	3	0.469484	30.2924	0.0328643	1	0.679544	1	HBB;
Heberden's nodes	1	1	0.469484	90.2775	0.0110764	1	0.339575	1	COL2A1;
Height	14	290	6.57277	4.36119	4.62001e-06	0.102121	0.00319127	0.0206759	COL10A1; TRIP11; NOTCH2; COL1A1; BCOR; HSPG2; COMP; COL5A1; COL5A2; UBR1; COL3A1; TCTN3; COL2A1; ACTB;
Height in childhood	1	1	0.469484	90.2775	0.0110764	1	0.339575	1	ACTB;
Height often shorter than unaffected family members	1	1	0.469484	90.2775	0.0110764	1	0.339575	1	COL1A1;
HEINZ BODY ANEMIAS	1	3	0.469484	30.2924	0.0328643	1	0.679544	1	HBB;
Hemarthrosis may occur	1	1	0.469484	90.2775	0.0110764	1	0.339575	1	VWF;
Hematology	7	229	3.28638	2.7634	0.0140826	1	0.426998	1	COL4A1; LCAT; VWF; SPINK5; F5; HBB; CFH;
Heme	4	78	1.87793	4.64059	0.0110277	1	0.339575	1	KNG1; FGA; FGB; HBB;
Hemidesmosomes may be disrupted	1	2	0.469484	45.3633	0.0220308	1	0.508849	1	ITGB4;
Hemiparesis	1	9	0.469484	10.1199	0.0954025	1	1	1	CFH;
Hemivertebrae	1	12	0.469484	7.59203	0.125145	1	1	1	JAG1;
Hemolytic anemia	2	24	0.938967	7.55759	0.0287206	1	0.655826	1	COL4A1; LCAT;
Hemoptysis	1	1	0.469484	90.2775	0.0110764	1	0.339575	1	COL3A1;
Hemosiderin deposition	1	1	0.469484	90.2775	0.0110764	1	0.339575	1	COL4A1;
Hepatocellular carcinoma	2	18	0.938967	10.0754	0.0166261	1	0.498648	1	JAG1; F5;
Hepatomegaly	2	130	0.938967	1.39572	0.423209	1	1	1	APOA1; FGA;
Heterozygotes are usually asymptomatic	1	1	0.469484	90.2775	0.0110764	1	0.339575	1	F5;
High-arched palate	3	86	1.40845	3.15935	0.0703498	1	1	1	NOTCH2; TCTN3; ACTA1;
High forehead	1	13	0.469484	7.00848	0.134842	1	1	1	ACTB;
Highly variable frequency and severity of attacks	1	1	0.469484	90.2775	0.0110764	1	0.339575	1	SERPING1;
Highly variable phenotype	3	51	1.40845	5.3271	0.0188963	1	0.508849	1	ACTA1; VWF; TTR;
HIGH MOLECULAR WEIGHT KININOGEN DEFICIENCY	1	1	0.469484	90.2775	0.0110764	1	0.339575	1	KNG1;
High myopia	1	7	0.469484	13.0072	0.075017	1	1	1	COL18A1;
High nasal bridge	1	8	0.469484	11.3833	0.0852663	1	1	1	BCOR;
High prevalence in Charlevoix-Saguenay region of northeastern Quebec	1	1	0.469484	90.2775	0.0110764	1	0.339575	1	SACS;
Hip abductor weakness and atrophy	1	1	0.469484	90.2775	0.0110764	1	0.339575	1	DYNC1H1;
Hip contracture	1	1	0.469484	90.2775	0.0110764	1	0.339575	1	HSPG2;
Hip dislocation	1	28	0.469484	3.25528	0.268085	1	1	1	COL2A1;
Hip joint replacement often necessary	1	1	0.469484	90.2775	0.0110764	1	0.339575	1	COMP;
Hip osteoarthritis (early-onset)	1	1	0.469484	90.2775	0.0110764	1	0.339575	1	COMP;
Hips usually flexed and abducted (frog-leg position)	1	2	0.469484	45.3633	0.0220308	1	0.508849	1	COL1A1;
Hirsutism	1	22	0.469484	4.14267	0.217433	1	1	1	NOTCH2;
Homozygotes have more severe disease with earlier onset of thrombosis	1	1	0.469484	90.2775	0.0110764	1	0.339575	1	F5;
Horizontal acetabulae	1	1	0.469484	90.2775	0.0110764	1	0.339575	1	COL2A1;
Hot, tender swelling of involved bones (e.g., mandible, ribs)	1	1	0.469484	90.2775	0.0110764	1	0.339575	1	COL1A1;
Hydrocephalus	2	49	0.938967	3.70246	0.102433	1	1	1	COL4A1; NOTCH2;
Hydronephrosis	1	38	0.469484	2.39885	0.345356	1	1	1	UBR1;
Hydrops	1	7	0.469484	13.0072	0.075017	1	1	1	TRIP11;
Hypercholesterolemia	2	2	0.938967	90.2775	0.000122118	1	0.0465396	0.301524	JAG1; APOB;
Hypercholesterolemia, 350-550 mg/L in heterozygotes, 650-1000 mg/L in homozygotes	1	7	0.469484	13.0072	0.075017	1	1	1	APOA2;
HYPERCHOLESTEROLEMIA, AUTOSOMAL DOMINANT, TYPE B	1	1	0.469484	90.2775	0.0110764	1	0.339575	1	APOB;
HYPERCHOLESTEROLEMIA, FAMILIAL	1	7	0.469484	13.0072	0.075017	1	1	1	APOA2;
Hypereosinophilia	1	1	0.469484	90.2775	0.0110764	1	0.339575	1	SPINK5;
Hyperextensible skin	3	8	1.40845	33.9245	7.20233e-05	1	0.0331667	0.214883	COL1A1; COL5A1; COL3A1;
Hyperkeratosis, focal, on the palms and soles (in adulthood in some)	1	3	0.469484	30.2924	0.0328643	1	0.679544	1	ITGB4;
Hyperlipidemia	1	11	0.469484	8.28159	0.115341	1	1	1	CFH;
HYPERLIPOPROTEINEMIA, TYPE V	1	1	0.469484	90.2775	0.0110764	1	0.339575	1	APOA5;
Hyperlipoproteinemia V	1	1	0.469484	90.2775	0.0110764	1	0.339575	1	APOA5;
Hyperlordosis	1	8	0.469484	11.3833	0.0852663	1	1	1	ACTA1;
Hypermobile	3	3	1.40845	90.2775	1.34007e-06	0.0296209	0.00102141	0.0066176	COL1A1; COL5A1; COL5A2;
Hypermobility of distal interphalangeal joints	1	1	0.469484	90.2775	0.0110764	1	0.339575	1	COL3A1;
Hypermyelinated retinal fibers	1	1	0.469484	90.2775	0.0110764	1	0.339575	1	SACS;
Hypernatremic dehydration	1	1	0.469484	90.2775	0.0110764	1	0.339575	1	SPINK5;
Hyperreflexia	4	122	1.87793	2.96707	0.0468552	1	0.901381	1	HTT; DCTN1; SACS; VAMP1;
Hyperreflexia (uncommon)	1	1	0.469484	90.2775	0.0110764	1	0.339575	1	ACTA1;
Hypertelorism	3	121	1.40845	2.24556	0.150885	1	1	1	JAG1; TCTN3; ACTB;
Hypertension	2	57	0.938967	3.18291	0.131444	1	1	1	APOA1; FGA;
Hypertension due to renal disease	1	1	0.469484	90.2775	0.0110764	1	0.339575	1	FN1;
Hypertension (especially in atypical hemolytic-uremic syndrome (aHUS))	1	3	0.469484	30.2924	0.0328643	1	0.679544	1	CFH;
HYPERTENSION, ESSENTIAL	1	13	0.469484	7.00848	0.134842	1	1	1	AGT;
Hyperthyroidism	1	4	0.469484	22.7382	0.0435784	1	0.841273	1	THRB;
Hyperthyroxinemia	1	1	0.469484	90.2775	0.0110764	1	0.339575	1	TTR;
Hypertonicity (uncommon)	1	1	0.469484	90.2775	0.0110764	1	0.339575	1	ACTA1;
Hypertriglyceridemia	2	7	0.938967	25.8856	0.0024722	1	0.339575	1	JAG1; APOA5;
HYPERTRIGLYCERIDEMIA, FAMILIAL	1	2	0.469484	45.3633	0.0220308	1	0.508849	1	APOA5;
Hypertrophic nerve changes	1	6	0.469484	15.1714	0.0646535	1	1	1	EGR2;
HYPERTROPHIC NEUROPATHY OF DEJERINE-SOTTAS	1	4	0.469484	22.7382	0.0435784	1	0.841273	1	EGR2;
Hypoalphalipoproteinemia	1	1	0.469484	90.2775	0.0110764	1	0.339575	1	LCAT;
Hypocalcemia	1	13	0.469484	7.00848	0.134842	1	1	1	UBR1;
Hypochondrogenesis represents clinical variability within the achondrogenesis-hypochondrogenesis spectrum	1	1	0.469484	90.2775	0.0110764	1	0.339575	1	COL2A1;
Hypodontia	1	51	0.469484	1.7875	0.433792	1	1	1	ITGB4;
Hypoplasia of the membranous bones of the skull	1	4	0.469484	22.7382	0.0435784	1	0.841273	1	AGT;
Hypoplastic alae nasi	1	11	0.469484	8.28159	0.115341	1	1	1	UBR1;
Hypoplastic deciduous teeth	1	1	0.469484	90.2775	0.0110764	1	0.339575	1	UBR1;
Hypoplastic distal phalanges	1	1	0.469484	90.2775	0.0110764	1	0.339575	1	COL10A1;
Hypoplastic ilia	1	4	0.469484	22.7382	0.0435784	1	0.841273	1	COL2A1;
Hypoplastic ischia	1	4	0.469484	22.7382	0.0435784	1	0.841273	1	COL2A1;
Hypoplastic ischium	1	1	0.469484	90.2775	0.0110764	1	0.339575	1	TRIP11;
Hypoplastic pelvic bones	1	1	0.469484	90.2775	0.0110764	1	0.339575	1	COL2A1;
Hypoplastic pubic bones	1	1	0.469484	90.2775	0.0110764	1	0.339575	1	COL2A1;
Hypoplastic pubis	1	2	0.469484	45.3633	0.0220308	1	0.508849	1	COL2A1;
Hypoplastic scapulae	2	5	0.938967	36.2191	0.0011946	1	0.269443	1	TRIP11; ACTB;
Hypoplastic, wide sacrosciatic notches	1	1	0.469484	90.2775	0.0110764	1	0.339575	1	COL2A1;
Hyporeflexia	5	75	2.34742	6.02973	0.00146405	1	0.314829	1	EGR2; DNM2; HSPG2; ACTA1; TTR;
Hypospadias	2	55	0.938967	3.29863	0.124022	1	1	1	NOTCH2; UBR1;
Hypotension, severe	1	4	0.469484	22.7382	0.0435784	1	0.841273	1	AGT;
Hypothyroidism (30% patients)	1	1	0.469484	90.2775	0.0110764	1	0.339575	1	UBR1;
Hypotonia	5	233	2.34742	1.94108	0.117546	1	1	1	EGR2; COL1A1; UBR1; COL2A1; ACTB;
Hypotonia in infancy	3	3	1.40845	90.2775	1.34007e-06	0.0296209	0.00102141	0.0066176	COL1A1; COL5A1; COL5A2;
Hypotonia, neonatal	1	19	0.469484	4.79644	0.190814	1	1	1	ACTA1;
Hypotrichosis	1	7	0.469484	13.0072	0.075017	1	1	1	HR;
Hypoventilation, central	1	1	0.469484	90.2775	0.0110764	1	0.339575	1	DCTN1;
Ichthyosis linearis circumflexa	1	1	0.469484	90.2775	0.0110764	1	0.339575	1	SPINK5;
Identified by x-ray in the fetus in utero	1	1	0.469484	90.2775	0.0110764	1	0.339575	1	COL1A1;
IgE level control	1	8	0.469484	11.3833	0.0852663	1	1	1	SPINK5;
Immunology	3	148	1.40845	1.83593	0.225942	1	1	1	SPINK5; SERPING1; CFH;
Impaired sensation of all modalities, distal	1	1	0.469484	90.2775	0.0110764	1	0.339575	1	SERPING1;
Impaired smooth pursuit	1	7	0.469484	13.0072	0.075017	1	1	1	SACS;
Imperforate anus	1	16	0.469484	5.69521	0.163293	1	1	1	UBR1;
Inability to run	1	3	0.469484	30.2924	0.0328643	1	0.679544	1	ACTA1;
Incidence, 1 in 500 heterozygotes, 1 in 1,000,000 homozygotes	1	7	0.469484	13.0072	0.075017	1	1	1	APOA2;
Incidence of 1 in 1,000,000	1	1	0.469484	90.2775	0.0110764	1	0.339575	1	F5;
Incidence of 1 in 250,000 births	1	1	0.469484	90.2775	0.0110764	1	0.339575	1	UBR1;
Incomplete penetrance	2	36	0.938967	5.03909	0.0601605	1	1	1	JAG1; VWF;
Incomplete separation of the cochlea from the internal auditory canal	1	1	0.469484	90.2775	0.0110764	1	0.339575	1	COL4A6;
Increased alpha-fetoprotein in the mother during early pregnancy while carrying an affected fetus	1	2	0.469484	45.3633	0.0220308	1	0.508849	1	ITGB4;
Increased blood urea nitrogen (BUN)	1	5	0.469484	18.1997	0.0541744	1	1	1	CFH;
Increased conjugated bilirubin	1	1	0.469484	90.2775	0.0110764	1	0.339575	1	JAG1;
Increased creatinine	1	4	0.469484	22.7382	0.0435784	1	0.841273	1	CFH;
Increased CSF protein	1	8	0.469484	11.3833	0.0852663	1	1	1	EGR2;
Increased falls	1	1	0.469484	90.2775	0.0110764	1	0.339575	1	SACS;
Increased fatty infiltration	1	2	0.469484	45.3633	0.0220308	1	0.508849	1	ACTA1;
Increased fetal loss	1	1	0.469484	90.2775	0.0110764	1	0.339575	1	F5;
Increased lumbar lordosis	1	6	0.469484	15.1714	0.0646535	1	1	1	COL2A1;
Increased numbers of type 1 fibers	1	3	0.469484	30.2924	0.0328643	1	0.679544	1	ACTA1;
Increased pituitary thyroid-stimulating hormone (TSH)	1	1	0.469484	90.2775	0.0110764	1	0.339575	1	THRB;
Increased plasma free cholesterol	1	1	0.469484	90.2775	0.0110764	1	0.339575	1	LCAT;
Increased plasma phospholipids	1	1	0.469484	90.2775	0.0110764	1	0.339575	1	LCAT;
Increased plasma triglycerides	1	1	0.469484	90.2775	0.0110764	1	0.339575	1	LCAT;
Increased plasma VLDL, LDL	1	1	0.469484	90.2775	0.0110764	1	0.339575	1	LCAT;
Increased prevalence in individuals of Turkish descent	1	1	0.469484	90.2775	0.0110764	1	0.339575	1	PLG;
Increased risk for preeclampsia	1	1	0.469484	90.2775	0.0110764	1	0.339575	1	F5;
Increased serum creatine kinase	1	32	0.469484	2.84849	0.300027	1	1	1	COL4A1;
Individuals with normal NCV values have axonal CMT (CMT2M)	1	1	0.469484	90.2775	0.0110764	1	0.339575	1	DNM2;
Infantile hemiparesis	1	1	0.469484	90.2775	0.0110764	1	0.339575	1	COL4A1;
Infants are stillborn or die shortly after birth	1	1	0.469484	90.2775	0.0110764	1	0.339575	1	TRIP11;
Infants show normal size and appearance	1	1	0.469484	90.2775	0.0110764	1	0.339575	1	COMP;
Inguinal hernia	7	44	3.28638	14.3796	5.01599e-07	0.0110873	0.000852873	0.00552566	NOTCH2; COL1A1; HSPG2; COL5A1; COL5A2; COL3A1; COL2A1;
Inguinal hernias	1	5	0.469484	18.1997	0.0541744	1	1	1	COL2A1;
Insomnia	1	1	0.469484	90.2775	0.0110764	1	0.339575	1	DCTN1;
Insulin resistance	1	30	0.469484	3.03833	0.284233	1	1	1	PTPN1;
Internal Genitalia (Female)	5	96	2.34742	4.71087	0.00430247	1	0.339575	1	BCOR; UBR1; COL3A1; VWF; PLG;
Internal Genitalia (Male)	4	148	1.87793	2.44587	0.0824889	1	1	1	NOTCH2; HSPG2; UBR1; ACTB;
Intestinal edema	1	1	0.469484	90.2775	0.0110764	1	0.339575	1	SERPING1;
Intestinal malrotation (less common)	1	1	0.469484	90.2775	0.0110764	1	0.339575	1	NOTCH2;
Intracranial aneurysm	1	2	0.469484	45.3633	0.0220308	1	0.508849	1	COL3A1;
Intrahepatic duct deficiency	1	1	0.469484	90.2775	0.0110764	1	0.339575	1	JAG1;
Iris coloboma	1	13	0.469484	7.00848	0.134842	1	1	1	ACTB;
Irregular acetabular roof	1	1	0.469484	90.2775	0.0110764	1	0.339575	1	COL10A1;
Irregular acetabulum	1	1	0.469484	90.2775	0.0110764	1	0.339575	1	COMP;
Irregular endplates	1	2	0.469484	45.3633	0.0220308	1	0.508849	1	COL2A1;
Irregular mushroomed metaphyses	1	1	0.469484	90.2775	0.0110764	1	0.339575	1	COMP;
Irregular white dots at the vitreoretinal interface	1	1	0.469484	90.2775	0.0110764	1	0.339575	1	COL18A1;
Isolated cases	1	49	0.469484	1.86044	0.421004	1	1	1	ACTA1;
Jaundice, neonatal	1	3	0.469484	30.2924	0.0328643	1	0.679544	1	JAG1;
Joint contractures	3	49	1.40845	5.54449	0.0169879	1	0.508121	1	ITGB4; ACTA1; COL2A1;
Joint deformities (may develop over time)	1	2	0.469484	45.3633	0.0220308	1	0.508849	1	ACTA1;
Joint dislocation (hip, shoulder, elbow, knee, or clavicle)	3	3	1.40845	90.2775	1.34007e-06	0.0296209	0.00102141	0.0066176	COL1A1; COL5A1; COL5A2;
Joint hypermobility	3	11	1.40845	24.6808	0.000207055	1	0.0683096	0.442569	COL1A1; COL5A1; COL5A2;
Joint hypermobility (large and small joints)	1	2	0.469484	45.3633	0.0220308	1	0.508849	1	COL3A1;
Joint laxity	4	36	1.87793	10.0531	0.000652864	1	0.177331	1	NOTCH2; COMP; COL5A1; UBR1;
Joint laxity decreases with age	1	2	0.469484	45.3633	0.0220308	1	0.508849	1	COL3A1;
Joint laxity, severe	1	2	0.469484	45.3633	0.0220308	1	0.508849	1	COL1A1;
Joint pains	1	2	0.469484	45.3633	0.0220308	1	0.508849	1	COL2A1;
Joint stiffness	1	6	0.469484	15.1714	0.0646535	1	1	1	COL2A1;
Junctional blister formation	1	5	0.469484	18.1997	0.0541744	1	1	1	ITGB4;
Juvenile colloid milium	1	1	0.469484	90.2775	0.0110764	1	0.339575	1	PLG;
Juvenile rigid early-onset form more often paternally inherited	1	1	0.469484	90.2775	0.0110764	1	0.339575	1	HTT;
Juvenile sudden death.	1	1	0.469484	90.2775	0.0110764	1	0.339575	1	RYR2;
Keratan sulfaturia in some patients	1	1	0.469484	90.2775	0.0110764	1	0.339575	1	COL2A1;
Keratoconus	1	8	0.469484	11.3833	0.0852663	1	1	1	COL3A1;
Kidney biopsy shows absence of differentiated proximal tubules	1	4	0.469484	22.7382	0.0435784	1	0.841273	1	AGT;
Kidneys	9	276	4.22535	2.947	0.00375062	1	0.339575	1	JAG1; NOTCH2; ITGB4; LCAT; AGT; UBR1; PLG; FN1; CFH;
KNIEST DYSPLASIA	1	1	0.469484	90.2775	0.0110764	1	0.339575	1	COL2A1;
Kyphoscoliosis	3	34	1.40845	7.98986	0.00622655	1	0.339575	1	NOTCH2; HSPG2; ACTB;
Kyphoscoliosis may occur	1	5	0.469484	18.1997	0.0541744	1	1	1	EGR2;
Kyphosis	4	56	1.87793	6.46336	0.00342675	1	0.339575	1	COL1A1; HSPG2; COMP; COL2A1;
Lab	16	266	7.51174	5.43342	4.84793e-08	0.00107159	0.000153084	0.000991811	PTPN1; RYR2; COL1A1; APOA5; KNG1; HR; APOA1; FGA; THRB; GSN; SPINK5; ALB; FGB; APOB; TTR; HBB;
Laboratory Abnormalities	17	712	7.98122	2.15674	0.00250531	1	0.339575	1	JAG1; COL4A1; DCTN1; ITGB4; LCAT; TRIM33; UBR1; COL3A1; ACTA1; COL2A1; ACTB; VWF; SERPING1; PLG; APOA2; F5; CFH;
Lacrimal puncta aplasia	1	1	0.469484	90.2775	0.0110764	1	0.339575	1	UBR1;
Large anterior fontanelle	1	8	0.469484	11.3833	0.0852663	1	1	1	COL1A1;
Large ears	1	27	0.469484	3.3758	0.259876	1	1	1	JAG1;
Large fontanelles	2	13	0.938967	13.9476	0.00878927	1	0.339575	1	COL1A1; AGT;
Large mouth	1	8	0.469484	11.3833	0.0852663	1	1	1	ACTB;
Large tarsal bones	1	2	0.469484	45.3633	0.0220308	1	0.508849	1	COL2A1;
Laryngeal edema	1	1	0.469484	90.2775	0.0110764	1	0.339575	1	SERPING1;
Laryngeal edema can result in asphyxiation	1	1	0.469484	90.2775	0.0110764	1	0.339575	1	SERPING1;
Larynx	3	46	1.40845	5.906	0.0143381	1	0.433557	1	DCTN1; SERPING1; PLG;
Late onset	1	31	0.469484	2.94035	0.292174	1	1	1	PTPN1;
Late ossifying epiphyses	1	2	0.469484	45.3633	0.0220308	1	0.508849	1	COMP;
Laterally curved eyebrows	1	1	0.469484	90.2775	0.0110764	1	0.339575	1	BCOR;
Later onset has been reported	1	4	0.469484	22.7382	0.0435784	1	0.841273	1	SACS;
Lattice corneal dystrophy	1	3	0.469484	30.2924	0.0328643	1	0.679544	1	GSN;
Learning disability	1	4	0.469484	22.7382	0.0435784	1	0.841273	1	JAG1;
Left ventricular dilation (in some patients)	1	1	0.469484	90.2775	0.0110764	1	0.339575	1	RYR2;
Left ventricular dysfunction (in some patients)	1	1	0.469484	90.2775	0.0110764	1	0.339575	1	RYR2;
Legg-Calve-Perthes disease	1	1	0.469484	90.2775	0.0110764	1	0.339575	1	COL2A1;
Leg pain during childhood	1	1	0.469484	90.2775	0.0110764	1	0.339575	1	COL10A1;
Ligamentous laxity	1	2	0.469484	45.3633	0.0220308	1	0.508849	1	COMP;
Ligneous conjunctivitis	1	1	0.469484	90.2775	0.0110764	1	0.339575	1	PLG;
Ligneous gingivitis	1	1	0.469484	90.2775	0.0110764	1	0.339575	1	PLG;
Limb contractures (in 25%)	1	3	0.469484	30.2924	0.0328643	1	0.679544	1	ACTA1;
Limbs	13	339	6.10329	3.46453	0.000109936	1	0.0465396	0.301524	COL10A1; JAG1; TRIP11; NOTCH2; COL1A1; HSPG2; COMP; COL5A1; COL5A2; TCTN3; ACTA1; COL2A1; TTR;
Limitations of joint function	1	1	0.469484	90.2775	0.0110764	1	0.339575	1	COMP;
Limited elbow and hip extension	1	2	0.469484	45.3633	0.0220308	1	0.508849	1	COMP;
Limited elbow extension	1	8	0.469484	11.3833	0.0852663	1	1	1	COL2A1;
Limited hip movement	1	1	0.469484	90.2775	0.0110764	1	0.339575	1	COMP;
Limited joint mobility	1	3	0.469484	30.2924	0.0328643	1	0.679544	1	COL2A1;
Limited vision	1	1	0.469484	90.2775	0.0110764	1	0.339575	1	ACTB;
Lissencephaly	1	4	0.469484	22.7382	0.0435784	1	0.841273	1	ACTB;
Liver	2	256	0.938967	0.708792	0.778644	1	1	1	JAG1; UBR1;
Liver disease, progressive	1	1	0.469484	90.2775	0.0110764	1	0.339575	1	JAG1;
Liver failure (1 patient)	1	1	0.469484	90.2775	0.0110764	1	0.339575	1	UBR1;
Lobeless ears	1	2	0.469484	45.3633	0.0220308	1	0.508849	1	COL3A1;
Lobulated tongue	1	3	0.469484	30.2924	0.0328643	1	0.679544	1	TCTN3;
Long bone deformity evident at birth or in the first 2 years of life	1	2	0.469484	45.3633	0.0220308	1	0.508849	1	COL1A1;
Long, bowed fibulae	1	1	0.469484	90.2775	0.0110764	1	0.339575	1	NOTCH2;
Long eyelashes	1	9	0.469484	10.1199	0.0954025	1	1	1	NOTCH2;
Long eyelashes in irregular rows	1	1	0.469484	90.2775	0.0110764	1	0.339575	1	HSPG2;
Long face	1	20	0.469484	4.55674	0.199786	1	1	1	ACTA1;
Long, narrow face	1	6	0.469484	15.1714	0.0646535	1	1	1	BCOR;
Long nose with bulbous tip	1	1	0.469484	90.2775	0.0110764	1	0.339575	1	JAG1;
Long philtrum	3	54	1.40845	5.0312	0.0219724	1	0.508849	1	NOTCH2; BCOR; ACTB;
Long tract signs	1	13	0.469484	7.00848	0.134842	1	1	1	SORL1;
Lop ears	3	6	1.40845	45.2139	2.61485e-05	0.577986	0.0131361	0.0851068	COL1A1; COL5A1; COL5A2;
Lordosis	1	15	0.469484	6.07464	0.153914	1	1	1	COL2A1;
Loss of dermal papillae	1	5	0.469484	18.1997	0.0541744	1	1	1	ITGB4;
Loss of large myelinated fibers	1	3	0.469484	30.2924	0.0328643	1	0.679544	1	SACS;
Loss of myelinated fibers on nerve biopsy	1	1	0.469484	90.2775	0.0110764	1	0.339575	1	DNM2;
Loss of Purkinje cells in the cerebellar vermis	1	1	0.469484	90.2775	0.0110764	1	0.339575	1	SACS;
Loss of superficial elastic fibers	1	5	0.469484	18.1997	0.0541744	1	1	1	ITGB4;
Low birth weight	3	25	1.40845	10.8651	0.00257451	1	0.339575	1	COL1A1; UBR1; ACTB;
Low birth weight for dates	1	1	0.469484	90.2775	0.0110764	1	0.339575	1	THRB;
Lower limb muscle atrophy	1	1	0.469484	90.2775	0.0110764	1	0.339575	1	DCTN1;
Lower limb muscle weakness (occurs later)	1	1	0.469484	90.2775	0.0110764	1	0.339575	1	DCTN1;
Lower motor neuron disease	1	1	0.469484	90.2775	0.0110764	1	0.339575	1	DCTN1;
Low hairline	1	3	0.469484	30.2924	0.0328643	1	0.679544	1	HSPG2;
Low level of C4 and C2	1	1	0.469484	90.2775	0.0110764	1	0.339575	1	SERPING1;
Low nasal bridge	1	20	0.469484	4.55674	0.199786	1	1	1	COL2A1;
Low plasma HDL	1	1	0.469484	90.2775	0.0110764	1	0.339575	1	LCAT;
Low posterior hair line	1	2	0.469484	45.3633	0.0220308	1	0.508849	1	ACTB;
Low-set ears	4	97	1.87793	3.73171	0.0228021	1	0.525566	1	NOTCH2; HSPG2; TCTN3; ACTB;
Low to normal range of motor nerve conduction velocity (NCV) (25-54 m/s) ('intermediate' CMT, CMTDIB)	1	1	0.469484	90.2775	0.0110764	1	0.339575	1	DNM2;
Low total serum protein	1	1	0.469484	90.2775	0.0110764	1	0.339575	1	UBR1;
Lumbar kyphoscoliosis	1	1	0.469484	90.2775	0.0110764	1	0.339575	1	COL2A1;
Lumbar lordosis	4	11	1.87793	32.8804	4.54383e-06	0.100437	0.00319127	0.0206759	HSPG2; COMP; ACTA1; COL2A1;
Lung	6	171	2.8169	3.17273	0.0121038	1	0.369533	1	COL1A1; AGT; HSPG2; COL3A1; COL2A1; PLG;
Luton and Torrance type differentiated based on histologic findings in cartilage	1	1	0.469484	90.2775	0.0110764	1	0.339575	1	COL2A1;
Luton type - hypercellular resting cartilage, normal and large cells, normal column formation, focal degenerating chondrocyte incorporation and focal disorganization	1	1	0.469484	90.2775	0.0110764	1	0.339575	1	COL2A1;
Macrocephaly	2	60	0.938967	3.02379	0.142761	1	1	1	COL2A1; PLG;
Macular hypoplasia	1	2	0.469484	45.3633	0.0220308	1	0.508849	1	COL18A1;
Malar hypoplasia	1	15	0.469484	6.07464	0.153914	1	1	1	COL2A1;
Malocclusion	2	15	0.938967	12.0891	0.011661	1	0.356507	1	NOTCH2; BCOR;
Mandibular hypoplasia	1	9	0.469484	10.1199	0.0954025	1	1	1	COL2A1;
Marfanoid habitus	1	6	0.469484	15.1714	0.0646535	1	1	1	COL2A1;
Markedly increased serum thyroid hormone levels	1	1	0.469484	90.2775	0.0110764	1	0.339575	1	THRB;
Maternal	1	10	0.469484	9.10892	0.105427	1	1	1	F5;
May be triggered by medications, including antineoplastic agents, immunotherapeutic agents, and antiplatelet agents	1	3	0.469484	30.2924	0.0328643	1	0.679544	1	CFH;
Mechanical ventilation required in severe cases	1	3	0.469484	30.2924	0.0328643	1	0.679544	1	ACTA1;
Medullary cystic disease	1	1	0.469484	90.2775	0.0110764	1	0.339575	1	JAG1;
Megaepiphyses (late)	1	1	0.469484	90.2775	0.0110764	1	0.339575	1	COL2A1;
Membranous obstruction of inferior vena cava (MOVC)	1	2	0.469484	45.3633	0.0220308	1	0.508849	1	F5;
Membranous (type I) vitreous phenotype	1	1	0.469484	90.2775	0.0110764	1	0.339575	1	COL2A1;
Memory loss	1	13	0.469484	7.00848	0.134842	1	1	1	VAMP1;
Menorrhagia	1	9	0.469484	10.1199	0.0954025	1	1	1	VWF;
Mental retardation (2/3 patients)	1	1	0.469484	90.2775	0.0110764	1	0.339575	1	UBR1;
Mental retardation (25%)	1	2	0.469484	45.3633	0.0220308	1	0.508849	1	HSPG2;
Mental retardation (2 patients)	1	1	0.469484	90.2775	0.0110764	1	0.339575	1	SACS;
Mental retardation, mild	1	11	0.469484	8.28159	0.115341	1	1	1	BCOR;
Mental retardation, mild, (in some patients)	1	1	0.469484	90.2775	0.0110764	1	0.339575	1	JAG1;
Mesangial and subendothelial granular or fibrillar deposits which show immunoreactivity to fibronectin	1	1	0.469484	90.2775	0.0110764	1	0.339575	1	FN1;
Metabolic	1	55	0.469484	1.65752	0.458531	1	1	1	APOA5;
Metabolic Features	2	195	0.938967	0.930505	0.638624	1	1	1	SPINK5; CFH;
Metaphyseal abnormalities of distal and proximal femurs	1	1	0.469484	90.2775	0.0110764	1	0.339575	1	COL10A1;
Metaphyseal abnormalities of distal radius and ulna	1	1	0.469484	90.2775	0.0110764	1	0.339575	1	COL10A1;
Metaphyseal abnormalities of proximal tibiae and fibulae	1	1	0.469484	90.2775	0.0110764	1	0.339575	1	COL10A1;
Metaphyseal cupping	1	3	0.469484	30.2924	0.0328643	1	0.679544	1	COL2A1;
Metaphyseal cupping of metacarpals	1	2	0.469484	45.3633	0.0220308	1	0.508849	1	COL10A1;
Metaphyseal cupping of proximal phalanges	1	1	0.469484	90.2775	0.0110764	1	0.339575	1	COL10A1;
Metaphyseal flaring	1	7	0.469484	13.0072	0.075017	1	1	1	COL2A1;
Metaphyseal irregularity and sclerosis (childhood)	1	1	0.469484	90.2775	0.0110764	1	0.339575	1	COL2A1;
Metopic ridging	1	1	0.469484	90.2775	0.0110764	1	0.339575	1	ACTB;
Microangiopathic hemolytic anemia	1	3	0.469484	30.2924	0.0328643	1	0.679544	1	CFH;
Microcephaly	3	129	1.40845	2.10631	0.172254	1	1	1	AGT; UBR1; ACTB;
Microcornea	3	18	1.40845	15.088	0.000967004	1	0.224996	1	JAG1; BCOR; HSPG2;
Micrognathia	4	121	1.87793	2.99159	0.0456992	1	0.881445	1	NOTCH2; COL1A1; HSPG2; TCTN3;
Micromelia	1	4	0.469484	22.7382	0.0435784	1	0.841273	1	TRIP11;
Micropenis	1	21	0.469484	4.33985	0.208658	1	1	1	UBR1;
Microphthalmia	1	37	0.469484	2.46367	0.338009	1	1	1	BCOR;
Microscopic hematuria	1	5	0.469484	18.1997	0.0541744	1	1	1	FN1;
Midface hypoplasia	2	38	0.938967	4.77395	0.0661834	1	1	1	COL1A1; COL2A1;
Midline occipital bone defect	1	1	0.469484	90.2775	0.0110764	1	0.339575	1	COL18A1;
Midline skin dimples over anterior/posterior fontanelles	1	1	0.469484	90.2775	0.0110764	1	0.339575	1	UBR1;
Migraine with aura	1	5	0.469484	18.1997	0.0541744	1	1	1	COL4A1;
Mild congenital leg curvature	1	1	0.469484	90.2775	0.0110764	1	0.339575	1	COL1A1;
Mild finger contractures	1	5	0.469484	18.1997	0.0541744	1	1	1	ITGB4;
Mild irregularity of vertebral endplates	1	1	0.469484	90.2775	0.0110764	1	0.339575	1	COMP;
Mild joint hypermobility	1	1	0.469484	90.2775	0.0110764	1	0.339575	1	COL1A1;
Mild-moderate skeletal deformity	1	2	0.469484	45.3633	0.0220308	1	0.508849	1	COL1A1;
Mild osteopenia	1	2	0.469484	45.3633	0.0220308	1	0.508849	1	COL1A1;
Mild platyspondyly	2	6	0.938967	30.1926	0.00177882	1	0.339575	1	COL10A1; COL2A1;
Mild spondyloepiphyseal dysplasia	1	2	0.469484	45.3633	0.0220308	1	0.508849	1	COL2A1;
Milia	1	11	0.469484	8.28159	0.115341	1	1	1	ITGB4;
Milia (rare)	1	3	0.469484	30.2924	0.0328643	1	0.679544	1	ITGB4;
Misc	12	219	5.6338	4.95061	6.28457e-06	0.138914	0.00396898	0.0257145	JAG1; PTPN1; TGFBR2; RYR2; COL1A1; APOA5; COL2A1; APOA1; FGA; THRB; GSN; TTR;
Miscellaneous	34	1228	15.9624	2.50025	6.88168e-07	0.0152113	0.000950704	0.00615949	COL10A1; DYNC1H1; EGR2; HTT; JAG1; TRIP11; COL4A1; DCTN1; SORL1; ITGB4; SACS; DNM2; VAMP1; COL1A1; AGT; HSPG2; COMP; COL5A1; COL4A6; TRIM33; COL18A1; UBR1; COL3A1; ACTA1; COL2A1; ACTB; VWF; SERPING1; PLG; APOA2; FN1; F5; TTR; CFH;
Mitral valve prolapse	6	20	2.8169	27.1148	5.86073e-08	0.00129546	0.000161932	0.00104914	COL1A1; BCOR; COL5A1; COL5A2; COL3A1; COL2A1;
Mixed hearing loss	1	6	0.469484	15.1714	0.0646535	1	1	1	COL2A1;
Molluscoid pseudotumor	1	2	0.469484	45.3633	0.0220308	1	0.508849	1	COL5A1;
Molluscoid pseudotumors	4	5	1.87793	72.258	7.25458e-08	0.00160355	0.000178172	0.00115436	COL1A1; COL5A1; COL5A2; COL3A1;
Most cases are caused by the factor V Leiden mutation (R506Q,	1	1	0.469484	90.2775	0.0110764	1	0.339575	1	F5;
Most cases result from de novo mutations	1	2	0.469484	45.3633	0.0220308	1	0.508849	1	COL2A1;
Most common inherited bleeding disorder	1	1	0.469484	90.2775	0.0110764	1	0.339575	1	VWF;
Most patients become wheelchair-bound	1	4	0.469484	22.7382	0.0435784	1	0.841273	1	SACS;
Most patients need hip replacement by their mid-thirties	1	1	0.469484	90.2775	0.0110764	1	0.339575	1	COMP;
Most severe type of von Willebrand disease	1	1	0.469484	90.2775	0.0110764	1	0.339575	1	VWF;
Mouth	13	417	6.10329	2.8165	0.000798813	1	0.191117	1	NOTCH2; ITGB4; COL1A1; BCOR; HSPG2; COL5A1; COL5A2; COL3A1; TCTN3; ACTA1; COL2A1; ACTB; PLG;
Movement	1	29	0.469484	3.14306	0.276204	1	1	1	ACTA1;
Moyamoya syndrome	1	1	0.469484	90.2775	0.0110764	1	0.339575	1	JAG1;
Mucocutaneous bleeding	1	1	0.469484	90.2775	0.0110764	1	0.339575	1	VWF;
Multifactorial	1	31	0.469484	2.94035	0.292174	1	1	1	AGT;
Multifactorial predisposition	1	5	0.469484	18.1997	0.0541744	1	1	1	F5;
Multiple causes, including insulin-dependent diabetes mellitus, contraceptive steroids, alcohol abuse, and glycogen storage disease I	1	1	0.469484	90.2775	0.0110764	1	0.339575	1	APOA5;
Multiple drusen of Bruch membrane	1	1	0.469484	90.2775	0.0110764	1	0.339575	1	CFH;
Multiple fractures present at birth	1	2	0.469484	45.3633	0.0220308	1	0.508849	1	COL1A1;
Multiple genes influence susceptibility to hypertension. Candidate genes include angiotensinogen (AGT,	1	13	0.469484	7.00848	0.134842	1	1	1	AGT;
Muscle atrophy, lower limbs	1	1	0.469484	90.2775	0.0110764	1	0.339575	1	DYNC1H1;
Muscle biopsy shows centralized nuclei	1	3	0.469484	30.2924	0.0328643	1	0.679544	1	DNM2;
Muscle biopsy shows hypotrophy of type 1 muscle fibers	1	3	0.469484	30.2924	0.0328643	1	0.679544	1	ACTA1;
Muscle cramps	1	17	0.469484	5.36039	0.172569	1	1	1	DCTN1;
Muscle hypertrophy may occur	1	2	0.469484	45.3633	0.0220308	1	0.508849	1	DNM2;
Muscle, Soft Tissue	10	341	4.69484	2.65	0.00485498	1	0.339575	1	DYNC1H1; DCTN1; SACS; DNM2; HSPG2; UBR1; ACTA1; SPINK5; SERPING1; TTR;
Muscle wasting	1	7	0.469484	13.0072	0.075017	1	1	1	HSPG2;
Muscle weakness	1	62	0.469484	1.47041	0.499263	1	1	1	HSPG2;
Muscle weakness and atrophy	1	4	0.469484	22.7382	0.0435784	1	0.841273	1	DCTN1;
Muscle weakness due to peripheral neuropathy	1	1	0.469484	90.2775	0.0110764	1	0.339575	1	TTR;
Muscle weakness, generalized	1	2	0.469484	45.3633	0.0220308	1	0.508849	1	ACTA1;
Muscle weakness, primarily proximal	1	2	0.469484	45.3633	0.0220308	1	0.508849	1	DNM2;
Muscle weakness, symmetric, proximal due to motor neuronopathy	1	1	0.469484	90.2775	0.0110764	1	0.339575	1	DYNC1H1;
Muscle weakness, symmetric, proximal, lower limbs	1	1	0.469484	90.2775	0.0110764	1	0.339575	1	DYNC1H1;
Muscular hypertrophy	1	2	0.469484	45.3633	0.0220308	1	0.508849	1	HSPG2;
Myopathic changes seen on EMG early in disease	1	1	0.469484	90.2775	0.0110764	1	0.339575	1	ACTA1;
Myopathic facies	1	8	0.469484	11.3833	0.0852663	1	1	1	ACTA1;
Myopia	7	47	3.28638	13.4619	8.00375e-07	0.0176915	0.00102141	0.0066176	JAG1; MYOC; COL1A1; HSPG2; COL5A1; COL5A2; COL2A1;
Myopia, progressive, early onset	1	1	0.469484	90.2775	0.0110764	1	0.339575	1	COL2A1;
Myotonia	1	3	0.469484	30.2924	0.0328643	1	0.679544	1	HSPG2;
Nail dystrophy (onset in childhood or adolescence)	1	5	0.469484	18.1997	0.0541744	1	1	1	ITGB4;
Nails	2	123	0.938967	1.47515	0.396217	1	1	1	NOTCH2; ITGB4;
Narrow chest	1	14	0.469484	6.50823	0.144431	1	1	1	COL2A1;
Narrow disc space	1	1	0.469484	90.2775	0.0110764	1	0.339575	1	NOTCH2;
Narrowing of joint spaces	1	1	0.469484	90.2775	0.0110764	1	0.339575	1	COL2A1;
Narrow maxilla	3	3	1.40845	90.2775	1.34007e-06	0.0296209	0.00102141	0.0066176	COL1A1; COL5A1; COL5A2;
Narrow palpebral fissures	1	7	0.469484	13.0072	0.075017	1	1	1	HSPG2;
Narrow sacrosciatic notches	1	3	0.469484	30.2924	0.0328643	1	0.679544	1	COL2A1;
Nasopharynx	2	34	0.938967	5.33542	0.0543404	1	1	1	SERPING1; PLG;
Neck	7	130	3.28638	4.86767	0.000619662	1	0.171213	1	TRIP11; NOTCH2; HSPG2; ACTA1; COL2A1; ACTB; THRB;
Neck flexor muscle weakness	1	4	0.469484	22.7382	0.0435784	1	0.841273	1	ACTA1;
Neck muscle weakness	1	7	0.469484	13.0072	0.075017	1	1	1	ACTA1;
Necrosis of capital femoral epiphysis	1	1	0.469484	90.2775	0.0110764	1	0.339575	1	COL2A1;
Nemaline bodies are rarely intranuclear	1	2	0.469484	45.3633	0.0220308	1	0.508849	1	ACTA1;
Nemaline bodies are usually subsarcolemmal or sarcoplasmic	1	2	0.469484	45.3633	0.0220308	1	0.508849	1	ACTA1;
Nemaline bodies (rods) on Gomori trichrome staining seen on muscle biopsy	1	1	0.469484	90.2775	0.0110764	1	0.339575	1	ACTA1;
Neonatal hypotonia	1	14	0.469484	6.50823	0.144431	1	1	1	EGR2;
Neonatal lethal	1	1	0.469484	90.2775	0.0110764	1	0.339575	1	HSPG2;
Neonatal respiratory failure due to pulmonary hypoplasia	1	4	0.469484	22.7382	0.0435784	1	0.841273	1	AGT;
Neoplasia	2	151	0.938967	1.20163	0.50018	1	1	1	JAG1; TRIM33;
Nephropathy with hematuria	2	3	0.938967	60.285	0.000363674	1	0.104398	0.676381	APOA1; FGA;
Nephrotic syndrome	2	16	0.938967	11.334	0.0132305	1	0.402819	1	GSN; FN1;
Neuro	6	132	2.8169	4.11005	0.00354662	1	0.339575	1	APOA1; FGA; THRB; GSN; F5; TTR;
Neurofibrillary tangles composed of disordered microtubules	1	11	0.469484	8.28159	0.115341	1	1	1	SORL1;
Neurogenic changes seen on EMG later in disease	1	1	0.469484	90.2775	0.0110764	1	0.339575	1	ACTA1;
Neurologic	29	930	13.615	2.81605	4.70796e-07	0.0104065	0.000852873	0.00552566	DYNC1H1; EGR2; HTT; JAG1; COL4A1; RYR2; DCTN1; NOTCH2; SORL1; SACS; DNM2; VAMP1; COL1A1; BCOR; HSPG2; COMP; COL5A1; COL18A1; COL5A2; UBR1; TCTN3; ACTA1; COL2A1; ACTB; SPINK5; SERPING1; PLG; TTR; CFH;
Neuronal loss and gliosis in caudate and putamen	1	1	0.469484	90.2775	0.0110764	1	0.339575	1	HTT;
Neuronal loss in the substantia nigra	1	2	0.469484	45.3633	0.0220308	1	0.508849	1	DCTN1;
Neuropathic, cardiac, leptomeningeal, and ocular predominance may occur	1	1	0.469484	90.2775	0.0110764	1	0.339575	1	TTR;
No hair in hair follicles on skin biopsy	1	1	0.469484	90.2775	0.0110764	1	0.339575	1	HR;
No increased risk of thrombotic vascular events	1	1	0.469484	90.2775	0.0110764	1	0.339575	1	PLG;
Nonimmune hydrops	1	2	0.469484	45.3633	0.0220308	1	0.508849	1	COL1A1;
Noninsulin-dependent diabetes mellitus	1	30	0.469484	3.03833	0.284233	1	1	1	PTPN1;
Nonneuropathic	2	3	0.938967	60.285	0.000363674	1	0.104398	0.676381	APOA1; FGA;
Non-ossified sacrum, ischial, and pubic bones	1	1	0.469484	90.2775	0.0110764	1	0.339575	1	COL2A1;
Non-ossified talus and calcaneus	1	1	0.469484	90.2775	0.0110764	1	0.339575	1	COL2A1;
Non-progressive or very slowly progressive	1	1	0.469484	90.2775	0.0110764	1	0.339575	1	DYNC1H1;
Non-scarring skin blistering (hands, feet, elbow, knee - onset in adolescence)	1	5	0.469484	18.1997	0.0541744	1	1	1	ITGB4;
Nonspecific myopathic changes without dystrophic or inflammatory changes seen on muscle biopsy	1	1	0.469484	90.2775	0.0110764	1	0.339575	1	ACTA1;
Nonspherocytic hemolytic anemia	1	4	0.469484	22.7382	0.0435784	1	0.841273	1	HBB;
No ocular symptoms	1	2	0.469484	45.3633	0.0220308	1	0.508849	1	COL2A1;
No osteoarthritic symptoms	1	1	0.469484	90.2775	0.0110764	1	0.339575	1	COL10A1;
Normal	1	4	0.469484	22.7382	0.0435784	1	0.841273	1	COMP;
Normal activity of von Willebrand factor-cleaving protease	1	3	0.469484	30.2924	0.0328643	1	0.679544	1	CFH;
Normal clavicles	1	1	0.469484	90.2775	0.0110764	1	0.339575	1	COL2A1;
Normal face at birth	1	1	0.469484	90.2775	0.0110764	1	0.339575	1	HSPG2;
Normal fine motor activity	1	2	0.469484	45.3633	0.0220308	1	0.508849	1	ACTA1;
Normal-greyish sclerae	1	2	0.469484	45.3633	0.0220308	1	0.508849	1	COL1A1;
Normal height	1	5	0.469484	18.1997	0.0541744	1	1	1	COL2A1;
Normal hemidesmosomes	1	5	0.469484	18.1997	0.0541744	1	1	1	ITGB4;
Normal intelligence	3	45	1.40845	6.03722	0.0135112	1	0.410237	1	NOTCH2; COMP; COL2A1;
Normal or mildly increased serum creatine kinase	1	2	0.469484	45.3633	0.0220308	1	0.508849	1	ACTA1;
Normal range of expanded repeats 9-29, HD range 36-121	1	1	0.469484	90.2775	0.0110764	1	0.339575	1	HTT;
Normal teeth (in most patients)	1	1	0.469484	90.2775	0.0110764	1	0.339575	1	COL1A1;
Normal to near normal stature	1	1	0.469484	90.2775	0.0110764	1	0.339575	1	COL1A1;
Normocephaly	1	5	0.469484	18.1997	0.0541744	1	1	1	COMP;
Normochromic anemia	1	1	0.469484	90.2775	0.0110764	1	0.339575	1	LCAT;
No scarring	1	2	0.469484	45.3633	0.0220308	1	0.508849	1	COL3A1;
Nose	11	314	5.16432	3.16536	0.000786826	1	0.191117	1	JAG1; TRIP11; NOTCH2; COL1A1; BCOR; HSPG2; UBR1; COL3A1; COL2A1; ACTB; VWF;
No sensory impairment	1	1	0.469484	90.2775	0.0110764	1	0.339575	1	DYNC1H1;
No sensory symptoms	1	1	0.469484	90.2775	0.0110764	1	0.339575	1	DCTN1;
Numerous multiple fractures present at birth	1	3	0.469484	30.2924	0.0328643	1	0.679544	1	COL1A1;
Nystagmus	3	122	1.40845	2.22716	0.153508	1	1	1	SACS; COL18A1; TTR;
Nystagmus (in some patients)	1	10	0.469484	9.10892	0.105427	1	1	1	EGR2;
Occasional cataracts	1	1	0.469484	90.2775	0.0110764	1	0.339575	1	COL2A1;
Occasional conductive hearing loss	1	1	0.469484	90.2775	0.0110764	1	0.339575	1	COL2A1;
Occasional femoral bowing	1	1	0.469484	90.2775	0.0110764	1	0.339575	1	COL1A1;
Occipital dermal sinus tract	1	1	0.469484	90.2775	0.0110764	1	0.339575	1	COL18A1;
Occipital encephalocele	1	3	0.469484	30.2924	0.0328643	1	0.679544	1	COL18A1;
Occipital skull defect	1	1	0.469484	90.2775	0.0110764	1	0.339575	1	HSPG2;
Occipitoatlantal instability	1	1	0.469484	90.2775	0.0110764	1	0.339575	1	COL2A1;
Occlusive hydrocephalus, congenital	1	1	0.469484	90.2775	0.0110764	1	0.339575	1	PLG;
Ocular motility spared	1	4	0.469484	22.7382	0.0435784	1	0.841273	1	DCTN1;
Ocular movement abnormalities	1	3	0.469484	30.2924	0.0328643	1	0.679544	1	VAMP1;
Odontoid hypoplasia	2	13	0.938967	13.9476	0.00878927	1	0.339575	1	COMP; COL2A1;
Often identified in newborn period	1	2	0.469484	45.3633	0.0220308	1	0.508849	1	COL1A1;
Oligodontia	1	9	0.469484	10.1199	0.0954025	1	1	1	BCOR;
Oligohydramnios, severe	1	4	0.469484	22.7382	0.0435784	1	0.841273	1	AGT;
Oncology	2	80	0.938967	2.26794	0.222108	1	1	1	TGFBR2; F5;
One family has been reported (last curated January 2014)	1	2	0.469484	45.3633	0.0220308	1	0.508849	1	COL4A6;
One patient reported with COL3A1 mutation (	1	2	0.469484	45.3633	0.0220308	1	0.508849	1	COL3A1;
Onion' bulb formation	1	1	0.469484	90.2775	0.0110764	1	0.339575	1	DNM2;
Onion bulb' formations on nerve biopsy	1	6	0.469484	15.1714	0.0646535	1	1	1	EGR2;
Onset 6-9 years	1	1	0.469484	90.2775	0.0110764	1	0.339575	1	COL2A1;
Onset at birth	1	27	0.469484	3.3758	0.259876	1	1	1	EGR2;
Onset between 10 and 20 years of age	1	1	0.469484	90.2775	0.0110764	1	0.339575	1	VAMP1;
Onset by age 2 years	1	1	0.469484	90.2775	0.0110764	1	0.339575	1	COMP;
Onset first to seventh decade with 30 to 40 year mode	1	1	0.469484	90.2775	0.0110764	1	0.339575	1	HTT;
Onset in adulthood	1	4	0.469484	22.7382	0.0435784	1	0.841273	1	TTR;
Onset in early adulthood	1	3	0.469484	30.2924	0.0328643	1	0.679544	1	DCTN1;
Onset in early childhood	1	18	0.469484	5.06276	0.181742	1	1	1	DYNC1H1;
Onset in early childhood or adolescence	1	3	0.469484	30.2924	0.0328643	1	0.679544	1	ITGB4;
Onset in first or second decade	1	8	0.469484	11.3833	0.0852663	1	1	1	DNM2;
Onset in fourth to fifth decade	1	1	0.469484	90.2775	0.0110764	1	0.339575	1	DCTN1;
Onset in infancy	1	82	0.469484	1.11182	0.599594	1	1	1	JAG1;
Onset in infancy or early childhood	1	25	0.469484	3.64575	0.243181	1	1	1	EGR2;
Onset in third decade	1	3	0.469484	30.2924	0.0328643	1	0.679544	1	GSN;
Onset in utero	1	15	0.469484	6.07464	0.153914	1	1	1	ITGB4;
Onset of dystonia at 12 years	1	1	0.469484	90.2775	0.0110764	1	0.339575	1	ACTB;
Onset of end-stage renal disease 15 to 20 years after onset	1	1	0.469484	90.2775	0.0110764	1	0.339575	1	FN1;
Onset of fracture usually when child begins to walk	1	1	0.469484	90.2775	0.0110764	1	0.339575	1	COL1A1;
Onset of osteoarthritis in teens to early adulthood	1	1	0.469484	90.2775	0.0110764	1	0.339575	1	COL2A1;
Onset of proteinuria in the second to fourth decades	1	1	0.469484	90.2775	0.0110764	1	0.339575	1	FN1;
Onset of symptoms usually in adulthood	1	1	0.469484	90.2775	0.0110764	1	0.339575	1	F5;
Onset usually at birth	1	10	0.469484	9.10892	0.105427	1	1	1	ACTA1;
Onset usually in childhood	1	4	0.469484	22.7382	0.0435784	1	0.841273	1	COL4A1;
Onset usually in childhood (infancy to teens)	1	1	0.469484	90.2775	0.0110764	1	0.339575	1	ACTA1;
Onset usually in infancy or early childhood	2	20	0.938967	9.06835	0.0203502	1	0.508849	1	SACS; PLG;
Opalescent teeth (rare)	1	1	0.469484	90.2775	0.0110764	1	0.339575	1	COL1A1;
Ophthalmoparesis	1	8	0.469484	11.3833	0.0852663	1	1	1	DNM2;
Ophthalmoplegia (in 20%)	1	3	0.469484	30.2924	0.0328643	1	0.679544	1	ACTA1;
Oral frenula	1	2	0.469484	45.3633	0.0220308	1	0.508849	1	TCTN3;
Oral lesions	1	2	0.469484	45.3633	0.0220308	1	0.508849	1	ITGB4;
Oral motor dysfunction (juvenile form)	1	1	0.469484	90.2775	0.0110764	1	0.339575	1	HTT;
Oral mucosa blisters	1	5	0.469484	18.1997	0.0541744	1	1	1	ITGB4;
Osteoarthritis	3	9	1.40845	30.1593	0.000107152	1	0.0465396	0.301524	COL1A1; COL5A1; COL5A2;
Osteoarthritis (hips, knees, shoulders, wrists, hands)	1	1	0.469484	90.2775	0.0110764	1	0.339575	1	COL2A1;
Osteoarthritis (onset 30-40 years)	1	2	0.469484	45.3633	0.0220308	1	0.508849	1	COL3A1;
OSTEOARTHRITIS WITH MILD CHONDRODYSPLASIA	1	1	0.469484	90.2775	0.0110764	1	0.339575	1	COL2A1;
OSTEOGENESIS IMPERFECTA, TYPE I	1	1	0.469484	90.2775	0.0110764	1	0.339575	1	COL1A1;
OSTEOGENESIS IMPERFECTA, TYPE II	1	2	0.469484	45.3633	0.0220308	1	0.508849	1	COL1A1;
OSTEOGENESIS IMPERFECTA, TYPE III	1	2	0.469484	45.3633	0.0220308	1	0.508849	1	COL1A1;
OSTEOGENESIS IMPERFECTA, TYPE IV	1	2	0.469484	45.3633	0.0220308	1	0.508849	1	COL1A1;
Osteopenia	2	28	0.938967	6.47832	0.03822	1	0.784416	1	NOTCH2; COL1A1;
Osteoporosis	2	42	0.938967	4.31939	0.0787912	1	1	1	NOTCH2; HSPG2;
OSTEOPOROSIS	1	6	0.469484	15.1714	0.0646535	1	1	1	COL1A1;
Other	9	384	4.22535	2.11817	0.0277225	1	0.634346	1	JAG1; TRIP11; NOTCH2; HSPG2; UBR1; ACTA1; COL2A1; ACTB; SPINK5;
Otosclerosis	1	2	0.469484	45.3633	0.0220308	1	0.508849	1	COL1A1;
Overfolded helices	2	5	0.938967	36.2191	0.0011946	1	0.269443	1	HSPG2; ACTB;
Ovoid vertebral bodies	2	9	0.938967	20.1396	0.00417657	1	0.339575	1	COMP; COL2A1;
Painful joints	1	1	0.469484	90.2775	0.0110764	1	0.339575	1	COL2A1;
Painful limp	1	1	0.469484	90.2775	0.0110764	1	0.339575	1	COL2A1;
Pale blue sclerae (10% of the cases)	1	2	0.469484	45.3633	0.0220308	1	0.508849	1	COL1A1;
Palmar hyperhidrosis	1	5	0.469484	18.1997	0.0541744	1	1	1	ITGB4;
Pancreas	2	51	0.938967	3.5573	0.109507	1	1	1	JAG1; UBR1;
Pancreatic insufficiency	1	2	0.469484	45.3633	0.0220308	1	0.508849	1	JAG1;
Papillary carcinoma of thyroid	1	7	0.469484	13.0072	0.075017	1	1	1	TRIM33;
Papillary thyroid carcinoma	1	1	0.469484	90.2775	0.0110764	1	0.339575	1	JAG1;
Paraplegia	1	2	0.469484	45.3633	0.0220308	1	0.508849	1	TTR;
Parental somatic mosaicism in 2 cases produced mild phenotype in the patients	1	1	0.469484	90.2775	0.0110764	1	0.339575	1	COL2A1;
Parkinsonism	2	42	0.938967	4.31939	0.0787912	1	1	1	DCTN1; SORL1;
Partial C4 deficiency	1	1	0.469484	90.2775	0.0110764	1	0.339575	1	SERPING1;
Patent ductus arteriosus	2	41	0.938967	4.42472	0.0755725	1	1	1	NOTCH2; ACTB;
Pathologic changes in anterior horn cells and lateral corticospinal tracts	1	4	0.469484	22.7382	0.0435784	1	0.841273	1	DCTN1;
Pathologic fractures	1	11	0.469484	8.28159	0.115341	1	1	1	NOTCH2;
Pectus carinatum	2	27	0.938967	6.71817	0.0357457	1	0.736367	1	HSPG2; COL2A1;
Pectus excavatum	2	44	0.938967	4.1231	0.0853541	1	1	1	TCTN3; COL2A1;
Pelvis	8	153	3.75587	4.72598	0.000311219	1	0.101164	0.655431	COL10A1; TRIP11; COL1A1; HSPG2; COMP; ACTA1; COL2A1; ACTB;
Perinatal lethal	1	2	0.469484	45.3633	0.0220308	1	0.508849	1	COL1A1;
Periodontal disease	1	2	0.469484	45.3633	0.0220308	1	0.508849	1	COL3A1;
Periodontitis	1	3	0.469484	30.2924	0.0328643	1	0.679544	1	PLG;
Peripapillary atrophy	1	1	0.469484	90.2775	0.0110764	1	0.339575	1	COL18A1;
Peripheral axonal neuropathy	1	2	0.469484	45.3633	0.0220308	1	0.508849	1	TTR;
Peripheral axonal neuropathy, distal, vasculitic	1	1	0.469484	90.2775	0.0110764	1	0.339575	1	SERPING1;
Peripheral Nervous System	9	178	4.22535	4.56941	0.000169775	1	0.0586361	0.379896	DYNC1H1; EGR2; JAG1; SACS; DNM2; VAMP1; ACTA1; SERPING1; TTR;
Peripheral pulmonary artery stenosis	1	1	0.469484	90.2775	0.0110764	1	0.339575	1	JAG1;
PERRY SYNDROME	1	1	0.469484	90.2775	0.0110764	1	0.339575	1	DCTN1;
Persistence of fetal hemoglobin (5-30% HbF)	1	3	0.469484	30.2924	0.0328643	1	0.679544	1	HBB;
Persistent fetal hyaloid vasculature	1	1	0.469484	90.2775	0.0110764	1	0.339575	1	COL18A1;
Persistent hyperplasia of primary vitreous	1	1	0.469484	90.2775	0.0110764	1	0.339575	1	BCOR;
Persistent primary teeth	1	2	0.469484	45.3633	0.0220308	1	0.508849	1	BCOR;
Personality change	1	1	0.469484	90.2775	0.0110764	1	0.339575	1	HTT;
Pes cavus	4	58	1.87793	6.24052	0.00389104	1	0.339575	1	EGR2; SACS; DNM2; ACTA1;
Pes planus	5	37	2.34742	12.2208	5.19567e-05	1	0.0244351	0.158312	COL1A1; HSPG2; COL5A1; COL5A2; COL2A1;
Pharyngeal edema	1	1	0.469484	90.2775	0.0110764	1	0.339575	1	SERPING1;
Phenotype environmentally influenced, esp. by carbohydrate and ethanol consumption, uremia, hypopituitarism, contraceptive steroids, and glycogen storage disease I	1	2	0.469484	45.3633	0.0220308	1	0.508849	1	APOA5;
Phenotypic overlap with thrombotic thrombocytopenic purpura (TTP,	1	3	0.469484	30.2924	0.0328643	1	0.679544	1	CFH;
Phenotypic variability	1	11	0.469484	8.28159	0.115341	1	1	1	COL18A1;
Phthisis bulbi	1	3	0.469484	30.2924	0.0328643	1	0.679544	1	COL18A1;
Pierre-Robin sequence	1	4	0.469484	22.7382	0.0435784	1	0.841273	1	COL2A1;
Pinched, thin nose	1	1	0.469484	90.2775	0.0110764	1	0.339575	1	COL3A1;
Pitting edema	2	3	0.938967	60.285	0.000363674	1	0.104398	0.676381	APOA1; FGA;
Planar xanthomas in homozygotes	1	7	0.469484	13.0072	0.075017	1	1	1	APOA2;
Plantar hyperkeratosis	1	5	0.469484	18.1997	0.0541744	1	1	1	ITGB4;
PLASMINOGEN DEFICIENCY, TYPE I	1	1	0.469484	90.2775	0.0110764	1	0.339575	1	PLG;
Platyspondyly	4	26	1.87793	13.9182	0.00018068	1	0.0614424	0.398077	COL1A1; HSPG2; COMP; COL2A1;
Platyspondyly (childhood)	1	3	0.469484	30.2924	0.0328643	1	0.679544	1	COL2A1;
Platyspondyly, extreme	1	1	0.469484	90.2775	0.0110764	1	0.339575	1	COL2A1;
Platyspondyly, mild	1	1	0.469484	90.2775	0.0110764	1	0.339575	1	COL2A1;
Platyspondyly with anterior wedging	1	1	0.469484	90.2775	0.0110764	1	0.339575	1	COL2A1;
Polyhydramnios	3	45	1.40845	6.03722	0.0135112	1	0.410237	1	TRIP11; ITGB4; COL2A1;
Polyhydramnios (severe form)	1	2	0.469484	45.3633	0.0220308	1	0.508849	1	ACTA1;
Polymicrogyria	1	15	0.469484	6.07464	0.153914	1	1	1	COL18A1;
Polymorphic ventricular tachycardia induced by physical activity, stress, or catecholamine infusion	1	1	0.469484	90.2775	0.0110764	1	0.339575	1	RYR2;
Poor anticoagulant response to exogenous activated protein C as measured by the activated partial thromboplastin time (APTT)	1	1	0.469484	90.2775	0.0110764	1	0.339575	1	F5;
Poor feeding	1	70	0.469484	1.30239	0.542092	1	1	1	ACTA1;
Poor feeding due to muscle weakness	1	3	0.469484	30.2924	0.0328643	1	0.679544	1	ACTA1;
Poorly ossified skull	1	1	0.469484	90.2775	0.0110764	1	0.339575	1	TRIP11;
Poor swallowing	1	3	0.469484	30.2924	0.0328643	1	0.679544	1	ACTA1;
Poor wound healing	3	4	1.40845	67.7644	5.31637e-06	0.117513	0.003561	0.0230713	COL1A1; COL5A1; COL5A2;
Popcorn" calcification	1	2	0.469484	45.3633	0.0220308	1	0.508849	1	COL1A1;
Porencephaly	2	3	0.938967	60.285	0.000363674	1	0.104398	0.676381	COL4A1; TCTN3;
Posterior embryotoxon	1	2	0.469484	45.3633	0.0220308	1	0.508849	1	JAG1;
Posterior leukoencephalopathy	1	1	0.469484	90.2775	0.0110764	1	0.339575	1	COL4A1;
Posteriorly rotated ears	1	32	0.469484	2.84849	0.300027	1	1	1	HSPG2;
Postmenopausal osteoporosis	1	6	0.469484	15.1714	0.0646535	1	1	1	COL1A1;
Postnatal growth retardation	1	17	0.469484	5.36039	0.172569	1	1	1	ACTB;
Potter facies	1	9	0.469484	10.1199	0.0954025	1	1	1	AGT;
Preauricular pits	1	14	0.469484	6.50823	0.144431	1	1	1	JAG1;
Preaxial and/or postaxial polydactyly	1	1	0.469484	90.2775	0.0110764	1	0.339575	1	TCTN3;
Precocious atherosclerosis	1	2	0.469484	45.3633	0.0220308	1	0.508849	1	APOA5;
Prelingual onset in males	1	1	0.469484	90.2775	0.0110764	1	0.339575	1	COL4A6;
Premature birth	1	12	0.469484	7.59203	0.125145	1	1	1	COL1A1;
Premature birth following premature rupture of fetal membranes	3	3	1.40845	90.2775	1.34007e-06	0.0296209	0.00102141	0.0066176	COL1A1; COL5A1; COL5A2;
Premature delivery because of cervical insufficiency or membrane fragility	1	1	0.469484	90.2775	0.0110764	1	0.339575	1	COL3A1;
Premature osteoarthritis	2	4	0.938967	45.2513	0.000722031	1	0.177331	1	COL1A1; COL2A1;
Prenatal Manifestations	10	115	4.69484	7.85738	6.09769e-07	0.0134783	0.000898556	0.00582163	TRIP11; ITGB4; COL1A1; AGT; COL5A1; COL5A2; COL3A1; ACTA1; COL2A1; F5;
Presenile and senile dementia	1	12	0.469484	7.59203	0.125145	1	1	1	SORL1;
Prevalence estimated at 1 in 50,000	1	1	0.469484	90.2775	0.0110764	1	0.339575	1	SERPING1;
Prevalence much higher in whites than blacks	1	1	0.469484	90.2775	0.0110764	1	0.339575	1	HTT;
Prevalence of 1 in 70,000	1	1	0.469484	90.2775	0.0110764	1	0.339575	1	JAG1;
Prevalent in Newfoundland	1	1	0.469484	90.2775	0.0110764	1	0.339575	1	VAMP1;
Primitive renal tubules may exist	1	4	0.469484	22.7382	0.0435784	1	0.841273	1	AGT;
Procoagulant deficiency	1	1	0.469484	90.2775	0.0110764	1	0.339575	1	KNG1;
Prodrome of gastroenteric diarrhea, usually caused by E. coli 0157-H7 or shigella in young children (typical HUS)	1	3	0.469484	30.2924	0.0328643	1	0.679544	1	CFH;
Progressive basilar impression	1	1	0.469484	90.2775	0.0110764	1	0.339575	1	NOTCH2;
Progressive disease with onset in infancy	1	1	0.469484	90.2775	0.0110764	1	0.339575	1	HSPG2;
Progressive disorder	1	69	0.469484	1.32126	0.536945	1	1	1	TTR;
Prolonged activated partial thromboplastin time (APTT)	1	1	0.469484	90.2775	0.0110764	1	0.339575	1	F5;
Prolonged bleeding	1	1	0.469484	90.2775	0.0110764	1	0.339575	1	F5;
Prolonged bleeding after surgery or trauma	1	1	0.469484	90.2775	0.0110764	1	0.339575	1	VWF;
Prolonged bleeding time	1	11	0.469484	8.28159	0.115341	1	1	1	VWF;
Prolonged bleeding time due to quantitative decrease of VWF protein	1	1	0.469484	90.2775	0.0110764	1	0.339575	1	VWF;
Prolonged partial thromboplastin time	1	1	0.469484	90.2775	0.0110764	1	0.339575	1	KNG1;
Prolonged prothrombin time (PT)	1	1	0.469484	90.2775	0.0110764	1	0.339575	1	F5;
Prominent ear lobes	1	1	0.469484	90.2775	0.0110764	1	0.339575	1	NOTCH2;
Prominent epicanthal folds	1	1	0.469484	90.2775	0.0110764	1	0.339575	1	ACTB;
Prominent eyes	1	19	0.469484	4.79644	0.190814	1	1	1	COL2A1;
Prominent interphalangeal joints	1	3	0.469484	30.2924	0.0328643	1	0.679544	1	COL2A1;
Prominent venous markings	1	1	0.469484	90.2775	0.0110764	1	0.339575	1	COL3A1;
Prominent zygomatic arch	1	1	0.469484	90.2775	0.0110764	1	0.339575	1	JAG1;
Proteinuria	2	48	0.938967	3.77958	0.0989453	1	1	1	LCAT; FN1;
Protrusio acetabuli	1	2	0.469484	45.3633	0.0220308	1	0.508849	1	COL1A1;
Protuberant abdomen	2	8	0.938967	22.6539	0.00327225	1	0.339575	1	TRIP11; COL2A1;
Proximal limb muscle weakness initially	1	2	0.469484	45.3633	0.0220308	1	0.508849	1	ACTA1;
Proximal muscle weakness	1	12	0.469484	7.59203	0.125145	1	1	1	ACTA1;
Pseudobulbar palsy (e.g. involuntary weeping or laughter)	1	4	0.469484	22.7382	0.0435784	1	0.841273	1	DCTN1;
Pseudoclubbing	1	1	0.469484	90.2775	0.0110764	1	0.339575	1	NOTCH2;
Pseudomembrane formation triggered by injury, infection, irritation, surgery	1	1	0.469484	90.2775	0.0110764	1	0.339575	1	PLG;
Pseudomembranous, calcified plaques in the renal collecting system (rare)	1	1	0.469484	90.2775	0.0110764	1	0.339575	1	PLG;
Pseudomembranous inflammation of the bronchi	1	1	0.469484	90.2775	0.0110764	1	0.339575	1	PLG;
Pseudomembranous inflammation of the gastrointestinal mucosa	1	1	0.469484	90.2775	0.0110764	1	0.339575	1	PLG;
Pseudomembranous inflammation of the larynx	1	1	0.469484	90.2775	0.0110764	1	0.339575	1	PLG;
Pseudomembranous inflammation of the lung	1	1	0.469484	90.2775	0.0110764	1	0.339575	1	PLG;
Pseudomembranous inflammation of the middle ear	1	1	0.469484	90.2775	0.0110764	1	0.339575	1	PLG;
Pseudomembranous inflammation of the nasopharynx	1	1	0.469484	90.2775	0.0110764	1	0.339575	1	PLG;
Pseudomembranous inflammation of the oral mucosa	1	1	0.469484	90.2775	0.0110764	1	0.339575	1	PLG;
Pseudomembranous inflammation of the sinuses	1	1	0.469484	90.2775	0.0110764	1	0.339575	1	PLG;
Pseudomembranous inflammation of the vaginal mucosa or cervix	1	1	0.469484	90.2775	0.0110764	1	0.339575	1	PLG;
Ptosis	6	107	2.8169	5.07025	0.00122882	1	0.274362	1	DNM2; VAMP1; BCOR; HSPG2; ACTA1; ACTB;
Pubic bones ossified	1	1	0.469484	90.2775	0.0110764	1	0.339575	1	TRIP11;
'Pugilistic facies'	1	1	0.469484	90.2775	0.0110764	1	0.339575	1	COL2A1;
Pulmonary	1	21	0.469484	4.33985	0.208658	1	1	1	SPINK5;
Pulmonary hypertension	1	11	0.469484	8.28159	0.115341	1	1	1	COL1A1;
Pulmonary hypoplasia	1	18	0.469484	5.06276	0.181742	1	1	1	HSPG2;
Pulmonary hypoplasia secondary to oligohydramnios	1	4	0.469484	22.7382	0.0435784	1	0.841273	1	AGT;
Pulmonary insufficiency	1	2	0.469484	45.3633	0.0220308	1	0.508849	1	COL1A1;
Pursed lips	1	3	0.469484	30.2924	0.0328643	1	0.679544	1	HSPG2;
Pyelonephrosis	1	2	0.469484	45.3633	0.0220308	1	0.508849	1	ITGB4;
Pyloric atresia	1	2	0.469484	45.3633	0.0220308	1	0.508849	1	ITGB4;
Radiology	2	28	0.938967	6.47832	0.03822	1	0.784416	1	COL1A1; COL2A1;
Rapid progression	1	4	0.469484	22.7382	0.0435784	1	0.841273	1	DCTN1;
Rare adult onset	1	1	0.469484	90.2775	0.0110764	1	0.339575	1	ACTA1;
Rare 'onion bulb' formations on nerve biopsy	1	2	0.469484	45.3633	0.0220308	1	0.508849	1	EGR2;
Rare segmental demyelination/remyelination	1	1	0.469484	90.2775	0.0110764	1	0.339575	1	DNM2;
Recurrent infections	1	11	0.469484	8.28159	0.115341	1	1	1	SPINK5;
Recurrent joint dislocations (shoulder, patella, temporomandibular joints)	1	2	0.469484	45.3633	0.0220308	1	0.508849	1	COL3A1;
Recurrent joint subluxation	1	2	0.469484	45.3633	0.0220308	1	0.508849	1	COL1A1;
Recurrent pulmonary infections	1	3	0.469484	30.2924	0.0328643	1	0.679544	1	COL2A1;
Redness of the conjunctivae	1	1	0.469484	90.2775	0.0110764	1	0.339575	1	PLG;
Reduced cytosolic superoxide dismutase-1 (SOD1)	1	4	0.469484	22.7382	0.0435784	1	0.841273	1	DCTN1;
Reduced muscle bulk	1	1	0.469484	90.2775	0.0110764	1	0.339575	1	ACTA1;
Renal calculi (rare)	1	1	0.469484	90.2775	0.0110764	1	0.339575	1	PLG;
Renal cysts	1	11	0.469484	8.28159	0.115341	1	1	1	NOTCH2;
Renal dysplasia	1	10	0.469484	9.10892	0.105427	1	1	1	JAG1;
Renal failure	2	37	0.938967	4.90294	0.0631473	1	1	1	LCAT; FN1;
Renal involvement (in 39%)	1	1	0.469484	90.2775	0.0110764	1	0.339575	1	JAG1;
Renal mesangiolipidosis	1	1	0.469484	90.2775	0.0110764	1	0.339575	1	JAG1;
Renal tubular acidosis	1	5	0.469484	18.1997	0.0541744	1	1	1	JAG1;
Renal tubular dysgenesis	1	4	0.469484	22.7382	0.0435784	1	0.841273	1	AGT;
Reported colon and other abdominal cancer in relatives	1	7	0.469484	13.0072	0.075017	1	1	1	TRIM33;
Resistance to activated protein C	1	1	0.469484	90.2775	0.0110764	1	0.339575	1	F5;
Respiratory	11	360	5.16432	2.76091	0.00233359	1	0.339575	1	EGR2; DCTN1; COL1A1; AGT; HSPG2; COL3A1; ACTA1; COL2A1; SPINK5; SERPING1; PLG;
Respiratory distress	1	13	0.469484	7.00848	0.134842	1	1	1	COL2A1;
Respiratory distress due to muscle weakness	1	3	0.469484	30.2924	0.0328643	1	0.679544	1	ACTA1;
Respiratory failure due to neuropathy	1	2	0.469484	45.3633	0.0220308	1	0.508849	1	EGR2;
Respiratory insufficiency	1	35	0.469484	2.60441	0.323069	1	1	1	DCTN1;
Respiratory insufficiency due to muscle weakness	1	10	0.469484	9.10892	0.105427	1	1	1	ACTA1;
Responsive to pyridoxine administration	1	1	0.469484	90.2775	0.0110764	1	0.339575	1	TTR;
Restrictive lung disease	1	9	0.469484	10.1199	0.0954025	1	1	1	COL2A1;
Reticulocytosis	1	8	0.469484	11.3833	0.0852663	1	1	1	CFH;
Retinal arteriolar tortuosity	1	1	0.469484	90.2775	0.0110764	1	0.339575	1	COL4A1;
Retinal detachment	1	10	0.469484	9.10892	0.105427	1	1	1	COL2A1;
Retinal detachment (childhood)	1	1	0.469484	90.2775	0.0110764	1	0.339575	1	COL18A1;
Retinal detachment (in some patients)	1	1	0.469484	90.2775	0.0110764	1	0.339575	1	COL4A1;
Retinal pigment clumping	1	1	0.469484	90.2775	0.0110764	1	0.339575	1	JAG1;
Retinal striation	1	1	0.469484	90.2775	0.0110764	1	0.339575	1	SACS;
Retinal thinning	1	1	0.469484	90.2775	0.0110764	1	0.339575	1	COL2A1;
Retrognathia	1	25	0.469484	3.64575	0.243181	1	1	1	ACTA1;
Rib anomalies	1	7	0.469484	13.0072	0.075017	1	1	1	JAG1;
Ribs, Sternum, Clavicles and Scapulae	6	162	2.8169	3.34898	0.0094418	1	0.339575	1	JAG1; TRIP11; COL1A1; HSPG2; COL2A1; ACTB;
Rigidity (juvenile form)	1	1	0.469484	90.2775	0.0110764	1	0.339575	1	HTT;
Rigidity (uncommon)	1	1	0.469484	90.2775	0.0110764	1	0.339575	1	ACTA1;
Rigid spine	1	4	0.469484	22.7382	0.0435784	1	0.841273	1	ACTA1;
Root dilacerations (extension)	1	1	0.469484	90.2775	0.0110764	1	0.339575	1	BCOR;
Round face	1	12	0.469484	7.59203	0.125145	1	1	1	COL2A1;
Round ilium	1	1	0.469484	90.2775	0.0110764	1	0.339575	1	COMP;
Rudimentary ears	1	2	0.469484	45.3633	0.0220308	1	0.508849	1	ITGB4;
Sacral striae	1	2	0.469484	45.3633	0.0220308	1	0.508849	1	COL3A1;
Sad, fixed facies	1	1	0.469484	90.2775	0.0110764	1	0.339575	1	HSPG2;
Scalp aplasia cutis congenita	1	1	0.469484	90.2775	0.0110764	1	0.339575	1	UBR1;
Scanning speech	1	7	0.469484	13.0072	0.075017	1	1	1	SACS;
Schistocytes	1	5	0.469484	18.1997	0.0541744	1	1	1	CFH;
Schizencephaly	1	2	0.469484	45.3633	0.0220308	1	0.508849	1	COL4A1;
Schmorl's nodes	1	1	0.469484	90.2775	0.0110764	1	0.339575	1	COL2A1;
Scoliosis	3	118	1.40845	2.30265	0.143107	1	1	1	COL1A1; COMP; COL2A1;
Scoliosis (in 25%)	1	3	0.469484	30.2924	0.0328643	1	0.679544	1	ACTA1;
Scoliosis (onset around puberty)	1	2	0.469484	45.3633	0.0220308	1	0.508849	1	ACTA1;
See also simplex EB with pyloric atresia (	1	2	0.469484	45.3633	0.0220308	1	0.508849	1	ITGB4;
Segmental demyelination/remyelination on nerve biopsy	1	7	0.469484	13.0072	0.075017	1	1	1	EGR2;
Seizures	5	275	2.34742	1.64463	0.190423	1	1	1	RYR2; COL18A1; ACTB; TTR; CFH;
Seizures (juvenile form)	1	1	0.469484	90.2775	0.0110764	1	0.339575	1	HTT;
Sensorineural hearing loss	2	23	0.938967	7.88604	0.0265176	1	0.607403	1	COL2A1; ACTB;
Sensory ataxia	1	4	0.469484	22.7382	0.0435784	1	0.841273	1	EGR2;
Sensory axonal polyneuropathy	1	1	0.469484	90.2775	0.0110764	1	0.339575	1	TTR;
Septal defects	1	5	0.469484	18.1997	0.0541744	1	1	1	NOTCH2;
Septate vagina	2	3	0.938967	60.285	0.000363674	1	0.104398	0.676381	BCOR; UBR1;
Serpentine fibulae	1	1	0.469484	90.2775	0.0110764	1	0.339575	1	NOTCH2;
Severe form may never achieve sitting or walking	1	1	0.469484	90.2775	0.0110764	1	0.339575	1	ACTA1;
Severe form shows absence of spontaneous activity at birth	1	1	0.469484	90.2775	0.0110764	1	0.339575	1	ACTA1;
Severe, generalized osteoporosis	1	2	0.469484	45.3633	0.0220308	1	0.508849	1	COL1A1;
Severe hypomyelination on nerve biopsy	1	2	0.469484	45.3633	0.0220308	1	0.508849	1	EGR2;
Severe limb shortening	1	1	0.469484	90.2775	0.0110764	1	0.339575	1	COL2A1;
Severely decreased antigen levels of VWF and factor VIII	1	1	0.469484	90.2775	0.0110764	1	0.339575	1	VWF;
Severely decreased motor nerve conduction velocity (NCV) (as low as 3 m/s)	1	2	0.469484	45.3633	0.0220308	1	0.508849	1	EGR2;
Severely decreased motor nerve conduction velocity (NCV) (less than 38 m/s)	1	4	0.469484	22.7382	0.0435784	1	0.841273	1	EGR2;
Severe osteoarthropathy	1	1	0.469484	90.2775	0.0110764	1	0.339575	1	COMP;
Short, bent long bones	1	1	0.469484	90.2775	0.0110764	1	0.339575	1	HSPG2;
Short/broad middle phalanges	1	1	0.469484	90.2775	0.0110764	1	0.339575	1	COL10A1;
Short, broad thumbs	1	2	0.469484	45.3633	0.0220308	1	0.508849	1	COL2A1;
Short broad tibia	1	1	0.469484	90.2775	0.0110764	1	0.339575	1	TRIP11;
Short deformed femurs	1	2	0.469484	45.3633	0.0220308	1	0.508849	1	COL1A1;
Short distal digits	1	1	0.469484	90.2775	0.0110764	1	0.339575	1	NOTCH2;
Short distal phalanges	1	6	0.469484	15.1714	0.0646535	1	1	1	JAG1;
Short, dumbbell appearance of long bones	1	1	0.469484	90.2775	0.0110764	1	0.339575	1	COL2A1;
Shortened vertebral bodies, mild	1	1	0.469484	90.2775	0.0110764	1	0.339575	1	COL2A1;
Short feet	1	6	0.469484	15.1714	0.0646535	1	1	1	COL2A1;
Short fingers	1	9	0.469484	10.1199	0.0954025	1	1	1	COL2A1;
Short, fractured ribs	1	1	0.469484	90.2775	0.0110764	1	0.339575	1	TRIP11;
Short hands	1	7	0.469484	13.0072	0.075017	1	1	1	COL2A1;
Short, horizontal ribs	1	1	0.469484	90.2775	0.0110764	1	0.339575	1	COL2A1;
Short ilia	1	1	0.469484	90.2775	0.0110764	1	0.339575	1	COL2A1;
Short limb dwarfism	1	5	0.469484	18.1997	0.0541744	1	1	1	COL1A1;
Short-limb dwarfism identifiable during childhood	1	2	0.469484	45.3633	0.0220308	1	0.508849	1	COMP;
Short limb dwarfism recognizable at birth	1	2	0.469484	45.3633	0.0220308	1	0.508849	1	COL1A1;
Short-limbed dwarfism	1	2	0.469484	45.3633	0.0220308	1	0.508849	1	HSPG2;
Short long bones	1	5	0.469484	18.1997	0.0541744	1	1	1	COL2A1;
Short metacarpals (2nd, 3rd, 4th, 5th)	1	1	0.469484	90.2775	0.0110764	1	0.339575	1	COL2A1;
Short metacarpals	2	17	0.938967	10.6677	0.0148862	1	0.449515	1	COMP; COL2A1;
Short metatarsals (4th)	1	1	0.469484	90.2775	0.0110764	1	0.339575	1	COL2A1;
Short nails	1	6	0.469484	15.1714	0.0646535	1	1	1	NOTCH2;
Short neck	5	63	2.34742	7.17807	0.000663612	1	0.177331	1	TRIP11; NOTCH2; HSPG2; COL2A1; ACTB;
Short nose	2	26	0.938967	6.97646	0.0333365	1	0.688663	1	TRIP11; ACTB;
Short phalanges	2	11	0.938967	16.4812	0.00628846	1	0.339575	1	COMP; COL2A1;
Short proximal and middle phalanges	1	1	0.469484	90.2775	0.0110764	1	0.339575	1	COL2A1;
Short radius	1	5	0.469484	18.1997	0.0541744	1	1	1	TRIP11;
Short stature	10	172	4.69484	5.25364	2.26481e-05	0.500614	0.0122101	0.0791077	NOTCH2; COL1A1; BCOR; COL5A1; COL5A2; UBR1; COL3A1; TCTN3; COL2A1; ACTB;
Short stature, disproportionate (short trunk)	1	3	0.469484	30.2924	0.0328643	1	0.679544	1	COL2A1;
Short stature, mild to moderate	3	5	1.40845	54.2386	1.31821e-05	0.291378	0.00728444	0.047195	COL10A1; COL1A1; COMP;
Short stature, often below 5th percentile	1	2	0.469484	45.3633	0.0220308	1	0.508849	1	COL1A1;
Short stature (postnatal onset)	1	2	0.469484	45.3633	0.0220308	1	0.508849	1	HSPG2;
Short, thin ribs	1	2	0.469484	45.3633	0.0220308	1	0.508849	1	COL2A1;
Short tibiae	1	1	0.469484	90.2775	0.0110764	1	0.339575	1	TCTN3;
Short trunk	2	6	0.938967	30.1926	0.00177882	1	0.339575	1	TRIP11; COL2A1;
Short tubular bones	2	4	0.938967	45.2513	0.000722031	1	0.177331	1	COMP; COL2A1;
Short, tubular long bones	1	1	0.469484	90.2775	0.0110764	1	0.339575	1	COL2A1;
Short ulna	1	5	0.469484	18.1997	0.0541744	1	1	1	COL2A1;
Short ulnae	1	3	0.469484	30.2924	0.0328643	1	0.679544	1	JAG1;
Sib recurrence risk of 1% for tetralogy and 2% for any congenital heart defect	1	6	0.469484	15.1714	0.0646535	1	1	1	JAG1;
Similar clinical features to EDSI (	1	1	0.469484	90.2775	0.0110764	1	0.339575	1	COL5A1;
Sinoatrial node dysfunction (in some patients)	1	1	0.469484	90.2775	0.0110764	1	0.339575	1	RYR2;
Situs inversus	1	4	0.469484	22.7382	0.0435784	1	0.841273	1	UBR1;
Skel	3	46	1.40845	5.906	0.0143381	1	0.433557	1	COL1A1; COL2A1; THRB;
Skeletal	25	634	11.7371	3.56121	4.04035e-08	0.00089308	0.000148847	0.000964358	COL10A1; DYNC1H1; EGR2; JAG1; TRIP11; NOTCH2; ITGB4; SACS; DNM2; VAMP1; COL1A1; AGT; BCOR; HSPG2; COMP; COL5A1; COL18A1; COL5A2; UBR1; COL3A1; TCTN3; ACTA1; COL2A1; ACTB; VWF;
Skin	19	539	8.92019	3.18394	9.448e-06	0.208839	0.00564429	0.0365686	JAG1; NOTCH2; ITGB4; COL1A1; APOA5; COL5A1; COL5A2; UBR1; COL3A1; HR; APOA1; FGA; VWF; GSN; SPINK5; SERPING1; PLG; APOA2; APOB;
Skin changes worse in areas of lower skin temperature	1	1	0.469484	90.2775	0.0110764	1	0.339575	1	COL3A1;
Skin Histology	1	53	0.469484	1.72006	0.446299	1	1	1	ITGB4;
Skin, Nails, Hair	17	554	7.98122	2.77183	0.00015445	1	0.0550638	0.356751	JAG1; NOTCH2; ITGB4; COL1A1; BCOR; HSPG2; COL5A1; COL18A1; COL5A2; UBR1; COL3A1; ACTB; VWF; SPINK5; SERPING1; PLG; APOA2;
Skull	7	148	3.28638	4.27569	0.00132663	1	0.293238	1	TRIP11; NOTCH2; COL1A1; AGT; HSPG2; COL18A1; COL2A1;
Sleep apnea	1	6	0.469484	15.1714	0.0646535	1	1	1	DCTN1;
Slender build	1	5	0.469484	18.1997	0.0541744	1	1	1	ACTA1;
Slender diaphysis	1	1	0.469484	90.2775	0.0110764	1	0.339575	1	HSPG2;
Slow gross motor activity	1	2	0.469484	45.3633	0.0220308	1	0.508849	1	ACTA1;
Slowly or nonprogressive	1	1	0.469484	90.2775	0.0110764	1	0.339575	1	ACTA1;
Slowly progressive	2	24	0.938967	7.55759	0.0287206	1	0.655826	1	DCTN1; DNM2;
Slow progression	1	18	0.469484	5.06276	0.181742	1	1	1	FN1;
Slow saccades	1	5	0.469484	18.1997	0.0541744	1	1	1	VAMP1;
Small chest	1	4	0.469484	22.7382	0.0435784	1	0.841273	1	HSPG2;
Small for age	1	1	0.469484	90.2775	0.0110764	1	0.339575	1	ACTB;
Small, high-pitched voice	1	1	0.469484	90.2775	0.0110764	1	0.339575	1	HSPG2;
Small iliac wings with concave inferior and medial margin	1	1	0.469484	90.2775	0.0110764	1	0.339575	1	COL2A1;
Small, irregular carpals	1	1	0.469484	90.2775	0.0110764	1	0.339575	1	COMP;
Small, irregular epiphyses	1	2	0.469484	45.3633	0.0220308	1	0.508849	1	COMP;
Small, irregularly placed teeth	3	3	1.40845	90.2775	1.34007e-06	0.0296209	0.00102141	0.0066176	COL1A1; COL5A1; COL5A2;
Small jaw	1	2	0.469484	45.3633	0.0220308	1	0.508849	1	COL2A1;
Small kidneys	1	2	0.469484	45.3633	0.0220308	1	0.508849	1	JAG1;
Small mandible	2	9	0.938967	20.1396	0.00417657	1	0.339575	1	NOTCH2; HSPG2;
Small mouth	2	27	0.938967	6.71817	0.0357457	1	0.736367	1	HSPG2; COL2A1;
Small nipples	1	3	0.469484	30.2924	0.0328643	1	0.679544	1	UBR1;
Small papules on sun-exposed areas	1	1	0.469484	90.2775	0.0110764	1	0.339575	1	PLG;
Small penis	1	21	0.469484	4.33985	0.208658	1	1	1	ACTB;
Small testes	1	12	0.469484	7.59203	0.125145	1	1	1	HSPG2;
Snub nose	1	2	0.469484	45.3633	0.0220308	1	0.508849	1	COL2A1;
Social withdrawal	1	1	0.469484	90.2775	0.0110764	1	0.339575	1	DCTN1;
Soft calvaria	1	2	0.469484	45.3633	0.0220308	1	0.508849	1	COL1A1;
Soft skin	1	5	0.469484	18.1997	0.0541744	1	1	1	COL3A1;
Soft, velvety skin	1	1	0.469484	90.2775	0.0110764	1	0.339575	1	COL5A1;
Some families have axonal CMT (CMT2M)	1	1	0.469484	90.2775	0.0110764	1	0.339575	1	DNM2;
Some mutations have been found in homozygosity and the phenotype is more severe than that of the heterozygous parents	1	2	0.469484	45.3633	0.0220308	1	0.508849	1	COL1A1;
Some patients may have autoantibodies to factor H, resulting in functional factor H deficiency	1	3	0.469484	30.2924	0.0328643	1	0.679544	1	CFH;
Sparse, brittle scalp hair	1	1	0.469484	90.2775	0.0110764	1	0.339575	1	SPINK5;
Sparse eyebrows	1	15	0.469484	6.07464	0.153914	1	1	1	SPINK5;
Spastic ataxia	1	2	0.469484	45.3633	0.0220308	1	0.508849	1	VAMP1;
Spasticity	3	103	1.40845	2.63795	0.106464	1	1	1	DCTN1; SACS; TTR;
Spastic paraplegia	1	6	0.469484	15.1714	0.0646535	1	1	1	VAMP1;
Specific growth curves are available	2	4	0.938967	45.2513	0.000722031	1	0.177331	1	COMP; COL2A1;
Spheroids	3	3	1.40845	90.2775	1.34007e-06	0.0296209	0.00102141	0.0066176	COL1A1; COL5A1; COL5A2;
Spinal involvement improves with age	1	1	0.469484	90.2775	0.0110764	1	0.339575	1	COL10A1;
Spine	11	286	5.16432	3.47525	0.000361834	1	0.104398	0.676381	COL10A1; EGR2; JAG1; TRIP11; NOTCH2; COL1A1; HSPG2; COMP; ACTA1; COL2A1; ACTB;
Splayed epiphyses and metaphyses	1	1	0.469484	90.2775	0.0110764	1	0.339575	1	COL2A1;
Splenic rupture	2	2	0.938967	90.2775	0.000122118	1	0.0465396	0.301524	FGA; FGB;
Spondyloepiphyseal dysplasia	1	4	0.469484	22.7382	0.0435784	1	0.841273	1	COL2A1;
SPONDYLOPERIPHERAL DYSPLASIA	1	1	0.469484	90.2775	0.0110764	1	0.339575	1	COL2A1;
Spontaneous bowel rupture	3	3	1.40845	90.2775	1.34007e-06	0.0296209	0.00102141	0.0066176	COL1A1; COL5A1; COL5A2;
Spontaneous pneumothorax	1	1	0.469484	90.2775	0.0110764	1	0.339575	1	COL3A1;
Spontaneous rupture of bowel	1	1	0.469484	90.2775	0.0110764	1	0.339575	1	COL3A1;
Square iliac wings	1	2	0.469484	45.3633	0.0220308	1	0.508849	1	COL2A1;
Stenosis at the ureterovesical junctions	1	2	0.469484	45.3633	0.0220308	1	0.508849	1	ITGB4;
Steppage' gait	1	12	0.469484	7.59203	0.125145	1	1	1	EGR2;
Stiffness (uncommon)	1	1	0.469484	90.2775	0.0110764	1	0.339575	1	ACTA1;
Stillborn	1	3	0.469484	30.2924	0.0328643	1	0.679544	1	TRIP11;
Stillborn or death shortly after birth	1	2	0.469484	45.3633	0.0220308	1	0.508849	1	COL2A1;
Stippled epiphyses	1	4	0.469484	22.7382	0.0435784	1	0.841273	1	THRB;
Strabismus	2	128	0.938967	1.41753	0.415559	1	1	1	JAG1; UBR1;
Stroke	1	10	0.469484	9.10892	0.105427	1	1	1	F5;
STROKE, ISCHEMIC	1	5	0.469484	18.1997	0.0541744	1	1	1	F5;
Stroke-like episodes	1	3	0.469484	30.2924	0.0328643	1	0.679544	1	TTR;
Subcutaneous spheroids	1	1	0.469484	90.2775	0.0110764	1	0.339575	1	COL5A1;
Subependymal heterotopic nodules	1	1	0.469484	90.2775	0.0110764	1	0.339575	1	COL18A1;
Subepidermal blistering	1	5	0.469484	18.1997	0.0541744	1	1	1	ITGB4;
Subepithelial fibrin deposition with inflammation (pseudomembranous inflammation) of mucosal tissues	1	1	0.469484	90.2775	0.0110764	1	0.339575	1	PLG;
Submucous cleft palate	1	5	0.469484	18.1997	0.0541744	1	1	1	BCOR;
Subnormal cognition	1	1	0.469484	90.2775	0.0110764	1	0.339575	1	ACTB;
Sudden death	1	9	0.469484	10.1199	0.0954025	1	1	1	RYR2;
Supernumerary teeth	1	6	0.469484	15.1714	0.0646535	1	1	1	BCOR;
Supranuclear gaze palsy	1	3	0.469484	30.2924	0.0328643	1	0.679544	1	VAMP1;
Sural nerve biopsy shows axonal degeneration	1	1	0.469484	90.2775	0.0110764	1	0.339575	1	SERPING1;
Survival greater than one year rare	1	2	0.469484	45.3633	0.0220308	1	0.508849	1	COL1A1;
Susceptibility conferred by deletion that includes the complement factor H-related 1 gene (CFHR1,	1	3	0.469484	30.2924	0.0328643	1	0.679544	1	CFH;
Susceptibility conferred by mutation in the alpha-2-macroglobulin gene (A2M,	1	11	0.469484	8.28159	0.115341	1	1	1	SORL1;
Susceptibility conferred by mutation in the complement factor H gene (CHF,	1	3	0.469484	30.2924	0.0328643	1	0.679544	1	CFH;
Susceptibility conferred by mutation in the dynactin 1 gene (DCTN1,	1	4	0.469484	22.7382	0.0435784	1	0.841273	1	DCTN1;
Susceptibility conferred by mutation in the neurofilament, heavy polypeptide gene (NEFH,	1	4	0.469484	22.7382	0.0435784	1	0.841273	1	DCTN1;
Susceptibility conferred by mutation in the peripherin gene (PRPH,	1	4	0.469484	22.7382	0.0435784	1	0.841273	1	DCTN1;
Swan neck-like deformities of the fingers	1	1	0.469484	90.2775	0.0110764	1	0.339575	1	SACS;
Symptoms typically begin in childhood	1	1	0.469484	90.2775	0.0110764	1	0.339575	1	SERPING1;
Symptoms usually manifest in childhood including waddling gait and painful, stiff joints	1	1	0.469484	90.2775	0.0110764	1	0.339575	1	COMP;
Syncope	1	7	0.469484	13.0072	0.075017	1	1	1	RYR2;
Syndactyly	1	47	0.469484	1.93959	0.407929	1	1	1	TCTN3;
Syneresis	1	1	0.469484	90.2775	0.0110764	1	0.339575	1	COL18A1;
Synophrys	1	16	0.469484	5.69521	0.163293	1	1	1	NOTCH2;
Systemic amyloid deposition may occur	1	1	0.469484	90.2775	0.0110764	1	0.339575	1	TTR;
Talipes equinovarus	2	49	0.938967	3.70246	0.102433	1	1	1	HSPG2; COL2A1;
Tall lumbar vertebral bodies	1	1	0.469484	90.2775	0.0110764	1	0.339575	1	NOTCH2;
Teeth	6	228	2.8169	2.37958	0.041799	1	0.841273	1	NOTCH2; ITGB4; COL1A1; BCOR; UBR1; PLG;
Telecanthus	1	17	0.469484	5.36039	0.172569	1	1	1	NOTCH2;
Telescoped femur	1	2	0.469484	45.3633	0.0220308	1	0.508849	1	COL1A1;
Telescoping' fingers	1	1	0.469484	90.2775	0.0110764	1	0.339575	1	COMP;
Tendinous xanthomas	1	1	0.469484	90.2775	0.0110764	1	0.339575	1	APOB;
Tendinous xanthomas presenting after age 20 years in heterozygotes, during first 4 years of life in homozygotes	1	7	0.469484	13.0072	0.075017	1	1	1	APOA2;
Tent-shaped mouth	1	4	0.469484	22.7382	0.0435784	1	0.841273	1	ACTA1;
Tetralogy of Fallot	1	21	0.469484	4.33985	0.208658	1	1	1	JAG1;
The characteristic changes in the spine resolve by adolescence	1	1	0.469484	90.2775	0.0110764	1	0.339575	1	COMP;
Thickened periosteum and infiltration of the deeper layers of the periosteum with round cells	1	1	0.469484	90.2775	0.0110764	1	0.339575	1	COL1A1;
Thickened skull vault	1	1	0.469484	90.2775	0.0110764	1	0.339575	1	NOTCH2;
Thickened transverse carpal ligament	1	1	0.469484	90.2775	0.0110764	1	0.339575	1	TTR;
Thickening of renal arterial walls	1	4	0.469484	22.7382	0.0435784	1	0.841273	1	AGT;
Thick eyebrows	2	8	0.938967	22.6539	0.00327225	1	0.339575	1	NOTCH2; BCOR;
Thick, straight hair	1	1	0.469484	90.2775	0.0110764	1	0.339575	1	NOTCH2;
Thin face	1	4	0.469484	22.7382	0.0435784	1	0.841273	1	ACTA1;
Thin gracile long bones	1	2	0.469484	45.3633	0.0220308	1	0.508849	1	COL1A1;
Thin gracile ribs	1	2	0.469484	45.3633	0.0220308	1	0.508849	1	COL1A1;
Thin lips	1	9	0.469484	10.1199	0.0954025	1	1	1	COL3A1;
Thin skin	1	6	0.469484	15.1714	0.0646535	1	1	1	COL1A1;
Thin upper lip	1	25	0.469484	3.64575	0.243181	1	1	1	ACTB;
Thin, velvety skin	1	2	0.469484	45.3633	0.0220308	1	0.508849	1	COL1A1;
Thrombocytopenia	1	52	0.469484	1.75313	0.440081	1	1	1	CFH;
Thrombosis triggered by pregnancy, oral contraceptives, trauma, surgery	1	1	0.469484	90.2775	0.0110764	1	0.339575	1	F5;
Thrombotic microangiopathy	1	4	0.469484	22.7382	0.0435784	1	0.841273	1	CFH;
THYROID CARCINOMA, PAPILLARY	1	7	0.469484	13.0072	0.075017	1	1	1	TRIM33;
Thyroid hormone resistance	1	1	0.469484	90.2775	0.0110764	1	0.339575	1	THRB;
Tibial bowing	1	6	0.469484	15.1714	0.0646535	1	1	1	COL1A1;
Tibial bowing, especially at ankle	1	1	0.469484	90.2775	0.0110764	1	0.339575	1	COL10A1;
Toe contractures	1	2	0.469484	45.3633	0.0220308	1	0.508849	1	HSPG2;
Tongue nodules	1	1	0.469484	90.2775	0.0110764	1	0.339575	1	TCTN3;
Tooth loss	1	2	0.469484	45.3633	0.0220308	1	0.508849	1	PLG;
Torrance type - Hypercellular resting cartilage, large cells, normal growth plate	1	1	0.469484	90.2775	0.0110764	1	0.339575	1	COL2A1;
Tracheomalacia	1	6	0.469484	15.1714	0.0646535	1	1	1	COL2A1;
Transverse palmar crease	1	3	0.469484	30.2924	0.0328643	1	0.679544	1	UBR1;
Trauma, anxiety, and/or stress can precipitate or aggravate edema	1	1	0.469484	90.2775	0.0110764	1	0.339575	1	SERPING1;
Tremor	1	33	0.469484	2.7622	0.307793	1	1	1	TTR;
Triangular face	2	19	0.938967	9.54539	0.0184481	1	0.508849	1	JAG1; COL1A1;
Trichorrhexis invaginata ("bamboo hair")	1	1	0.469484	90.2775	0.0110764	1	0.339575	1	SPINK5;
Trigonocephaly	1	6	0.469484	15.1714	0.0646535	1	1	1	ACTB;
Truncal ataxia, progressive	1	1	0.469484	90.2775	0.0110764	1	0.339575	1	SACS;
Two vessel cord	1	2	0.469484	45.3633	0.0220308	1	0.508849	1	HSPG2;
Type 1 fiber predominance	1	7	0.469484	13.0072	0.075017	1	1	1	DNM2;
Type 1 fibers are at least 12% smaller than type 2 fibers	1	3	0.469484	30.2924	0.0328643	1	0.679544	1	ACTA1;
Type 1 muscle fiber predominance	1	4	0.469484	22.7382	0.0435784	1	0.841273	1	ACTA1;
Type 1 porencephaly is usually unilateral and results from destructive lesions	1	1	0.469484	90.2775	0.0110764	1	0.339575	1	COL4A1;
Type 2 muscle fiber predominance	1	1	0.469484	90.2775	0.0110764	1	0.339575	1	DYNC1H1;
Type 2 porencephaly is usually symmetrical and results from developmental malformation	1	1	0.469484	90.2775	0.0110764	1	0.339575	1	COL4A1;
Type III collagen defect	1	1	0.469484	90.2775	0.0110764	1	0.339575	1	COL3A1;
Ulnar deviation of wrists	1	1	0.469484	90.2775	0.0110764	1	0.339575	1	COMP;
Ultrasound detection in second trimester of pregnancy	1	2	0.469484	45.3633	0.0220308	1	0.508849	1	COL1A1;
Umbilical hernia	5	43	2.34742	10.5159	0.000108714	1	0.0465396	0.301524	NOTCH2; COL1A1; HSPG2; COL5A1; COL5A2;
Umbilical hernias	1	3	0.469484	30.2924	0.0328643	1	0.679544	1	COL2A1;
Underdeveloped membranous cranial bones	1	4	0.469484	22.7382	0.0435784	1	0.841273	1	AGT;
Undermineralized calvarium	1	2	0.469484	45.3633	0.0220308	1	0.508849	1	COL1A1;
Unossified feet	1	1	0.469484	90.2775	0.0110764	1	0.339575	1	TRIP11;
Unossified hands	1	1	0.469484	90.2775	0.0110764	1	0.339575	1	TRIP11;
Unossified vertebral bodies	1	1	0.469484	90.2775	0.0110764	1	0.339575	1	TRIP11;
Unruly' scalp hair	1	1	0.469484	90.2775	0.0110764	1	0.339575	1	UBR1;
Upper and lower neuron manifestations	1	4	0.469484	22.7382	0.0435784	1	0.841273	1	DCTN1;
Upper limb involvement may occur later	1	3	0.469484	30.2924	0.0328643	1	0.679544	1	EGR2;
Upper limb involvement occur later	1	4	0.469484	22.7382	0.0435784	1	0.841273	1	EGR2;
Upper respiratory tract infections	1	6	0.469484	15.1714	0.0646535	1	1	1	PLG;
Upslanting palpebral fissures	1	20	0.469484	4.55674	0.199786	1	1	1	JAG1;
Urethrovaginal fistulae	1	1	0.469484	90.2775	0.0110764	1	0.339575	1	UBR1;
Urethrovesical occlusion	1	2	0.469484	45.3633	0.0220308	1	0.508849	1	ITGB4;
Urinary incontinence	1	25	0.469484	3.64575	0.243181	1	1	1	TTR;
Urinary obstruction	1	1	0.469484	90.2775	0.0110764	1	0.339575	1	JAG1;
Urinary urgency	1	18	0.469484	5.06276	0.181742	1	1	1	SACS;
Urticaria	1	4	0.469484	22.7382	0.0435784	1	0.841273	1	SPINK5;
Usually appears by 5 months of age	1	1	0.469484	90.2775	0.0110764	1	0.339575	1	COL1A1;
Usually begins in feet and legs (peroneal distribution)	1	13	0.469484	7.00848	0.134842	1	1	1	EGR2;
Usually follows a static course or is slowly progressive	1	3	0.469484	30.2924	0.0328643	1	0.679544	1	ACTA1;
Uterine prolapse	1	2	0.469484	45.3633	0.0220308	1	0.508849	1	COL3A1;
Uterine rupture associated with pregnancy	1	1	0.469484	90.2775	0.0110764	1	0.339575	1	COL3A1;
Variable age of onset (range 4 months to 45 years)	1	1	0.469484	90.2775	0.0110764	1	0.339575	1	COL4A1;
Variable age of onset (range early childhood to adult)	1	2	0.469484	45.3633	0.0220308	1	0.508849	1	DNM2;
Variable expression	1	2	0.469484	45.3633	0.0220308	1	0.508849	1	JAG1;
Variable severity	3	55	1.40845	4.93974	0.0230549	1	0.530287	1	EGR2; VAMP1; ACTA1;
Variable severity (mild symptoms to severe handicap)	1	1	0.469484	90.2775	0.0110764	1	0.339575	1	COL4A1;
Variably expressivity	1	1	0.469484	90.2775	0.0110764	1	0.339575	1	VWF;
Varicose veins	1	3	0.469484	30.2924	0.0328643	1	0.679544	1	COL5A1;
Varying degree of multiple fractures	1	2	0.469484	45.3633	0.0220308	1	0.508849	1	COL1A1;
Vascular	9	215	4.22535	3.78308	0.000678147	1	0.177331	1	JAG1; AGT; APOA5; COL3A1; ACTB; PLG; FN1; F5; CFH;
Velvety skin	3	5	1.40845	54.2386	1.31821e-05	0.291378	0.00728444	0.047195	COL1A1; COL5A1; COL5A2;
Venous thrombosis	1	1	0.469484	90.2775	0.0110764	1	0.339575	1	F5;
Ventricular dilatation	1	7	0.469484	13.0072	0.075017	1	1	1	COL18A1;
Ventricular septal defect	3	52	1.40845	5.22467	0.0198931	1	0.508849	1	JAG1; BCOR; UBR1;
Vertebral anomalies	1	10	0.469484	9.10892	0.105427	1	1	1	JAG1;
Vertebral collapse	1	1	0.469484	90.2775	0.0110764	1	0.339575	1	NOTCH2;
Vertebral coronal clefts (newborn)	1	2	0.469484	45.3633	0.0220308	1	0.508849	1	COL2A1;
Very short, broad tubular bones	1	1	0.469484	90.2775	0.0110764	1	0.339575	1	COL2A1;
Very short distal phalanges (2nd, 3rd, 4th, 5th)	1	1	0.469484	90.2775	0.0110764	1	0.339575	1	COL2A1;
Vesicoureteral reflux	1	11	0.469484	8.28159	0.115341	1	1	1	JAG1;
Vision loss	1	5	0.469484	18.1997	0.0541744	1	1	1	BCOR;
Visual defects	1	3	0.469484	30.2924	0.0328643	1	0.679544	1	CFH;
Visual field defects	1	2	0.469484	45.3633	0.0220308	1	0.508849	1	COL4A1;
Visual impairment	2	6	0.938967	30.1926	0.00177882	1	0.339575	1	PLG; TTR;
Visual loss	1	3	0.469484	30.2924	0.0328643	1	0.679544	1	COL18A1;
Vitamin B6 deficiency	1	1	0.469484	90.2775	0.0110764	1	0.339575	1	TTR;
Vitreoretinal degeneration	2	4	0.938967	45.2513	0.000722031	1	0.177331	1	COL18A1; COL2A1;
Vitreous attachment at the disc	1	1	0.469484	90.2775	0.0110764	1	0.339575	1	COL18A1;
Voice	1	67	0.469484	1.3607	0.526476	1	1	1	HSPG2;
Vomiting	1	86	0.469484	1.06011	0.617116	1	1	1	SERPING1;
Waddling gait	3	23	1.40845	11.8094	0.0020149	1	0.339575	1	DYNC1H1; COMP; COL2A1;
Waddling' gait	1	2	0.469484	45.3633	0.0220308	1	0.508849	1	ACTA1;
Waddling gait, often presenting sign in second year	1	1	0.469484	90.2775	0.0110764	1	0.339575	1	COL10A1;
Walking difficulties	1	5	0.469484	18.1997	0.0541744	1	1	1	DNM2;
Weak cry	1	6	0.469484	15.1714	0.0646535	1	1	1	ACTA1;
Wedged-shape femur with proximal metaphyseal spike	1	1	0.469484	90.2775	0.0110764	1	0.339575	1	TRIP11;
Weight	4	122	1.87793	2.96707	0.0468552	1	0.901381	1	DCTN1; COL1A1; UBR1; ACTB;
Weight in childhood	1	1	0.469484	90.2775	0.0110764	1	0.339575	1	ACTB;
Weight loss	1	10	0.469484	9.10892	0.105427	1	1	1	DCTN1;
White matter hyperintensities (MRI, T2 images) suggestive of old infarcts	1	1	0.469484	90.2775	0.0110764	1	0.339575	1	COL4A1;
Wide cranial sutures	1	7	0.469484	13.0072	0.075017	1	1	1	AGT;
Wide flat epiphyses	1	2	0.469484	45.3633	0.0220308	1	0.508849	1	COL2A1;
Wide nasal bridge	1	11	0.469484	8.28159	0.115341	1	1	1	HSPG2;
Widened lamina lucida	1	5	0.469484	18.1997	0.0541744	1	1	1	ITGB4;
Widened metaphyses	1	6	0.469484	15.1714	0.0646535	1	1	1	HSPG2;
Wide, thin scars	3	3	1.40845	90.2775	1.34007e-06	0.0296209	0.00102141	0.0066176	COL1A1; COL5A1; COL5A2;
Wormian bones	2	11	0.938967	16.4812	0.00628846	1	0.339575	1	NOTCH2; COL1A1;
Wrist contractures	1	2	0.469484	45.3633	0.0220308	1	0.508849	1	HSPG2;
Xanthelasma	1	8	0.469484	11.3833	0.0852663	1	1	1	APOA2;
Xanthomas (in some patients)	1	1	0.469484	90.2775	0.0110764	1	0.339575	1	JAG1;
X-linked dominant	1	60	0.469484	1.51942	0.487947	1	1	1	BCOR;
X-linked recessive	1	99	0.469484	0.92092	0.668962	1	1	1	COL4A6;
ZINC, ELEVATED PLASMA	1	1	0.469484	90.2775	0.0110764	1	0.339575	1	ALB;
2-3 toe syndactyly	1	1	0.469484	90.2775	0.0110764	1	0.339575	1	BCOR;
5th percentile	1	1	0.469484	90.2775	0.0110764	1	0.339575	1	ACTB;

## Sheet: COSMIC
Analysis: COSMIC
Dataset name: Leghorn VEX
Number of genes in the dataset: 213
Number of genes in the dataset (which are available in COSMIC database) :212
Number of genes in background: 19230
Is analysis quantitative: No
						Corrected p-values
COSMIC	No. of genes in the dataset	No.of genes in the background dataset	Percentage of genes	Fold enrichment	P-value (Hypergeometric test)	Bonferroni method	BH method	Q-value (Storey-Tibshirani method)
skin	158	11549	74.1784	1.23515	9.73507e-06	0.000408873	1.94701e-05	4.37004e-05	ATRNL1; COL10A1; CYSLTR1; DNM1; DYNC1H1; HTT; ITSN2; JAG1; LMLN; LRP6; MAP3K15; MYOC; OBSCN; TRIO; UBR5; IGFN1; COL27A1; CPAMD8; GPATCH8; GRIN3B; NFRKB; PPP4R1; PSMA4; SVEP1; SYNE2; ZNF827; COL24A1; ADCK3; EXOC3L1; EXOC4; HNRNPUL1; KIAA1468; OSBP; PLCG1; PTPN1; SHANK2; TGFBR2; TRIP11; USP8; HERC2; LRCH1; COL8A1; ARNT; COL4A1; COL4A2; CWH43; SERPINF1; MED13L; NEO1; POLR3A; SLC25A39; VCL; XIRP1; XI…
prostate	152	9587	71.3615	1.43142	1.16041e-10	4.87373e-09	6.96247e-10	1.56272e-09	ATRNL1; COL10A1; CYSLTR1; DYNC1H1; EGR2; HTT; ITSN2; LMLN; LRP6; MYOC; OBSCN; ROBO1; TANGO6; TRIO; IGFN1; COL27A1; CPAMD8; GPATCH8; GRIN3B; PPP4R1; PRRC2B; SVEP1; SYNE2; ZNF827; COL24A1; ADCK3; EXOC4; HNRNPUL1; OSBP; SHANK2; TRIP11; USP8; HERC2; LRCH1; ARNT; COL4A1; COL4A2; CWH43; FGD3; SERPINF1; KIF24; MED13L; NEO1; POLR3A; RYR2; SLC25A39; VCL; XIRP1; XIRP2; DCTN1; DST; MRPS31; NOTCH2; SORL1; MX…
biliary tract	49	1799	23.0047	2.45941	2.25174e-09	9.45731e-08	9.45731e-09	2.12268e-08	DYNC1H1; ITSN2; JAG1; LRP6; MAP3K15; OBSCN; PSMA4; SYNE2; COL24A1; HNRNPUL1; OSBP; TGFBR2; LRCH1; NEO1; RYR2; XIRP1; XIRP2; NOTCH2; MXRA5; ACTBL2; HYDIN; PCDHB15; PHACTR4; SACS; DNM2; VWDE; DACT1; SPAG17; COL1A1; COL16A1; COL5A1; COL4A6; ACACA; RREB1; FETUB; KNG1; HR; CEP192; COL22A1; SON; DNAJC13; GSN; ITIH3; PCDH17; ADAMTS20; FN1; ALB; APOB; F5;
CancerGeneCensus geneList	11	503	5.16432	1.97601	0.0248875	1	0.0402029	0.0902348	UBR5; TRIP11; ARNT; NOTCH2; BCL11A; TFRC; DNM2; TRRAP; COL1A1; BCOR; TRIM33;
lung	201	15353	94.3662	1.18196	1.47067e-09	6.17683e-08	6.86314e-09	1.54042e-08	ATRNL1; COL10A1; CYSLTR1; DNM1; DYNC1H1; FAM189A1; HTT; ITSN2; JAG1; LMLN; LRP6; MAP3K15; MYOC; OBSCN; ROBO1; TANGO6; TRIO; UBR5; ZSWIM8; IGFN1; COL27A1; CPAMD8; ERN1; GPATCH8; GRIN3B; NFRKB; PPP4R1; PRRC2B; PSMA4; SVEP1; SYNE2; COL24A1; ADCK3; EXOC3L1; EXOC4; HNRNPUL1; KIAA1468; OSBP; PLCG1; SHANK2; TGFBR2; TRIP11; USP8; HERC2; LRCH1; COL8A1; ARNT; COL4A1; COL4A2; CWH43; FAM171A2; FGD3; SERPINF1…
autonomic ganglia	22	736	10.3286	2.6997	2.42518e-05	0.00101857	4.62988e-05	0.000103917	EGR2; IGFN1; SVEP1; KIAA1468; PLCG1; HERC2; COL4A1; SERPINF1; PATL1; MYCBP2; TLN2; EPPK1; COL1A1; COL5A1; COL5A2; COL3A1; MKI67; C1QA; FCGBP; GSN; FN1; APOB;
meninges	13	447	6.10329	2.62748	0.0014953	0.0628024	0.00261677	0.00587329	DYNC1H1; OBSCN; XIRP2; NOTCH2; MXRA5; ITGB4; EPPK1; HSPG2; COL5A1; ACACA; COL22A1; A2ML1; CFH;
kidney	185	13456	86.8545	1.24125	5.00895e-09	2.10376e-07	1.91251e-08	4.2926e-08	ATRNL1; COL10A1; CYSLTR1; DNM1; DYNC1H1; EGR2; FAM189A1; HTT; ITSN2; JAG1; LMLN; LRP6; MAP3K15; MYOC; OBSCN; ROBO1; TANGO6; TRIO; UBR5; IGFN1; COL27A1; CPAMD8; ERN1; GPATCH8; GRIN3B; NFRKB; PPP4R1; PRRC2B; SVEP1; SYNE2; ZNF827; COL24A1; ADCK3; HNRNPUL1; KIAA1468; OSBP; PLCG1; PTPN1; SHANK2; TGFBR2; TRIP11; USP8; HERC2; LRCH1; COL8A1; ARNT; COL4A1; COL4A2; CWH43; FAM171A2; KIF24; MED13L; NEO1; POL…
endometrium	177	12807	83.0986	1.24776	4.48827e-08	1.88507e-06	1.45006e-07	3.25463e-07	ATRNL1; COL10A1; CYSLTR1; DNM1; DYNC1H1; EGR2; FAM189A1; HTT; ITSN2; JAG1; LMLN; LRP6; MAP3K15; MYOC; OBSCN; ROBO1; TANGO6; TRIO; UBR5; ZSWIM8; IGFN1; COL27A1; CPAMD8; ERN1; GPATCH8; NFRKB; PPP4R1; PRRC2B; SVEP1; SYNE2; ZNF827; COL24A1; ADCK3; EXOC3L1; EXOC4; HNRNPUL1; KIAA1468; OSBP; PLCG1; PTPN1; SHANK2; TGFBR2; TRIP11; USP8; LRCH1; COL8A1; ARNT; COL4A1; COL4A2; CWH43; FGD3; SERPINF1; KIF24; ME…
stomach	33	1289	15.493	2.3119	5.55818e-06	0.000233444	1.22865e-05	2.75769e-05	ATRNL1; MAP3K15; OBSCN; TRIO; UBR5; COL27A1; ERN1; NFRKB; SYNE2; COL24A1; TGFBR2; TRIP11; HERC2; CWH43; DST; TNC; MYCBP2; PCDHB2; PCDHGA5; SPEG; HYDIN; MYO1E; TLN2; SPAG17; TRRAP; COL16A1; COL5A1; ACACA; TCTN3; PCDH17; SMG1; APOB; F5;
large intestine	210	17427	98.5915	1.08792	1.44608e-06	6.07355e-05	3.3742e-06	7.57333e-06	ATRNL1; COL10A1; CYSLTR1; DNM1; DYNC1H1; EGR2; FAM189A1; HTT; ITSN2; JAG1; LMLN; LRP6; MAP3K15; MYOC; OBSCN; ROBO1; TANGO6; TRIO; UBR5; ZSWIM8; IGFN1; COL27A1; CPAMD8; ERN1; GPATCH8; GRIN3B; NFRKB; PPP4R1; PRRC2B; PSMA4; SVEP1; SYNE2; ZNF827; COL24A1; ADCK3; EXOC3L1; EXOC4; HNRNPUL1; KIAA1468; OSBP; PLCG1; PTPN1; SHANK2; TGFBR2; TRIP11; USP8; HERC2; LRCH1; COL8A1; ARNT; COL4A1; COL4A2; CWH43; FAM…
parathyroid	4	202	1.87793	1.79205	0.186388	1	0.279583	0.627519	NFRKB; COL4A2; TLN2; COL3A1;
soft tissue	3	186	1.40845	1.46086	0.339769	1	0.49208	1	COL27A1; MKI67; ITIH2;
central nervous system	175	12014	82.1596	1.31509	2.57423e-10	1.08118e-08	1.35147e-09	3.03335e-09	ATRNL1; COL10A1; DYNC1H1; EGR2; FAM189A1; HTT; ITSN2; JAG1; LRP6; MAP3K15; MYOC; OBSCN; ROBO1; TRIO; UBR5; ZSWIM8; IGFN1; COL27A1; CPAMD8; ERN1; GPATCH8; GRIN3B; NFRKB; PPP4R1; PRRC2B; SVEP1; SYNE2; ZNF827; COL24A1; EXOC4; HNRNPUL1; OSBP; PLCG1; PTPN1; SHANK2; TGFBR2; TRIP11; USP8; HERC2; LRCH1; ARNT; COL4A1; COL4A2; CWH43; FGD3; SERPINF1; KIF24; MED13L; NEO1; RYR2; SLC25A39; VCL; XIRP1; XIRP2; G…
eye	6	461	2.8169	1.17691	0.402973	1	0.564162	1	OBSCN; SHANK2; MYO1E; EPPK1; PI4KA; PCLO;
ovary	169	12007	79.3427	1.27074	6.97059e-08	2.92765e-06	2.09118e-07	4.69362e-07	ATRNL1; CYSLTR1; DNM1; DYNC1H1; EGR2; HTT; ITSN2; JAG1; LMLN; LRP6; MAP3K15; MYOC; OBSCN; ROBO1; TANGO6; TRIO; UBR5; ZSWIM8; IGFN1; COL27A1; CPAMD8; ERN1; GPATCH8; GRIN3B; NFRKB; PPP4R1; PRRC2B; PSMA4; SVEP1; SYNE2; COL24A1; EXOC3L1; EXOC4; KIAA1468; OSBP; PLCG1; SHANK2; TGFBR2; TRIP11; USP8; HERC2; LRCH1; COL4A1; COL4A2; CWH43; FAM171A2; FGD3; SERPINF1; MED13L; POLR3A; RYR2; VCL; XIRP1; XIRP2; D…
bone	37	1330	17.3709	2.51214	1.81372e-07	7.61764e-06	4.49528e-07	1.00896e-06	COL10A1; DYNC1H1; EGR2; LRP6; OBSCN; ZSWIM8; COL27A1; SHANK2; TRIP11; HERC2; COL4A1; FGD3; RYR2; VCL; XIRP1; XIRP2; SPEG; HYDIN; SACS; SPAG17; PI4KA; COL4A6; ADIPOQ; MAML3; PCLO; COL5A2; MKI67; RAD21L1; COL2A1; FGA; VWF; SERPINC1; ADAMTS20; C7; APOB; F5; C8B;
240 NB cases mutantgeneList	87	3941	40.8451	1.99316	8.56207e-12	3.59607e-10	1.53171e-10	3.43791e-10	DYNC1H1; EGR2; HTT; LRP6; OBSCN; ROBO1; TRIO; UBR5; ZSWIM8; COL27A1; CPAMD8; ERN1; NFRKB; PRRC2B; SVEP1; SYNE2; PLCG1; SHANK2; TRIP11; USP8; HERC2; LRCH1; ARNT; COL4A1; NEO1; RYR2; XIRP1; XIRP2; GAPDH; DCTN1; DST; NOTCH2; SORL1; MXRA5; TNC; BCL11A; ITGA3; MYCBP2; PCDHGA2; ACTBL2; ITGB4; MAP4; SPEG; HYDIN; SASS6; TLN2; EPPK1; DACT1; SPAG17; TRRAP; PI4KA; COL1A1; AGT; BCOR; HGFAC; NUP155; HSPG2; CO…
haematopoietic and lymphoid tissue	148	8977	69.4836	1.48847	1.14278e-11	4.79967e-10	1.53171e-10	3.43791e-10	ATRNL1; COL10A1; CYSLTR1; DNM1; DYNC1H1; EGR2; HTT; ITSN2; JAG1; LMLN; LRP6; MAP3K15; MYOC; OBSCN; ROBO1; TRIO; UBR5; IGFN1; COL27A1; CPAMD8; ERN1; GRIN3B; PPP4R1; PRRC2B; SVEP1; SYNE2; COL24A1; ADCK3; EXOC3L1; EXOC4; HNRNPUL1; KIAA1468; OSBP; PLCG1; SHANK2; TGFBR2; TRIP11; USP8; HERC2; LRCH1; ARNT; COL4A1; COL4A2; CWH43; FGD3; KIF24; MED13L; RYR2; VCL; XIRP1; XIRP2; DCTN1; DST; NOTCH2; PATL1; SO…
breast	190	14924	89.2019	1.1494	8.3915e-06	0.000352443	1.76222e-05	3.95527e-05	ATRNL1; COL10A1; CYSLTR1; DNM1; DYNC1H1; FAM189A1; HTT; ITSN2; JAG1; LMLN; LRP6; MAP3K15; MYOC; OBSCN; ROBO1; TANGO6; TRIO; UBR5; ZSWIM8; IGFN1; COL27A1; CPAMD8; ERN1; GPATCH8; GRIN3B; NFRKB; PPP4R1; PRRC2B; SVEP1; SYNE2; ZNF827; COL24A1; ADCK3; EXOC3L1; EXOC4; HNRNPUL1; KIAA1468; OSBP; PLCG1; SHANK2; TGFBR2; TRIP11; USP8; HERC2; LRCH1; COL8A1; ARNT; COL4A1; COL4A2; CWH43; FAM171A2; FGD3; SERPINF…
upper aerodigestive tract	127	6364	59.6244	1.80172	1.40509e-15	5.90136e-14	5.90136e-14	1.32455e-13	ATRNL1; DNM1; DYNC1H1; HTT; ITSN2; JAG1; OBSCN; ROBO1; TRIO; UBR5; IGFN1; COL27A1; CPAMD8; ERN1; GPATCH8; GRIN3B; PPP4R1; PRRC2B; SYNE2; COL24A1; ADCK3; EXOC3L1; EXOC4; KIAA1468; OSBP; PLCG1; PTPN1; SHANK2; TRIP11; USP8; HERC2; LRCH1; COL8A1; COL4A1; COL4A2; FGD3; SERPINF1; MED13L; RYR2; SLC25A39; XIRP1; XIRP2; GAPDH; DST; NOTCH2; PATL1; SORL1; MXRA5; TNC; BEND3; MYCBP2; PCDHB2; PCDHGA2; PCDHGA5;…
cervix	60	2590	28.169	2.09171	1.10538e-08	4.64258e-07	3.86882e-08	8.6835e-08	DYNC1H1; HTT; ITSN2; JAG1; MAP3K15; OBSCN; ROBO1; UBR5; ZSWIM8; IGFN1; CPAMD8; PPP4R1; PRRC2B; SVEP1; ZNF827; COL24A1; ADCK3; PLCG1; SHANK2; LRCH1; CWH43; NEO1; RYR2; XIRP2; GAPDH; DCTN1; DST; NOTCH2; SORL1; MXRA5; BEND3; MYCBP2; ITGB4; GON4L; HYDIN; EPPK1; LCAT; SPAG17; GHDC; COL19A1; BCOR; COL16A1; HGFAC; HSPG2; COMP; COL5A1; ACACA; PCLO; COL3A1; MKI67; CEP192; FGA; SON; F13B; SPINK5; PCDH17; C…
thyroid	145	8760	68.0751	1.49442	2.18816e-11	9.19029e-10	1.53171e-10	3.43791e-10	ATRNL1; DNM1; DYNC1H1; FAM189A1; HTT; ITSN2; LRP6; MAP3K15; OBSCN; ROBO1; TRIO; UBR5; ZSWIM8; IGFN1; COL27A1; CPAMD8; ERN1; GRIN3B; NFRKB; PRRC2B; SVEP1; SYNE2; ZNF827; COL24A1; ADCK3; EXOC3L1; EXOC4; HNRNPUL1; PLCG1; PTPN1; SHANK2; TRIP11; USP8; HERC2; ARNT; COL4A1; COL4A2; CWH43; FGD3; SERPINF1; KIF24; NEO1; POLR3A; RYR2; SLC25A39; VCL; XIRP2; GAPDH; DCTN1; DST; NOTCH2; PATL1; SORL1; MXRA5; TNC…
liver	188	14176	88.2629	1.19731	1.30553e-07	5.48324e-06	3.65549e-07	8.20469e-07	ATRNL1; COL10A1; DNM1; DYNC1H1; EGR2; FAM189A1; HTT; ITSN2; JAG1; LMLN; LRP6; MAP3K15; MYOC; OBSCN; ROBO1; TRIO; UBR5; ZSWIM8; IGFN1; COL27A1; CPAMD8; GPATCH8; GRIN3B; NFRKB; PPP4R1; PRRC2B; PSMA4; SVEP1; SYNE2; ZNF827; COL24A1; ADCK3; EXOC3L1; EXOC4; HNRNPUL1; KIAA1468; OSBP; PLCG1; PTPN1; SHANK2; TRIP11; USP8; HERC2; LRCH1; COL8A1; ARNT; COL4A1; COL4A2; CWH43; FAM171A2; FGD3; SERPINF1; KIF24; M…
pancreas	180	12286	84.507	1.32271	1.62788e-11	6.83711e-10	1.53171e-10	3.43791e-10	ATRNL1; COL10A1; CYSLTR1; DNM1; DYNC1H1; EGR2; FAM189A1; HTT; ITSN2; JAG1; LMLN; LRP6; MAP3K15; OBSCN; ROBO1; TRIO; UBR5; IGFN1; COL27A1; CPAMD8; ERN1; GPATCH8; GRIN3B; NFRKB; PPP4R1; PRRC2B; SVEP1; SYNE2; ZNF827; COL24A1; ADCK3; EXOC3L1; EXOC4; HNRNPUL1; OSBP; PLCG1; PTPN1; SHANK2; TGFBR2; TRIP11; USP8; HERC2; COL8A1; ARNT; COL4A1; COL4A2; FGD3; MED13L; NEO1; POLR3A; RYR2; SLC25A39; VCL; XIRP1; …
neuroblastoma	22	744	10.3286	2.67067	2.8559e-05	0.00119948	5.21513e-05	0.000117053	EGR2; IGFN1; SVEP1; KIAA1468; PLCG1; HERC2; COL4A1; SERPINF1; PATL1; MYCBP2; TLN2; EPPK1; COL1A1; COL5A1; COL5A2; COL3A1; MKI67; C1QA; FCGBP; GSN; FN1; APOB;
oesophagus	109	5660	51.1737	1.73872	1.93047e-11	8.10799e-10	1.53171e-10	3.43791e-10	ATRNL1; DYNC1H1; HTT; ITSN2; JAG1; LRP6; MAP3K15; MYOC; OBSCN; ROBO1; TRIO; UBR5; IGFN1; COL27A1; CPAMD8; GPATCH8; PPP4R1; SYNE2; ZNF827; COL24A1; EXOC4; KIAA1468; PLCG1; TGFBR2; TRIP11; HERC2; ARNT; FGD3; MED13L; NEO1; RYR2; XIRP1; XIRP2; DCTN1; DST; MRPS31; NOTCH2; SORL1; MXRA5; BCL11A; BEND3; MYCBP2; PCDHGA2; ACTBL2; PCYOX1L; GON4L; MAP4; SPEG; HYDIN; PCDHB15; SACS; TLN2; DNM2; USO1; VWDE; ZC3…
urinary tract	178	13085	83.5681	1.22815	1.81952e-07	7.64198e-06	4.49528e-07	1.00896e-06	ATRNL1; DNM1; DYNC1H1; EGR2; HTT; ITSN2; JAG1; LMLN; LRP6; MYOC; OBSCN; ROBO1; TANGO6; TRIO; UBR5; ZSWIM8; IGFN1; COL27A1; CPAMD8; ERN1; GPATCH8; GRIN3B; NFRKB; PPP4R1; PRRC2B; SVEP1; SYNE2; ZNF827; COL24A1; ADCK3; EXOC3L1; EXOC4; HNRNPUL1; KIAA1468; OSBP; PLCG1; SHANK2; TRIP11; USP8; HERC2; LRCH1; COL8A1; ARNT; COL4A1; COL4A2; CWH43; FGD3; KIF24; MED13L; NEO1; POLR3A; RYR2; SLC25A39; XIRP1; XIRP…
small intestine	4	196	1.87793	1.84691	0.173227	1	0.269464	0.604808	XIRP2; DCTN1; PAN3; APOB;
salivary gland	12	555	5.6338	1.95354	0.0211999	0.890394	0.0356158	0.079939	OBSCN; TANGO6; GPATCH8; ZNF827; NOTCH2; MYCBP2; SACS; TRRAP; PI4KA; HSPG2; ACTB; F5;
