# Supplementary material for: Comparison of the Transcriptomes and Proteomes of Serum Exosomes from Marek’s Disease Virus-Vaccinated and Protected and Lymphoma-Bearing Chickens
Source: Genes (Basel). 2019 Feb 5;10(2):116. doi: 10.3390/genes10020116 (PMC6410298; doi:10.3390/genes10020116)
Supplement: Supplementary file 1 [file genes-10-00116-s001.zip › Supplementary Data/Supplementary file 2-RB-1B mapping.xlsx]

## Sheet: BL3850_exp
Name	Type	Minimum	Maximum	Length	# Intervals	Direction	Raw Read Count	Raw Transcript Count	RPKM	TPM
MDV032 gene	Expression Level	44164	50447	6284	1	reverse	3244.3	12.6	15685.4	45943.9
MDV042 gene	Expression Level	66243	69875	3633	1	reverse	3005	20.2	25129.6	73606.7
MDV031 gene	Expression Level	44164	49439	5276	1	reverse	2002.8	9.3	11533.1	33781.5
MDV046 gene	Expression Level	73636	76574	2939	1	reverse	1528	12.7	15795.4	46266
MDV050 gene	Expression Level	78438	91826	13389	1	reverse	1236	2.3	2804.6	8215
MDV045 gene	Expression Level	76573	78399	1827	1	forward	1204.3	16.1	20026.9	58660.6
MDV047 gene	Expression Level	77070	78399	1330	1	forward	1201.3	22.1	27442.1	80380.4
MDV027 gene	Expression Level	38360	44128	5769	1	forward	1198.7	5.1	6312.5	18490
MDV049 gene	Expression Level	78438	88471	10034	1	reverse	1178	2.9	3566.8	10447.4
MDV005 gene	Expression Level	4344	6753	2410	1	reverse	1167.3	11.8	14715.8	43103.9
MDV094 gene	Expression Level	159865	164095	4231	1	forward	943.9	5.5	6777.9	19853.1
MDV084 gene	Expression Level	143796	150769	6974	1	reverse	894	3.1	3894.6	11407.6
MDV052 gene	Expression Level	93831	97426	3596	1	forward	835.8	5.7	7061.6	20684.2
MDV066 gene	Expression Level	114515	120441	5927	1	forward	785.3	3.2	4025.6	11791.2
MDV041 gene	Expression Level	61025	66108	5084	1	reverse	735	3.5	4392.3	12865.3
MDV040 gene	Expression Level	61025	63652	2628	1	reverse	712	6.6	8231.2	24109.8
MDV018 gene	Expression Level	25313	28242	2930	1	forward	676.5	5.6	7014.7	20546.5
MDV017 gene	Expression Level	21642	25245	3604	1	reverse	645.5	4.4	5441.5	15938.6
MDV100 gene	Expression Level	167675	174648	6974	1	forward	563	2	2452.6	7184
MDV029 gene	Expression Level	39443	42741	3299	1	reverse	544.7	4	5016	14692.2
MDV020 gene	Expression Level	28211	30578	2368	1	reverse	417	4.3	5350.1	15670.9
MDV091 gene	Expression Level	155686	157824	2139	1	reverse	327.5	3.7	4651.6	13625.1
MDV048 gene	Expression Level	77987	78399	413	1	forward	311.3	18.4	22902.4	67083.2
MDV044 gene	Expression Level	73636	74632	997	1	reverse	307	7.5	9355.1	27402
MDV012 gene	Expression Level	17431	21714	4284	1	forward	275.9	1.6	1956.7	5731.5
MDV073 gene	Expression Level	126421	127787	1367	1	reverse	268	4.8	5956.2	17446.4
MDV053 gene	Expression Level	96352	97426	1075	1	forward	249.8	5.7	7060.7	20681.4
MDV036 gene	Expression Level	52479	56177	3699	1	reverse	239.5	1.6	1967.1	5761.8
MDV034 gene	Expression Level	52479	54936	2458	1	reverse	236	2.3	2917	8544.1
MDV054 gene	Expression Level	97379	98756	1378	1	reverse	210.3	3.7	4637.3	13583
MDV051 gene	Expression Level	92197	93653	1457	1	forward	174	2.9	3628.2	10627.4
vTR gene	Expression Level	1676	2117	442	1	forward	173	9.6	11891.3	34830.7
MDV063 gene	Expression Level	112366	113728	1363	1	forward	169.3	3	3774.4	11055.7
MDV035 gene	Expression Level	56132	60996	4865	1	forward	152.9	0.8	954.9	2797.1
MDV072 gene	Expression Level	121999	126241	4243	1	reverse	152.5	0.9	1092	3198.4
MDV037 gene	Expression Level	57141	60996	3856	1	forward	145.4	0.9	1145.7	3356
MDV055 gene	Expression Level	99413	102006	2594	1	forward	140	1.3	1639.7	4802.8
MDV038 gene	Expression Level	58933	60996	2064	1	forward	138.4	1.6	2037.4	5967.8
MDV039 gene	Expression Level	59887	60996	1110	1	forward	125.8	2.8	3441.8	10081.5
MDV060 gene	Expression Level	105201	109574	4374	1	reverse	119	0.7	826.6	2421.1
MDV008 gene	Expression Level	13833	16892	3060	1	forward	113	0.9	1121.9	3286.2
MDV010 gene	Expression Level	14535	16892	2358	1	forward	110	1.1	1417.3	4151.3
MDV056 gene	Expression Level	100682	102006	1325	1	forward	100	1.8	2292.9	6716.2
MDV064 gene	Expression Level	111142	112386	1245	1	reverse	85.3	1.7	2082.4	6099.4
MDV092 gene	Expression Level	157936	159810	1875	1	forward	74.5	1	1207.1	3535.8
MDV059 gene	Expression Level	105201	107006	1806	1	reverse	65	0.9	1093.5	3202.8
MDV058 gene	Expression Level	104532	105180	649	1	forward	64	2.4	2996	8775.5
MDV067 gene	Expression Level	117718	120441	2724	1	forward	55.3	0.5	617.1	1807.7
MDV071 gene	Expression Level	121999	122897	899	1	reverse	54.5	1.5	1841.8	5394.8
MDV069 gene	Expression Level	120472	121289	818	1	reverse	42.5	1.3	1578.5	4623.5
MDV043 gene	Expression Level	70144	73827	3684	1	forward	41	0.3	338.1	990.4
MDV068 gene	Expression Level	118929	120441	1513	1	forward	38.3	0.6	769.7	2254.6
MDV028 gene	Expression Level	39443	40525	1083	1	reverse	35.7	0.8	1000.6	2930.7
MDV062 gene	Expression Level	111142	111953	812	1	reverse	32.3	1	1209.8	3543.5
RLORF4 gene	Expression Level	3718	4179	462	1	reverse	28.3	1.5	1863.2	5457.5
MDV003 gene	Expression Level	2853	3555	703	1	reverse	28.3	1	1224.5	3586.6
MDV097 gene	Expression Level	164412	165001	590	1	reverse	23.3	1	1197.2	3506.8
MDV019 gene	Expression Level	27318	28242	925	1	forward	22.5	0.6	739	2164.6
MDV057 gene	Expression Level	102164	103827	1664	1	forward	22	0.3	401.7	1176.5
MDV076 gene	Expression Level	134867	137276	2410	1	forward	19	0.2	239.5	701.6
MDV095 gene	Expression Level	161183	164095	2913	1	forward	13.9	0.1	145.1	425.1
MDV033 gene	Expression Level	50708	52446	1739	1	forward	11.5	0.2	200.9	588.5
MDV096 gene	Expression Level	162389	164095	1707	1	forward	9.9	0.1	176.5	517
MDV022 gene	Expression Level	33216	34558	1343	1	forward	8	0.1	181	530.1
MDV070 gene	Expression Level	121457	122039	583	1	forward	7.5	0.3	390.8	1144.8
MDV087 gene	Expression Level	153443	155683	2241	1	forward	5.2	0.1	70	205.2
MDV061 gene	Expression Level	109725	111096	1372	1	reverse	5	0.1	110.7	324.3
MDV024 gene	Expression Level	34544	36348	1805	1	reverse	3.9	0.1	65.9	193.1
MDV088 gene	Expression Level	154149	155683	1535	1	forward	3.2	0.1	62.7	183.6
vTR gene	Expression Level	139502	139944	443	1	reverse	3	0.2	205.7	602.6
MDV078 gene	Expression Level	138065	138767	703	1	forward	3	0.1	129.6	379.8
MDV013 gene	Expression Level	19172	21714	2543	1	forward	2.9	0	34.8	102.1
MDV089 gene	Expression Level	154978	155683	706	1	forward	2.7	0.1	114.8	336.1
MDV090 gene	Expression Level	155686	156785	1100	1	reverse	1.5	0	41.4	121.3
MDV014 gene	Expression Level	19641	21714	2074	1	forward	1.4	0	20.8	60.8
MDV023 gene	Expression Level	34544	34798	255	1	reverse	1.3	0.1	148.9	436.2
MDV015 gene	Expression Level	20652	21714	1063	1	forward	0.8	0	21.4	62.8
MDV093 gene	Expression Level	159254	159810	557	1	forward	0.5	0	27.3	79.9
MDV016 gene	Expression Level	21642	22615	974	1	reverse	0.5	0	15.6	45.7
MDV030 gene	Expression Level	44164	45132	969	1	reverse	0.3	0	10.5	30.6
RLORF4 gene	Expression Level	137441	137902	462	1	forward	0	0	0	0
MDV072.5 gene	Expression Level	126421	126823	403	1	reverse	0	0	0	0
MDV065 gene	Expression Level	113760	114513	754	1	reverse	0	0	0	0
MDV015.5 gene	Expression Level	21315	21714	400	1	forward	0	0	0	0
repeat region	repeat_region	177407	177786	380	1	forward
repeat region	repeat_region	176911	177342	432	1	forward
'a' sequence repeat region	repeat_region	176825	177874	1050	1	forward
MDV100 regulatory	regulatory	174643	174648	6	1	forward
MDV100 CDS	CDS	167675	174640	6966	1	forward
MDV100 gene	gene	167675	174648	6974	1	forward
TRS; inverted repeat flanking US repeat region	repeat_region	164646	177874	13229	1	forward
MDV097 CDS	CDS	164552	165001	450	1	reverse
MDV097 regulatory	regulatory	164412	164417	6	1	reverse
MDV097 gene	gene	164412	165001	590	1	reverse
MDV094, MDV095, MDV096 regulatory	regulatory	164090	164095	6	1	forward
MDV096 regulatory	regulatory	163941	163946	6	1	forward
MDV096 CDS	CDS	162389	163882	1494	1	forward
MDV096 gene	gene	162389	164095	1707	1	forward
MDV095 CDS	CDS	161183	162250	1068	1	forward
MDV095 gene	gene	161183	164095	2913	1	forward
MDV094 CDS	CDS	159919	161076	1158	1	forward
MDV094 gene	gene	159865	164095	4231	1	forward
MDV092, MDV093 regulatory	regulatory	159805	159810	6	1	forward
MDV093 CDS	CDS	159254	159697	444	1	forward
MDV093 gene	gene	159254	159810	557	1	forward
MDV092 CDS	CDS	157936	159144	1209	1	forward
MDV092 gene	gene	157936	159810	1875	1	forward
MDV091 CDS	CDS	157012	157824	813	1	reverse
MDV090 CDS	CDS	155730	156785	1056	1	reverse
MDV090, MDV091 regulatory	regulatory	155686	155691	6	1	reverse
MDV091 gene	gene	155686	157824	2139	1	reverse
MDV090 gene	gene	155686	156785	1100	1	reverse
MDV087, MDV088, MDV089 regulatory	regulatory	155678	155683	6	1	forward
MDV089 CDS	CDS	154978	155619	642	1	forward
MDV089 gene	gene	154978	155683	706	1	forward
MDV088 CDS	CDS	154149	154688	540	1	forward
MDV088 gene	gene	154149	155683	1535	1	forward
US	misc_feature	153799	164645	10847	1	forward
MDV087 CDS	CDS	153443	153982	540	1	forward
MDV087 gene	gene	153443	155683	2241	1	forward
MDV084 CDS	CDS	143804	150769	6966	1	reverse
MDV084 regulatory	regulatory	143796	143801	6	1	reverse
MDV084 gene	gene	143796	150769	6974	1	reverse
repeat region	repeat_region	141102	141533	432	1	forward
repeat region	repeat_region	140658	141037	380	1	forward
IRS; inverted repeat flanking US repeat region	repeat_region	140570	153798	13229	1	forward
'a' sequence repeat region	repeat_region	140570	141619	1050	1	forward
repeat region	repeat_region	140358	140397	40	1	forward
vTR RNA	misc_RNA	139502	139944	443	1	reverse
vTR gene	gene	139502	139944	443	1	reverse
misc	misc_feature	139444	140103	660	1	reverse
misc	misc_feature	139142	139738	597	1	forward
MDV078 regulatory	regulatory	138762	138767	6	1	forward
MDV078 CDS	CDS	138065	138742	405	3	forward
MDV078 gene	gene	138065	138767	703	1	forward
RLORF4 regulatory	regulatory	137897	137902	6	1	forward
RLORF4 CDS	CDS	137441	137869	429	1	forward
RLORF4 gene	gene	137441	137902	462	1	forward
MDV076 regulatory	regulatory	137271	137276	6	1	forward
misc	misc_feature	135332	135742	411	1	reverse
MDV076 CDS	CDS	134867	135886	1020	1	forward
MDV076 gene	gene	134867	137276	2410	1	forward
misc	misc_feature	129799	131115	282	2	forward
misc	misc_feature	128473	131115	258	2	forward
ori palindrome stem loop	stem_loop	128262	128324	63	1	forward
misc	misc_feature	128228	128575	348	1	forward
repeat region	repeat_region	127592	141619	14028	1	forward
MDV073 CDS	CDS	126915	127787	873	1	reverse
MDV072.5 CDS	CDS	126443	126823	381	1	reverse
MDV072.5, MDV073 regulatory	regulatory	126421	126426	6	1	reverse
MDV073 gene	gene	126421	127787	1367	1	reverse
MDV072.5 gene	gene	126421	126823	403	1	reverse
MDV072 CDS	CDS	123530	126241	2712	1	reverse
repeat region	repeat_region	123059	123814	756	1	forward
MDV071 CDS	CDS	122313	122897	585	1	reverse
MDV070 regulatory	regulatory	122034	122039	6	1	forward
MDV071, MDV072 regulatory	regulatory	121999	122004	6	1	reverse
MDV072 gene	gene	121999	126241	4243	1	reverse
MDV071 gene	gene	121999	122897	899	1	reverse
MDV070 regulatory	regulatory	121957	121962	6	1	forward
MDV070 regulatory	regulatory	121953	121958	6	1	forward
MDV070 CDS	CDS	121457	121957	501	1	forward
MDV070 gene	gene	121457	122039	583	1	forward
MDV069 CDS	CDS	120480	121289	810	1	reverse
MDV069 regulatory	regulatory	120472	120477	6	1	reverse
MDV069 gene	gene	120472	121289	818	1	reverse
MDV066, MDV067, MDV068 regulatory	regulatory	120436	120441	6	1	forward
MDV066, MDV067, MDV068 regulatory	regulatory	120432	120437	6	1	forward
MDV066, MDV067, MDV068 regulatory	regulatory	120422	120427	6	1	forward
MDV068 CDS	CDS	118929	120350	1422	1	forward
MDV068 gene	gene	118929	120441	1513	1	forward
MDV067 CDS	CDS	117718	118782	1065	1	forward
MDV067 gene	gene	117718	120441	2724	1	forward
MDV066 CDS	CDS	114515	117739	3225	1	forward
MDV066 gene	gene	114515	120441	5927	1	forward
MDV065 CDS	CDS	113764	114513	750	1	reverse
MDV065 regulatory	regulatory	113760	113765	6	1	reverse
MDV065 gene	gene	113760	114513	754	1	reverse
MDV063 regulatory	regulatory	113723	113728	6	1	forward
MDV063 CDS	CDS	112366	113676	1311	1	forward
MDV063 gene	gene	112366	113728	1363	1	forward
MDV064 CDS	CDS	112099	112386	288	1	reverse
MDV062 CDS	CDS	111204	111953	750	1	reverse
MDV062, MDV064 regulatory	regulatory	111142	111147	6	1	reverse
MDV064 gene	gene	111142	112386	1245	1	reverse
MDV062 gene	gene	111142	111953	812	1	reverse
MDV061 CDS	CDS	109813	111096	1284	1	reverse
MDV061 regulatory	regulatory	109725	109730	6	1	reverse
MDV061 gene	gene	109725	111096	1372	1	reverse
MDV060 CDS	CDS	107148	109574	2427	1	reverse
MDV059 CDS	CDS	105300	107006	1707	1	reverse
MDV059, MDV060 regulatory	regulatory	105209	105214	6	1	reverse
MDV059, MDV060 regulatory	regulatory	105201	105206	6	1	reverse
MDV060 gene	gene	105201	109574	4374	1	reverse
MDV059 gene	gene	105201	107006	1806	1	reverse
MDV058 regulatory	regulatory	105175	105180	6	1	forward
MDV058 regulatory	regulatory	105163	105168	6	1	forward
MDV058 CDS	CDS	104532	105167	636	1	forward
MDV058 gene	gene	104532	105180	649	1	forward
MDV057 regulatory	regulatory	103822	103827	6	1	forward
MDV057 regulatory	regulatory	103695	103700	6	1	forward
MDV057 CDS	CDS	102164	103669	1506	1	forward
MDV057 gene	gene	102164	103827	1664	1	forward
MDV055, MDV056 regulatory	regulatory	102001	102006	6	1	forward
MDV056 CDS	CDS	100682	101944	1263	1	forward
MDV056 gene	gene	100682	102006	1325	1	forward
MDV055 CDS	CDS	99413	100522	1110	1	forward
MDV055 gene	gene	99413	102006	2594	1	forward
MDV054 CDS	CDS	97431	98756	1326	1	reverse
MDV052, MDV053 regulatory	regulatory	97421	97426	6	1	forward
MDV054 regulatory	regulatory	97379	97384	6	1	reverse
MDV054 gene	gene	97379	98756	1378	1	reverse
MDV053 CDS	CDS	96352	97383	1032	1	forward
MDV053 gene	gene	96352	97426	1075	1	forward
MDV052 CDS	CDS	93831	96299	2469	1	forward
MDV052 gene	gene	93831	97426	3596	1	forward
MDV051 regulatory	regulatory	93648	93653	6	1	forward
MDV051 CDS	CDS	92197	93609	1413	1	forward
MDV051 gene	gene	92197	93653	1457	1	forward
MDV050 CDS	CDS	88686	91826	3141	1	reverse
MDV049 CDS	CDS	78443	88471	10029	1	reverse
MDV049, MDV050 regulatory	regulatory	78438	78443	6	1	reverse
MDV050 gene	gene	78438	91826	13389	1	reverse
MDV049 gene	gene	78438	88471	10034	1	reverse
MDV045, MDV047, MDV048 regulatory	regulatory	78394	78399	6	1	forward
MDV045, MDV047, MDV048 regulatory	regulatory	78381	78386	6	1	forward
MDV048 CDS	CDS	77987	78382	396	1	forward
MDV048 gene	gene	77987	78399	413	1	forward
MDV047 CDS	CDS	77070	77903	834	1	forward
MDV047 gene	gene	77070	78399	1330	1	forward
MDV045 CDS	CDS	76573	76977	405	1	forward
MDV045 gene	gene	76573	78399	1827	1	forward
MDV046 CDS	CDS	74649	76574	1926	1	reverse
MDV043 regulatory	regulatory	73822	73827	6	1	forward
MDV044 CDS	CDS	73730	74632	903	1	reverse
MDV044, MDV046 regulatory	regulatory	73636	73641	6	1	reverse
MDV046 gene	gene	73636	76574	2939	1	reverse
MDV044 gene	gene	73636	74632	997	1	reverse
MDV043 CDS	CDS	70144	73806	3663	1	forward
MDV043 gene	gene	70144	73827	3684	1	forward
MDV042 CDS	CDS	66300	69875	3576	1	reverse
MDV042 regulatory	regulatory	66243	66248	6	1	reverse
MDV042 gene	gene	66243	69875	3633	1	reverse
MDV041 CDS	CDS	63727	66108	2382	1	reverse
MDV040 CDS	CDS	61055	63652	2598	1	reverse
MDV040, MDV041 regulatory	regulatory	61025	61030	6	1	reverse
MDV041 gene	gene	61025	66108	5084	1	reverse
MDV040 gene	gene	61025	63652	2628	1	reverse
MDV035, MDV037, MDV038, MDV039 regulatory	regulatory	60991	60996	6	1	reverse
MDV039 CDS	CDS	59887	60924	1038	1	forward
MDV039 gene	gene	59887	60996	1110	1	forward
MDV038 CDS	CDS	58933	60924	1992	1	forward
MDV038 gene	gene	58933	60996	2064	1	forward
MDV037 CDS	CDS	57141	58892	1752	1	forward
MDV037 gene	gene	57141	60996	3856	1	forward
MDV035 CDS	CDS	56132	57046	915	1	forward
MDV035 gene	gene	56132	60996	4865	1	forward
MDV036 CDS	CDS	55119	56177	1059	1	reverse
MDV034 CDS	CDS	52495	54936	2442	1	reverse
MDV034, MDV036 regulatory	regulatory	52483	52488	6	1	reverse
MDV034, MDV036 regulatory	regulatory	52479	52484	6	1	reverse
MDV036 gene	gene	52479	56177	3699	1	reverse
MDV034 gene	gene	52479	54936	2458	1	reverse
MDV033 regulatory	regulatory	52441	52446	6	1	forward
MDV033 CDS	CDS	50708	52348	1641	1	forward
MDV033 gene	gene	50708	52446	1739	1	forward
MDV032 CDS	CDS	49743	50447	705	1	reverse
MDV031 CDS	CDS	45258	49439	4182	1	reverse
MDV030 CDS	CDS	44173	45132	960	1	reverse
MDV030 regulatory	regulatory	44172	44177	6	1	reverse
MDV030, MDV031, MDV032 regulatory	regulatory	44168	44173	6	1	reverse
MDV030, MDV031, MDV032 regulatory	regulatory	44164	44169	6	1	reverse
MDV032 gene	gene	44164	50447	6284	1	reverse
MDV031 gene	gene	44164	49439	5276	1	reverse
MDV030 gene	gene	44164	45132	969	1	reverse
MDV027 regulatory	regulatory	44123	44128	6	1	forward
MDV029 CDS	CDS	40552	42741	2190	1	reverse
MDV028 CDS	CDS	39443	40525	1083	1	reverse
MDV029 gene	gene	39443	42741	3299	1	reverse
MDV028 gene	gene	39443	40525	1083	1	reverse
MDV027 CDS	CDS	38360	44054	2214	2	forward
MDV027 gene	gene	38360	44128	5769	1	forward
MDV026 CDS	CDS	37598	38329	732	1	reverse
MDV025 CDS	CDS	36339	37880	1542	1	reverse
MDV024 CDS	CDS	34774	36348	1575	1	reverse
MDV022 regulatory	regulatory	34553	34558	6	1	forward
MDV023, MDV024, MDV025, MDV026 regulatory	regulatory	34550	34555	6	1	reverse
MDV023 CDS	CDS	34544	34798	255	1	reverse
MDV026 gene	gene	34544	38329	3786	1	reverse
MDV025 gene	gene	34544	37880	3337	1	reverse
MDV024 gene	gene	34544	36348	1805	1	reverse
MDV023 gene	gene	34544	34798	255	1	reverse
MDV022 regulatory	regulatory	34512	34517	6	1	forward
MDV022 CDS	CDS	33216	34490	1275	1	forward
MDV022 gene	gene	33216	34558	1343	1	forward
MDV021 CDS	CDS	30592	33117	2526	1	reverse
MDV020, MDV021 regulatory	regulatory	28272	28277	6	1	reverse
MDV020 CDS	CDS	28269	30578	2310	1	reverse
MDV018, MDV019 regulatory	regulatory	28237	28242	6	1	forward
MDV020, MDV021 regulatory	regulatory	28211	28216	6	1	reverse
MDV021 gene	gene	28211	33117	4907	1	reverse
MDV020 gene	gene	28211	30578	2368	1	reverse
MDV019 CDS	CDS	27318	28235	918	1	forward
MDV019 gene	gene	27318	28242	925	1	forward
MDV018 CDS	CDS	25313	27481	2169	1	forward
MDV018 gene	gene	25313	28242	2930	1	forward
MDV017 CDS	CDS	22669	25245	2577	1	reverse
MDV016 CDS	CDS	21809	22615	807	1	reverse
MDV016 regulatory	regulatory	21748	21753	6	1	reverse
regulatory	regulatory	21709	21714	6	1	forward
MDV016, MDV017 regulatory	regulatory	21673	21678	6	1	reverse
MDV016, MDV017 regulatory	regulatory	21642	21647	6	1	reverse
MDV017 gene	gene	21642	25245	3604	1	reverse
MDV016 gene	gene	21642	22615	974	1	reverse
regulatory	regulatory	21603	21608	6	1	forward
MDV015.5 CDS	CDS	21315	21491	177	1	forward
MDV015.5 gene	gene	21315	21714	400	1	forward
MDV015 CDS	CDS	20652	21293	642	1	forward
MDV015 gene	gene	20652	21714	1063	1	forward
MDV014 CDS	CDS	19641	20582	942	1	forward
MDV014 gene	gene	19641	21714	2074	1	forward
MDV013 CDS	CDS	19172	19759	588	1	forward
MDV013 gene	gene	19172	21714	2543	1	forward
MDV012 CDS	CDS	17431	18982	1470	2	forward
MDV012 gene	gene	17431	21714	4284	1	forward
MDV008, MDV010 regulatory	regulatory	16887	16892	6	1	forward
MDV010 CDS	CDS	14535	16875	2271	2	forward
MDV010 gene	gene	14535	16892	2358	1	forward
UL	misc_feature	14034	127591	113558	1	forward
MDV008 CDS	CDS	13833	14300	468	1	forward
MDV008 gene	gene	13833	16892	3060	1	forward
misc	misc_feature	13337	14338	1002	1	reverse
ori palindrome stem loop	stem_loop	13296	13358	63	1	forward
misc	misc_feature	13045	13392	348	1	reverse
misc	misc_feature	10505	13147	258	2	reverse
misc	misc_feature	10505	11821	282	2	reverse
misc	misc_feature	5878	6288	411	1	forward
MDV005 CDS	CDS	5734	6753	1020	1	reverse
MDV005 regulatory	regulatory	4344	4349	6	1	reverse
MDV005 gene	gene	4344	6753	2410	1	reverse
RLORF4 CDS	CDS	3751	4179	429	1	reverse
RLORF4 regulatory	regulatory	3718	3723	6	1	reverse
RLORF4 gene	gene	3718	4179	462	1	reverse
MDV003 CDS	CDS	2878	3555	405	3	reverse
MDV003 regulatory	regulatory	2853	2858	6	1	reverse
MDV003 gene	gene	2853	3555	703	1	reverse
misc	misc_feature	1882	2478	597	1	reverse
vTR RNA	misc_RNA	1676	2117	442	1	forward
vTR gene	gene	1676	2117	442	1	forward
misc	misc_feature	1517	2176	660	1	forward
repeat region	repeat_region	1223	1259	37	1	forward
repeat region	repeat_region	583	962	380	1	forward
repeat region	repeat_region	87	518	432	1	forward
very virulent strain source Gallid alphaherpesvirus 2	source	1	177874	177874	1	forward
repeat region	repeat_region	1	14033	14033	1	forward
'a' sequence repeat region	repeat_region	1	1050	1050	1	forward

## Sheet: BL3815_exp
Name	Type	Minimum	Maximum	Length	# Intervals	Direction	Raw Read Count	Raw Transcript Count	RPKM	TPM
MDV042 gene	Expression Level	66243	69875	3633	1	reverse	1595	10.4	45528.5	111573
MDV027 gene	Expression Level	38360	44128	5769	1	forward	717.3	2.9	12894.6	31599.7
MDV021 gene	Expression Level	28211	33117	4907	1	reverse	505.5	2.4	10683	26179.9
MDV043 gene	Expression Level	70144	73827	3684	1	forward	491	3.2	13821.3	33870.7
MDV033 gene	Expression Level	50708	52446	1739	1	forward	422	5.7	25165.2	61670.2
MDV046 gene	Expression Level	73636	76574	2939	1	reverse	365	2.9	12879	31561.3
MDV032 gene	Expression Level	44164	50447	6284	1	reverse	311.8	1.2	5146.1	12611
MDV047 gene	Expression Level	77070	78399	1330	1	forward	306.6	5.5	23903.5	58578.1
MDV045 gene	Expression Level	76573	78399	1827	1	forward	306.6	4	17401	42643.1
MDV010 gene	Expression Level	14535	16892	2358	1	forward	279.8	2.8	12306.8	30159.1
MDV008 gene	Expression Level	13833	16892	3060	1	forward	279.8	2.2	9483.4	23240.2
MDV076 gene	Expression Level	134867	137276	2410	1	forward	257	2.5	11058.7	27100.6
MDV035 gene	Expression Level	56132	60996	4865	1	forward	254.7	1.2	5428.5	13303.1
MDV037 gene	Expression Level	57141	60996	3856	1	forward	252.2	1.5	6781.7	16619.3
MDV055 gene	Expression Level	99413	102006	2594	1	forward	245	2.2	9794.5	24002.6
MDV005 gene	Expression Level	4344	6753	2410	1	reverse	225	2.2	9681.7	23726.2
MDV066 gene	Expression Level	114515	120441	5927	1	forward	220.9	0.9	3864.5	9470.3
MDV012 gene	Expression Level	17431	21714	4284	1	forward	201.1	1.1	4867.3	11927.9
MDV020 gene	Expression Level	28211	30578	2368	1	reverse	170.5	1.7	7466.7	18298.1
MDV052 gene	Expression Level	93831	97426	3596	1	forward	149.3	1	4306.5	10553.6
MDV044 gene	Expression Level	73636	74632	997	1	reverse	145	3.4	15082.1	36960.3
MDV031 gene	Expression Level	44164	49439	5276	1	reverse	127.8	0.6	2512.6	6157.5
MDV072 gene	Expression Level	121999	126241	4243	1	reverse	114.5	0.6	2799.3	6860.1
vTR gene	Expression Level	139502	139944	443	1	reverse	96	5.1	22472.7	55071.9
MDV048 gene	Expression Level	77987	78399	413	1	forward	90.1	5.2	22615.3	55421.2
MDV013 gene	Expression Level	19172	21714	2543	1	forward	88.7	0.8	3618.7	8868
MDV053 gene	Expression Level	96352	97426	1075	1	forward	86.3	1.9	8328.3	20409.5
MDV017 gene	Expression Level	21642	25245	3604	1	reverse	78.6	0.5	2260.8	5540.4
MDV018 gene	Expression Level	25313	28242	2930	1	forward	75	0.6	2654.5	6505.1
MDV100 gene	Expression Level	167675	174648	6974	1	forward	66	0.2	981.4	2405.1
MDV064 gene	Expression Level	111142	112386	1245	1	reverse	61.8	1.2	5150.4	12621.6
MDV050 gene	Expression Level	78438	91826	13389	1	reverse	59.9	0.1	463.9	1136.9
MDV049 gene	Expression Level	78438	88471	10034	1	reverse	59.9	0.1	619.1	1517.1
MDV014 gene	Expression Level	19641	21714	2074	1	forward	58.2	0.7	2912	7136.1
MDV063 gene	Expression Level	112366	113728	1363	1	forward	57.8	1	4400.2	10783.1
MDV092 gene	Expression Level	157936	159810	1875	1	forward	55.5	0.7	3069.6	7522.4
MDV015 gene	Expression Level	20652	21714	1063	1	forward	54.6	1.2	5323.8	13046.5
MDV062 gene	Expression Level	111142	111953	812	1	reverse	51.8	1.5	6619.7	16222.4
MDV051 gene	Expression Level	92197	93653	1457	1	forward	51	0.8	3629.9	8895.5
MDV054 gene	Expression Level	97379	98756	1378	1	reverse	47.3	0.8	3562.1	8729.3
MDV038 gene	Expression Level	58933	60996	2064	1	forward	47.2	0.5	2369.8	5807.5
MDV084 gene	Expression Level	143796	150769	6974	1	reverse	41	0.1	609.7	1494
MDV026 gene	Expression Level	34544	38329	3786	1	reverse	38	0.2	1040.9	2550.7
MDV039 gene	Expression Level	59887	60996	1110	1	forward	37.5	0.8	3503.5	8585.6
MDV025 gene	Expression Level	34544	37880	3337	1	reverse	37	0.3	1149.8	2817.8
MDV088 gene	Expression Level	154149	155683	1535	1	forward	31.2	0.5	2105.6	5159.9
MDV087 gene	Expression Level	153443	155683	2241	1	forward	31.2	0.3	1442.2	3534.4
MDV089 gene	Expression Level	154978	155683	706	1	forward	30.7	1	4504.5	11038.9
MDV036 gene	Expression Level	52479	56177	3699	1	reverse	28.5	0.2	799	1958
MDV065 gene	Expression Level	113760	114513	754	1	reverse	27.5	0.9	3782.2	9268.8
MDV034 gene	Expression Level	52479	54936	2458	1	reverse	26	0.3	1096.9	2688.2
MDV067 gene	Expression Level	117718	120441	2724	1	forward	24.9	0.2	946.8	2320.1
MDV019 gene	Expression Level	27318	28242	925	1	forward	23.5	0.6	2634.6	6456.4
MDV029 gene	Expression Level	39443	42741	3299	1	reverse	22.8	0.2	717.8	1758.9
MDV068 gene	Expression Level	118929	120441	1513	1	forward	21.9	0.3	1498.9	3673.3
MDV094 gene	Expression Level	159865	164095	4231	1	forward	16	0.1	392.2	961
MDV060 gene	Expression Level	105201	109574	4374	1	reverse	10	0.1	237.1	581
MDV069 gene	Expression Level	120472	121289	818	1	reverse	7.8	0.2	987	2418.8
MDV030 gene	Expression Level	44164	45132	969	1	reverse	6.8	0.2	731.3	1792.1
MDV073 gene	Expression Level	126421	127787	1367	1	reverse	6.5	0.1	493.1	1208.4
MDV072.5 gene	Expression Level	126421	126823	403	1	reverse	6.5	0.4	1672.6	4098.9
MDV041 gene	Expression Level	61025	66108	5084	1	reverse	4.5	0	91.8	224.9
vTR gene	Expression Level	1676	2117	442	1	forward	4	0.2	938.5	2299.9
MDV028 gene	Expression Level	39443	40525	1083	1	reverse	3.3	0.1	319.2	782.2
MDV091 gene	Expression Level	155686	157824	2139	1	reverse	3	0	145.4	356.4
MDV056 gene	Expression Level	100682	102006	1325	1	forward	3	0.1	234.8	575.4
MDV024 gene	Expression Level	34544	36348	1805	1	reverse	3	0	172.4	422.4
MDV095 gene	Expression Level	161183	164095	2913	1	forward	2	0	71.2	174.5
MDV078 gene	Expression Level	138065	138767	703	1	forward	2	0.1	295	723
MDV061 gene	Expression Level	109725	111096	1372	1	reverse	2	0	151.2	370.5
MDV058 gene	Expression Level	104532	105180	649	1	forward	2	0.1	319.6	783.2
MDV057 gene	Expression Level	102164	103827	1664	1	forward	2	0	124.6	305.4
MDV071 gene	Expression Level	121999	122897	899	1	reverse	1.5	0	177.1	434.1
MDV070 gene	Expression Level	121457	122039	583	1	forward	1.5	0.1	273.2	669.4
MDV016 gene	Expression Level	21642	22615	974	1	reverse	1.1	0	114.1	279.6
MDV096 gene	Expression Level	162389	164095	1707	1	forward	1	0	60.8	148.9
MDV059 gene	Expression Level	105201	107006	1806	1	reverse	1	0	57.4	140.7
MDV015.5 gene	Expression Level	21315	21714	400	1	forward	0.6	0	148.1	363
MDV093 gene	Expression Level	159254	159810	557	1	forward	0.5	0	93.1	228.1
MDV040 gene	Expression Level	61025	63652	2628	1	reverse	0.5	0	19.7	48.4
MDV097 gene	Expression Level	164412	165001	590	1	reverse	0	0	0	0
MDV090 gene	Expression Level	155686	156785	1100	1	reverse	0	0	0	0
RLORF4 gene	Expression Level	137441	137902	462	1	forward	0	0	0	0
MDV023 gene	Expression Level	34544	34798	255	1	reverse	0	0	0	0
MDV022 gene	Expression Level	33216	34558	1343	1	forward	0	0	0	0
RLORF4 gene	Expression Level	3718	4179	462	1	reverse	0	0	0	0
MDV003 gene	Expression Level	2853	3555	703	1	reverse	0	0	0	0
repeat region	repeat_region	177407	177786	380	1	forward
repeat region	repeat_region	176911	177342	432	1	forward
'a' sequence repeat region	repeat_region	176825	177874	1050	1	forward
MDV100 regulatory	regulatory	174643	174648	6	1	forward
MDV100 CDS	CDS	167675	174640	6966	1	forward
MDV100 gene	gene	167675	174648	6974	1	forward
TRS; inverted repeat flanking US repeat region	repeat_region	164646	177874	13229	1	forward
MDV097 CDS	CDS	164552	165001	450	1	reverse
MDV097 regulatory	regulatory	164412	164417	6	1	reverse
MDV097 gene	gene	164412	165001	590	1	reverse
MDV094, MDV095, MDV096 regulatory	regulatory	164090	164095	6	1	forward
MDV096 regulatory	regulatory	163941	163946	6	1	forward
MDV096 CDS	CDS	162389	163882	1494	1	forward
MDV096 gene	gene	162389	164095	1707	1	forward
MDV095 CDS	CDS	161183	162250	1068	1	forward
MDV095 gene	gene	161183	164095	2913	1	forward
MDV094 CDS	CDS	159919	161076	1158	1	forward
MDV094 gene	gene	159865	164095	4231	1	forward
MDV092, MDV093 regulatory	regulatory	159805	159810	6	1	forward
MDV093 CDS	CDS	159254	159697	444	1	forward
MDV093 gene	gene	159254	159810	557	1	forward
MDV092 CDS	CDS	157936	159144	1209	1	forward
MDV092 gene	gene	157936	159810	1875	1	forward
MDV091 CDS	CDS	157012	157824	813	1	reverse
MDV090 CDS	CDS	155730	156785	1056	1	reverse
MDV090, MDV091 regulatory	regulatory	155686	155691	6	1	reverse
MDV091 gene	gene	155686	157824	2139	1	reverse
MDV090 gene	gene	155686	156785	1100	1	reverse
MDV087, MDV088, MDV089 regulatory	regulatory	155678	155683	6	1	forward
MDV089 CDS	CDS	154978	155619	642	1	forward
MDV089 gene	gene	154978	155683	706	1	forward
MDV088 CDS	CDS	154149	154688	540	1	forward
MDV088 gene	gene	154149	155683	1535	1	forward
US	misc_feature	153799	164645	10847	1	forward
MDV087 CDS	CDS	153443	153982	540	1	forward
MDV087 gene	gene	153443	155683	2241	1	forward
MDV084 CDS	CDS	143804	150769	6966	1	reverse
MDV084 regulatory	regulatory	143796	143801	6	1	reverse
MDV084 gene	gene	143796	150769	6974	1	reverse
repeat region	repeat_region	141102	141533	432	1	forward
repeat region	repeat_region	140658	141037	380	1	forward
IRS; inverted repeat flanking US repeat region	repeat_region	140570	153798	13229	1	forward
'a' sequence repeat region	repeat_region	140570	141619	1050	1	forward
repeat region	repeat_region	140358	140397	40	1	forward
vTR RNA	misc_RNA	139502	139944	443	1	reverse
vTR gene	gene	139502	139944	443	1	reverse
misc	misc_feature	139444	140103	660	1	reverse
misc	misc_feature	139142	139738	597	1	forward
MDV078 regulatory	regulatory	138762	138767	6	1	forward
MDV078 CDS	CDS	138065	138742	405	3	forward
MDV078 gene	gene	138065	138767	703	1	forward
RLORF4 regulatory	regulatory	137897	137902	6	1	forward
RLORF4 CDS	CDS	137441	137869	429	1	forward
RLORF4 gene	gene	137441	137902	462	1	forward
MDV076 regulatory	regulatory	137271	137276	6	1	forward
misc	misc_feature	135332	135742	411	1	reverse
MDV076 CDS	CDS	134867	135886	1020	1	forward
MDV076 gene	gene	134867	137276	2410	1	forward
misc	misc_feature	129799	131115	282	2	forward
misc	misc_feature	128473	131115	258	2	forward
ori palindrome stem loop	stem_loop	128262	128324	63	1	forward
misc	misc_feature	128228	128575	348	1	forward
repeat region	repeat_region	127592	141619	14028	1	forward
MDV073 CDS	CDS	126915	127787	873	1	reverse
MDV072.5 CDS	CDS	126443	126823	381	1	reverse
MDV072.5, MDV073 regulatory	regulatory	126421	126426	6	1	reverse
MDV073 gene	gene	126421	127787	1367	1	reverse
MDV072.5 gene	gene	126421	126823	403	1	reverse
MDV072 CDS	CDS	123530	126241	2712	1	reverse
repeat region	repeat_region	123059	123814	756	1	forward
MDV071 CDS	CDS	122313	122897	585	1	reverse
MDV070 regulatory	regulatory	122034	122039	6	1	forward
MDV071, MDV072 regulatory	regulatory	121999	122004	6	1	reverse
MDV072 gene	gene	121999	126241	4243	1	reverse
MDV071 gene	gene	121999	122897	899	1	reverse
MDV070 regulatory	regulatory	121957	121962	6	1	forward
MDV070 regulatory	regulatory	121953	121958	6	1	forward
MDV070 CDS	CDS	121457	121957	501	1	forward
MDV070 gene	gene	121457	122039	583	1	forward
MDV069 CDS	CDS	120480	121289	810	1	reverse
MDV069 regulatory	regulatory	120472	120477	6	1	reverse
MDV069 gene	gene	120472	121289	818	1	reverse
MDV066, MDV067, MDV068 regulatory	regulatory	120436	120441	6	1	forward
MDV066, MDV067, MDV068 regulatory	regulatory	120432	120437	6	1	forward
MDV066, MDV067, MDV068 regulatory	regulatory	120422	120427	6	1	forward
MDV068 CDS	CDS	118929	120350	1422	1	forward
MDV068 gene	gene	118929	120441	1513	1	forward
MDV067 CDS	CDS	117718	118782	1065	1	forward
MDV067 gene	gene	117718	120441	2724	1	forward
MDV066 CDS	CDS	114515	117739	3225	1	forward
MDV066 gene	gene	114515	120441	5927	1	forward
MDV065 CDS	CDS	113764	114513	750	1	reverse
MDV065 regulatory	regulatory	113760	113765	6	1	reverse
MDV065 gene	gene	113760	114513	754	1	reverse
MDV063 regulatory	regulatory	113723	113728	6	1	forward
MDV063 CDS	CDS	112366	113676	1311	1	forward
MDV063 gene	gene	112366	113728	1363	1	forward
MDV064 CDS	CDS	112099	112386	288	1	reverse
MDV062 CDS	CDS	111204	111953	750	1	reverse
MDV062, MDV064 regulatory	regulatory	111142	111147	6	1	reverse
MDV064 gene	gene	111142	112386	1245	1	reverse
MDV062 gene	gene	111142	111953	812	1	reverse
MDV061 CDS	CDS	109813	111096	1284	1	reverse
MDV061 regulatory	regulatory	109725	109730	6	1	reverse
MDV061 gene	gene	109725	111096	1372	1	reverse
MDV060 CDS	CDS	107148	109574	2427	1	reverse
MDV059 CDS	CDS	105300	107006	1707	1	reverse
MDV059, MDV060 regulatory	regulatory	105209	105214	6	1	reverse
MDV059, MDV060 regulatory	regulatory	105201	105206	6	1	reverse
MDV060 gene	gene	105201	109574	4374	1	reverse
MDV059 gene	gene	105201	107006	1806	1	reverse
MDV058 regulatory	regulatory	105175	105180	6	1	forward
MDV058 regulatory	regulatory	105163	105168	6	1	forward
MDV058 CDS	CDS	104532	105167	636	1	forward
MDV058 gene	gene	104532	105180	649	1	forward
MDV057 regulatory	regulatory	103822	103827	6	1	forward
MDV057 regulatory	regulatory	103695	103700	6	1	forward
MDV057 CDS	CDS	102164	103669	1506	1	forward
MDV057 gene	gene	102164	103827	1664	1	forward
MDV055, MDV056 regulatory	regulatory	102001	102006	6	1	forward
MDV056 CDS	CDS	100682	101944	1263	1	forward
MDV056 gene	gene	100682	102006	1325	1	forward
MDV055 CDS	CDS	99413	100522	1110	1	forward
MDV055 gene	gene	99413	102006	2594	1	forward
MDV054 CDS	CDS	97431	98756	1326	1	reverse
MDV052, MDV053 regulatory	regulatory	97421	97426	6	1	forward
MDV054 regulatory	regulatory	97379	97384	6	1	reverse
MDV054 gene	gene	97379	98756	1378	1	reverse
MDV053 CDS	CDS	96352	97383	1032	1	forward
MDV053 gene	gene	96352	97426	1075	1	forward
MDV052 CDS	CDS	93831	96299	2469	1	forward
MDV052 gene	gene	93831	97426	3596	1	forward
MDV051 regulatory	regulatory	93648	93653	6	1	forward
MDV051 CDS	CDS	92197	93609	1413	1	forward
MDV051 gene	gene	92197	93653	1457	1	forward
MDV050 CDS	CDS	88686	91826	3141	1	reverse
MDV049 CDS	CDS	78443	88471	10029	1	reverse
MDV049, MDV050 regulatory	regulatory	78438	78443	6	1	reverse
MDV050 gene	gene	78438	91826	13389	1	reverse
MDV049 gene	gene	78438	88471	10034	1	reverse
MDV045, MDV047, MDV048 regulatory	regulatory	78394	78399	6	1	forward
MDV045, MDV047, MDV048 regulatory	regulatory	78381	78386	6	1	forward
MDV048 CDS	CDS	77987	78382	396	1	forward
MDV048 gene	gene	77987	78399	413	1	forward
MDV047 CDS	CDS	77070	77903	834	1	forward
MDV047 gene	gene	77070	78399	1330	1	forward
MDV045 CDS	CDS	76573	76977	405	1	forward
MDV045 gene	gene	76573	78399	1827	1	forward
MDV046 CDS	CDS	74649	76574	1926	1	reverse
MDV043 regulatory	regulatory	73822	73827	6	1	forward
MDV044 CDS	CDS	73730	74632	903	1	reverse
MDV044, MDV046 regulatory	regulatory	73636	73641	6	1	reverse
MDV046 gene	gene	73636	76574	2939	1	reverse
MDV044 gene	gene	73636	74632	997	1	reverse
MDV043 CDS	CDS	70144	73806	3663	1	forward
MDV043 gene	gene	70144	73827	3684	1	forward
MDV042 CDS	CDS	66300	69875	3576	1	reverse
MDV042 regulatory	regulatory	66243	66248	6	1	reverse
MDV042 gene	gene	66243	69875	3633	1	reverse
MDV041 CDS	CDS	63727	66108	2382	1	reverse
MDV040 CDS	CDS	61055	63652	2598	1	reverse
MDV040, MDV041 regulatory	regulatory	61025	61030	6	1	reverse
MDV041 gene	gene	61025	66108	5084	1	reverse
MDV040 gene	gene	61025	63652	2628	1	reverse
MDV035, MDV037, MDV038, MDV039 regulatory	regulatory	60991	60996	6	1	reverse
MDV039 CDS	CDS	59887	60924	1038	1	forward
MDV039 gene	gene	59887	60996	1110	1	forward
MDV038 CDS	CDS	58933	60924	1992	1	forward
MDV038 gene	gene	58933	60996	2064	1	forward
MDV037 CDS	CDS	57141	58892	1752	1	forward
MDV037 gene	gene	57141	60996	3856	1	forward
MDV035 CDS	CDS	56132	57046	915	1	forward
MDV035 gene	gene	56132	60996	4865	1	forward
MDV036 CDS	CDS	55119	56177	1059	1	reverse
MDV034 CDS	CDS	52495	54936	2442	1	reverse
MDV034, MDV036 regulatory	regulatory	52483	52488	6	1	reverse
MDV034, MDV036 regulatory	regulatory	52479	52484	6	1	reverse
MDV036 gene	gene	52479	56177	3699	1	reverse
MDV034 gene	gene	52479	54936	2458	1	reverse
MDV033 regulatory	regulatory	52441	52446	6	1	forward
MDV033 CDS	CDS	50708	52348	1641	1	forward
MDV033 gene	gene	50708	52446	1739	1	forward
MDV032 CDS	CDS	49743	50447	705	1	reverse
MDV031 CDS	CDS	45258	49439	4182	1	reverse
MDV030 CDS	CDS	44173	45132	960	1	reverse
MDV030 regulatory	regulatory	44172	44177	6	1	reverse
MDV030, MDV031, MDV032 regulatory	regulatory	44168	44173	6	1	reverse
MDV030, MDV031, MDV032 regulatory	regulatory	44164	44169	6	1	reverse
MDV032 gene	gene	44164	50447	6284	1	reverse
MDV031 gene	gene	44164	49439	5276	1	reverse
MDV030 gene	gene	44164	45132	969	1	reverse
MDV027 regulatory	regulatory	44123	44128	6	1	forward
MDV029 CDS	CDS	40552	42741	2190	1	reverse
MDV028 CDS	CDS	39443	40525	1083	1	reverse
MDV029 gene	gene	39443	42741	3299	1	reverse
MDV028 gene	gene	39443	40525	1083	1	reverse
MDV027 CDS	CDS	38360	44054	2214	2	forward
MDV027 gene	gene	38360	44128	5769	1	forward
MDV026 CDS	CDS	37598	38329	732	1	reverse
MDV025 CDS	CDS	36339	37880	1542	1	reverse
MDV024 CDS	CDS	34774	36348	1575	1	reverse
MDV022 regulatory	regulatory	34553	34558	6	1	forward
MDV023, MDV024, MDV025, MDV026 regulatory	regulatory	34550	34555	6	1	reverse
MDV023 CDS	CDS	34544	34798	255	1	reverse
MDV026 gene	gene	34544	38329	3786	1	reverse
MDV025 gene	gene	34544	37880	3337	1	reverse
MDV024 gene	gene	34544	36348	1805	1	reverse
MDV023 gene	gene	34544	34798	255	1	reverse
MDV022 regulatory	regulatory	34512	34517	6	1	forward
MDV022 CDS	CDS	33216	34490	1275	1	forward
MDV022 gene	gene	33216	34558	1343	1	forward
MDV021 CDS	CDS	30592	33117	2526	1	reverse
MDV020, MDV021 regulatory	regulatory	28272	28277	6	1	reverse
MDV020 CDS	CDS	28269	30578	2310	1	reverse
MDV018, MDV019 regulatory	regulatory	28237	28242	6	1	forward
MDV020, MDV021 regulatory	regulatory	28211	28216	6	1	reverse
MDV021 gene	gene	28211	33117	4907	1	reverse
MDV020 gene	gene	28211	30578	2368	1	reverse
MDV019 CDS	CDS	27318	28235	918	1	forward
MDV019 gene	gene	27318	28242	925	1	forward
MDV018 CDS	CDS	25313	27481	2169	1	forward
MDV018 gene	gene	25313	28242	2930	1	forward
MDV017 CDS	CDS	22669	25245	2577	1	reverse
MDV016 CDS	CDS	21809	22615	807	1	reverse
MDV016 regulatory	regulatory	21748	21753	6	1	reverse
regulatory	regulatory	21709	21714	6	1	forward
MDV016, MDV017 regulatory	regulatory	21673	21678	6	1	reverse
MDV016, MDV017 regulatory	regulatory	21642	21647	6	1	reverse
MDV017 gene	gene	21642	25245	3604	1	reverse
MDV016 gene	gene	21642	22615	974	1	reverse
regulatory	regulatory	21603	21608	6	1	forward
MDV015.5 CDS	CDS	21315	21491	177	1	forward
MDV015.5 gene	gene	21315	21714	400	1	forward
MDV015 CDS	CDS	20652	21293	642	1	forward
MDV015 gene	gene	20652	21714	1063	1	forward
MDV014 CDS	CDS	19641	20582	942	1	forward
MDV014 gene	gene	19641	21714	2074	1	forward
MDV013 CDS	CDS	19172	19759	588	1	forward
MDV013 gene	gene	19172	21714	2543	1	forward
MDV012 CDS	CDS	17431	18982	1470	2	forward
MDV012 gene	gene	17431	21714	4284	1	forward
MDV008, MDV010 regulatory	regulatory	16887	16892	6	1	forward
MDV010 CDS	CDS	14535	16875	2271	2	forward
MDV010 gene	gene	14535	16892	2358	1	forward
UL	misc_feature	14034	127591	113558	1	forward
MDV008 CDS	CDS	13833	14300	468	1	forward
MDV008 gene	gene	13833	16892	3060	1	forward
misc	misc_feature	13337	14338	1002	1	reverse
ori palindrome stem loop	stem_loop	13296	13358	63	1	forward
misc	misc_feature	13045	13392	348	1	reverse
misc	misc_feature	10505	13147	258	2	reverse
misc	misc_feature	10505	11821	282	2	reverse
misc	misc_feature	5878	6288	411	1	forward
MDV005 CDS	CDS	5734	6753	1020	1	reverse
MDV005 regulatory	regulatory	4344	4349	6	1	reverse
MDV005 gene	gene	4344	6753	2410	1	reverse
RLORF4 CDS	CDS	3751	4179	429	1	reverse
RLORF4 regulatory	regulatory	3718	3723	6	1	reverse
RLORF4 gene	gene	3718	4179	462	1	reverse
MDV003 CDS	CDS	2878	3555	405	3	reverse
MDV003 regulatory	regulatory	2853	2858	6	1	reverse
MDV003 gene	gene	2853	3555	703	1	reverse
misc	misc_feature	1882	2478	597	1	reverse
vTR RNA	misc_RNA	1676	2117	442	1	forward
vTR gene	gene	1676	2117	442	1	forward
misc	misc_feature	1517	2176	660	1	forward
repeat region	repeat_region	1223	1259	37	1	forward
repeat region	repeat_region	583	962	380	1	forward
repeat region	repeat_region	87	518	432	1	forward
very virulent strain source Gallid alphaherpesvirus 2	source	1	177874	177874	1	forward
repeat region	repeat_region	1	14033	14033	1	forward
'a' sequence repeat region	repeat_region	1	1050	1050	1	forward

## Sheet: BL3825_exp
Name	Type	Minimum	Maximum	Length	# Intervals	Direction	Raw Read Count	Raw Transcript Count	RPKM	TPM
MDV042 gene	Expression Level	66243	69875	3633	1	reverse	1207.5	8	44434.5	108194
MDV100 gene	Expression Level	167675	174648	6974	1	forward	1169	4.1	22409.4	54565
MDV021 gene	Expression Level	28211	33117	4907	1	reverse	603	3	16428.6	40002.1
MDV076 gene	Expression Level	134867	137276	2410	1	forward	418	4.2	23187.7	56460
MDV084 gene	Expression Level	143796	150769	6974	1	reverse	390	1.4	7476.2	18203.9
MDV046 gene	Expression Level	73636	76574	2939	1	reverse	329.8	2.7	15003.5	36532.3
MDV044 gene	Expression Level	73636	74632	997	1	reverse	312.5	7.6	41903.8	102032
MDV047 gene	Expression Level	77070	78399	1330	1	forward	272.4	5	27377.9	66662.9
MDV045 gene	Expression Level	76573	78399	1827	1	forward	272.4	3.6	19930.3	48528.5
MDV073 gene	Expression Level	126421	127787	1367	1	reverse	222.3	3.9	21743.8	52944.1
MDV032 gene	Expression Level	44164	50447	6284	1	reverse	217	0.8	4616.6	11241
MDV091 gene	Expression Level	155686	157824	2139	1	reverse	185.6	2.1	11600.2	28245.5
MDV020 gene	Expression Level	28211	30578	2368	1	reverse	152	1.6	8581.4	20895.1
MDV060 gene	Expression Level	105201	109574	4374	1	reverse	139	0.8	4248.5	10344.7
MDV059 gene	Expression Level	105201	107006	1806	1	reverse	123	1.6	9105.1	22170.2
MDV052 gene	Expression Level	93831	97426	3596	1	forward	106.2	0.7	3947	9610.6
MDV031 gene	Expression Level	44164	49439	5276	1	reverse	96	0.4	2432.6	5923.1
MDV035 gene	Expression Level	56132	60996	4865	1	forward	90.5	0.5	2486.9	6055.5
MDV037 gene	Expression Level	57141	60996	3856	1	forward	89.5	0.6	3103	7555.6
MDV038 gene	Expression Level	58933	60996	2064	1	forward	89	1	5764.7	14036.6
MDV039 gene	Expression Level	59887	60996	1110	1	forward	88.3	1.9	10639	25905
MDV048 gene	Expression Level	77987	78399	413	1	forward	86.5	5.1	28011.2	68204.8
MDV053 gene	Expression Level	96352	97426	1075	1	forward	79.2	1.8	9845.4	23972.6
MDV054 gene	Expression Level	97379	98756	1378	1	reverse	64.7	1.1	6273.8	15276.1
MDV055 gene	Expression Level	99413	102006	2594	1	forward	53.5	0.5	2757.3	6713.8
vTR gene	Expression Level	139502	139944	443	1	reverse	51	2.8	15390.9	37475.6
MDV064 gene	Expression Level	111142	112386	1245	1	reverse	50.3	1	5404.9	13160.4
MDV062 gene	Expression Level	111142	111953	812	1	reverse	48.3	1.4	7957.7	19376.4
MDV056 gene	Expression Level	100682	102006	1325	1	forward	43.5	0.8	4389.1	10687
MDV050 gene	Expression Level	78438	91826	13389	1	reverse	35.7	0.1	356.5	868
MDV049 gene	Expression Level	78438	88471	10034	1	reverse	33.7	0.1	449	1093.3
MDV005 gene	Expression Level	4344	6753	2410	1	reverse	33	0.3	1830.6	4457.4
MDV063 gene	Expression Level	112366	113728	1363	1	forward	32	0.6	3138.7	7642.5
MDV051 gene	Expression Level	92197	93653	1457	1	forward	29	0.5	2661	6479.2
MDV008 gene	Expression Level	13833	16892	3060	1	forward	27	0.2	1179.6	2872.3
MDV010 gene	Expression Level	14535	16892	2358	1	forward	26	0.3	1474.1	3589.3
MDV041 gene	Expression Level	61025	66108	5084	1	reverse	25.3	0.1	666.2	1622.1
MDV040 gene	Expression Level	61025	63652	2628	1	reverse	21.8	0.2	1110.7	2704.4
MDV092 gene	Expression Level	157936	159810	1875	1	forward	18.5	0.2	1319.1	3211.8
MDV012 gene	Expression Level	17431	21714	4284	1	forward	16	0.1	497.8	1212.2
MDV066 gene	Expression Level	114515	120441	5927	1	forward	13.7	0.1	308.3	750.6
MDV027 gene	Expression Level	38360	44128	5769	1	forward	13.5	0.1	312.8	761.8
MDV026 gene	Expression Level	34544	38329	3786	1	reverse	11.8	0.1	417.9	1017.4
MDV057 gene	Expression Level	102164	103827	1664	1	forward	8	0.1	642.7	1565
MDV067 gene	Expression Level	117718	120441	2724	1	forward	7.7	0.1	376.3	916.2
MDV068 gene	Expression Level	118929	120441	1513	1	forward	6.7	0.1	589.1	1434.3
MDV018 gene	Expression Level	25313	28242	2930	1	forward	6.5	0.1	296.6	722.2
MDV097 gene	Expression Level	164412	165001	590	1	reverse	6	0.2	1359.6	3310.4
MDV043 gene	Expression Level	70144	73827	3684	1	forward	6	0	217.7	530.2
MDV029 gene	Expression Level	39443	42741	3299	1	reverse	5.5	0	222.9	542.7
MDV019 gene	Expression Level	27318	28242	925	1	forward	4.5	0.1	650.4	1583.6
MDV094 gene	Expression Level	159865	164095	4231	1	forward	3.8	0	121.1	294.9
MDV072 gene	Expression Level	121999	126241	4243	1	reverse	3.8	0	120.8	294.1
MDV087 gene	Expression Level	153443	155683	2241	1	forward	3.3	0	194.9	474.5
MDV061 gene	Expression Level	109725	111096	1372	1	reverse	3.3	0.1	324.8	790.9
MDV058 gene	Expression Level	104532	105180	649	1	forward	3	0.1	618	1504.7
MDV089 gene	Expression Level	154978	155683	706	1	forward	2.3	0.1	429.2	1045.1
MDV088 gene	Expression Level	154149	155683	1535	1	forward	2.3	0	197.4	480.7
MDV017 gene	Expression Level	21642	25245	3604	1	reverse	2.3	0	84.8	206.5
MDV022 gene	Expression Level	33216	34558	1343	1	forward	2	0	199.1	484.8
MDV095 gene	Expression Level	161183	164095	2913	1	forward	1.8	0	84.1	204.9
MDV025 gene	Expression Level	34544	37880	3337	1	reverse	1.8	0	73.4	178.8
MDV090 gene	Expression Level	155686	156785	1100	1	reverse	1.6	0	194.5	473.5
MDV071 gene	Expression Level	121999	122897	899	1	reverse	1.5	0	223.1	543.1
MDV096 gene	Expression Level	162389	164095	1707	1	forward	1.3	0	104.4	254.3
MDV024 gene	Expression Level	34544	36348	1805	1	reverse	1.3	0	98.8	240.5
MDV078 gene	Expression Level	138065	138767	703	1	forward	1	0	190.2	463
MDV070 gene	Expression Level	121457	122039	583	1	forward	1	0	229.3	558.4
MDV069 gene	Expression Level	120472	121289	818	1	reverse	1	0	163.4	397.9
MDV014 gene	Expression Level	19641	21714	2074	1	forward	1	0	61.4	149.5
MDV013 gene	Expression Level	19172	21714	2543	1	forward	1	0	50.1	121.9
MDV093 gene	Expression Level	159254	159810	557	1	forward	0.5	0	120	292.2
MDV072.5 gene	Expression Level	126421	126823	403	1	reverse	0.3	0	110.6	269.2
MDV016 gene	Expression Level	21642	22615	974	1	reverse	0.3	0	39.2	95.5
MDV015.5 gene	Expression Level	21315	21714	400	1	forward	0.3	0	95.5	232.5
MDV015 gene	Expression Level	20652	21714	1063	1	forward	0.3	0	35.9	87.5
RLORF4 gene	Expression Level	137441	137902	462	1	forward	0	0	0	0
MDV065 gene	Expression Level	113760	114513	754	1	reverse	0	0	0	0
MDV036 gene	Expression Level	52479	56177	3699	1	reverse	0	0	0	0
MDV034 gene	Expression Level	52479	54936	2458	1	reverse	0	0	0	0
MDV033 gene	Expression Level	50708	52446	1739	1	forward	0	0	0	0
MDV030 gene	Expression Level	44164	45132	969	1	reverse	0	0	0	0
MDV028 gene	Expression Level	39443	40525	1083	1	reverse	0	0	0	0
MDV023 gene	Expression Level	34544	34798	255	1	reverse	0	0	0	0
RLORF4 gene	Expression Level	3718	4179	462	1	reverse	0	0	0	0
MDV003 gene	Expression Level	2853	3555	703	1	reverse	0	0	0	0
vTR gene	Expression Level	1676	2117	442	1	forward	0	0	0	0
repeat region	repeat_region	177407	177786	380	1	forward
repeat region	repeat_region	176911	177342	432	1	forward
'a' sequence repeat region	repeat_region	176825	177874	1050	1	forward
MDV100 regulatory	regulatory	174643	174648	6	1	forward
MDV100 CDS	CDS	167675	174640	6966	1	forward
MDV100 gene	gene	167675	174648	6974	1	forward
TRS; inverted repeat flanking US repeat region	repeat_region	164646	177874	13229	1	forward
MDV097 CDS	CDS	164552	165001	450	1	reverse
MDV097 regulatory	regulatory	164412	164417	6	1	reverse
MDV097 gene	gene	164412	165001	590	1	reverse
MDV094, MDV095, MDV096 regulatory	regulatory	164090	164095	6	1	forward
MDV096 regulatory	regulatory	163941	163946	6	1	forward
MDV096 CDS	CDS	162389	163882	1494	1	forward
MDV096 gene	gene	162389	164095	1707	1	forward
MDV095 CDS	CDS	161183	162250	1068	1	forward
MDV095 gene	gene	161183	164095	2913	1	forward
MDV094 CDS	CDS	159919	161076	1158	1	forward
MDV094 gene	gene	159865	164095	4231	1	forward
MDV092, MDV093 regulatory	regulatory	159805	159810	6	1	forward
MDV093 CDS	CDS	159254	159697	444	1	forward
MDV093 gene	gene	159254	159810	557	1	forward
MDV092 CDS	CDS	157936	159144	1209	1	forward
MDV092 gene	gene	157936	159810	1875	1	forward
MDV091 CDS	CDS	157012	157824	813	1	reverse
MDV090 CDS	CDS	155730	156785	1056	1	reverse
MDV090, MDV091 regulatory	regulatory	155686	155691	6	1	reverse
MDV091 gene	gene	155686	157824	2139	1	reverse
MDV090 gene	gene	155686	156785	1100	1	reverse
MDV087, MDV088, MDV089 regulatory	regulatory	155678	155683	6	1	forward
MDV089 CDS	CDS	154978	155619	642	1	forward
MDV089 gene	gene	154978	155683	706	1	forward
MDV088 CDS	CDS	154149	154688	540	1	forward
MDV088 gene	gene	154149	155683	1535	1	forward
US	misc_feature	153799	164645	10847	1	forward
MDV087 CDS	CDS	153443	153982	540	1	forward
MDV087 gene	gene	153443	155683	2241	1	forward
MDV084 CDS	CDS	143804	150769	6966	1	reverse
MDV084 regulatory	regulatory	143796	143801	6	1	reverse
MDV084 gene	gene	143796	150769	6974	1	reverse
repeat region	repeat_region	141102	141533	432	1	forward
repeat region	repeat_region	140658	141037	380	1	forward
IRS; inverted repeat flanking US repeat region	repeat_region	140570	153798	13229	1	forward
'a' sequence repeat region	repeat_region	140570	141619	1050	1	forward
repeat region	repeat_region	140358	140397	40	1	forward
vTR RNA	misc_RNA	139502	139944	443	1	reverse
vTR gene	gene	139502	139944	443	1	reverse
misc	misc_feature	139444	140103	660	1	reverse
misc	misc_feature	139142	139738	597	1	forward
MDV078 regulatory	regulatory	138762	138767	6	1	forward
MDV078 CDS	CDS	138065	138742	405	3	forward
MDV078 gene	gene	138065	138767	703	1	forward
RLORF4 regulatory	regulatory	137897	137902	6	1	forward
RLORF4 CDS	CDS	137441	137869	429	1	forward
RLORF4 gene	gene	137441	137902	462	1	forward
MDV076 regulatory	regulatory	137271	137276	6	1	forward
misc	misc_feature	135332	135742	411	1	reverse
MDV076 CDS	CDS	134867	135886	1020	1	forward
MDV076 gene	gene	134867	137276	2410	1	forward
misc	misc_feature	129799	131115	282	2	forward
misc	misc_feature	128473	131115	258	2	forward
ori palindrome stem loop	stem_loop	128262	128324	63	1	forward
misc	misc_feature	128228	128575	348	1	forward
repeat region	repeat_region	127592	141619	14028	1	forward
MDV073 CDS	CDS	126915	127787	873	1	reverse
MDV072.5 CDS	CDS	126443	126823	381	1	reverse
MDV072.5, MDV073 regulatory	regulatory	126421	126426	6	1	reverse
MDV073 gene	gene	126421	127787	1367	1	reverse
MDV072.5 gene	gene	126421	126823	403	1	reverse
MDV072 CDS	CDS	123530	126241	2712	1	reverse
repeat region	repeat_region	123059	123814	756	1	forward
MDV071 CDS	CDS	122313	122897	585	1	reverse
MDV070 regulatory	regulatory	122034	122039	6	1	forward
MDV071, MDV072 regulatory	regulatory	121999	122004	6	1	reverse
MDV072 gene	gene	121999	126241	4243	1	reverse
MDV071 gene	gene	121999	122897	899	1	reverse
MDV070 regulatory	regulatory	121957	121962	6	1	forward
MDV070 regulatory	regulatory	121953	121958	6	1	forward
MDV070 CDS	CDS	121457	121957	501	1	forward
MDV070 gene	gene	121457	122039	583	1	forward
MDV069 CDS	CDS	120480	121289	810	1	reverse
MDV069 regulatory	regulatory	120472	120477	6	1	reverse
MDV069 gene	gene	120472	121289	818	1	reverse
MDV066, MDV067, MDV068 regulatory	regulatory	120436	120441	6	1	forward
MDV066, MDV067, MDV068 regulatory	regulatory	120432	120437	6	1	forward
MDV066, MDV067, MDV068 regulatory	regulatory	120422	120427	6	1	forward
MDV068 CDS	CDS	118929	120350	1422	1	forward
MDV068 gene	gene	118929	120441	1513	1	forward
MDV067 CDS	CDS	117718	118782	1065	1	forward
MDV067 gene	gene	117718	120441	2724	1	forward
MDV066 CDS	CDS	114515	117739	3225	1	forward
MDV066 gene	gene	114515	120441	5927	1	forward
MDV065 CDS	CDS	113764	114513	750	1	reverse
MDV065 regulatory	regulatory	113760	113765	6	1	reverse
MDV065 gene	gene	113760	114513	754	1	reverse
MDV063 regulatory	regulatory	113723	113728	6	1	forward
MDV063 CDS	CDS	112366	113676	1311	1	forward
MDV063 gene	gene	112366	113728	1363	1	forward
MDV064 CDS	CDS	112099	112386	288	1	reverse
MDV062 CDS	CDS	111204	111953	750	1	reverse
MDV062, MDV064 regulatory	regulatory	111142	111147	6	1	reverse
MDV064 gene	gene	111142	112386	1245	1	reverse
MDV062 gene	gene	111142	111953	812	1	reverse
MDV061 CDS	CDS	109813	111096	1284	1	reverse
MDV061 regulatory	regulatory	109725	109730	6	1	reverse
MDV061 gene	gene	109725	111096	1372	1	reverse
MDV060 CDS	CDS	107148	109574	2427	1	reverse
MDV059 CDS	CDS	105300	107006	1707	1	reverse
MDV059, MDV060 regulatory	regulatory	105209	105214	6	1	reverse
MDV059, MDV060 regulatory	regulatory	105201	105206	6	1	reverse
MDV060 gene	gene	105201	109574	4374	1	reverse
MDV059 gene	gene	105201	107006	1806	1	reverse
MDV058 regulatory	regulatory	105175	105180	6	1	forward
MDV058 regulatory	regulatory	105163	105168	6	1	forward
MDV058 CDS	CDS	104532	105167	636	1	forward
MDV058 gene	gene	104532	105180	649	1	forward
MDV057 regulatory	regulatory	103822	103827	6	1	forward
MDV057 regulatory	regulatory	103695	103700	6	1	forward
MDV057 CDS	CDS	102164	103669	1506	1	forward
MDV057 gene	gene	102164	103827	1664	1	forward
MDV055, MDV056 regulatory	regulatory	102001	102006	6	1	forward
MDV056 CDS	CDS	100682	101944	1263	1	forward
MDV056 gene	gene	100682	102006	1325	1	forward
MDV055 CDS	CDS	99413	100522	1110	1	forward
MDV055 gene	gene	99413	102006	2594	1	forward
MDV054 CDS	CDS	97431	98756	1326	1	reverse
MDV052, MDV053 regulatory	regulatory	97421	97426	6	1	forward
MDV054 regulatory	regulatory	97379	97384	6	1	reverse
MDV054 gene	gene	97379	98756	1378	1	reverse
MDV053 CDS	CDS	96352	97383	1032	1	forward
MDV053 gene	gene	96352	97426	1075	1	forward
MDV052 CDS	CDS	93831	96299	2469	1	forward
MDV052 gene	gene	93831	97426	3596	1	forward
MDV051 regulatory	regulatory	93648	93653	6	1	forward
MDV051 CDS	CDS	92197	93609	1413	1	forward
MDV051 gene	gene	92197	93653	1457	1	forward
MDV050 CDS	CDS	88686	91826	3141	1	reverse
MDV049 CDS	CDS	78443	88471	10029	1	reverse
MDV049, MDV050 regulatory	regulatory	78438	78443	6	1	reverse
MDV050 gene	gene	78438	91826	13389	1	reverse
MDV049 gene	gene	78438	88471	10034	1	reverse
MDV045, MDV047, MDV048 regulatory	regulatory	78394	78399	6	1	forward
MDV045, MDV047, MDV048 regulatory	regulatory	78381	78386	6	1	forward
MDV048 CDS	CDS	77987	78382	396	1	forward
MDV048 gene	gene	77987	78399	413	1	forward
MDV047 CDS	CDS	77070	77903	834	1	forward
MDV047 gene	gene	77070	78399	1330	1	forward
MDV045 CDS	CDS	76573	76977	405	1	forward
MDV045 gene	gene	76573	78399	1827	1	forward
MDV046 CDS	CDS	74649	76574	1926	1	reverse
MDV043 regulatory	regulatory	73822	73827	6	1	forward
MDV044 CDS	CDS	73730	74632	903	1	reverse
MDV044, MDV046 regulatory	regulatory	73636	73641	6	1	reverse
MDV046 gene	gene	73636	76574	2939	1	reverse
MDV044 gene	gene	73636	74632	997	1	reverse
MDV043 CDS	CDS	70144	73806	3663	1	forward
MDV043 gene	gene	70144	73827	3684	1	forward
MDV042 CDS	CDS	66300	69875	3576	1	reverse
MDV042 regulatory	regulatory	66243	66248	6	1	reverse
MDV042 gene	gene	66243	69875	3633	1	reverse
MDV041 CDS	CDS	63727	66108	2382	1	reverse
MDV040 CDS	CDS	61055	63652	2598	1	reverse
MDV040, MDV041 regulatory	regulatory	61025	61030	6	1	reverse
MDV041 gene	gene	61025	66108	5084	1	reverse
MDV040 gene	gene	61025	63652	2628	1	reverse
MDV035, MDV037, MDV038, MDV039 regulatory	regulatory	60991	60996	6	1	reverse
MDV039 CDS	CDS	59887	60924	1038	1	forward
MDV039 gene	gene	59887	60996	1110	1	forward
MDV038 CDS	CDS	58933	60924	1992	1	forward
MDV038 gene	gene	58933	60996	2064	1	forward
MDV037 CDS	CDS	57141	58892	1752	1	forward
MDV037 gene	gene	57141	60996	3856	1	forward
MDV035 CDS	CDS	56132	57046	915	1	forward
MDV035 gene	gene	56132	60996	4865	1	forward
MDV036 CDS	CDS	55119	56177	1059	1	reverse
MDV034 CDS	CDS	52495	54936	2442	1	reverse
MDV034, MDV036 regulatory	regulatory	52483	52488	6	1	reverse
MDV034, MDV036 regulatory	regulatory	52479	52484	6	1	reverse
MDV036 gene	gene	52479	56177	3699	1	reverse
MDV034 gene	gene	52479	54936	2458	1	reverse
MDV033 regulatory	regulatory	52441	52446	6	1	forward
MDV033 CDS	CDS	50708	52348	1641	1	forward
MDV033 gene	gene	50708	52446	1739	1	forward
MDV032 CDS	CDS	49743	50447	705	1	reverse
MDV031 CDS	CDS	45258	49439	4182	1	reverse
MDV030 CDS	CDS	44173	45132	960	1	reverse
MDV030 regulatory	regulatory	44172	44177	6	1	reverse
MDV030, MDV031, MDV032 regulatory	regulatory	44168	44173	6	1	reverse
MDV030, MDV031, MDV032 regulatory	regulatory	44164	44169	6	1	reverse
MDV032 gene	gene	44164	50447	6284	1	reverse
MDV031 gene	gene	44164	49439	5276	1	reverse
MDV030 gene	gene	44164	45132	969	1	reverse
MDV027 regulatory	regulatory	44123	44128	6	1	forward
MDV029 CDS	CDS	40552	42741	2190	1	reverse
MDV028 CDS	CDS	39443	40525	1083	1	reverse
MDV029 gene	gene	39443	42741	3299	1	reverse
MDV028 gene	gene	39443	40525	1083	1	reverse
MDV027 CDS	CDS	38360	44054	2214	2	forward
MDV027 gene	gene	38360	44128	5769	1	forward
MDV026 CDS	CDS	37598	38329	732	1	reverse
MDV025 CDS	CDS	36339	37880	1542	1	reverse
MDV024 CDS	CDS	34774	36348	1575	1	reverse
MDV022 regulatory	regulatory	34553	34558	6	1	forward
MDV023, MDV024, MDV025, MDV026 regulatory	regulatory	34550	34555	6	1	reverse
MDV023 CDS	CDS	34544	34798	255	1	reverse
MDV026 gene	gene	34544	38329	3786	1	reverse
MDV025 gene	gene	34544	37880	3337	1	reverse
MDV024 gene	gene	34544	36348	1805	1	reverse
MDV023 gene	gene	34544	34798	255	1	reverse
MDV022 regulatory	regulatory	34512	34517	6	1	forward
MDV022 CDS	CDS	33216	34490	1275	1	forward
MDV022 gene	gene	33216	34558	1343	1	forward
MDV021 CDS	CDS	30592	33117	2526	1	reverse
MDV020, MDV021 regulatory	regulatory	28272	28277	6	1	reverse
MDV020 CDS	CDS	28269	30578	2310	1	reverse
MDV018, MDV019 regulatory	regulatory	28237	28242	6	1	forward
MDV020, MDV021 regulatory	regulatory	28211	28216	6	1	reverse
MDV021 gene	gene	28211	33117	4907	1	reverse
MDV020 gene	gene	28211	30578	2368	1	reverse
MDV019 CDS	CDS	27318	28235	918	1	forward
MDV019 gene	gene	27318	28242	925	1	forward
MDV018 CDS	CDS	25313	27481	2169	1	forward
MDV018 gene	gene	25313	28242	2930	1	forward
MDV017 CDS	CDS	22669	25245	2577	1	reverse
MDV016 CDS	CDS	21809	22615	807	1	reverse
MDV016 regulatory	regulatory	21748	21753	6	1	reverse
regulatory	regulatory	21709	21714	6	1	forward
MDV016, MDV017 regulatory	regulatory	21673	21678	6	1	reverse
MDV016, MDV017 regulatory	regulatory	21642	21647	6	1	reverse
MDV017 gene	gene	21642	25245	3604	1	reverse
MDV016 gene	gene	21642	22615	974	1	reverse
regulatory	regulatory	21603	21608	6	1	forward
MDV015.5 CDS	CDS	21315	21491	177	1	forward
MDV015.5 gene	gene	21315	21714	400	1	forward
MDV015 CDS	CDS	20652	21293	642	1	forward
MDV015 gene	gene	20652	21714	1063	1	forward
MDV014 CDS	CDS	19641	20582	942	1	forward
MDV014 gene	gene	19641	21714	2074	1	forward
MDV013 CDS	CDS	19172	19759	588	1	forward
MDV013 gene	gene	19172	21714	2543	1	forward
MDV012 CDS	CDS	17431	18982	1470	2	forward
MDV012 gene	gene	17431	21714	4284	1	forward
MDV008, MDV010 regulatory	regulatory	16887	16892	6	1	forward
MDV010 CDS	CDS	14535	16875	2271	2	forward
MDV010 gene	gene	14535	16892	2358	1	forward
UL	misc_feature	14034	127591	113558	1	forward
MDV008 CDS	CDS	13833	14300	468	1	forward
MDV008 gene	gene	13833	16892	3060	1	forward
misc	misc_feature	13337	14338	1002	1	reverse
ori palindrome stem loop	stem_loop	13296	13358	63	1	forward
misc	misc_feature	13045	13392	348	1	reverse
misc	misc_feature	10505	13147	258	2	reverse
misc	misc_feature	10505	11821	282	2	reverse
misc	misc_feature	5878	6288	411	1	forward
MDV005 CDS	CDS	5734	6753	1020	1	reverse
MDV005 regulatory	regulatory	4344	4349	6	1	reverse
MDV005 gene	gene	4344	6753	2410	1	reverse
RLORF4 CDS	CDS	3751	4179	429	1	reverse
RLORF4 regulatory	regulatory	3718	3723	6	1	reverse
RLORF4 gene	gene	3718	4179	462	1	reverse
MDV003 CDS	CDS	2878	3555	405	3	reverse
MDV003 regulatory	regulatory	2853	2858	6	1	reverse
MDV003 gene	gene	2853	3555	703	1	reverse
misc	misc_feature	1882	2478	597	1	reverse
vTR RNA	misc_RNA	1676	2117	442	1	forward
vTR gene	gene	1676	2117	442	1	forward
misc	misc_feature	1517	2176	660	1	forward
repeat region	repeat_region	1223	1259	37	1	forward
repeat region	repeat_region	583	962	380	1	forward
repeat region	repeat_region	87	518	432	1	forward
very virulent strain source Gallid alphaherpesvirus 2	source	1	177874	177874	1	forward
repeat region	repeat_region	1	14033	14033	1	forward
'a' sequence repeat region	repeat_region	1	1050	1050	1	forward

## Sheet: BL3841_exp
Name	Type	Minimum	Maximum	Length	# Intervals	Direction	Raw Read Count	Raw Transcript Count	RPKM	TPM
MDV042 gene	Expression Level	66243	69875	3633	1	reverse	2833	19.1	32684.9	69776.4
MDV055 gene	Expression Level	99413	102006	2594	1	forward	1758	16.6	28406.3	60642.4
MDV032 gene	Expression Level	44164	50447	6284	1	reverse	1679.3	6.5	11201.3	23912.7
MDV045 gene	Expression Level	76573	78399	1827	1	forward	1533.5	20.5	35182	75107.3
MDV052 gene	Expression Level	93831	97426	3596	1	forward	1497.8	10.2	17458.6	37271
MDV021 gene	Expression Level	28211	33117	4907	1	reverse	1452	7.2	12402.7	26477.6
MDV053 gene	Expression Level	96352	97426	1075	1	forward	1378.8	31.3	53761.2	114771
MDV047 gene	Expression Level	77070	78399	1330	1	forward	872.5	16	27497.7	58702.7
MDV076 gene	Expression Level	134867	137276	2410	1	forward	842.7	8.5	14655.6	31287.2
MDV100 gene	Expression Level	167675	174648	6974	1	forward	773	2.7	4645.8	9918
MDV020 gene	Expression Level	28211	30578	2368	1	reverse	746	7.7	13204.5	28189.3
MDV072 gene	Expression Level	121999	126241	4243	1	reverse	728.8	4.2	7199.8	15370.3
MDV008 gene	Expression Level	13833	16892	3060	1	forward	687	5.5	9410.3	20089.2
MDV069 gene	Expression Level	120472	121289	818	1	reverse	599.5	17.9	30718.6	65578.8
MDV036 gene	Expression Level	52479	56177	3699	1	reverse	537.7	3.6	6092.5	13006.4
MDV084 gene	Expression Level	143796	150769	6974	1	reverse	526	1.8	3161.3	6748.9
MDV046 gene	Expression Level	73636	76574	2939	1	reverse	437.5	3.6	6239.4	13320
MDV010 gene	Expression Level	14535	16892	2358	1	forward	427	4.4	7590.1	16203.6
MDV017 gene	Expression Level	21642	25245	3604	1	reverse	334	2.3	3884.4	8292.6
MDV027 gene	Expression Level	38360	44128	5769	1	forward	331	1.4	2404.9	5134
MDV054 gene	Expression Level	97379	98756	1378	1	reverse	311.3	5.5	9469.8	20216.4
MDV058 gene	Expression Level	104532	105180	649	1	forward	249.7	9.4	16124.3	34422.6
vTR gene	Expression Level	139502	139944	443	1	reverse	244	13.5	23086.2	49284.9
MDV048 gene	Expression Level	77987	78399	413	1	forward	230.5	13.6	23396.4	49947.2
MDV051 gene	Expression Level	92197	93653	1457	1	forward	223.5	3.7	6429.6	13726
MDV092 gene	Expression Level	157936	159810	1875	1	forward	220.5	2.9	4929.2	10522.9
MDV050 gene	Expression Level	78438	91826	13389	1	reverse	203.7	0.4	637.7	1361.4
MDV049 gene	Expression Level	78438	88471	10034	1	reverse	152.2	0.4	635.8	1357.3
MDV064 gene	Expression Level	111142	112386	1245	1	reverse	146	2.9	4915.3	10493.3
MDV066 gene	Expression Level	114515	120441	5927	1	forward	128.7	0.5	909.9	1942.5
MDV063 gene	Expression Level	112366	113728	1363	1	forward	118.5	2.1	3644.1	7779.5
MDV041 gene	Expression Level	61025	66108	5084	1	reverse	109.5	0.5	902.8	1927.2
MDV040 gene	Expression Level	61025	63652	2628	1	reverse	109.5	1	1746.4	3728.3
MDV018 gene	Expression Level	25313	28242	2930	1	forward	86.5	0.7	1237.4	2641.7
MDV035 gene	Expression Level	56132	60996	4865	1	forward	80	0.4	689.2	1471.4
MDV037 gene	Expression Level	57141	60996	3856	1	forward	79	0.5	858.7	1833.2
MDV097 gene	Expression Level	164412	165001	590	1	reverse	78.8	3.3	5594.5	11943.3
MDV038 gene	Expression Level	58933	60996	2064	1	forward	78	0.9	1584	3381.5
MDV029 gene	Expression Level	39443	42741	3299	1	reverse	76	0.6	965.6	2061.4
MDV034 gene	Expression Level	52479	54936	2458	1	reverse	74.7	0.7	1273.2	2718.1
vTR gene	Expression Level	1676	2117	442	1	forward	73	4	6922.6	14778.4
MDV039 gene	Expression Level	59887	60996	1110	1	forward	60	1.3	2265.7	4836.8
MDV056 gene	Expression Level	100682	102006	1325	1	forward	57	1.1	1803.1	3849.3
MDV028 gene	Expression Level	39443	40525	1083	1	reverse	55	1.2	2128.6	4544.2
MDV067 gene	Expression Level	117718	120441	2724	1	forward	53.7	0.5	825.8	1762.9
MDV068 gene	Expression Level	118929	120441	1513	1	forward	53.2	0.9	1472.9	3144.3
MDV012 gene	Expression Level	17431	21714	4284	1	forward	49.5	0.3	484.6	1034.6
MDV060 gene	Expression Level	105201	109574	4374	1	reverse	48.7	0.3	466.4	995.6
MDV078 gene	Expression Level	138065	138767	703	1	forward	37.7	1.3	2245.8	4794.3
RLORF4 gene	Expression Level	137441	137902	462	1	forward	37.7	2	3417.3	7295.3
MDV005 gene	Expression Level	4344	6753	2410	1	reverse	33	0.3	1830.6	4457.4
MDV031 gene	Expression Level	44164	49439	5276	1	reverse	30.3	0.1	241	514.4
MDV061 gene	Expression Level	109725	111096	1372	1	reverse	26.5	0.5	809.6	1728.3
MDV062 gene	Expression Level	111142	111953	812	1	reverse	23	0.7	1187.2	2534.5
MDV057 gene	Expression Level	102164	103827	1664	1	forward	23	0.3	579.3	1236.8
MDV026 gene	Expression Level	34544	38329	3786	1	reverse	19.3	0.1	213.1	455
MDV043 gene	Expression Level	70144	73827	3684	1	forward	19	0.1	216.2	461.5
MDV019 gene	Expression Level	27318	28242	925	1	forward	18	0.5	815.6	1741.2
MDV016 gene	Expression Level	21642	22615	974	1	reverse	16.5	0.4	710.1	1515.8
MDV094 gene	Expression Level	159865	164095	4231	1	forward	13.6	0.1	134.6	287.3
MDV095 gene	Expression Level	161183	164095	2913	1	forward	11.6	0.1	166.7	355.8
MDV065 gene	Expression Level	113760	114513	754	1	reverse	10.5	0.3	583.7	1246.1
MDV025 gene	Expression Level	34544	37880	3337	1	reverse	10.3	0.1	128.7	274.8
MDV024 gene	Expression Level	34544	36348	1805	1	reverse	10.3	0.1	238	508.1
MDV096 gene	Expression Level	162389	164095	1707	1	forward	10.1	0.1	247.6	528.6
MDV087 gene	Expression Level	153443	155683	2241	1	forward	8.3	0.1	155.9	332.7
MDV033 gene	Expression Level	50708	52446	1739	1	forward	7.7	0.1	184.8	394.5
MDV013 gene	Expression Level	19172	21714	2543	1	forward	6.5	0.1	107.7	229.9
MDV070 gene	Expression Level	121457	122039	583	1	forward	6	0.3	431.4	920.9
MDV091 gene	Expression Level	155686	157824	2139	1	reverse	5.5	0.1	107.8	230.1
MDV059 gene	Expression Level	105201	107006	1806	1	reverse	4.2	0.1	96.7	206.4
RLORF4 gene	Expression Level	3718	4179	462	1	reverse	3.7	0.2	332.7	710.2
MDV003 gene	Expression Level	2853	3555	703	1	reverse	3.7	0.1	218.6	466.7
MDV014 gene	Expression Level	19641	21714	2074	1	forward	3.5	0	71.4	152.4
MDV088 gene	Expression Level	154149	155683	1535	1	forward	2.3	0	63.7	136
MDV073 gene	Expression Level	126421	127787	1367	1	reverse	2.3	0	71.5	152.7
MDV022 gene	Expression Level	33216	34558	1343	1	forward	2	0	62.4	133.3
MDV093 gene	Expression Level	159254	159810	557	1	forward	1.5	0.1	112.9	241
MDV090 gene	Expression Level	155686	156785	1100	1	reverse	1.5	0	57.2	122
MDV071 gene	Expression Level	121999	122897	899	1	reverse	1.5	0	69.9	149.3
MDV044 gene	Expression Level	73636	74632	997	1	reverse	1.5	0	63.1	134.6
MDV089 gene	Expression Level	154978	155683	706	1	forward	1.3	0	79.2	169
MDV072.5 gene	Expression Level	126421	126823	403	1	reverse	0.3	0	34.7	74
MDV030 gene	Expression Level	44164	45132	969	1	reverse	0.3	0	14.4	30.8
MDV023 gene	Expression Level	34544	34798	255	1	reverse	0.3	0	41.1	87.7
MDV015.5 gene	Expression Level	21315	21714	400	1	forward	0.2	0	21	44.7
MDV015 gene	Expression Level	20652	21714	1063	1	forward	0.2	0	7.9	16.8
repeat region	repeat_region	177407	177786	380	1	forward
repeat region	repeat_region	176911	177342	432	1	forward
'a' sequence repeat region	repeat_region	176825	177874	1050	1	forward
MDV100 regulatory	regulatory	174643	174648	6	1	forward
MDV100 CDS	CDS	167675	174640	6966	1	forward
MDV100 gene	gene	167675	174648	6974	1	forward
TRS; inverted repeat flanking US repeat region	repeat_region	164646	177874	13229	1	forward
MDV097 CDS	CDS	164552	165001	450	1	reverse
MDV097 regulatory	regulatory	164412	164417	6	1	reverse
MDV097 gene	gene	164412	165001	590	1	reverse
MDV094, MDV095, MDV096 regulatory	regulatory	164090	164095	6	1	forward
MDV096 regulatory	regulatory	163941	163946	6	1	forward
MDV096 CDS	CDS	162389	163882	1494	1	forward
MDV096 gene	gene	162389	164095	1707	1	forward
MDV095 CDS	CDS	161183	162250	1068	1	forward
MDV095 gene	gene	161183	164095	2913	1	forward
MDV094 CDS	CDS	159919	161076	1158	1	forward
MDV094 gene	gene	159865	164095	4231	1	forward
MDV092, MDV093 regulatory	regulatory	159805	159810	6	1	forward
MDV093 CDS	CDS	159254	159697	444	1	forward
MDV093 gene	gene	159254	159810	557	1	forward
MDV092 CDS	CDS	157936	159144	1209	1	forward
MDV092 gene	gene	157936	159810	1875	1	forward
MDV091 CDS	CDS	157012	157824	813	1	reverse
MDV090 CDS	CDS	155730	156785	1056	1	reverse
MDV090, MDV091 regulatory	regulatory	155686	155691	6	1	reverse
MDV091 gene	gene	155686	157824	2139	1	reverse
MDV090 gene	gene	155686	156785	1100	1	reverse
MDV087, MDV088, MDV089 regulatory	regulatory	155678	155683	6	1	forward
MDV089 CDS	CDS	154978	155619	642	1	forward
MDV089 gene	gene	154978	155683	706	1	forward
MDV088 CDS	CDS	154149	154688	540	1	forward
MDV088 gene	gene	154149	155683	1535	1	forward
US	misc_feature	153799	164645	10847	1	forward
MDV087 CDS	CDS	153443	153982	540	1	forward
MDV087 gene	gene	153443	155683	2241	1	forward
MDV084 CDS	CDS	143804	150769	6966	1	reverse
MDV084 regulatory	regulatory	143796	143801	6	1	reverse
MDV084 gene	gene	143796	150769	6974	1	reverse
repeat region	repeat_region	141102	141533	432	1	forward
repeat region	repeat_region	140658	141037	380	1	forward
IRS; inverted repeat flanking US repeat region	repeat_region	140570	153798	13229	1	forward
'a' sequence repeat region	repeat_region	140570	141619	1050	1	forward
repeat region	repeat_region	140358	140397	40	1	forward
vTR RNA	misc_RNA	139502	139944	443	1	reverse
vTR gene	gene	139502	139944	443	1	reverse
misc	misc_feature	139444	140103	660	1	reverse
misc	misc_feature	139142	139738	597	1	forward
MDV078 regulatory	regulatory	138762	138767	6	1	forward
MDV078 CDS	CDS	138065	138742	405	3	forward
MDV078 gene	gene	138065	138767	703	1	forward
RLORF4 regulatory	regulatory	137897	137902	6	1	forward
RLORF4 CDS	CDS	137441	137869	429	1	forward
RLORF4 gene	gene	137441	137902	462	1	forward
MDV076 regulatory	regulatory	137271	137276	6	1	forward
misc	misc_feature	135332	135742	411	1	reverse
MDV076 CDS	CDS	134867	135886	1020	1	forward
MDV076 gene	gene	134867	137276	2410	1	forward
misc	misc_feature	129799	131115	282	2	forward
misc	misc_feature	128473	131115	258	2	forward
ori palindrome stem loop	stem_loop	128262	128324	63	1	forward
misc	misc_feature	128228	128575	348	1	forward
repeat region	repeat_region	127592	141619	14028	1	forward
MDV073 CDS	CDS	126915	127787	873	1	reverse
MDV072.5 CDS	CDS	126443	126823	381	1	reverse
MDV072.5, MDV073 regulatory	regulatory	126421	126426	6	1	reverse
MDV073 gene	gene	126421	127787	1367	1	reverse
MDV072.5 gene	gene	126421	126823	403	1	reverse
MDV072 CDS	CDS	123530	126241	2712	1	reverse
repeat region	repeat_region	123059	123814	756	1	forward
MDV071 CDS	CDS	122313	122897	585	1	reverse
MDV070 regulatory	regulatory	122034	122039	6	1	forward
MDV071, MDV072 regulatory	regulatory	121999	122004	6	1	reverse
MDV072 gene	gene	121999	126241	4243	1	reverse
MDV071 gene	gene	121999	122897	899	1	reverse
MDV070 regulatory	regulatory	121957	121962	6	1	forward
MDV070 regulatory	regulatory	121953	121958	6	1	forward
MDV070 CDS	CDS	121457	121957	501	1	forward
MDV070 gene	gene	121457	122039	583	1	forward
MDV069 CDS	CDS	120480	121289	810	1	reverse
MDV069 regulatory	regulatory	120472	120477	6	1	reverse
MDV069 gene	gene	120472	121289	818	1	reverse
MDV066, MDV067, MDV068 regulatory	regulatory	120436	120441	6	1	forward
MDV066, MDV067, MDV068 regulatory	regulatory	120432	120437	6	1	forward
MDV066, MDV067, MDV068 regulatory	regulatory	120422	120427	6	1	forward
MDV068 CDS	CDS	118929	120350	1422	1	forward
MDV068 gene	gene	118929	120441	1513	1	forward
MDV067 CDS	CDS	117718	118782	1065	1	forward
MDV067 gene	gene	117718	120441	2724	1	forward
MDV066 CDS	CDS	114515	117739	3225	1	forward
MDV066 gene	gene	114515	120441	5927	1	forward
MDV065 CDS	CDS	113764	114513	750	1	reverse
MDV065 regulatory	regulatory	113760	113765	6	1	reverse
MDV065 gene	gene	113760	114513	754	1	reverse
MDV063 regulatory	regulatory	113723	113728	6	1	forward
MDV063 CDS	CDS	112366	113676	1311	1	forward
MDV063 gene	gene	112366	113728	1363	1	forward
MDV064 CDS	CDS	112099	112386	288	1	reverse
MDV062 CDS	CDS	111204	111953	750	1	reverse
MDV062, MDV064 regulatory	regulatory	111142	111147	6	1	reverse
MDV064 gene	gene	111142	112386	1245	1	reverse
MDV062 gene	gene	111142	111953	812	1	reverse
MDV061 CDS	CDS	109813	111096	1284	1	reverse
MDV061 regulatory	regulatory	109725	109730	6	1	reverse
MDV061 gene	gene	109725	111096	1372	1	reverse
MDV060 CDS	CDS	107148	109574	2427	1	reverse
MDV059 CDS	CDS	105300	107006	1707	1	reverse
MDV059, MDV060 regulatory	regulatory	105209	105214	6	1	reverse
MDV059, MDV060 regulatory	regulatory	105201	105206	6	1	reverse
MDV060 gene	gene	105201	109574	4374	1	reverse
MDV059 gene	gene	105201	107006	1806	1	reverse
MDV058 regulatory	regulatory	105175	105180	6	1	forward
MDV058 regulatory	regulatory	105163	105168	6	1	forward
MDV058 CDS	CDS	104532	105167	636	1	forward
MDV058 gene	gene	104532	105180	649	1	forward
MDV057 regulatory	regulatory	103822	103827	6	1	forward
MDV057 regulatory	regulatory	103695	103700	6	1	forward
MDV057 CDS	CDS	102164	103669	1506	1	forward
MDV057 gene	gene	102164	103827	1664	1	forward
MDV055, MDV056 regulatory	regulatory	102001	102006	6	1	forward
MDV056 CDS	CDS	100682	101944	1263	1	forward
MDV056 gene	gene	100682	102006	1325	1	forward
MDV055 CDS	CDS	99413	100522	1110	1	forward
MDV055 gene	gene	99413	102006	2594	1	forward
MDV054 CDS	CDS	97431	98756	1326	1	reverse
MDV052, MDV053 regulatory	regulatory	97421	97426	6	1	forward
MDV054 regulatory	regulatory	97379	97384	6	1	reverse
MDV054 gene	gene	97379	98756	1378	1	reverse
MDV053 CDS	CDS	96352	97383	1032	1	forward
MDV053 gene	gene	96352	97426	1075	1	forward
MDV052 CDS	CDS	93831	96299	2469	1	forward
MDV052 gene	gene	93831	97426	3596	1	forward
MDV051 regulatory	regulatory	93648	93653	6	1	forward
MDV051 CDS	CDS	92197	93609	1413	1	forward
MDV051 gene	gene	92197	93653	1457	1	forward
MDV050 CDS	CDS	88686	91826	3141	1	reverse
MDV049 CDS	CDS	78443	88471	10029	1	reverse
MDV049, MDV050 regulatory	regulatory	78438	78443	6	1	reverse
MDV050 gene	gene	78438	91826	13389	1	reverse
MDV049 gene	gene	78438	88471	10034	1	reverse
MDV045, MDV047, MDV048 regulatory	regulatory	78394	78399	6	1	forward
MDV045, MDV047, MDV048 regulatory	regulatory	78381	78386	6	1	forward
MDV048 CDS	CDS	77987	78382	396	1	forward
MDV048 gene	gene	77987	78399	413	1	forward
MDV047 CDS	CDS	77070	77903	834	1	forward
MDV047 gene	gene	77070	78399	1330	1	forward
MDV045 CDS	CDS	76573	76977	405	1	forward
MDV045 gene	gene	76573	78399	1827	1	forward
MDV046 CDS	CDS	74649	76574	1926	1	reverse
MDV043 regulatory	regulatory	73822	73827	6	1	forward
MDV044 CDS	CDS	73730	74632	903	1	reverse
MDV044, MDV046 regulatory	regulatory	73636	73641	6	1	reverse
MDV046 gene	gene	73636	76574	2939	1	reverse
MDV044 gene	gene	73636	74632	997	1	reverse
MDV043 CDS	CDS	70144	73806	3663	1	forward
MDV043 gene	gene	70144	73827	3684	1	forward
MDV042 CDS	CDS	66300	69875	3576	1	reverse
MDV042 regulatory	regulatory	66243	66248	6	1	reverse
MDV042 gene	gene	66243	69875	3633	1	reverse
MDV041 CDS	CDS	63727	66108	2382	1	reverse
MDV040 CDS	CDS	61055	63652	2598	1	reverse
MDV040, MDV041 regulatory	regulatory	61025	61030	6	1	reverse
MDV041 gene	gene	61025	66108	5084	1	reverse
MDV040 gene	gene	61025	63652	2628	1	reverse
MDV035, MDV037, MDV038, MDV039 regulatory	regulatory	60991	60996	6	1	reverse
MDV039 CDS	CDS	59887	60924	1038	1	forward
MDV039 gene	gene	59887	60996	1110	1	forward
MDV038 CDS	CDS	58933	60924	1992	1	forward
MDV038 gene	gene	58933	60996	2064	1	forward
MDV037 CDS	CDS	57141	58892	1752	1	forward
MDV037 gene	gene	57141	60996	3856	1	forward
MDV035 CDS	CDS	56132	57046	915	1	forward
MDV035 gene	gene	56132	60996	4865	1	forward
MDV036 CDS	CDS	55119	56177	1059	1	reverse
MDV034 CDS	CDS	52495	54936	2442	1	reverse
MDV034, MDV036 regulatory	regulatory	52483	52488	6	1	reverse
MDV034, MDV036 regulatory	regulatory	52479	52484	6	1	reverse
MDV036 gene	gene	52479	56177	3699	1	reverse
MDV034 gene	gene	52479	54936	2458	1	reverse
MDV033 regulatory	regulatory	52441	52446	6	1	forward
MDV033 CDS	CDS	50708	52348	1641	1	forward
MDV033 gene	gene	50708	52446	1739	1	forward
MDV032 CDS	CDS	49743	50447	705	1	reverse
MDV031 CDS	CDS	45258	49439	4182	1	reverse
MDV030 CDS	CDS	44173	45132	960	1	reverse
MDV030 regulatory	regulatory	44172	44177	6	1	reverse
MDV030, MDV031, MDV032 regulatory	regulatory	44168	44173	6	1	reverse
MDV030, MDV031, MDV032 regulatory	regulatory	44164	44169	6	1	reverse
MDV032 gene	gene	44164	50447	6284	1	reverse
MDV031 gene	gene	44164	49439	5276	1	reverse
MDV030 gene	gene	44164	45132	969	1	reverse
MDV027 regulatory	regulatory	44123	44128	6	1	forward
MDV029 CDS	CDS	40552	42741	2190	1	reverse
MDV028 CDS	CDS	39443	40525	1083	1	reverse
MDV029 gene	gene	39443	42741	3299	1	reverse
MDV028 gene	gene	39443	40525	1083	1	reverse
MDV027 CDS	CDS	38360	44054	2214	2	forward
MDV027 gene	gene	38360	44128	5769	1	forward
MDV026 CDS	CDS	37598	38329	732	1	reverse
MDV025 CDS	CDS	36339	37880	1542	1	reverse
MDV024 CDS	CDS	34774	36348	1575	1	reverse
MDV022 regulatory	regulatory	34553	34558	6	1	forward
MDV023, MDV024, MDV025, MDV026 regulatory	regulatory	34550	34555	6	1	reverse
MDV023 CDS	CDS	34544	34798	255	1	reverse
MDV026 gene	gene	34544	38329	3786	1	reverse
MDV025 gene	gene	34544	37880	3337	1	reverse
MDV024 gene	gene	34544	36348	1805	1	reverse
MDV023 gene	gene	34544	34798	255	1	reverse
MDV022 regulatory	regulatory	34512	34517	6	1	forward
MDV022 CDS	CDS	33216	34490	1275	1	forward
MDV022 gene	gene	33216	34558	1343	1	forward
MDV021 CDS	CDS	30592	33117	2526	1	reverse
MDV020, MDV021 regulatory	regulatory	28272	28277	6	1	reverse
MDV020 CDS	CDS	28269	30578	2310	1	reverse
MDV018, MDV019 regulatory	regulatory	28237	28242	6	1	forward
MDV020, MDV021 regulatory	regulatory	28211	28216	6	1	reverse
MDV021 gene	gene	28211	33117	4907	1	reverse
MDV020 gene	gene	28211	30578	2368	1	reverse
MDV019 CDS	CDS	27318	28235	918	1	forward
MDV019 gene	gene	27318	28242	925	1	forward
MDV018 CDS	CDS	25313	27481	2169	1	forward
MDV018 gene	gene	25313	28242	2930	1	forward
MDV017 CDS	CDS	22669	25245	2577	1	reverse
MDV016 CDS	CDS	21809	22615	807	1	reverse
MDV016 regulatory	regulatory	21748	21753	6	1	reverse
regulatory	regulatory	21709	21714	6	1	forward
MDV016, MDV017 regulatory	regulatory	21673	21678	6	1	reverse
MDV016, MDV017 regulatory	regulatory	21642	21647	6	1	reverse
MDV017 gene	gene	21642	25245	3604	1	reverse
MDV016 gene	gene	21642	22615	974	1	reverse
regulatory	regulatory	21603	21608	6	1	forward
MDV015.5 CDS	CDS	21315	21491	177	1	forward
MDV015.5 gene	gene	21315	21714	400	1	forward
MDV015 CDS	CDS	20652	21293	642	1	forward
MDV015 gene	gene	20652	21714	1063	1	forward
MDV014 CDS	CDS	19641	20582	942	1	forward
MDV014 gene	gene	19641	21714	2074	1	forward
MDV013 CDS	CDS	19172	19759	588	1	forward
MDV013 gene	gene	19172	21714	2543	1	forward
MDV012 CDS	CDS	17431	18982	1470	2	forward
MDV012 gene	gene	17431	21714	4284	1	forward
MDV008, MDV010 regulatory	regulatory	16887	16892	6	1	forward
MDV010 CDS	CDS	14535	16875	2271	2	forward
MDV010 gene	gene	14535	16892	2358	1	forward
UL	misc_feature	14034	127591	113558	1	forward
MDV008 CDS	CDS	13833	14300	468	1	forward
MDV008 gene	gene	13833	16892	3060	1	forward
misc	misc_feature	13337	14338	1002	1	reverse
ori palindrome stem loop	stem_loop	13296	13358	63	1	forward
misc	misc_feature	13045	13392	348	1	reverse
misc	misc_feature	10505	13147	258	2	reverse
misc	misc_feature	10505	11821	282	2	reverse
misc	misc_feature	5878	6288	411	1	forward
MDV005 CDS	CDS	5734	6753	1020	1	reverse
MDV005 regulatory	regulatory	4344	4349	6	1	reverse
MDV005 gene	gene	4344	6753	2410	1	reverse
RLORF4 CDS	CDS	3751	4179	429	1	reverse
RLORF4 regulatory	regulatory	3718	3723	6	1	reverse
RLORF4 gene	gene	3718	4179	462	1	reverse
MDV003 CDS	CDS	2878	3555	405	3	reverse
MDV003 regulatory	regulatory	2853	2858	6	1	reverse
MDV003 gene	gene	2853	3555	703	1	reverse
misc	misc_feature	1882	2478	597	1	reverse
vTR RNA	misc_RNA	1676	2117	442	1	forward
vTR gene	gene	1676	2117	442	1	forward
misc	misc_feature	1517	2176	660	1	forward
repeat region	repeat_region	1223	1259	37	1	forward
repeat region	repeat_region	583	962	380	1	forward
repeat region	repeat_region	87	518	432	1	forward
very virulent strain source Gallid alphaherpesvirus 2	source	1	177874	177874	1	forward
repeat region	repeat_region	1	14033	14033	1	forward
'a' sequence repeat region	repeat_region	1	1050	1050	1	forward

## Sheet: BL4047_exp
Name	Type	Minimum	Maximum	Length	# Intervals	Direction	Raw Read Count	Raw Transcript Count	RPKM	TPM
MDV042 gene	Expression Level	66243	69875	3633	1	reverse	7265	48.3	36467.4	92645.6
MDV021 gene	Expression Level	28211	33117	4907	1	reverse	4235.5	20.9	15740.7	39989.3
MDV100 gene	Expression Level	167675	174648	6974	1	forward	2903	10.1	7591	19285
MDV094 gene	Expression Level	159865	164095	4231	1	forward	2790.8	15.9	12028.9	30559.5
MDV012 gene	Expression Level	17431	21714	4284	1	forward	1990.5	11.2	8473.3	21526.6
MDV084 gene	Expression Level	143796	150769	6974	1	reverse	1949	6.8	5096.4	12947.5
MDV073 gene	Expression Level	126421	127787	1367	1	reverse	1812	32	24172.6	61410.8
MDV076 gene	Expression Level	134867	137276	2410	1	forward	1717	17.2	12992.3	33007.1
MDV066 gene	Expression Level	114515	120441	5927	1	forward	1700.3	6.9	5231.6	13290.9
MDV017 gene	Expression Level	21642	25245	3604	1	reverse	1504.8	10.1	7614.2	19343.9
MDV054 gene	Expression Level	97379	98756	1378	1	reverse	1412	24.8	18686.1	47472.3
MDV072 gene	Expression Level	121999	126241	4243	1	reverse	1295.7	7.4	5568.7	14147.3
MDV027 gene	Expression Level	38360	44128	5769	1	forward	1132.9	4.7	3581.2	9098.1
MDV050 gene	Expression Level	78438	91826	13389	1	reverse	1015.7	1.8	1383.4	3514.6
MDV032 gene	Expression Level	44164	50447	6284	1	reverse	954.9	3.7	2771.2	7040.2
MDV060 gene	Expression Level	105201	109574	4374	1	reverse	945.5	5.2	3942	10014.7
MDV020 gene	Expression Level	28211	30578	2368	1	reverse	926.5	9.5	7135.1	18126.7
MDV045 gene	Expression Level	76573	78399	1827	1	forward	917.9	12.1	9161.7	23275.3
MDV047 gene	Expression Level	77070	78399	1330	1	forward	916.9	16.7	12571.5	31938.1
MDV033 gene	Expression Level	50708	52446	1739	1	forward	913.7	12.7	9581.3	24341.3
MDV005 gene	Expression Level	4344	6753	2410	1	reverse	884	8.9	6689.1	16993.8
MDV046 gene	Expression Level	73636	76574	2939	1	reverse	861.5	7.1	5345.5	13580.3
MDV026 gene	Expression Level	34544	38329	3786	1	reverse	841.1	5.4	4051.5	10292.9
MDV025 gene	Expression Level	34544	37880	3337	1	reverse	840.1	6.1	4591.2	11664
MDV069 gene	Expression Level	120472	121289	818	1	reverse	753.5	22.3	16798.3	42676.1
MDV031 gene	Expression Level	44164	49439	5276	1	reverse	742.9	3.4	2567.8	6523.6
MDV055 gene	Expression Level	99413	102006	2594	1	forward	691	6.4	4857.8	12341.4
MDV049 gene	Expression Level	78438	88471	10034	1	reverse	495.7	1.2	900.9	2288.8
MDV052 gene	Expression Level	93831	97426	3596	1	forward	493.5	3.3	2502.7	6358
MDV065 gene	Expression Level	113760	114513	754	1	reverse	443	14.2	10714.4	27219.9
MDV095 gene	Expression Level	161183	164095	2913	1	forward	436.5	3.6	2732.6	6942.2
MDV036 gene	Expression Level	52479	56177	3699	1	reverse	427.2	2.8	2105.9	5350.2
MDV043 gene	Expression Level	70144	73827	3684	1	forward	425	2.8	2103.8	5344.7
MDV034 gene	Expression Level	52479	54936	2458	1	reverse	391.2	3.8	2902.1	7372.8
MDV091 gene	Expression Level	155686	157824	2139	1	reverse	387.2	4.4	3301.1	8386.5
MDV048 gene	Expression Level	77987	78399	413	1	forward	367.9	21.5	16243.3	41266.3
MDV063 gene	Expression Level	112366	113728	1363	1	forward	360.5	6.4	4823.3	12253.6
MDV051 gene	Expression Level	92197	93653	1457	1	forward	320	5.3	4005.2	10175.3
MDV013 gene	Expression Level	19172	21714	2543	1	forward	307.5	2.9	2205.4	5602.8
MDV035 gene	Expression Level	56132	60996	4865	1	forward	304.8	1.5	1142.3	2902.1
MDV029 gene	Expression Level	39443	42741	3299	1	reverse	302.7	2.2	1673.1	4250.5
MDV037 gene	Expression Level	57141	60996	3856	1	forward	297.8	1.9	1408.2	3577.4
vTR gene	Expression Level	1676	2117	442	1	forward	287	15.7	11841.1	30082.5
MDV038 gene	Expression Level	58933	60996	2064	1	forward	285.8	3.3	2524.7	6414
MDV041 gene	Expression Level	61025	66108	5084	1	reverse	281	1.3	1007.9	2560.7
MDV039 gene	Expression Level	59887	60996	1110	1	forward	269.8	5.9	4431.7	11258.8
MDV008 gene	Expression Level	13833	16892	3060	1	forward	256.5	2	1528.6	3883.5
MDV096 gene	Expression Level	162389	164095	1707	1	forward	256	3.6	2734.9	6948
MDV010 gene	Expression Level	14535	16892	2358	1	forward	253.5	2.6	1960.5	4980.7
MDV056 gene	Expression Level	100682	102006	1325	1	forward	249	4.5	3427	8706.4
MDV018 gene	Expression Level	25313	28242	2930	1	forward	247.5	2	1540.4	3913.5
MDV053 gene	Expression Level	96352	97426	1075	1	forward	237.5	5.3	4028.9	10235.5
MDV040 gene	Expression Level	61025	63652	2628	1	reverse	230	2.1	1596	4054.7
MDV014 gene	Expression Level	19641	21714	2074	1	forward	205	2.4	1802.8	4580.1
MDV019 gene	Expression Level	27318	28242	925	1	forward	203.5	5.3	4012	10192.4
vTR gene	Expression Level	139502	139944	443	1	reverse	185	10.1	7615.6	19347.4
MDV092 gene	Expression Level	157936	159810	1875	1	forward	154.8	2	1505.9	3825.8
MDV061 gene	Expression Level	109725	111096	1372	1	reverse	152.7	2.7	2029.2	5155.2
MDV028 gene	Expression Level	39443	40525	1083	1	reverse	145.7	3.3	2452.8	6231.4
MDV058 gene	Expression Level	104532	105180	649	1	forward	140	5.2	3933.8	9994
MDV097 gene	Expression Level	164412	165001	590	1	reverse	121	5	3740	9501.4
MDV064 gene	Expression Level	111142	112386	1245	1	reverse	109.7	2.1	1606.3	4080.9
MDV022 gene	Expression Level	33216	34558	1343	1	forward	99.8	1.8	1355.2	3442.8
MDV087 gene	Expression Level	153443	155683	2241	1	forward	94.2	1	766.6	1947.4
MDV057 gene	Expression Level	102164	103827	1664	1	forward	93	1.4	1019.2	2589.3
MDV062 gene	Expression Level	111142	111953	812	1	reverse	90.2	2.7	2025	5144.5
MDV088 gene	Expression Level	154149	155683	1535	1	forward	84.2	1.3	1000.3	2541.3
MDV090 gene	Expression Level	155686	156785	1100	1	reverse	66.2	1.5	1097.5	2788.2
MDV067 gene	Expression Level	117718	120441	2724	1	forward	65.3	0.6	437.4	1111.2
MDV068 gene	Expression Level	118929	120441	1513	1	forward	63.3	1	763.4	1939.3
MDV024 gene	Expression Level	34544	36348	1805	1	reverse	45.6	0.6	461	1171.3
MDV023 gene	Expression Level	34544	34798	255	1	reverse	31.3	3	2238.4	5686.7
MDV059 gene	Expression Level	105201	107006	1806	1	reverse	30.5	0.4	308	782.4
MDV078 gene	Expression Level	138065	138767	703	1	forward	29	1	752.3	1911.2
MDV015 gene	Expression Level	20652	21714	1063	1	forward	22	0.5	378	960.4
MDV070 gene	Expression Level	121457	122039	583	1	forward	19.2	0.8	599.5	1523.1
MDV003 gene	Expression Level	2853	3555	703	1	reverse	16	0.6	415	1054.4
MDV072.5 gene	Expression Level	126421	126823	403	1	reverse	10	0.6	452.5	1149.6
MDV016 gene	Expression Level	21642	22615	974	1	reverse	8.8	0.2	164.5	417.9
MDV071 gene	Expression Level	121999	122897	899	1	reverse	5.7	0.2	114.9	292
MDV044 gene	Expression Level	73636	74632	997	1	reverse	4.5	0.1	82.3	209.1
MDV089 gene	Expression Level	154978	155683	706	1	forward	4.2	0.1	108.5	275.6
MDV015.5 gene	Expression Level	21315	21714	400	1	forward	3.3	0.2	149.8	380.6
RLORF4 gene	Expression Level	3718	4179	462	1	reverse	2	0.1	78.9	200.6
MDV093 gene	Expression Level	159254	159810	557	1	forward	1.8	0.1	60	152.5
MDV030 gene	Expression Level	44164	45132	969	1	reverse	0.9	0	17.3	43.8
RLORF4 gene	Expression Level	137441	137902	462	1	forward	0	0	0	0
repeat region	repeat_region	177407	177786	380	1	forward
repeat region	repeat_region	176911	177342	432	1	forward
'a' sequence repeat region	repeat_region	176825	177874	1050	1	forward
MDV100 regulatory	regulatory	174643	174648	6	1	forward
MDV100 CDS	CDS	167675	174640	6966	1	forward
MDV100 gene	gene	167675	174648	6974	1	forward
TRS; inverted repeat flanking US repeat region	repeat_region	164646	177874	13229	1	forward
MDV097 CDS	CDS	164552	165001	450	1	reverse
MDV097 regulatory	regulatory	164412	164417	6	1	reverse
MDV097 gene	gene	164412	165001	590	1	reverse
MDV094, MDV095, MDV096 regulatory	regulatory	164090	164095	6	1	forward
MDV096 regulatory	regulatory	163941	163946	6	1	forward
MDV096 CDS	CDS	162389	163882	1494	1	forward
MDV096 gene	gene	162389	164095	1707	1	forward
MDV095 CDS	CDS	161183	162250	1068	1	forward
MDV095 gene	gene	161183	164095	2913	1	forward
MDV094 CDS	CDS	159919	161076	1158	1	forward
MDV094 gene	gene	159865	164095	4231	1	forward
MDV092, MDV093 regulatory	regulatory	159805	159810	6	1	forward
MDV093 CDS	CDS	159254	159697	444	1	forward
MDV093 gene	gene	159254	159810	557	1	forward
MDV092 CDS	CDS	157936	159144	1209	1	forward
MDV092 gene	gene	157936	159810	1875	1	forward
MDV091 CDS	CDS	157012	157824	813	1	reverse
MDV090 CDS	CDS	155730	156785	1056	1	reverse
MDV090, MDV091 regulatory	regulatory	155686	155691	6	1	reverse
MDV091 gene	gene	155686	157824	2139	1	reverse
MDV090 gene	gene	155686	156785	1100	1	reverse
MDV087, MDV088, MDV089 regulatory	regulatory	155678	155683	6	1	forward
MDV089 CDS	CDS	154978	155619	642	1	forward
MDV089 gene	gene	154978	155683	706	1	forward
MDV088 CDS	CDS	154149	154688	540	1	forward
MDV088 gene	gene	154149	155683	1535	1	forward
US	misc_feature	153799	164645	10847	1	forward
MDV087 CDS	CDS	153443	153982	540	1	forward
MDV087 gene	gene	153443	155683	2241	1	forward
MDV084 CDS	CDS	143804	150769	6966	1	reverse
MDV084 regulatory	regulatory	143796	143801	6	1	reverse
MDV084 gene	gene	143796	150769	6974	1	reverse
repeat region	repeat_region	141102	141533	432	1	forward
repeat region	repeat_region	140658	141037	380	1	forward
IRS; inverted repeat flanking US repeat region	repeat_region	140570	153798	13229	1	forward
'a' sequence repeat region	repeat_region	140570	141619	1050	1	forward
repeat region	repeat_region	140358	140397	40	1	forward
vTR RNA	misc_RNA	139502	139944	443	1	reverse
vTR gene	gene	139502	139944	443	1	reverse
misc	misc_feature	139444	140103	660	1	reverse
misc	misc_feature	139142	139738	597	1	forward
MDV078 regulatory	regulatory	138762	138767	6	1	forward
MDV078 CDS	CDS	138065	138742	405	3	forward
MDV078 gene	gene	138065	138767	703	1	forward
RLORF4 regulatory	regulatory	137897	137902	6	1	forward
RLORF4 CDS	CDS	137441	137869	429	1	forward
RLORF4 gene	gene	137441	137902	462	1	forward
MDV076 regulatory	regulatory	137271	137276	6	1	forward
misc	misc_feature	135332	135742	411	1	reverse
MDV076 CDS	CDS	134867	135886	1020	1	forward
MDV076 gene	gene	134867	137276	2410	1	forward
misc	misc_feature	129799	131115	282	2	forward
misc	misc_feature	128473	131115	258	2	forward
ori palindrome stem loop	stem_loop	128262	128324	63	1	forward
misc	misc_feature	128228	128575	348	1	forward
repeat region	repeat_region	127592	141619	14028	1	forward
MDV073 CDS	CDS	126915	127787	873	1	reverse
MDV072.5 CDS	CDS	126443	126823	381	1	reverse
MDV072.5, MDV073 regulatory	regulatory	126421	126426	6	1	reverse
MDV073 gene	gene	126421	127787	1367	1	reverse
MDV072.5 gene	gene	126421	126823	403	1	reverse
MDV072 CDS	CDS	123530	126241	2712	1	reverse
repeat region	repeat_region	123059	123814	756	1	forward
MDV071 CDS	CDS	122313	122897	585	1	reverse
MDV070 regulatory	regulatory	122034	122039	6	1	forward
MDV071, MDV072 regulatory	regulatory	121999	122004	6	1	reverse
MDV072 gene	gene	121999	126241	4243	1	reverse
MDV071 gene	gene	121999	122897	899	1	reverse
MDV070 regulatory	regulatory	121957	121962	6	1	forward
MDV070 regulatory	regulatory	121953	121958	6	1	forward
MDV070 CDS	CDS	121457	121957	501	1	forward
MDV070 gene	gene	121457	122039	583	1	forward
MDV069 CDS	CDS	120480	121289	810	1	reverse
MDV069 regulatory	regulatory	120472	120477	6	1	reverse
MDV069 gene	gene	120472	121289	818	1	reverse
MDV066, MDV067, MDV068 regulatory	regulatory	120436	120441	6	1	forward
MDV066, MDV067, MDV068 regulatory	regulatory	120432	120437	6	1	forward
MDV066, MDV067, MDV068 regulatory	regulatory	120422	120427	6	1	forward
MDV068 CDS	CDS	118929	120350	1422	1	forward
MDV068 gene	gene	118929	120441	1513	1	forward
MDV067 CDS	CDS	117718	118782	1065	1	forward
MDV067 gene	gene	117718	120441	2724	1	forward
MDV066 CDS	CDS	114515	117739	3225	1	forward
MDV066 gene	gene	114515	120441	5927	1	forward
MDV065 CDS	CDS	113764	114513	750	1	reverse
MDV065 regulatory	regulatory	113760	113765	6	1	reverse
MDV065 gene	gene	113760	114513	754	1	reverse
MDV063 regulatory	regulatory	113723	113728	6	1	forward
MDV063 CDS	CDS	112366	113676	1311	1	forward
MDV063 gene	gene	112366	113728	1363	1	forward
MDV064 CDS	CDS	112099	112386	288	1	reverse
MDV062 CDS	CDS	111204	111953	750	1	reverse
MDV062, MDV064 regulatory	regulatory	111142	111147	6	1	reverse
MDV064 gene	gene	111142	112386	1245	1	reverse
MDV062 gene	gene	111142	111953	812	1	reverse
MDV061 CDS	CDS	109813	111096	1284	1	reverse
MDV061 regulatory	regulatory	109725	109730	6	1	reverse
MDV061 gene	gene	109725	111096	1372	1	reverse
MDV060 CDS	CDS	107148	109574	2427	1	reverse
MDV059 CDS	CDS	105300	107006	1707	1	reverse
MDV059, MDV060 regulatory	regulatory	105209	105214	6	1	reverse
MDV059, MDV060 regulatory	regulatory	105201	105206	6	1	reverse
MDV060 gene	gene	105201	109574	4374	1	reverse
MDV059 gene	gene	105201	107006	1806	1	reverse
MDV058 regulatory	regulatory	105175	105180	6	1	forward
MDV058 regulatory	regulatory	105163	105168	6	1	forward
MDV058 CDS	CDS	104532	105167	636	1	forward
MDV058 gene	gene	104532	105180	649	1	forward
MDV057 regulatory	regulatory	103822	103827	6	1	forward
MDV057 regulatory	regulatory	103695	103700	6	1	forward
MDV057 CDS	CDS	102164	103669	1506	1	forward
MDV057 gene	gene	102164	103827	1664	1	forward
MDV055, MDV056 regulatory	regulatory	102001	102006	6	1	forward
MDV056 CDS	CDS	100682	101944	1263	1	forward
MDV056 gene	gene	100682	102006	1325	1	forward
MDV055 CDS	CDS	99413	100522	1110	1	forward
MDV055 gene	gene	99413	102006	2594	1	forward
MDV054 CDS	CDS	97431	98756	1326	1	reverse
MDV052, MDV053 regulatory	regulatory	97421	97426	6	1	forward
MDV054 regulatory	regulatory	97379	97384	6	1	reverse
MDV054 gene	gene	97379	98756	1378	1	reverse
MDV053 CDS	CDS	96352	97383	1032	1	forward
MDV053 gene	gene	96352	97426	1075	1	forward
MDV052 CDS	CDS	93831	96299	2469	1	forward
MDV052 gene	gene	93831	97426	3596	1	forward
MDV051 regulatory	regulatory	93648	93653	6	1	forward
MDV051 CDS	CDS	92197	93609	1413	1	forward
MDV051 gene	gene	92197	93653	1457	1	forward
MDV050 CDS	CDS	88686	91826	3141	1	reverse
MDV049 CDS	CDS	78443	88471	10029	1	reverse
MDV049, MDV050 regulatory	regulatory	78438	78443	6	1	reverse
MDV050 gene	gene	78438	91826	13389	1	reverse
MDV049 gene	gene	78438	88471	10034	1	reverse
MDV045, MDV047, MDV048 regulatory	regulatory	78394	78399	6	1	forward
MDV045, MDV047, MDV048 regulatory	regulatory	78381	78386	6	1	forward
MDV048 CDS	CDS	77987	78382	396	1	forward
MDV048 gene	gene	77987	78399	413	1	forward
MDV047 CDS	CDS	77070	77903	834	1	forward
MDV047 gene	gene	77070	78399	1330	1	forward
MDV045 CDS	CDS	76573	76977	405	1	forward
MDV045 gene	gene	76573	78399	1827	1	forward
MDV046 CDS	CDS	74649	76574	1926	1	reverse
MDV043 regulatory	regulatory	73822	73827	6	1	forward
MDV044 CDS	CDS	73730	74632	903	1	reverse
MDV044, MDV046 regulatory	regulatory	73636	73641	6	1	reverse
MDV046 gene	gene	73636	76574	2939	1	reverse
MDV044 gene	gene	73636	74632	997	1	reverse
MDV043 CDS	CDS	70144	73806	3663	1	forward
MDV043 gene	gene	70144	73827	3684	1	forward
MDV042 CDS	CDS	66300	69875	3576	1	reverse
MDV042 regulatory	regulatory	66243	66248	6	1	reverse
MDV042 gene	gene	66243	69875	3633	1	reverse
MDV041 CDS	CDS	63727	66108	2382	1	reverse
MDV040 CDS	CDS	61055	63652	2598	1	reverse
MDV040, MDV041 regulatory	regulatory	61025	61030	6	1	reverse
MDV041 gene	gene	61025	66108	5084	1	reverse
MDV040 gene	gene	61025	63652	2628	1	reverse
MDV035, MDV037, MDV038, MDV039 regulatory	regulatory	60991	60996	6	1	reverse
MDV039 CDS	CDS	59887	60924	1038	1	forward
MDV039 gene	gene	59887	60996	1110	1	forward
MDV038 CDS	CDS	58933	60924	1992	1	forward
MDV038 gene	gene	58933	60996	2064	1	forward
MDV037 CDS	CDS	57141	58892	1752	1	forward
MDV037 gene	gene	57141	60996	3856	1	forward
MDV035 CDS	CDS	56132	57046	915	1	forward
MDV035 gene	gene	56132	60996	4865	1	forward
MDV036 CDS	CDS	55119	56177	1059	1	reverse
MDV034 CDS	CDS	52495	54936	2442	1	reverse
MDV034, MDV036 regulatory	regulatory	52483	52488	6	1	reverse
MDV034, MDV036 regulatory	regulatory	52479	52484	6	1	reverse
MDV036 gene	gene	52479	56177	3699	1	reverse
MDV034 gene	gene	52479	54936	2458	1	reverse
MDV033 regulatory	regulatory	52441	52446	6	1	forward
MDV033 CDS	CDS	50708	52348	1641	1	forward
MDV033 gene	gene	50708	52446	1739	1	forward
MDV032 CDS	CDS	49743	50447	705	1	reverse
MDV031 CDS	CDS	45258	49439	4182	1	reverse
MDV030 CDS	CDS	44173	45132	960	1	reverse
MDV030 regulatory	regulatory	44172	44177	6	1	reverse
MDV030, MDV031, MDV032 regulatory	regulatory	44168	44173	6	1	reverse
MDV030, MDV031, MDV032 regulatory	regulatory	44164	44169	6	1	reverse
MDV032 gene	gene	44164	50447	6284	1	reverse
MDV031 gene	gene	44164	49439	5276	1	reverse
MDV030 gene	gene	44164	45132	969	1	reverse
MDV027 regulatory	regulatory	44123	44128	6	1	forward
MDV029 CDS	CDS	40552	42741	2190	1	reverse
MDV028 CDS	CDS	39443	40525	1083	1	reverse
MDV029 gene	gene	39443	42741	3299	1	reverse
MDV028 gene	gene	39443	40525	1083	1	reverse
MDV027 CDS	CDS	38360	44054	2214	2	forward
MDV027 gene	gene	38360	44128	5769	1	forward
MDV026 CDS	CDS	37598	38329	732	1	reverse
MDV025 CDS	CDS	36339	37880	1542	1	reverse
MDV024 CDS	CDS	34774	36348	1575	1	reverse
MDV022 regulatory	regulatory	34553	34558	6	1	forward
MDV023, MDV024, MDV025, MDV026 regulatory	regulatory	34550	34555	6	1	reverse
MDV023 CDS	CDS	34544	34798	255	1	reverse
MDV026 gene	gene	34544	38329	3786	1	reverse
MDV025 gene	gene	34544	37880	3337	1	reverse
MDV024 gene	gene	34544	36348	1805	1	reverse
MDV023 gene	gene	34544	34798	255	1	reverse
MDV022 regulatory	regulatory	34512	34517	6	1	forward
MDV022 CDS	CDS	33216	34490	1275	1	forward
MDV022 gene	gene	33216	34558	1343	1	forward
MDV021 CDS	CDS	30592	33117	2526	1	reverse
MDV020, MDV021 regulatory	regulatory	28272	28277	6	1	reverse
MDV020 CDS	CDS	28269	30578	2310	1	reverse
MDV018, MDV019 regulatory	regulatory	28237	28242	6	1	forward
MDV020, MDV021 regulatory	regulatory	28211	28216	6	1	reverse
MDV021 gene	gene	28211	33117	4907	1	reverse
MDV020 gene	gene	28211	30578	2368	1	reverse
MDV019 CDS	CDS	27318	28235	918	1	forward
MDV019 gene	gene	27318	28242	925	1	forward
MDV018 CDS	CDS	25313	27481	2169	1	forward
MDV018 gene	gene	25313	28242	2930	1	forward
MDV017 CDS	CDS	22669	25245	2577	1	reverse
MDV016 CDS	CDS	21809	22615	807	1	reverse
MDV016 regulatory	regulatory	21748	21753	6	1	reverse
regulatory	regulatory	21709	21714	6	1	forward
MDV016, MDV017 regulatory	regulatory	21673	21678	6	1	reverse
MDV016, MDV017 regulatory	regulatory	21642	21647	6	1	reverse
MDV017 gene	gene	21642	25245	3604	1	reverse
MDV016 gene	gene	21642	22615	974	1	reverse
regulatory	regulatory	21603	21608	6	1	forward
MDV015.5 CDS	CDS	21315	21491	177	1	forward
MDV015.5 gene	gene	21315	21714	400	1	forward
MDV015 CDS	CDS	20652	21293	642	1	forward
MDV015 gene	gene	20652	21714	1063	1	forward
MDV014 CDS	CDS	19641	20582	942	1	forward
MDV014 gene	gene	19641	21714	2074	1	forward
MDV013 CDS	CDS	19172	19759	588	1	forward
MDV013 gene	gene	19172	21714	2543	1	forward
MDV012 CDS	CDS	17431	18982	1470	2	forward
MDV012 gene	gene	17431	21714	4284	1	forward
MDV008, MDV010 regulatory	regulatory	16887	16892	6	1	forward
MDV010 CDS	CDS	14535	16875	2271	2	forward
MDV010 gene	gene	14535	16892	2358	1	forward
UL	misc_feature	14034	127591	113558	1	forward
MDV008 CDS	CDS	13833	14300	468	1	forward
MDV008 gene	gene	13833	16892	3060	1	forward
misc	misc_feature	13337	14338	1002	1	reverse
ori palindrome stem loop	stem_loop	13296	13358	63	1	forward
misc	misc_feature	13045	13392	348	1	reverse
misc	misc_feature	10505	13147	258	2	reverse
misc	misc_feature	10505	11821	282	2	reverse
misc	misc_feature	5878	6288	411	1	forward
MDV005 CDS	CDS	5734	6753	1020	1	reverse
MDV005 regulatory	regulatory	4344	4349	6	1	reverse
MDV005 gene	gene	4344	6753	2410	1	reverse
RLORF4 CDS	CDS	3751	4179	429	1	reverse
RLORF4 regulatory	regulatory	3718	3723	6	1	reverse
RLORF4 gene	gene	3718	4179	462	1	reverse
MDV003 CDS	CDS	2878	3555	405	3	reverse
MDV003 regulatory	regulatory	2853	2858	6	1	reverse
MDV003 gene	gene	2853	3555	703	1	reverse
misc	misc_feature	1882	2478	597	1	reverse
vTR RNA	misc_RNA	1676	2117	442	1	forward
vTR gene	gene	1676	2117	442	1	forward
misc	misc_feature	1517	2176	660	1	forward
repeat region	repeat_region	1223	1259	37	1	forward
repeat region	repeat_region	583	962	380	1	forward
repeat region	repeat_region	87	518	432	1	forward
very virulent strain source Gallid alphaherpesvirus 2	source	1	177874	177874	1	forward
repeat region	repeat_region	1	14033	14033	1	forward
'a' sequence repeat region	repeat_region	1	1050	1050	1	forward

## Sheet: BL4062_exp
Name	Type	Minimum	Maximum	Length	# Intervals	Direction	Raw Read Count	Raw Transcript Count	RPKM	TPM
MDV042 gene	Expression Level	66243	69875	3633	1	reverse	3108	20.4	19041.8	45130.8
MDV021 gene	Expression Level	28211	33117	4907	1	reverse	2947.8	14.3	13371.1	31690.7
MDV032 gene	Expression Level	44164	50447	6284	1	reverse	2737.3	10.4	9695.8	22980
MDV031 gene	Expression Level	44164	49439	5276	1	reverse	2726.3	12.3	11501.8	27260.4
MDV100 gene	Expression Level	167675	174648	6974	1	forward	1921	6.6	6131.1	14531.3
MDV076 gene	Expression Level	134867	137276	2410	1	forward	1669	16.5	15414.6	36534
MDV055 gene	Expression Level	99413	102006	2594	1	forward	1657.8	15.3	14225.4	33715.4
MDV012 gene	Expression Level	17431	21714	4284	1	forward	1453.1	8.1	7550.1	17894.5
MDV084 gene	Expression Level	143796	150769	6974	1	reverse	1272	4.4	4059.7	9621.9
MDV065 gene	Expression Level	113760	114513	754	1	reverse	1258	39.8	37136.6	88017.1
MDV094 gene	Expression Level	159865	164095	4231	1	forward	1095.7	6.2	5764.1	13661.3
MDV046 gene	Expression Level	73636	76574	2939	1	reverse	1037.5	8.4	7857.4	18622.8
MDV017 gene	Expression Level	21642	25245	3604	1	reverse	1029.5	6.8	6358.2	15069.5
MDV050 gene	Expression Level	78438	91826	13389	1	reverse	1018	1.8	1692.4	4011
MDV069 gene	Expression Level	120472	121289	818	1	reverse	968.8	28.3	26360.3	62476.4
MDV066 gene	Expression Level	114515	120441	5927	1	forward	935.9	3.8	3514.8	8330.3
MDV064 gene	Expression Level	111142	112386	1245	1	reverse	827.5	15.9	14794.2	35063.6
MDV013 gene	Expression Level	19172	21714	2543	1	forward	793.2	7.4	6942.3	16453.8
MDV027 gene	Expression Level	38360	44128	5769	1	forward	742.7	3.1	2865.4	6791.3
MDV041 gene	Expression Level	61025	66108	5084	1	reverse	733.8	3.4	3212.8	7614.6
MDV020 gene	Expression Level	28211	30578	2368	1	reverse	709.3	7.1	6666.7	15800.7
MDV045 gene	Expression Level	76573	78399	1827	1	forward	667.3	8.7	8130.1	19269.1
MDV047 gene	Expression Level	77070	78399	1330	1	forward	654.8	11.7	10959	25973.9
MDV072 gene	Expression Level	121999	126241	4243	1	reverse	628	3.5	3294.4	7808.1
MDV044 gene	Expression Level	73636	74632	997	1	reverse	621	14.9	13864	32859
MDV014 gene	Expression Level	19641	21714	2074	1	forward	617.7	7.1	6628.7	15710.5
MDV087 gene	Expression Level	153443	155683	2241	1	forward	480	5.1	4767.5	11299.4
MDV060 gene	Expression Level	105201	109574	4374	1	reverse	473	2.6	2407	5704.8
MDV088 gene	Expression Level	154149	155683	1535	1	forward	464	7.2	6728.3	15946.6
MDV043 gene	Expression Level	70144	73827	3684	1	forward	450	2.9	2718.9	6443.9
MDV073 gene	Expression Level	126421	127787	1367	1	reverse	441	7.7	7180.6	17018.8
MDV049 gene	Expression Level	78438	88471	10034	1	reverse	427	1	947.2	2245
MDV036 gene	Expression Level	52479	56177	3699	1	reverse	421.5	2.7	2536.3	6011.3
MDV034 gene	Expression Level	52479	54936	2458	1	reverse	418.5	4.1	3789.7	8982
MDV092 gene	Expression Level	157936	159810	1875	1	forward	413.8	5.3	4912.7	11643.5
MDV052 gene	Expression Level	93831	97426	3596	1	forward	411.5	2.7	2547.1	6036.8
MDV062 gene	Expression Level	111142	111953	812	1	reverse	386	11.3	10580.9	25077.8
MDV026 gene	Expression Level	34544	38329	3786	1	reverse	371.4	2.3	2183.6	5175.3
MDV025 gene	Expression Level	34544	37880	3337	1	reverse	358.4	2.6	2390.7	5666.2
MDV054 gene	Expression Level	97379	98756	1378	1	reverse	353	6.1	5701.9	13514
MDV051 gene	Expression Level	92197	93653	1457	1	forward	345	5.7	5270.5	12491.6
MDV048 gene	Expression Level	77987	78399	413	1	forward	321.3	18.6	17318	41045.3
MDV033 gene	Expression Level	50708	52446	1739	1	forward	317	4.3	4057.4	9616.5
MDV035 gene	Expression Level	56132	60996	4865	1	forward	313.1	1.5	1432.4	3395
MDV037 gene	Expression Level	57141	60996	3856	1	forward	303.1	1.9	1749.5	4146.5
MDV038 gene	Expression Level	58933	60996	2064	1	forward	292.6	3.4	3155.2	7478.2
MDV005 gene	Expression Level	4344	6753	2410	1	reverse	284	2.8	2623	6216.7
MDV058 gene	Expression Level	104532	105180	649	1	forward	259	9.5	8882.8	21052.9
MDV039 gene	Expression Level	59887	60996	1110	1	forward	258.6	5.6	5185.3	12289.5
MDV008 gene	Expression Level	13833	16892	3060	1	forward	255	2	1854.9	4396.2
MDV053 gene	Expression Level	96352	97426	1075	1	forward	252.5	5.6	5228.1	12391.1
MDV040 gene	Expression Level	61025	63652	2628	1	reverse	222.8	2	1887.3	4473.1
MDV010 gene	Expression Level	14535	16892	2358	1	forward	203	2.1	1916.2	4541.6
MDV022 gene	Expression Level	33216	34558	1343	1	forward	200.5	3.6	3323	7875.8
MDV018 gene	Expression Level	25313	28242	2930	1	forward	183.3	1.5	1392.1	3299.4
MDV063 gene	Expression Level	112366	113728	1363	1	forward	174	3	2841.5	6734.6
vTR gene	Expression Level	139502	139944	443	1	reverse	154	8.3	7737.7	18339
MDV056 gene	Expression Level	100682	102006	1325	1	forward	107.8	1.9	1811.5	4293.3
MDV059 gene	Expression Level	105201	107006	1806	1	reverse	102	1.3	1257.1	2979.5
MDV091 gene	Expression Level	155686	157824	2139	1	reverse	72.5	0.8	754.4	1788.1
MDV057 gene	Expression Level	102164	103827	1664	1	forward	68.3	1	914.1	2166.4
MDV015 gene	Expression Level	20652	21714	1063	1	forward	64.7	1.5	1353.7	3208.4
MDV015.5 gene	Expression Level	21315	21714	400	1	forward	63.4	3.8	3527.9	8361.6
MDV029 gene	Expression Level	39443	42741	3299	1	reverse	56.7	0.4	382.3	906.2
MDV071 gene	Expression Level	121999	122897	899	1	reverse	51	1.4	1262.7	2992.7
MDV097 gene	Expression Level	164412	165001	590	1	reverse	42	1.7	1584.5	3755.4
MDV019 gene	Expression Level	27318	28242	925	1	forward	37.3	1	896.3	2124.4
MDV061 gene	Expression Level	109725	111096	1372	1	reverse	37	0.6	600.3	1422.7
MDV024 gene	Expression Level	34544	36348	1805	1	reverse	29.4	0.4	362.8	859.8
MDV003 gene	Expression Level	2853	3555	703	1	reverse	20	0.7	633.2	1500.8
MDV023 gene	Expression Level	34544	34798	255	1	reverse	18.8	1.8	1636.6	3879
MDV068 gene	Expression Level	118929	120441	1513	1	forward	15.4	0.2	226.8	537.5
MDV067 gene	Expression Level	117718	120441	2724	1	forward	15.4	0.1	126	298.6
MDV095 gene	Expression Level	161183	164095	2913	1	forward	15.3	0.1	117.2	277.7
MDV078 gene	Expression Level	138065	138767	703	1	forward	13	0.4	411.6	975.5
vTR gene	Expression Level	1676	2117	442	1	forward	13	0.7	654.7	1551.6
MDV090 gene	Expression Level	155686	156785	1100	1	reverse	11	0.2	222.6	527.5
MDV028 gene	Expression Level	39443	40525	1083	1	reverse	8.7	0.2	178.1	422.2
MDV096 gene	Expression Level	162389	164095	1707	1	forward	6.3	0.1	82.6	195.7
MDV089 gene	Expression Level	154978	155683	706	1	forward	6	0.2	189.2	448.3
MDV093 gene	Expression Level	159254	159810	557	1	forward	4.3	0.2	173.2	410.4
MDV030 gene	Expression Level	44164	45132	969	1	reverse	4.3	0.1	99.5	235.9
RLORF4 gene	Expression Level	137441	137902	462	1	forward	2	0.1	96.4	228.4
MDV016 gene	Expression Level	21642	22615	974	1	reverse	1.5	0	34.3	81.2
MDV072.5 gene	Expression Level	126421	126823	403	1	reverse	1	0.1	55.2	130.9
MDV070 gene	Expression Level	121457	122039	583	1	forward	0	0	0	0
RLORF4 gene	Expression Level	3718	4179	462	1	reverse	0	0	0	0
repeat region	repeat_region	177407	177786	380	1	forward
repeat region	repeat_region	176911	177342	432	1	forward
'a' sequence repeat region	repeat_region	176825	177874	1050	1	forward
MDV100 regulatory	regulatory	174643	174648	6	1	forward
MDV100 CDS	CDS	167675	174640	6966	1	forward
MDV100 gene	gene	167675	174648	6974	1	forward
TRS; inverted repeat flanking US repeat region	repeat_region	164646	177874	13229	1	forward
MDV097 CDS	CDS	164552	165001	450	1	reverse
MDV097 regulatory	regulatory	164412	164417	6	1	reverse
MDV097 gene	gene	164412	165001	590	1	reverse
MDV094, MDV095, MDV096 regulatory	regulatory	164090	164095	6	1	forward
MDV096 regulatory	regulatory	163941	163946	6	1	forward
MDV096 CDS	CDS	162389	163882	1494	1	forward
MDV096 gene	gene	162389	164095	1707	1	forward
MDV095 CDS	CDS	161183	162250	1068	1	forward
MDV095 gene	gene	161183	164095	2913	1	forward
MDV094 CDS	CDS	159919	161076	1158	1	forward
MDV094 gene	gene	159865	164095	4231	1	forward
MDV092, MDV093 regulatory	regulatory	159805	159810	6	1	forward
MDV093 CDS	CDS	159254	159697	444	1	forward
MDV093 gene	gene	159254	159810	557	1	forward
MDV092 CDS	CDS	157936	159144	1209	1	forward
MDV092 gene	gene	157936	159810	1875	1	forward
MDV091 CDS	CDS	157012	157824	813	1	reverse
MDV090 CDS	CDS	155730	156785	1056	1	reverse
MDV090, MDV091 regulatory	regulatory	155686	155691	6	1	reverse
MDV091 gene	gene	155686	157824	2139	1	reverse
MDV090 gene	gene	155686	156785	1100	1	reverse
MDV087, MDV088, MDV089 regulatory	regulatory	155678	155683	6	1	forward
MDV089 CDS	CDS	154978	155619	642	1	forward
MDV089 gene	gene	154978	155683	706	1	forward
MDV088 CDS	CDS	154149	154688	540	1	forward
MDV088 gene	gene	154149	155683	1535	1	forward
US	misc_feature	153799	164645	10847	1	forward
MDV087 CDS	CDS	153443	153982	540	1	forward
MDV087 gene	gene	153443	155683	2241	1	forward
MDV084 CDS	CDS	143804	150769	6966	1	reverse
MDV084 regulatory	regulatory	143796	143801	6	1	reverse
MDV084 gene	gene	143796	150769	6974	1	reverse
repeat region	repeat_region	141102	141533	432	1	forward
repeat region	repeat_region	140658	141037	380	1	forward
IRS; inverted repeat flanking US repeat region	repeat_region	140570	153798	13229	1	forward
'a' sequence repeat region	repeat_region	140570	141619	1050	1	forward
repeat region	repeat_region	140358	140397	40	1	forward
vTR RNA	misc_RNA	139502	139944	443	1	reverse
vTR gene	gene	139502	139944	443	1	reverse
misc	misc_feature	139444	140103	660	1	reverse
misc	misc_feature	139142	139738	597	1	forward
MDV078 regulatory	regulatory	138762	138767	6	1	forward
MDV078 CDS	CDS	138065	138742	405	3	forward
MDV078 gene	gene	138065	138767	703	1	forward
RLORF4 regulatory	regulatory	137897	137902	6	1	forward
RLORF4 CDS	CDS	137441	137869	429	1	forward
RLORF4 gene	gene	137441	137902	462	1	forward
MDV076 regulatory	regulatory	137271	137276	6	1	forward
misc	misc_feature	135332	135742	411	1	reverse
MDV076 CDS	CDS	134867	135886	1020	1	forward
MDV076 gene	gene	134867	137276	2410	1	forward
misc	misc_feature	129799	131115	282	2	forward
misc	misc_feature	128473	131115	258	2	forward
ori palindrome stem loop	stem_loop	128262	128324	63	1	forward
misc	misc_feature	128228	128575	348	1	forward
repeat region	repeat_region	127592	141619	14028	1	forward
MDV073 CDS	CDS	126915	127787	873	1	reverse
MDV072.5 CDS	CDS	126443	126823	381	1	reverse
MDV072.5, MDV073 regulatory	regulatory	126421	126426	6	1	reverse
MDV073 gene	gene	126421	127787	1367	1	reverse
MDV072.5 gene	gene	126421	126823	403	1	reverse
MDV072 CDS	CDS	123530	126241	2712	1	reverse
repeat region	repeat_region	123059	123814	756	1	forward
MDV071 CDS	CDS	122313	122897	585	1	reverse
MDV070 regulatory	regulatory	122034	122039	6	1	forward
MDV071, MDV072 regulatory	regulatory	121999	122004	6	1	reverse
MDV072 gene	gene	121999	126241	4243	1	reverse
MDV071 gene	gene	121999	122897	899	1	reverse
MDV070 regulatory	regulatory	121957	121962	6	1	forward
MDV070 regulatory	regulatory	121953	121958	6	1	forward
MDV070 CDS	CDS	121457	121957	501	1	forward
MDV070 gene	gene	121457	122039	583	1	forward
MDV069 CDS	CDS	120480	121289	810	1	reverse
MDV069 regulatory	regulatory	120472	120477	6	1	reverse
MDV069 gene	gene	120472	121289	818	1	reverse
MDV066, MDV067, MDV068 regulatory	regulatory	120436	120441	6	1	forward
MDV066, MDV067, MDV068 regulatory	regulatory	120432	120437	6	1	forward
MDV066, MDV067, MDV068 regulatory	regulatory	120422	120427	6	1	forward
MDV068 CDS	CDS	118929	120350	1422	1	forward
MDV068 gene	gene	118929	120441	1513	1	forward
MDV067 CDS	CDS	117718	118782	1065	1	forward
MDV067 gene	gene	117718	120441	2724	1	forward
MDV066 CDS	CDS	114515	117739	3225	1	forward
MDV066 gene	gene	114515	120441	5927	1	forward
MDV065 CDS	CDS	113764	114513	750	1	reverse
MDV065 regulatory	regulatory	113760	113765	6	1	reverse
MDV065 gene	gene	113760	114513	754	1	reverse
MDV063 regulatory	regulatory	113723	113728	6	1	forward
MDV063 CDS	CDS	112366	113676	1311	1	forward
MDV063 gene	gene	112366	113728	1363	1	forward
MDV064 CDS	CDS	112099	112386	288	1	reverse
MDV062 CDS	CDS	111204	111953	750	1	reverse
MDV062, MDV064 regulatory	regulatory	111142	111147	6	1	reverse
MDV064 gene	gene	111142	112386	1245	1	reverse
MDV062 gene	gene	111142	111953	812	1	reverse
MDV061 CDS	CDS	109813	111096	1284	1	reverse
MDV061 regulatory	regulatory	109725	109730	6	1	reverse
MDV061 gene	gene	109725	111096	1372	1	reverse
MDV060 CDS	CDS	107148	109574	2427	1	reverse
MDV059 CDS	CDS	105300	107006	1707	1	reverse
MDV059, MDV060 regulatory	regulatory	105209	105214	6	1	reverse
MDV059, MDV060 regulatory	regulatory	105201	105206	6	1	reverse
MDV060 gene	gene	105201	109574	4374	1	reverse
MDV059 gene	gene	105201	107006	1806	1	reverse
MDV058 regulatory	regulatory	105175	105180	6	1	forward
MDV058 regulatory	regulatory	105163	105168	6	1	forward
MDV058 CDS	CDS	104532	105167	636	1	forward
MDV058 gene	gene	104532	105180	649	1	forward
MDV057 regulatory	regulatory	103822	103827	6	1	forward
MDV057 regulatory	regulatory	103695	103700	6	1	forward
MDV057 CDS	CDS	102164	103669	1506	1	forward
MDV057 gene	gene	102164	103827	1664	1	forward
MDV055, MDV056 regulatory	regulatory	102001	102006	6	1	forward
MDV056 CDS	CDS	100682	101944	1263	1	forward
MDV056 gene	gene	100682	102006	1325	1	forward
MDV055 CDS	CDS	99413	100522	1110	1	forward
MDV055 gene	gene	99413	102006	2594	1	forward
MDV054 CDS	CDS	97431	98756	1326	1	reverse
MDV052, MDV053 regulatory	regulatory	97421	97426	6	1	forward
MDV054 regulatory	regulatory	97379	97384	6	1	reverse
MDV054 gene	gene	97379	98756	1378	1	reverse
MDV053 CDS	CDS	96352	97383	1032	1	forward
MDV053 gene	gene	96352	97426	1075	1	forward
MDV052 CDS	CDS	93831	96299	2469	1	forward
MDV052 gene	gene	93831	97426	3596	1	forward
MDV051 regulatory	regulatory	93648	93653	6	1	forward
MDV051 CDS	CDS	92197	93609	1413	1	forward
MDV051 gene	gene	92197	93653	1457	1	forward
MDV050 CDS	CDS	88686	91826	3141	1	reverse
MDV049 CDS	CDS	78443	88471	10029	1	reverse
MDV049, MDV050 regulatory	regulatory	78438	78443	6	1	reverse
MDV050 gene	gene	78438	91826	13389	1	reverse
MDV049 gene	gene	78438	88471	10034	1	reverse
MDV045, MDV047, MDV048 regulatory	regulatory	78394	78399	6	1	forward
MDV045, MDV047, MDV048 regulatory	regulatory	78381	78386	6	1	forward
MDV048 CDS	CDS	77987	78382	396	1	forward
MDV048 gene	gene	77987	78399	413	1	forward
MDV047 CDS	CDS	77070	77903	834	1	forward
MDV047 gene	gene	77070	78399	1330	1	forward
MDV045 CDS	CDS	76573	76977	405	1	forward
MDV045 gene	gene	76573	78399	1827	1	forward
MDV046 CDS	CDS	74649	76574	1926	1	reverse
MDV043 regulatory	regulatory	73822	73827	6	1	forward
MDV044 CDS	CDS	73730	74632	903	1	reverse
MDV044, MDV046 regulatory	regulatory	73636	73641	6	1	reverse
MDV046 gene	gene	73636	76574	2939	1	reverse
MDV044 gene	gene	73636	74632	997	1	reverse
MDV043 CDS	CDS	70144	73806	3663	1	forward
MDV043 gene	gene	70144	73827	3684	1	forward
MDV042 CDS	CDS	66300	69875	3576	1	reverse
MDV042 regulatory	regulatory	66243	66248	6	1	reverse
MDV042 gene	gene	66243	69875	3633	1	reverse
MDV041 CDS	CDS	63727	66108	2382	1	reverse
MDV040 CDS	CDS	61055	63652	2598	1	reverse
MDV040, MDV041 regulatory	regulatory	61025	61030	6	1	reverse
MDV041 gene	gene	61025	66108	5084	1	reverse
MDV040 gene	gene	61025	63652	2628	1	reverse
MDV035, MDV037, MDV038, MDV039 regulatory	regulatory	60991	60996	6	1	reverse
MDV039 CDS	CDS	59887	60924	1038	1	forward
MDV039 gene	gene	59887	60996	1110	1	forward
MDV038 CDS	CDS	58933	60924	1992	1	forward
MDV038 gene	gene	58933	60996	2064	1	forward
MDV037 CDS	CDS	57141	58892	1752	1	forward
MDV037 gene	gene	57141	60996	3856	1	forward
MDV035 CDS	CDS	56132	57046	915	1	forward
MDV035 gene	gene	56132	60996	4865	1	forward
MDV036 CDS	CDS	55119	56177	1059	1	reverse
MDV034 CDS	CDS	52495	54936	2442	1	reverse
MDV034, MDV036 regulatory	regulatory	52483	52488	6	1	reverse
MDV034, MDV036 regulatory	regulatory	52479	52484	6	1	reverse
MDV036 gene	gene	52479	56177	3699	1	reverse
MDV034 gene	gene	52479	54936	2458	1	reverse
MDV033 regulatory	regulatory	52441	52446	6	1	forward
MDV033 CDS	CDS	50708	52348	1641	1	forward
MDV033 gene	gene	50708	52446	1739	1	forward
MDV032 CDS	CDS	49743	50447	705	1	reverse
MDV031 CDS	CDS	45258	49439	4182	1	reverse
MDV030 CDS	CDS	44173	45132	960	1	reverse
MDV030 regulatory	regulatory	44172	44177	6	1	reverse
MDV030, MDV031, MDV032 regulatory	regulatory	44168	44173	6	1	reverse
MDV030, MDV031, MDV032 regulatory	regulatory	44164	44169	6	1	reverse
MDV032 gene	gene	44164	50447	6284	1	reverse
MDV031 gene	gene	44164	49439	5276	1	reverse
MDV030 gene	gene	44164	45132	969	1	reverse
MDV027 regulatory	regulatory	44123	44128	6	1	forward
MDV029 CDS	CDS	40552	42741	2190	1	reverse
MDV028 CDS	CDS	39443	40525	1083	1	reverse
MDV029 gene	gene	39443	42741	3299	1	reverse
MDV028 gene	gene	39443	40525	1083	1	reverse
MDV027 CDS	CDS	38360	44054	2214	2	forward
MDV027 gene	gene	38360	44128	5769	1	forward
MDV026 CDS	CDS	37598	38329	732	1	reverse
MDV025 CDS	CDS	36339	37880	1542	1	reverse
MDV024 CDS	CDS	34774	36348	1575	1	reverse
MDV022 regulatory	regulatory	34553	34558	6	1	forward
MDV023, MDV024, MDV025, MDV026 regulatory	regulatory	34550	34555	6	1	reverse
MDV023 CDS	CDS	34544	34798	255	1	reverse
MDV026 gene	gene	34544	38329	3786	1	reverse
MDV025 gene	gene	34544	37880	3337	1	reverse
MDV024 gene	gene	34544	36348	1805	1	reverse
MDV023 gene	gene	34544	34798	255	1	reverse
MDV022 regulatory	regulatory	34512	34517	6	1	forward
MDV022 CDS	CDS	33216	34490	1275	1	forward
MDV022 gene	gene	33216	34558	1343	1	forward
MDV021 CDS	CDS	30592	33117	2526	1	reverse
MDV020, MDV021 regulatory	regulatory	28272	28277	6	1	reverse
MDV020 CDS	CDS	28269	30578	2310	1	reverse
MDV018, MDV019 regulatory	regulatory	28237	28242	6	1	forward
MDV020, MDV021 regulatory	regulatory	28211	28216	6	1	reverse
MDV021 gene	gene	28211	33117	4907	1	reverse
MDV020 gene	gene	28211	30578	2368	1	reverse
MDV019 CDS	CDS	27318	28235	918	1	forward
MDV019 gene	gene	27318	28242	925	1	forward
MDV018 CDS	CDS	25313	27481	2169	1	forward
MDV018 gene	gene	25313	28242	2930	1	forward
MDV017 CDS	CDS	22669	25245	2577	1	reverse
MDV016 CDS	CDS	21809	22615	807	1	reverse
MDV016 regulatory	regulatory	21748	21753	6	1	reverse
regulatory	regulatory	21709	21714	6	1	forward
MDV016, MDV017 regulatory	regulatory	21673	21678	6	1	reverse
MDV016, MDV017 regulatory	regulatory	21642	21647	6	1	reverse
MDV017 gene	gene	21642	25245	3604	1	reverse
MDV016 gene	gene	21642	22615	974	1	reverse
regulatory	regulatory	21603	21608	6	1	forward
MDV015.5 CDS	CDS	21315	21491	177	1	forward
MDV015.5 gene	gene	21315	21714	400	1	forward
MDV015 CDS	CDS	20652	21293	642	1	forward
MDV015 gene	gene	20652	21714	1063	1	forward
MDV014 CDS	CDS	19641	20582	942	1	forward
MDV014 gene	gene	19641	21714	2074	1	forward
MDV013 CDS	CDS	19172	19759	588	1	forward
MDV013 gene	gene	19172	21714	2543	1	forward
MDV012 CDS	CDS	17431	18982	1470	2	forward
MDV012 gene	gene	17431	21714	4284	1	forward
MDV008, MDV010 regulatory	regulatory	16887	16892	6	1	forward
MDV010 CDS	CDS	14535	16875	2271	2	forward
MDV010 gene	gene	14535	16892	2358	1	forward
UL	misc_feature	14034	127591	113558	1	forward
MDV008 CDS	CDS	13833	14300	468	1	forward
MDV008 gene	gene	13833	16892	3060	1	forward
misc	misc_feature	13337	14338	1002	1	reverse
ori palindrome stem loop	stem_loop	13296	13358	63	1	forward
misc	misc_feature	13045	13392	348	1	reverse
misc	misc_feature	10505	13147	258	2	reverse
misc	misc_feature	10505	11821	282	2	reverse
misc	misc_feature	5878	6288	411	1	forward
MDV005 CDS	CDS	5734	6753	1020	1	reverse
MDV005 regulatory	regulatory	4344	4349	6	1	reverse
MDV005 gene	gene	4344	6753	2410	1	reverse
RLORF4 CDS	CDS	3751	4179	429	1	reverse
RLORF4 regulatory	regulatory	3718	3723	6	1	reverse
RLORF4 gene	gene	3718	4179	462	1	reverse
MDV003 CDS	CDS	2878	3555	405	3	reverse
MDV003 regulatory	regulatory	2853	2858	6	1	reverse
MDV003 gene	gene	2853	3555	703	1	reverse
misc	misc_feature	1882	2478	597	1	reverse
vTR RNA	misc_RNA	1676	2117	442	1	forward
vTR gene	gene	1676	2117	442	1	forward
misc	misc_feature	1517	2176	660	1	forward
repeat region	repeat_region	1223	1259	37	1	forward
repeat region	repeat_region	583	962	380	1	forward
repeat region	repeat_region	87	518	432	1	forward
very virulent strain source Gallid alphaherpesvirus 2	source	1	177874	177874	1	forward
repeat region	repeat_region	1	14033	14033	1	forward
'a' sequence repeat region	repeat_region	1	1050	1050	1	forward

## Sheet: BL4178_exp
Name	Type	Minimum	Maximum	Length	# Intervals	Direction	Raw Read Count	Raw Transcript Count	RPKM	TPM
MDV042 gene	Expression Level	66243	69875	3633	1	reverse	5232.5	34.6	28123.7	62917.3
MDV084 gene	Expression Level	143796	150769	6974	1	reverse	2949	10.1	8257	18472.2
MDV076 gene	Expression Level	134867	137276	2410	1	forward	2430	24.2	19688.7	44046.9
MDV017 gene	Expression Level	21642	25245	3604	1	reverse	2108.4	14	11423.6	25556.4
MDV066 gene	Expression Level	114515	120441	5927	1	forward	1984.2	8	6536.9	14624.1
MDV100 gene	Expression Level	167675	174648	6974	1	forward	1966	6.8	5504.7	12314.8
MDV041 gene	Expression Level	61025	66108	5084	1	reverse	1773.2	8.4	6810.4	15236
MDV032 gene	Expression Level	44164	50447	6284	1	reverse	1504.3	5.7	4674.5	10457.6
MDV073 gene	Expression Level	126421	127787	1367	1	reverse	1421	24.9	20298	45410
MDV046 gene	Expression Level	73636	76574	2939	1	reverse	1379.5	11.3	9165.4	20504.4
MDV072 gene	Expression Level	121999	126241	4243	1	reverse	1352.5	7.7	6224.3	13924.8
MDV052 gene	Expression Level	93831	97426	3596	1	forward	1347	9	7314.4	16363.4
MDV045 gene	Expression Level	76573	78399	1827	1	forward	1186.1	15.6	12676.5	28359.4
MDV047 gene	Expression Level	77070	78399	1330	1	forward	1175.6	21.2	17259.3	38611.9
MDV055 gene	Expression Level	99413	102006	2594	1	forward	1154	10.7	8686.9	19434
MDV069 gene	Expression Level	120472	121289	818	1	reverse	1125	33	26855.1	60079.3
MDV031 gene	Expression Level	44164	49439	5276	1	reverse	1066.3	4.9	3946.5	8829.1
MDV022 gene	Expression Level	33216	34558	1343	1	forward	914.4	16.3	13295	29743.1
vTR gene	Expression Level	139502	139944	443	1	reverse	885	47.9	39009.3	87270.1
MDV021 gene	Expression Level	28211	33117	4907	1	reverse	882	4.3	3509.8	7852
MDV012 gene	Expression Level	17431	21714	4284	1	forward	880.2	4.9	4012.1	8975.8
MDV005 gene	Expression Level	4344	6753	2410	1	reverse	861	8.6	6976.1	15606.7
MDV044 gene	Expression Level	73636	74632	997	1	reverse	827	19.9	16197.2	36235.7
MDV050 gene	Expression Level	78438	91826	13389	1	reverse	792.4	1.4	1155.6	2585.4
MDV067 gene	Expression Level	117718	120441	2724	1	forward	772.2	6.8	5535.2	12383.1
MDV068 gene	Expression Level	118929	120441	1513	1	forward	751.7	11.9	9701	21702.6
MDV053 gene	Expression Level	96352	97426	1075	1	forward	663	14.8	12043	26942.1
MDV018 gene	Expression Level	25313	28242	2930	1	forward	628	5.1	4185.2	9363.1
MDV040 gene	Expression Level	61025	63652	2628	1	reverse	597.7	5.5	4440.8	9934.8
MDV027 gene	Expression Level	38360	44128	5769	1	forward	595.7	2.5	2016.2	4510.5
MDV008 gene	Expression Level	13833	16892	3060	1	forward	581	4.6	3707.5	8294.3
MDV035 gene	Expression Level	56132	60996	4865	1	forward	571.3	2.8	2293.2	5130.2
MDV020 gene	Expression Level	28211	30578	2368	1	reverse	502	5.1	4139.5	9260.8
MDV091 gene	Expression Level	155686	157824	2139	1	reverse	480	5.4	4381.9	9802.9
MDV060 gene	Expression Level	105201	109574	4374	1	reverse	416.5	2.3	1859.4	4159.7
MDV064 gene	Expression Level	111142	112386	1245	1	reverse	408	7.9	6399.1	14315.8
MDV054 gene	Expression Level	97379	98756	1378	1	reverse	408	7.1	5781.5	12934.1
MDV036 gene	Expression Level	52479	56177	3699	1	reverse	398.3	2.6	2102.8	4704.2
MDV048 gene	Expression Level	77987	78399	413	1	forward	395.1	23	18678.8	41787.5
MDV078 gene	Expression Level	138065	138767	703	1	forward	367	12.5	10193.9	22805.3
MDV049 gene	Expression Level	78438	88471	10034	1	reverse	362.4	0.9	705.2	1577.8
MDV092 gene	Expression Level	157936	159810	1875	1	forward	343	4.4	3572.1	7991.3
MDV034 gene	Expression Level	52479	54936	2458	1	reverse	330.8	3.2	2628.2	5879.7
MDV051 gene	Expression Level	92197	93653	1457	1	forward	320	5.3	4288.6	9594.4
MDV056 gene	Expression Level	100682	102006	1325	1	forward	304	5.5	4480.1	10022.7
MDV013 gene	Expression Level	19172	21714	2543	1	forward	299.2	2.8	2297.7	5140.2
MDV037 gene	Expression Level	57141	60996	3856	1	forward	297.8	1.9	1508.2	3374.1
MDV038 gene	Expression Level	58933	60996	2064	1	forward	292.3	3.4	2765.6	6187.2
MDV062 gene	Expression Level	111142	111953	812	1	reverse	276	8.2	6637.1	14848.4
MDV033 gene	Expression Level	50708	52446	1739	1	forward	265.3	3.7	2979.3	6665.3
MDV014 gene	Expression Level	19641	21714	2074	1	forward	253.7	2.9	2388.9	5344.2
MDV039 gene	Expression Level	59887	60996	1110	1	forward	252.7	5.5	4444.8	9943.8
MDV043 gene	Expression Level	70144	73827	3684	1	forward	236	1.5	1250.9	2798.5
MDV026 gene	Expression Level	34544	38329	3786	1	reverse	229.9	1.5	1185.7	2652.7
MDV025 gene	Expression Level	34544	37880	3337	1	reverse	228.9	1.6	1339.4	2996.5
MDV094 gene	Expression Level	159865	164095	4231	1	forward	195.3	1.1	901.5	2016.8
MDV010 gene	Expression Level	14535	16892	2358	1	forward	189	1.9	1565.1	3501.4
MDV063 gene	Expression Level	112366	113728	1363	1	forward	159	2.8	2277.9	5096
MDV057 gene	Expression Level	102164	103827	1664	1	forward	126	1.8	1478.6	3307.8
MDV015 gene	Expression Level	20652	21714	1063	1	forward	94.7	2.1	1740.1	3892.9
MDV097 gene	Expression Level	164412	165001	590	1	reverse	69	2.8	2283.6	5108.8
MDV065 gene	Expression Level	113760	114513	754	1	reverse	53	1.7	1372.6	3070.7
vTR gene	Expression Level	1676	2117	442	1	forward	39	2.1	1722.9	3854.5
MDV095 gene	Expression Level	161183	164095	2913	1	forward	27.3	0.2	183.2	409.9
MDV024 gene	Expression Level	34544	36348	1805	1	reverse	25.4	0.3	274.8	614.7
MDV061 gene	Expression Level	109725	111096	1372	1	reverse	25	0.4	355.8	796
MDV096 gene	Expression Level	162389	164095	1707	1	forward	24.3	0.3	278.4	622.7
MDV015.5 gene	Expression Level	21315	21714	400	1	forward	24.2	1.5	1182.8	2646
MDV016 gene	Expression Level	21642	22615	974	1	reverse	22.4	0.6	449.6	1005.9
MDV058 gene	Expression Level	104532	105180	649	1	forward	22	0.8	661.9	1480.8
MDV019 gene	Expression Level	27318	28242	925	1	forward	20	0.5	422.2	944.5
MDV023 gene	Expression Level	34544	34798	255	1	reverse	16.4	1.5	1255.8	2809.5
MDV071 gene	Expression Level	121999	122897	899	1	reverse	10.5	0.3	228.1	510.2
MDV059 gene	Expression Level	105201	107006	1806	1	reverse	6.5	0.1	70.3	157.2
MDV003 gene	Expression Level	2853	3555	703	1	reverse	6	0.2	166.7	372.8
MDV029 gene	Expression Level	39443	42741	3299	1	reverse	5.7	0	33.5	75
MDV087 gene	Expression Level	153443	155683	2241	1	forward	5.2	0.1	45	100.7
MDV070 gene	Expression Level	121457	122039	583	1	forward	5	0.2	167.5	374.7
MDV088 gene	Expression Level	154149	155683	1535	1	forward	4.2	0.1	53	118.6
MDV089 gene	Expression Level	154978	155683	706	1	forward	3.7	0.1	101.4	226.9
MDV090 gene	Expression Level	155686	156785	1100	1	reverse	3	0.1	53.3	119.1
MDV028 gene	Expression Level	39443	40525	1083	1	reverse	2.7	0.1	48.1	107.6
MDV030 gene	Expression Level	44164	45132	969	1	reverse	2.3	0.1	47	105.2
RLORF4 gene	Expression Level	137441	137902	462	1	forward	1	0.1	42.3	94.6
MDV093 gene	Expression Level	159254	159810	557	1	forward	0	0	0	0
MDV072.5 gene	Expression Level	126421	126823	403	1	reverse	0	0	0	0
RLORF4 gene	Expression Level	3718	4179	462	1	reverse	0	0	0	0
repeat region	repeat_region	177407	177786	380	1	forward
repeat region	repeat_region	176911	177342	432	1	forward
'a' sequence repeat region	repeat_region	176825	177874	1050	1	forward
MDV100 regulatory	regulatory	174643	174648	6	1	forward
MDV100 CDS	CDS	167675	174640	6966	1	forward
MDV100 gene	gene	167675	174648	6974	1	forward
TRS; inverted repeat flanking US repeat region	repeat_region	164646	177874	13229	1	forward
MDV097 CDS	CDS	164552	165001	450	1	reverse
MDV097 regulatory	regulatory	164412	164417	6	1	reverse
MDV097 gene	gene	164412	165001	590	1	reverse
MDV094, MDV095, MDV096 regulatory	regulatory	164090	164095	6	1	forward
MDV096 regulatory	regulatory	163941	163946	6	1	forward
MDV096 CDS	CDS	162389	163882	1494	1	forward
MDV096 gene	gene	162389	164095	1707	1	forward
MDV095 CDS	CDS	161183	162250	1068	1	forward
MDV095 gene	gene	161183	164095	2913	1	forward
MDV094 CDS	CDS	159919	161076	1158	1	forward
MDV094 gene	gene	159865	164095	4231	1	forward
MDV092, MDV093 regulatory	regulatory	159805	159810	6	1	forward
MDV093 CDS	CDS	159254	159697	444	1	forward
MDV093 gene	gene	159254	159810	557	1	forward
MDV092 CDS	CDS	157936	159144	1209	1	forward
MDV092 gene	gene	157936	159810	1875	1	forward
MDV091 CDS	CDS	157012	157824	813	1	reverse
MDV090 CDS	CDS	155730	156785	1056	1	reverse
MDV090, MDV091 regulatory	regulatory	155686	155691	6	1	reverse
MDV091 gene	gene	155686	157824	2139	1	reverse
MDV090 gene	gene	155686	156785	1100	1	reverse
MDV087, MDV088, MDV089 regulatory	regulatory	155678	155683	6	1	forward
MDV089 CDS	CDS	154978	155619	642	1	forward
MDV089 gene	gene	154978	155683	706	1	forward
MDV088 CDS	CDS	154149	154688	540	1	forward
MDV088 gene	gene	154149	155683	1535	1	forward
US	misc_feature	153799	164645	10847	1	forward
MDV087 CDS	CDS	153443	153982	540	1	forward
MDV087 gene	gene	153443	155683	2241	1	forward
MDV084 CDS	CDS	143804	150769	6966	1	reverse
MDV084 regulatory	regulatory	143796	143801	6	1	reverse
MDV084 gene	gene	143796	150769	6974	1	reverse
repeat region	repeat_region	141102	141533	432	1	forward
repeat region	repeat_region	140658	141037	380	1	forward
IRS; inverted repeat flanking US repeat region	repeat_region	140570	153798	13229	1	forward
'a' sequence repeat region	repeat_region	140570	141619	1050	1	forward
repeat region	repeat_region	140358	140397	40	1	forward
vTR RNA	misc_RNA	139502	139944	443	1	reverse
vTR gene	gene	139502	139944	443	1	reverse
misc	misc_feature	139444	140103	660	1	reverse
misc	misc_feature	139142	139738	597	1	forward
MDV078 regulatory	regulatory	138762	138767	6	1	forward
MDV078 CDS	CDS	138065	138742	405	3	forward
MDV078 gene	gene	138065	138767	703	1	forward
RLORF4 regulatory	regulatory	137897	137902	6	1	forward
RLORF4 CDS	CDS	137441	137869	429	1	forward
RLORF4 gene	gene	137441	137902	462	1	forward
MDV076 regulatory	regulatory	137271	137276	6	1	forward
misc	misc_feature	135332	135742	411	1	reverse
MDV076 CDS	CDS	134867	135886	1020	1	forward
MDV076 gene	gene	134867	137276	2410	1	forward
misc	misc_feature	129799	131115	282	2	forward
misc	misc_feature	128473	131115	258	2	forward
ori palindrome stem loop	stem_loop	128262	128324	63	1	forward
misc	misc_feature	128228	128575	348	1	forward
repeat region	repeat_region	127592	141619	14028	1	forward
MDV073 CDS	CDS	126915	127787	873	1	reverse
MDV072.5 CDS	CDS	126443	126823	381	1	reverse
MDV072.5, MDV073 regulatory	regulatory	126421	126426	6	1	reverse
MDV073 gene	gene	126421	127787	1367	1	reverse
MDV072.5 gene	gene	126421	126823	403	1	reverse
MDV072 CDS	CDS	123530	126241	2712	1	reverse
repeat region	repeat_region	123059	123814	756	1	forward
MDV071 CDS	CDS	122313	122897	585	1	reverse
MDV070 regulatory	regulatory	122034	122039	6	1	forward
MDV071, MDV072 regulatory	regulatory	121999	122004	6	1	reverse
MDV072 gene	gene	121999	126241	4243	1	reverse
MDV071 gene	gene	121999	122897	899	1	reverse
MDV070 regulatory	regulatory	121957	121962	6	1	forward
MDV070 regulatory	regulatory	121953	121958	6	1	forward
MDV070 CDS	CDS	121457	121957	501	1	forward
MDV070 gene	gene	121457	122039	583	1	forward
MDV069 CDS	CDS	120480	121289	810	1	reverse
MDV069 regulatory	regulatory	120472	120477	6	1	reverse
MDV069 gene	gene	120472	121289	818	1	reverse
MDV066, MDV067, MDV068 regulatory	regulatory	120436	120441	6	1	forward
MDV066, MDV067, MDV068 regulatory	regulatory	120432	120437	6	1	forward
MDV066, MDV067, MDV068 regulatory	regulatory	120422	120427	6	1	forward
MDV068 CDS	CDS	118929	120350	1422	1	forward
MDV068 gene	gene	118929	120441	1513	1	forward
MDV067 CDS	CDS	117718	118782	1065	1	forward
MDV067 gene	gene	117718	120441	2724	1	forward
MDV066 CDS	CDS	114515	117739	3225	1	forward
MDV066 gene	gene	114515	120441	5927	1	forward
MDV065 CDS	CDS	113764	114513	750	1	reverse
MDV065 regulatory	regulatory	113760	113765	6	1	reverse
MDV065 gene	gene	113760	114513	754	1	reverse
MDV063 regulatory	regulatory	113723	113728	6	1	forward
MDV063 CDS	CDS	112366	113676	1311	1	forward
MDV063 gene	gene	112366	113728	1363	1	forward
MDV064 CDS	CDS	112099	112386	288	1	reverse
MDV062 CDS	CDS	111204	111953	750	1	reverse
MDV062, MDV064 regulatory	regulatory	111142	111147	6	1	reverse
MDV064 gene	gene	111142	112386	1245	1	reverse
MDV062 gene	gene	111142	111953	812	1	reverse
MDV061 CDS	CDS	109813	111096	1284	1	reverse
MDV061 regulatory	regulatory	109725	109730	6	1	reverse
MDV061 gene	gene	109725	111096	1372	1	reverse
MDV060 CDS	CDS	107148	109574	2427	1	reverse
MDV059 CDS	CDS	105300	107006	1707	1	reverse
MDV059, MDV060 regulatory	regulatory	105209	105214	6	1	reverse
MDV059, MDV060 regulatory	regulatory	105201	105206	6	1	reverse
MDV060 gene	gene	105201	109574	4374	1	reverse
MDV059 gene	gene	105201	107006	1806	1	reverse
MDV058 regulatory	regulatory	105175	105180	6	1	forward
MDV058 regulatory	regulatory	105163	105168	6	1	forward
MDV058 CDS	CDS	104532	105167	636	1	forward
MDV058 gene	gene	104532	105180	649	1	forward
MDV057 regulatory	regulatory	103822	103827	6	1	forward
MDV057 regulatory	regulatory	103695	103700	6	1	forward
MDV057 CDS	CDS	102164	103669	1506	1	forward
MDV057 gene	gene	102164	103827	1664	1	forward
MDV055, MDV056 regulatory	regulatory	102001	102006	6	1	forward
MDV056 CDS	CDS	100682	101944	1263	1	forward
MDV056 gene	gene	100682	102006	1325	1	forward
MDV055 CDS	CDS	99413	100522	1110	1	forward
MDV055 gene	gene	99413	102006	2594	1	forward
MDV054 CDS	CDS	97431	98756	1326	1	reverse
MDV052, MDV053 regulatory	regulatory	97421	97426	6	1	forward
MDV054 regulatory	regulatory	97379	97384	6	1	reverse
MDV054 gene	gene	97379	98756	1378	1	reverse
MDV053 CDS	CDS	96352	97383	1032	1	forward
MDV053 gene	gene	96352	97426	1075	1	forward
MDV052 CDS	CDS	93831	96299	2469	1	forward
MDV052 gene	gene	93831	97426	3596	1	forward
MDV051 regulatory	regulatory	93648	93653	6	1	forward
MDV051 CDS	CDS	92197	93609	1413	1	forward
MDV051 gene	gene	92197	93653	1457	1	forward
MDV050 CDS	CDS	88686	91826	3141	1	reverse
MDV049 CDS	CDS	78443	88471	10029	1	reverse
MDV049, MDV050 regulatory	regulatory	78438	78443	6	1	reverse
MDV050 gene	gene	78438	91826	13389	1	reverse
MDV049 gene	gene	78438	88471	10034	1	reverse
MDV045, MDV047, MDV048 regulatory	regulatory	78394	78399	6	1	forward
MDV045, MDV047, MDV048 regulatory	regulatory	78381	78386	6	1	forward
MDV048 CDS	CDS	77987	78382	396	1	forward
MDV048 gene	gene	77987	78399	413	1	forward
MDV047 CDS	CDS	77070	77903	834	1	forward
MDV047 gene	gene	77070	78399	1330	1	forward
MDV045 CDS	CDS	76573	76977	405	1	forward
MDV045 gene	gene	76573	78399	1827	1	forward
MDV046 CDS	CDS	74649	76574	1926	1	reverse
MDV043 regulatory	regulatory	73822	73827	6	1	forward
MDV044 CDS	CDS	73730	74632	903	1	reverse
MDV044, MDV046 regulatory	regulatory	73636	73641	6	1	reverse
MDV046 gene	gene	73636	76574	2939	1	reverse
MDV044 gene	gene	73636	74632	997	1	reverse
MDV043 CDS	CDS	70144	73806	3663	1	forward
MDV043 gene	gene	70144	73827	3684	1	forward
MDV042 CDS	CDS	66300	69875	3576	1	reverse
MDV042 regulatory	regulatory	66243	66248	6	1	reverse
MDV042 gene	gene	66243	69875	3633	1	reverse
MDV041 CDS	CDS	63727	66108	2382	1	reverse
MDV040 CDS	CDS	61055	63652	2598	1	reverse
MDV040, MDV041 regulatory	regulatory	61025	61030	6	1	reverse
MDV041 gene	gene	61025	66108	5084	1	reverse
MDV040 gene	gene	61025	63652	2628	1	reverse
MDV035, MDV037, MDV038, MDV039 regulatory	regulatory	60991	60996	6	1	reverse
MDV039 CDS	CDS	59887	60924	1038	1	forward
MDV039 gene	gene	59887	60996	1110	1	forward
MDV038 CDS	CDS	58933	60924	1992	1	forward
MDV038 gene	gene	58933	60996	2064	1	forward
MDV037 CDS	CDS	57141	58892	1752	1	forward
MDV037 gene	gene	57141	60996	3856	1	forward
MDV035 CDS	CDS	56132	57046	915	1	forward
MDV035 gene	gene	56132	60996	4865	1	forward
MDV036 CDS	CDS	55119	56177	1059	1	reverse
MDV034 CDS	CDS	52495	54936	2442	1	reverse
MDV034, MDV036 regulatory	regulatory	52483	52488	6	1	reverse
MDV034, MDV036 regulatory	regulatory	52479	52484	6	1	reverse
MDV036 gene	gene	52479	56177	3699	1	reverse
MDV034 gene	gene	52479	54936	2458	1	reverse
MDV033 regulatory	regulatory	52441	52446	6	1	forward
MDV033 CDS	CDS	50708	52348	1641	1	forward
MDV033 gene	gene	50708	52446	1739	1	forward
MDV032 CDS	CDS	49743	50447	705	1	reverse
MDV031 CDS	CDS	45258	49439	4182	1	reverse
MDV030 CDS	CDS	44173	45132	960	1	reverse
MDV030 regulatory	regulatory	44172	44177	6	1	reverse
MDV030, MDV031, MDV032 regulatory	regulatory	44168	44173	6	1	reverse
MDV030, MDV031, MDV032 regulatory	regulatory	44164	44169	6	1	reverse
MDV032 gene	gene	44164	50447	6284	1	reverse
MDV031 gene	gene	44164	49439	5276	1	reverse
MDV030 gene	gene	44164	45132	969	1	reverse
MDV027 regulatory	regulatory	44123	44128	6	1	forward
MDV029 CDS	CDS	40552	42741	2190	1	reverse
MDV028 CDS	CDS	39443	40525	1083	1	reverse
MDV029 gene	gene	39443	42741	3299	1	reverse
MDV028 gene	gene	39443	40525	1083	1	reverse
MDV027 CDS	CDS	38360	44054	2214	2	forward
MDV027 gene	gene	38360	44128	5769	1	forward
MDV026 CDS	CDS	37598	38329	732	1	reverse
MDV025 CDS	CDS	36339	37880	1542	1	reverse
MDV024 CDS	CDS	34774	36348	1575	1	reverse
MDV022 regulatory	regulatory	34553	34558	6	1	forward
MDV023, MDV024, MDV025, MDV026 regulatory	regulatory	34550	34555	6	1	reverse
MDV023 CDS	CDS	34544	34798	255	1	reverse
MDV026 gene	gene	34544	38329	3786	1	reverse
MDV025 gene	gene	34544	37880	3337	1	reverse
MDV024 gene	gene	34544	36348	1805	1	reverse
MDV023 gene	gene	34544	34798	255	1	reverse
MDV022 regulatory	regulatory	34512	34517	6	1	forward
MDV022 CDS	CDS	33216	34490	1275	1	forward
MDV022 gene	gene	33216	34558	1343	1	forward
MDV021 CDS	CDS	30592	33117	2526	1	reverse
MDV020, MDV021 regulatory	regulatory	28272	28277	6	1	reverse
MDV020 CDS	CDS	28269	30578	2310	1	reverse
MDV018, MDV019 regulatory	regulatory	28237	28242	6	1	forward
MDV020, MDV021 regulatory	regulatory	28211	28216	6	1	reverse
MDV021 gene	gene	28211	33117	4907	1	reverse
MDV020 gene	gene	28211	30578	2368	1	reverse
MDV019 CDS	CDS	27318	28235	918	1	forward
MDV019 gene	gene	27318	28242	925	1	forward
MDV018 CDS	CDS	25313	27481	2169	1	forward
MDV018 gene	gene	25313	28242	2930	1	forward
MDV017 CDS	CDS	22669	25245	2577	1	reverse
MDV016 CDS	CDS	21809	22615	807	1	reverse
MDV016 regulatory	regulatory	21748	21753	6	1	reverse
regulatory	regulatory	21709	21714	6	1	forward
MDV016, MDV017 regulatory	regulatory	21673	21678	6	1	reverse
MDV016, MDV017 regulatory	regulatory	21642	21647	6	1	reverse
MDV017 gene	gene	21642	25245	3604	1	reverse
MDV016 gene	gene	21642	22615	974	1	reverse
regulatory	regulatory	21603	21608	6	1	forward
MDV015.5 CDS	CDS	21315	21491	177	1	forward
MDV015.5 gene	gene	21315	21714	400	1	forward
MDV015 CDS	CDS	20652	21293	642	1	forward
MDV015 gene	gene	20652	21714	1063	1	forward
MDV014 CDS	CDS	19641	20582	942	1	forward
MDV014 gene	gene	19641	21714	2074	1	forward
MDV013 CDS	CDS	19172	19759	588	1	forward
MDV013 gene	gene	19172	21714	2543	1	forward
MDV012 CDS	CDS	17431	18982	1470	2	forward
MDV012 gene	gene	17431	21714	4284	1	forward
MDV008, MDV010 regulatory	regulatory	16887	16892	6	1	forward
MDV010 CDS	CDS	14535	16875	2271	2	forward
MDV010 gene	gene	14535	16892	2358	1	forward
UL	misc_feature	14034	127591	113558	1	forward
MDV008 CDS	CDS	13833	14300	468	1	forward
MDV008 gene	gene	13833	16892	3060	1	forward
misc	misc_feature	13337	14338	1002	1	reverse
ori palindrome stem loop	stem_loop	13296	13358	63	1	forward
misc	misc_feature	13045	13392	348	1	reverse
misc	misc_feature	10505	13147	258	2	reverse
misc	misc_feature	10505	11821	282	2	reverse
misc	misc_feature	5878	6288	411	1	forward
MDV005 CDS	CDS	5734	6753	1020	1	reverse
MDV005 regulatory	regulatory	4344	4349	6	1	reverse
MDV005 gene	gene	4344	6753	2410	1	reverse
RLORF4 CDS	CDS	3751	4179	429	1	reverse
RLORF4 regulatory	regulatory	3718	3723	6	1	reverse
RLORF4 gene	gene	3718	4179	462	1	reverse
MDV003 CDS	CDS	2878	3555	405	3	reverse
MDV003 regulatory	regulatory	2853	2858	6	1	reverse
MDV003 gene	gene	2853	3555	703	1	reverse
misc	misc_feature	1882	2478	597	1	reverse
vTR RNA	misc_RNA	1676	2117	442	1	forward
vTR gene	gene	1676	2117	442	1	forward
misc	misc_feature	1517	2176	660	1	forward
repeat region	repeat_region	1223	1259	37	1	forward
repeat region	repeat_region	583	962	380	1	forward
repeat region	repeat_region	87	518	432	1	forward
very virulent strain source Gallid alphaherpesvirus 2	source	1	177874	177874	1	forward
repeat region	repeat_region	1	14033	14033	1	forward
'a' sequence repeat region	repeat_region	1	1050	1050	1	forward

## Sheet: BL4183_exp
Name	Type	Minimum	Maximum	Length	# Intervals	Direction	Raw Read Count	Raw Transcript Count	RPKM	TPM
MDV042 gene	Expression Level	66243	69875	3633	1	reverse	5520	36.5	19984.8	44997.5
MDV084 gene	Expression Level	143796	150769	6974	1	reverse	4425	15.2	8345.6	18790.8
MDV021 gene	Expression Level	28211	33117	4907	1	reverse	4209.5	20.6	11283.4	25405.6
MDV046 gene	Expression Level	73636	76574	2939	1	reverse	3542	28.9	15851.7	35691.4
MDV076 gene	Expression Level	134867	137276	2410	1	forward	3013	30	16444	37025.2
MDV050 gene	Expression Level	78438	91826	13389	1	reverse	2757	4.9	2708.4	6098.2
MDV100 gene	Expression Level	167675	174648	6974	1	forward	2245	7.7	4234.1	9533.4
MDV055 gene	Expression Level	99413	102006	2594	1	forward	2129.5	19.7	10797.8	24312.1
MDV054 gene	Expression Level	97379	98756	1378	1	reverse	1845.3	32.1	17613.8	39658.9
MDV027 gene	Expression Level	38360	44128	5769	1	forward	1828.2	7.6	4168.1	9384.9
MDV032 gene	Expression Level	44164	50447	6284	1	reverse	1772.5	6.8	3710	8353.4
MDV094 gene	Expression Level	159865	164095	4231	1	forward	1761.7	10	5476.6	12330.9
MDV072 gene	Expression Level	121999	126241	4243	1	reverse	1723.7	9.7	5343.3	12030.8
MDV020 gene	Expression Level	28211	30578	2368	1	reverse	1509.5	15.3	8384.5	18878.5
MDV005 gene	Expression Level	4344	6753	2410	1	reverse	1466.3	14.6	8002.8	18019
MDV049 gene	Expression Level	78438	88471	10034	1	reverse	1377	3.3	1805	4064.2
vTR gene	Expression Level	1676	2117	442	1	forward	1372	74.5	40828	91927.8
MDV028 gene	Expression Level	39443	40525	1083	1	reverse	1207.7	26.8	14667.1	33024.3
MDV033 gene	Expression Level	50708	52446	1739	1	forward	1160.3	16	8776.3	19760.5
MDV092 gene	Expression Level	157936	159810	1875	1	forward	1157.5	14.8	8119.8	18282.5
MDV031 gene	Expression Level	44164	49439	5276	1	reverse	1150.5	5.2	2868.2	6458
MDV045 gene	Expression Level	76573	78399	1827	1	forward	1096	14.4	7890.4	17765.9
MDV057 gene	Expression Level	102164	103827	1664	1	forward	1093	15.8	8639.6	19452.8
MDV064 gene	Expression Level	111142	112386	1245	1	reverse	1031	19.9	10892.2	24524.7
MDV012 gene	Expression Level	17431	21714	4284	1	forward	1013.6	5.7	3112.1	7007.2
MDV035 gene	Expression Level	56132	60996	4865	1	forward	988.4	4.9	2672.3	6016.9
MDV037 gene	Expression Level	57141	60996	3856	1	forward	973.4	6.1	3320.4	7476.1
MDV022 gene	Expression Level	33216	34558	1343	1	forward	962.2	17.2	9423.6	21218
MDV066 gene	Expression Level	114515	120441	5927	1	forward	953.4	3.9	2115.8	4763.9
MDV041 gene	Expression Level	61025	66108	5084	1	reverse	941.8	4.4	2436.7	5486.4
MDV069 gene	Expression Level	120472	121289	818	1	reverse	921.3	27	14813.3	33353.3
MDV062 gene	Expression Level	111142	111953	812	1	reverse	897.5	26.5	14538	32733.6
MDV060 gene	Expression Level	105201	109574	4374	1	reverse	876.5	4.8	2635.7	5934.6
MDV052 gene	Expression Level	93831	97426	3596	1	forward	851.8	5.7	3115.7	7015.4
MDV017 gene	Expression Level	21642	25245	3604	1	reverse	829.4	5.5	3026.8	6815.1
MDV063 gene	Expression Level	112366	113728	1363	1	forward	815.5	14.4	7869.6	17719.2
MDV047 gene	Expression Level	77070	78399	1330	1	forward	729	13.2	7209.5	16232.7
MDV091 gene	Expression Level	155686	157824	2139	1	reverse	707.5	7.9	4350.5	9795.6
MDV026 gene	Expression Level	34544	38329	3786	1	reverse	624.1	4	2168.3	4882
MDV025 gene	Expression Level	34544	37880	3337	1	reverse	623.1	4.5	2456.1	5530
MDV030 gene	Expression Level	44164	45132	969	1	reverse	597.5	14.8	8110.4	18261.2
MDV008 gene	Expression Level	13833	16892	3060	1	forward	560	4.4	2407.1	5419.8
MDV010 gene	Expression Level	14535	16892	2358	1	forward	552	5.6	3079.1	6932.8
MDV040 gene	Expression Level	61025	63652	2628	1	reverse	551.8	5	2761.9	6218.7
MDV013 gene	Expression Level	19172	21714	2543	1	forward	523.6	4.9	2708.3	6098
MDV087 gene	Expression Level	153443	155683	2241	1	forward	486	5.2	2852.5	6422.6
MDV038 gene	Expression Level	58933	60996	2064	1	forward	436.9	5.1	2784.3	6269.1
MDV036 gene	Expression Level	52479	56177	3699	1	reverse	414.8	2.7	1475.1	3321.3
MDV034 gene	Expression Level	52479	54936	2458	1	reverse	411.8	4	2203.8	4962
MDV014 gene	Expression Level	19641	21714	2074	1	forward	409.1	4.7	2594.6	5842
MDV053 gene	Expression Level	96352	97426	1075	1	forward	389.8	8.7	4769.8	10739.5
MDV039 gene	Expression Level	59887	60996	1110	1	forward	335.6	7.3	3976.5	8953.5
vTR gene	Expression Level	139502	139944	443	1	reverse	328	17.8	9738.6	21927.3
MDV018 gene	Expression Level	25313	28242	2930	1	forward	318.5	2.6	1429.8	3219.3
MDV048 gene	Expression Level	77987	78399	413	1	forward	318	18.5	10127.5	22803
MDV043 gene	Expression Level	70144	73827	3684	1	forward	298	1.9	1064	2395.6
MDV056 gene	Expression Level	100682	102006	1325	1	forward	294.5	5.3	2923.5	6582.4
MDV019 gene	Expression Level	27318	28242	925	1	forward	283.5	7.4	4031.2	9076.7
MDV067 gene	Expression Level	117718	120441	2724	1	forward	269.4	2.4	1300.9	2929.1
MDV058 gene	Expression Level	104532	105180	649	1	forward	267	9.9	5411.2	12183.8
MDV044 gene	Expression Level	73636	74632	997	1	reverse	232	5.6	3060.7	6891.4
MDV078 gene	Expression Level	138065	138767	703	1	forward	220	7.5	4116.2	9267.9
MDV015 gene	Expression Level	20652	21714	1063	1	forward	214.5	4.8	2653.6	5974.8
MDV073 gene	Expression Level	126421	127787	1367	1	reverse	201.2	3.5	1935.6	4358.2
MDV095 gene	Expression Level	161183	164095	2913	1	forward	196.7	1.6	888	1999.4
MDV068 gene	Expression Level	118929	120441	1513	1	forward	182.4	2.9	1585.8	3570.6
MDV071 gene	Expression Level	121999	122897	899	1	reverse	182	4.9	2662.8	5995.5
MDV096 gene	Expression Level	162389	164095	1707	1	forward	181.7	2.6	1399.8	3151.8
MDV051 gene	Expression Level	92197	93653	1457	1	forward	149	2.5	1345.1	3028.6
MDV088 gene	Expression Level	154149	155683	1535	1	forward	128	2	1096.8	2469.5
MDV016 gene	Expression Level	21642	22615	974	1	reverse	118.4	2.9	1598.3	3598.7
RLORF4 gene	Expression Level	137441	137902	462	1	forward	114	5.9	3245.6	7307.7
MDV061 gene	Expression Level	109725	111096	1372	1	reverse	100	1.7	958.7	2158.5
MDV097 gene	Expression Level	164412	165001	590	1	reverse	92	3.7	2051	4618
MDV059 gene	Expression Level	105201	107006	1806	1	reverse	66.5	0.9	484.3	1090.5
MDV003 gene	Expression Level	2853	3555	703	1	reverse	26.3	0.9	492.7	1109.3
MDV024 gene	Expression Level	34544	36348	1805	1	reverse	26.1	0.3	190.3	428.5
MDV072.5 gene	Expression Level	126421	126823	403	1	reverse	8.2	0.5	266.5	600.1
MDV090 gene	Expression Level	155686	156785	1100	1	reverse	8	0.2	95.7	215.4
MDV089 gene	Expression Level	154978	155683	706	1	forward	6	0.2	111.8	251.7
MDV023 gene	Expression Level	34544	34798	255	1	reverse	3.5	0.3	178	400.7
MDV065 gene	Expression Level	113760	114513	754	1	reverse	3	0.1	52.3	117.8
RLORF4 gene	Expression Level	3718	4179	462	1	reverse	2.3	0.1	66.4	149.6
MDV070 gene	Expression Level	121457	122039	583	1	forward	1.5	0.1	33.8	76.2
MDV015.5 gene	Expression Level	21315	21714	400	1	forward	1.5	0.1	47.9	107.9
MDV093 gene	Expression Level	159254	159810	557	1	forward	1	0	23.6	53.2
repeat region	repeat_region	177407	177786	380	1	forward
repeat region	repeat_region	176911	177342	432	1	forward
'a' sequence repeat region	repeat_region	176825	177874	1050	1	forward
MDV100 regulatory	regulatory	174643	174648	6	1	forward
MDV100 CDS	CDS	167675	174640	6966	1	forward
MDV100 gene	gene	167675	174648	6974	1	forward
TRS; inverted repeat flanking US repeat region	repeat_region	164646	177874	13229	1	forward
MDV097 CDS	CDS	164552	165001	450	1	reverse
MDV097 regulatory	regulatory	164412	164417	6	1	reverse
MDV097 gene	gene	164412	165001	590	1	reverse
MDV094, MDV095, MDV096 regulatory	regulatory	164090	164095	6	1	forward
MDV096 regulatory	regulatory	163941	163946	6	1	forward
MDV096 CDS	CDS	162389	163882	1494	1	forward
MDV096 gene	gene	162389	164095	1707	1	forward
MDV095 CDS	CDS	161183	162250	1068	1	forward
MDV095 gene	gene	161183	164095	2913	1	forward
MDV094 CDS	CDS	159919	161076	1158	1	forward
MDV094 gene	gene	159865	164095	4231	1	forward
MDV092, MDV093 regulatory	regulatory	159805	159810	6	1	forward
MDV093 CDS	CDS	159254	159697	444	1	forward
MDV093 gene	gene	159254	159810	557	1	forward
MDV092 CDS	CDS	157936	159144	1209	1	forward
MDV092 gene	gene	157936	159810	1875	1	forward
MDV091 CDS	CDS	157012	157824	813	1	reverse
MDV090 CDS	CDS	155730	156785	1056	1	reverse
MDV090, MDV091 regulatory	regulatory	155686	155691	6	1	reverse
MDV091 gene	gene	155686	157824	2139	1	reverse
MDV090 gene	gene	155686	156785	1100	1	reverse
MDV087, MDV088, MDV089 regulatory	regulatory	155678	155683	6	1	forward
MDV089 CDS	CDS	154978	155619	642	1	forward
MDV089 gene	gene	154978	155683	706	1	forward
MDV088 CDS	CDS	154149	154688	540	1	forward
MDV088 gene	gene	154149	155683	1535	1	forward
US	misc_feature	153799	164645	10847	1	forward
MDV087 CDS	CDS	153443	153982	540	1	forward
MDV087 gene	gene	153443	155683	2241	1	forward
MDV084 CDS	CDS	143804	150769	6966	1	reverse
MDV084 regulatory	regulatory	143796	143801	6	1	reverse
MDV084 gene	gene	143796	150769	6974	1	reverse
repeat region	repeat_region	141102	141533	432	1	forward
repeat region	repeat_region	140658	141037	380	1	forward
IRS; inverted repeat flanking US repeat region	repeat_region	140570	153798	13229	1	forward
'a' sequence repeat region	repeat_region	140570	141619	1050	1	forward
repeat region	repeat_region	140358	140397	40	1	forward
vTR RNA	misc_RNA	139502	139944	443	1	reverse
vTR gene	gene	139502	139944	443	1	reverse
misc	misc_feature	139444	140103	660	1	reverse
misc	misc_feature	139142	139738	597	1	forward
MDV078 regulatory	regulatory	138762	138767	6	1	forward
MDV078 CDS	CDS	138065	138742	405	3	forward
MDV078 gene	gene	138065	138767	703	1	forward
RLORF4 regulatory	regulatory	137897	137902	6	1	forward
RLORF4 CDS	CDS	137441	137869	429	1	forward
RLORF4 gene	gene	137441	137902	462	1	forward
MDV076 regulatory	regulatory	137271	137276	6	1	forward
misc	misc_feature	135332	135742	411	1	reverse
MDV076 CDS	CDS	134867	135886	1020	1	forward
MDV076 gene	gene	134867	137276	2410	1	forward
misc	misc_feature	129799	131115	282	2	forward
misc	misc_feature	128473	131115	258	2	forward
ori palindrome stem loop	stem_loop	128262	128324	63	1	forward
misc	misc_feature	128228	128575	348	1	forward
repeat region	repeat_region	127592	141619	14028	1	forward
MDV073 CDS	CDS	126915	127787	873	1	reverse
MDV072.5 CDS	CDS	126443	126823	381	1	reverse
MDV072.5, MDV073 regulatory	regulatory	126421	126426	6	1	reverse
MDV073 gene	gene	126421	127787	1367	1	reverse
MDV072.5 gene	gene	126421	126823	403	1	reverse
MDV072 CDS	CDS	123530	126241	2712	1	reverse
repeat region	repeat_region	123059	123814	756	1	forward
MDV071 CDS	CDS	122313	122897	585	1	reverse
MDV070 regulatory	regulatory	122034	122039	6	1	forward
MDV071, MDV072 regulatory	regulatory	121999	122004	6	1	reverse
MDV072 gene	gene	121999	126241	4243	1	reverse
MDV071 gene	gene	121999	122897	899	1	reverse
MDV070 regulatory	regulatory	121957	121962	6	1	forward
MDV070 regulatory	regulatory	121953	121958	6	1	forward
MDV070 CDS	CDS	121457	121957	501	1	forward
MDV070 gene	gene	121457	122039	583	1	forward
MDV069 CDS	CDS	120480	121289	810	1	reverse
MDV069 regulatory	regulatory	120472	120477	6	1	reverse
MDV069 gene	gene	120472	121289	818	1	reverse
MDV066, MDV067, MDV068 regulatory	regulatory	120436	120441	6	1	forward
MDV066, MDV067, MDV068 regulatory	regulatory	120432	120437	6	1	forward
MDV066, MDV067, MDV068 regulatory	regulatory	120422	120427	6	1	forward
MDV068 CDS	CDS	118929	120350	1422	1	forward
MDV068 gene	gene	118929	120441	1513	1	forward
MDV067 CDS	CDS	117718	118782	1065	1	forward
MDV067 gene	gene	117718	120441	2724	1	forward
MDV066 CDS	CDS	114515	117739	3225	1	forward
MDV066 gene	gene	114515	120441	5927	1	forward
MDV065 CDS	CDS	113764	114513	750	1	reverse
MDV065 regulatory	regulatory	113760	113765	6	1	reverse
MDV065 gene	gene	113760	114513	754	1	reverse
MDV063 regulatory	regulatory	113723	113728	6	1	forward
MDV063 CDS	CDS	112366	113676	1311	1	forward
MDV063 gene	gene	112366	113728	1363	1	forward
MDV064 CDS	CDS	112099	112386	288	1	reverse
MDV062 CDS	CDS	111204	111953	750	1	reverse
MDV062, MDV064 regulatory	regulatory	111142	111147	6	1	reverse
MDV064 gene	gene	111142	112386	1245	1	reverse
MDV062 gene	gene	111142	111953	812	1	reverse
MDV061 CDS	CDS	109813	111096	1284	1	reverse
MDV061 regulatory	regulatory	109725	109730	6	1	reverse
MDV061 gene	gene	109725	111096	1372	1	reverse
MDV060 CDS	CDS	107148	109574	2427	1	reverse
MDV059 CDS	CDS	105300	107006	1707	1	reverse
MDV059, MDV060 regulatory	regulatory	105209	105214	6	1	reverse
MDV059, MDV060 regulatory	regulatory	105201	105206	6	1	reverse
MDV060 gene	gene	105201	109574	4374	1	reverse
MDV059 gene	gene	105201	107006	1806	1	reverse
MDV058 regulatory	regulatory	105175	105180	6	1	forward
MDV058 regulatory	regulatory	105163	105168	6	1	forward
MDV058 CDS	CDS	104532	105167	636	1	forward
MDV058 gene	gene	104532	105180	649	1	forward
MDV057 regulatory	regulatory	103822	103827	6	1	forward
MDV057 regulatory	regulatory	103695	103700	6	1	forward
MDV057 CDS	CDS	102164	103669	1506	1	forward
MDV057 gene	gene	102164	103827	1664	1	forward
MDV055, MDV056 regulatory	regulatory	102001	102006	6	1	forward
MDV056 CDS	CDS	100682	101944	1263	1	forward
MDV056 gene	gene	100682	102006	1325	1	forward
MDV055 CDS	CDS	99413	100522	1110	1	forward
MDV055 gene	gene	99413	102006	2594	1	forward
MDV054 CDS	CDS	97431	98756	1326	1	reverse
MDV052, MDV053 regulatory	regulatory	97421	97426	6	1	forward
MDV054 regulatory	regulatory	97379	97384	6	1	reverse
MDV054 gene	gene	97379	98756	1378	1	reverse
MDV053 CDS	CDS	96352	97383	1032	1	forward
MDV053 gene	gene	96352	97426	1075	1	forward
MDV052 CDS	CDS	93831	96299	2469	1	forward
MDV052 gene	gene	93831	97426	3596	1	forward
MDV051 regulatory	regulatory	93648	93653	6	1	forward
MDV051 CDS	CDS	92197	93609	1413	1	forward
MDV051 gene	gene	92197	93653	1457	1	forward
MDV050 CDS	CDS	88686	91826	3141	1	reverse
MDV049 CDS	CDS	78443	88471	10029	1	reverse
MDV049, MDV050 regulatory	regulatory	78438	78443	6	1	reverse
MDV050 gene	gene	78438	91826	13389	1	reverse
MDV049 gene	gene	78438	88471	10034	1	reverse
MDV045, MDV047, MDV048 regulatory	regulatory	78394	78399	6	1	forward
MDV045, MDV047, MDV048 regulatory	regulatory	78381	78386	6	1	forward
MDV048 CDS	CDS	77987	78382	396	1	forward
MDV048 gene	gene	77987	78399	413	1	forward
MDV047 CDS	CDS	77070	77903	834	1	forward
MDV047 gene	gene	77070	78399	1330	1	forward
MDV045 CDS	CDS	76573	76977	405	1	forward
MDV045 gene	gene	76573	78399	1827	1	forward
MDV046 CDS	CDS	74649	76574	1926	1	reverse
MDV043 regulatory	regulatory	73822	73827	6	1	forward
MDV044 CDS	CDS	73730	74632	903	1	reverse
MDV044, MDV046 regulatory	regulatory	73636	73641	6	1	reverse
MDV046 gene	gene	73636	76574	2939	1	reverse
MDV044 gene	gene	73636	74632	997	1	reverse
MDV043 CDS	CDS	70144	73806	3663	1	forward
MDV043 gene	gene	70144	73827	3684	1	forward
MDV042 CDS	CDS	66300	69875	3576	1	reverse
MDV042 regulatory	regulatory	66243	66248	6	1	reverse
MDV042 gene	gene	66243	69875	3633	1	reverse
MDV041 CDS	CDS	63727	66108	2382	1	reverse
MDV040 CDS	CDS	61055	63652	2598	1	reverse
MDV040, MDV041 regulatory	regulatory	61025	61030	6	1	reverse
MDV041 gene	gene	61025	66108	5084	1	reverse
MDV040 gene	gene	61025	63652	2628	1	reverse
MDV035, MDV037, MDV038, MDV039 regulatory	regulatory	60991	60996	6	1	reverse
MDV039 CDS	CDS	59887	60924	1038	1	forward
MDV039 gene	gene	59887	60996	1110	1	forward
MDV038 CDS	CDS	58933	60924	1992	1	forward
MDV038 gene	gene	58933	60996	2064	1	forward
MDV037 CDS	CDS	57141	58892	1752	1	forward
MDV037 gene	gene	57141	60996	3856	1	forward
MDV035 CDS	CDS	56132	57046	915	1	forward
MDV035 gene	gene	56132	60996	4865	1	forward
MDV036 CDS	CDS	55119	56177	1059	1	reverse
MDV034 CDS	CDS	52495	54936	2442	1	reverse
MDV034, MDV036 regulatory	regulatory	52483	52488	6	1	reverse
MDV034, MDV036 regulatory	regulatory	52479	52484	6	1	reverse
MDV036 gene	gene	52479	56177	3699	1	reverse
MDV034 gene	gene	52479	54936	2458	1	reverse
MDV033 regulatory	regulatory	52441	52446	6	1	forward
MDV033 CDS	CDS	50708	52348	1641	1	forward
MDV033 gene	gene	50708	52446	1739	1	forward
MDV032 CDS	CDS	49743	50447	705	1	reverse
MDV031 CDS	CDS	45258	49439	4182	1	reverse
MDV030 CDS	CDS	44173	45132	960	1	reverse
MDV030 regulatory	regulatory	44172	44177	6	1	reverse
MDV030, MDV031, MDV032 regulatory	regulatory	44168	44173	6	1	reverse
MDV030, MDV031, MDV032 regulatory	regulatory	44164	44169	6	1	reverse
MDV032 gene	gene	44164	50447	6284	1	reverse
MDV031 gene	gene	44164	49439	5276	1	reverse
MDV030 gene	gene	44164	45132	969	1	reverse
MDV027 regulatory	regulatory	44123	44128	6	1	forward
MDV029 CDS	CDS	40552	42741	2190	1	reverse
MDV028 CDS	CDS	39443	40525	1083	1	reverse
MDV029 gene	gene	39443	42741	3299	1	reverse
MDV028 gene	gene	39443	40525	1083	1	reverse
MDV027 CDS	CDS	38360	44054	2214	2	forward
MDV027 gene	gene	38360	44128	5769	1	forward
MDV026 CDS	CDS	37598	38329	732	1	reverse
MDV025 CDS	CDS	36339	37880	1542	1	reverse
MDV024 CDS	CDS	34774	36348	1575	1	reverse
MDV022 regulatory	regulatory	34553	34558	6	1	forward
MDV023, MDV024, MDV025, MDV026 regulatory	regulatory	34550	34555	6	1	reverse
MDV023 CDS	CDS	34544	34798	255	1	reverse
MDV026 gene	gene	34544	38329	3786	1	reverse
MDV025 gene	gene	34544	37880	3337	1	reverse
MDV024 gene	gene	34544	36348	1805	1	reverse
MDV023 gene	gene	34544	34798	255	1	reverse
MDV022 regulatory	regulatory	34512	34517	6	1	forward
MDV022 CDS	CDS	33216	34490	1275	1	forward
MDV022 gene	gene	33216	34558	1343	1	forward
MDV021 CDS	CDS	30592	33117	2526	1	reverse
MDV020, MDV021 regulatory	regulatory	28272	28277	6	1	reverse
MDV020 CDS	CDS	28269	30578	2310	1	reverse
MDV018, MDV019 regulatory	regulatory	28237	28242	6	1	forward
MDV020, MDV021 regulatory	regulatory	28211	28216	6	1	reverse
MDV021 gene	gene	28211	33117	4907	1	reverse
MDV020 gene	gene	28211	30578	2368	1	reverse
MDV019 CDS	CDS	27318	28235	918	1	forward
MDV019 gene	gene	27318	28242	925	1	forward
MDV018 CDS	CDS	25313	27481	2169	1	forward
MDV018 gene	gene	25313	28242	2930	1	forward
MDV017 CDS	CDS	22669	25245	2577	1	reverse
MDV016 CDS	CDS	21809	22615	807	1	reverse
MDV016 regulatory	regulatory	21748	21753	6	1	reverse
regulatory	regulatory	21709	21714	6	1	forward
MDV016, MDV017 regulatory	regulatory	21673	21678	6	1	reverse
MDV016, MDV017 regulatory	regulatory	21642	21647	6	1	reverse
MDV017 gene	gene	21642	25245	3604	1	reverse
MDV016 gene	gene	21642	22615	974	1	reverse
regulatory	regulatory	21603	21608	6	1	forward
MDV015.5 CDS	CDS	21315	21491	177	1	forward
MDV015.5 gene	gene	21315	21714	400	1	forward
MDV015 CDS	CDS	20652	21293	642	1	forward
MDV015 gene	gene	20652	21714	1063	1	forward
MDV014 CDS	CDS	19641	20582	942	1	forward
MDV014 gene	gene	19641	21714	2074	1	forward
MDV013 CDS	CDS	19172	19759	588	1	forward
MDV013 gene	gene	19172	21714	2543	1	forward
MDV012 CDS	CDS	17431	18982	1470	2	forward
MDV012 gene	gene	17431	21714	4284	1	forward
MDV008, MDV010 regulatory	regulatory	16887	16892	6	1	forward
MDV010 CDS	CDS	14535	16875	2271	2	forward
MDV010 gene	gene	14535	16892	2358	1	forward
UL	misc_feature	14034	127591	113558	1	forward
MDV008 CDS	CDS	13833	14300	468	1	forward
MDV008 gene	gene	13833	16892	3060	1	forward
misc	misc_feature	13337	14338	1002	1	reverse
ori palindrome stem loop	stem_loop	13296	13358	63	1	forward
misc	misc_feature	13045	13392	348	1	reverse
misc	misc_feature	10505	13147	258	2	reverse
misc	misc_feature	10505	11821	282	2	reverse
misc	misc_feature	5878	6288	411	1	forward
MDV005 CDS	CDS	5734	6753	1020	1	reverse
MDV005 regulatory	regulatory	4344	4349	6	1	reverse
MDV005 gene	gene	4344	6753	2410	1	reverse
RLORF4 CDS	CDS	3751	4179	429	1	reverse
RLORF4 regulatory	regulatory	3718	3723	6	1	reverse
RLORF4 gene	gene	3718	4179	462	1	reverse
MDV003 CDS	CDS	2878	3555	405	3	reverse
MDV003 regulatory	regulatory	2853	2858	6	1	reverse
MDV003 gene	gene	2853	3555	703	1	reverse
misc	misc_feature	1882	2478	597	1	reverse
vTR RNA	misc_RNA	1676	2117	442	1	forward
vTR gene	gene	1676	2117	442	1	forward
misc	misc_feature	1517	2176	660	1	forward
repeat region	repeat_region	1223	1259	37	1	forward
repeat region	repeat_region	583	962	380	1	forward
repeat region	repeat_region	87	518	432	1	forward
very virulent strain source Gallid alphaherpesvirus 2	source	1	177874	177874	1	forward
repeat region	repeat_region	1	14033	14033	1	forward
'a' sequence repeat region	repeat_region	1	1050	1050	1	forward

## Sheet: OR748_exp
Name	Type	Minimum	Maximum	Length	# Intervals	Direction	Raw Read Count	Raw Transcript Count	RPKM	TPM
MDV042 gene	Expression Level	66243	69875	3633	1	reverse	5670	37.1	34261.1	81381.1
MDV017 gene	Expression Level	21642	25245	3604	1	reverse	2038.6	13.4	12417.6	29495.9
MDV054 gene	Expression Level	97379	98756	1378	1	reverse	1915	33	30507.2	72464.5
MDV046 gene	Expression Level	73636	76574	2939	1	reverse	1914.5	15.5	14300.1	33967.4
MDV021 gene	Expression Level	28211	33117	4907	1	reverse	1909.5	9.2	8542.5	20291.3
MDV084 gene	Expression Level	143796	150769	6974	1	reverse	1631	5.6	5134	12194.9
MDV072 gene	Expression Level	121999	126241	4243	1	reverse	1620	9.1	8381.6	19908.9
MDV055 gene	Expression Level	99413	102006	2594	1	forward	1618.5	14.8	13697	32534.8
MDV032 gene	Expression Level	44164	50447	6284	1	reverse	1519.8	5.7	5309.4	12611.5
MDV045 gene	Expression Level	76573	78399	1827	1	forward	1437.7	18.7	17274.4	41032.3
MDV100 gene	Expression Level	167675	174648	6974	1	forward	1420	4.8	4469.8	10617.3
MDV047 gene	Expression Level	77070	78399	1330	1	forward	1409.7	25.2	23267.4	55267.6
MDV069 gene	Expression Level	120472	121289	818	1	reverse	1312	38.1	35209.8	83634.7
MDV043 gene	Expression Level	70144	73827	3684	1	forward	1158	7.5	6900.4	16390.6
MDV073 gene	Expression Level	126421	127787	1367	1	reverse	1128.5	19.6	18122.4	43046.6
MDV050 gene	Expression Level	78438	91826	13389	1	reverse	1128	2	1849.5	4393.1
MDV049 gene	Expression Level	78438	88471	10034	1	reverse	994	2.4	2174.7	5165.6
MDV060 gene	Expression Level	105201	109574	4374	1	reverse	919	5	4612.3	10955.8
MDV012 gene	Expression Level	17431	21714	4284	1	forward	729.3	4	3737.2	8877
MDV035 gene	Expression Level	56132	60996	4865	1	forward	712.6	3.5	3215.4	7637.6
MDV031 gene	Expression Level	44164	49439	5276	1	reverse	672.8	3	2799.5	6649.8
MDV066 gene	Expression Level	114515	120441	5927	1	forward	655.7	2.6	2428.5	5768.4
MDV094 gene	Expression Level	159865	164095	4231	1	forward	620.7	3.5	3220.3	7649.3
MDV037 gene	Expression Level	57141	60996	3856	1	forward	599.1	3.7	3410.6	8101.3
MDV005 gene	Expression Level	4344	6753	2410	1	reverse	587	5.8	5346.9	12700.7
MDV020 gene	Expression Level	28211	30578	2368	1	reverse	583.5	5.9	5409.3	12848.9
MDV041 gene	Expression Level	61025	66108	5084	1	reverse	567.5	2.7	2450.4	5820.6
MDV052 gene	Expression Level	93831	97426	3596	1	forward	512.5	3.4	3128.7	7431.6
MDV048 gene	Expression Level	77987	78399	413	1	forward	434.7	25	23104.1	54879.8
MDV038 gene	Expression Level	58933	60996	2064	1	forward	431.6	5	4590.3	10903.4
MDV040 gene	Expression Level	61025	63652	2628	1	reverse	429.5	3.9	3587.7	8522
MDV095 gene	Expression Level	161183	164095	2913	1	forward	419.7	3.4	3162.6	7512.2
MDV039 gene	Expression Level	59887	60996	1110	1	forward	374.3	8	7401.5	17581
MDV051 gene	Expression Level	92197	93653	1457	1	forward	368	6	5544.6	13170.3
MDV027 gene	Expression Level	38360	44128	5769	1	forward	363.2	1.5	1381.9	3282.5
MDV064 gene	Expression Level	111142	112386	1245	1	reverse	358.8	6.9	6327.1	15029
MDV056 gene	Expression Level	100682	102006	1325	1	forward	358.5	6.4	5939.6	14108.4
MDV053 gene	Expression Level	96352	97426	1075	1	forward	320.5	7.1	6544.9	15546.2
MDV036 gene	Expression Level	52479	56177	3699	1	reverse	308.8	2	1832.8	4353.6
MDV063 gene	Expression Level	112366	113728	1363	1	forward	284	5	4574.1	10865
MDV034 gene	Expression Level	52479	54936	2458	1	reverse	278.3	2.7	2485.8	5904.6
MDV044 gene	Expression Level	73636	74632	997	1	reverse	240.5	5.7	5295.5	12578.4
MDV092 gene	Expression Level	157936	159810	1875	1	forward	225.5	2.9	2640.1	6271.2
MDV008 gene	Expression Level	13833	16892	3060	1	forward	221.5	1.7	1589	3774.5
MDV010 gene	Expression Level	14535	16892	2358	1	forward	197.5	2	1838.7	4367.5
MDV033 gene	Expression Level	50708	52446	1739	1	forward	195.3	2.7	2465.8	5857.1
MDV061 gene	Expression Level	109725	111096	1372	1	reverse	188.3	3.3	3013.4	7157.8
MDV071 gene	Expression Level	121999	122897	899	1	reverse	161	4.3	3931.4	9338.4
MDV062 gene	Expression Level	111142	111953	812	1	reverse	160.8	4.7	4348.1	10328.2
MDV018 gene	Expression Level	25313	28242	2930	1	forward	152	1.2	1138.8	2705.1
MDV065 gene	Expression Level	113760	114513	754	1	reverse	151	4.8	4396.3	10442.7
MDV029 gene	Expression Level	39443	42741	3299	1	reverse	141.7	1	942.7	2239.2
MDV087 gene	Expression Level	153443	155683	2241	1	forward	141.2	1.5	1382.8	3284.7
MDV091 gene	Expression Level	155686	157824	2139	1	reverse	141	1.6	1447.1	3437.3
MDV057 gene	Expression Level	102164	103827	1664	1	forward	130	1.9	1715	4073.8
MDV058 gene	Expression Level	104532	105180	649	1	forward	124	4.5	4194.3	9962.8
MDV076 gene	Expression Level	134867	137276	2410	1	forward	119	1.2	1084	2574.8
MDV026 gene	Expression Level	34544	38329	3786	1	reverse	112.1	0.7	649.9	1543.7
MDV013 gene	Expression Level	19172	21714	2543	1	forward	97.3	0.9	840	1995.3
MDV088 gene	Expression Level	154149	155683	1535	1	forward	96.2	1.5	1375.3	3266.8
MDV059 gene	Expression Level	105201	107006	1806	1	reverse	85	1.1	1033.2	2454.2
MDV025 gene	Expression Level	34544	37880	3337	1	reverse	84.6	0.6	556.4	1321.7
MDV089 gene	Expression Level	154978	155683	706	1	forward	74.7	2.5	2321.7	5514.8
MDV067 gene	Expression Level	117718	120441	2724	1	forward	66.7	0.6	537.3	1276.2
MDV003 gene	Expression Level	2853	3555	703	1	reverse	55	1.9	1717.5	4079.6
MDV022 gene	Expression Level	33216	34558	1343	1	forward	52	0.9	850	2019
MDV019 gene	Expression Level	27318	28242	925	1	forward	51	1.3	1210.4	2875
MDV097 gene	Expression Level	164412	165001	590	1	reverse	39	1.6	1451.1	3446.8
MDV068 gene	Expression Level	118929	120441	1513	1	forward	37.7	0.6	546.5	1298.1
MDV090 gene	Expression Level	155686	156785	1100	1	reverse	32.5	0.7	648.6	1540.6
MDV078 gene	Expression Level	138065	138767	703	1	forward	32	1.1	999.3	2373.6
MDV024 gene	Expression Level	34544	36348	1805	1	reverse	31.6	0.4	384.1	912.4
MDV096 gene	Expression Level	162389	164095	1707	1	forward	27.7	0.4	355.8	845.1
MDV028 gene	Expression Level	39443	40525	1083	1	reverse	27.7	0.6	560.8	1332.1
MDV070 gene	Expression Level	121457	122039	583	1	forward	21	0.9	790.7	1878.3
vTR gene	Expression Level	139502	139944	443	1	reverse	18	1	892	2118.7
MDV014 gene	Expression Level	19641	21714	2074	1	forward	17.8	0.2	188.5	447.8
MDV016 gene	Expression Level	21642	22615	974	1	reverse	16.6	0.4	375.1	891
MDV030 gene	Expression Level	44164	45132	969	1	reverse	15.3	0.4	347.4	825.1
MDV072.5 gene	Expression Level	126421	126823	403	1	reverse	14.5	0.9	789.9	1876.2
vTR gene	Expression Level	1676	2117	442	1	forward	13	0.7	645.7	1533.7
MDV093 gene	Expression Level	159254	159810	557	1	forward	8	0.3	315.3	748.9
MDV023 gene	Expression Level	34544	34798	255	1	reverse	6.3	0.6	538.1	1278
MDV015 gene	Expression Level	20652	21714	1063	1	forward	5.1	0.1	106.2	252.3
RLORF4 gene	Expression Level	3718	4179	462	1	reverse	5	0.3	237.6	564.3
RLORF4 gene	Expression Level	137441	137902	462	1	forward	4	0.2	190.1	451.5
MDV015.5 gene	Expression Level	21315	21714	400	1	forward	1.1	0.1	62.7	149
repeat region	repeat_region	177407	177786	380	1	forward
repeat region	repeat_region	176911	177342	432	1	forward
'a' sequence repeat region	repeat_region	176825	177874	1050	1	forward
MDV100 regulatory	regulatory	174643	174648	6	1	forward
MDV100 CDS	CDS	167675	174640	6966	1	forward
MDV100 gene	gene	167675	174648	6974	1	forward
TRS; inverted repeat flanking US repeat region	repeat_region	164646	177874	13229	1	forward
MDV097 CDS	CDS	164552	165001	450	1	reverse
MDV097 regulatory	regulatory	164412	164417	6	1	reverse
MDV097 gene	gene	164412	165001	590	1	reverse
MDV094, MDV095, MDV096 regulatory	regulatory	164090	164095	6	1	forward
MDV096 regulatory	regulatory	163941	163946	6	1	forward
MDV096 CDS	CDS	162389	163882	1494	1	forward
MDV096 gene	gene	162389	164095	1707	1	forward
MDV095 CDS	CDS	161183	162250	1068	1	forward
MDV095 gene	gene	161183	164095	2913	1	forward
MDV094 CDS	CDS	159919	161076	1158	1	forward
MDV094 gene	gene	159865	164095	4231	1	forward
MDV092, MDV093 regulatory	regulatory	159805	159810	6	1	forward
MDV093 CDS	CDS	159254	159697	444	1	forward
MDV093 gene	gene	159254	159810	557	1	forward
MDV092 CDS	CDS	157936	159144	1209	1	forward
MDV092 gene	gene	157936	159810	1875	1	forward
MDV091 CDS	CDS	157012	157824	813	1	reverse
MDV090 CDS	CDS	155730	156785	1056	1	reverse
MDV090, MDV091 regulatory	regulatory	155686	155691	6	1	reverse
MDV091 gene	gene	155686	157824	2139	1	reverse
MDV090 gene	gene	155686	156785	1100	1	reverse
MDV087, MDV088, MDV089 regulatory	regulatory	155678	155683	6	1	forward
MDV089 CDS	CDS	154978	155619	642	1	forward
MDV089 gene	gene	154978	155683	706	1	forward
MDV088 CDS	CDS	154149	154688	540	1	forward
MDV088 gene	gene	154149	155683	1535	1	forward
US	misc_feature	153799	164645	10847	1	forward
MDV087 CDS	CDS	153443	153982	540	1	forward
MDV087 gene	gene	153443	155683	2241	1	forward
MDV084 CDS	CDS	143804	150769	6966	1	reverse
MDV084 regulatory	regulatory	143796	143801	6	1	reverse
MDV084 gene	gene	143796	150769	6974	1	reverse
repeat region	repeat_region	141102	141533	432	1	forward
repeat region	repeat_region	140658	141037	380	1	forward
IRS; inverted repeat flanking US repeat region	repeat_region	140570	153798	13229	1	forward
'a' sequence repeat region	repeat_region	140570	141619	1050	1	forward
repeat region	repeat_region	140358	140397	40	1	forward
vTR RNA	misc_RNA	139502	139944	443	1	reverse
vTR gene	gene	139502	139944	443	1	reverse
misc	misc_feature	139444	140103	660	1	reverse
misc	misc_feature	139142	139738	597	1	forward
MDV078 regulatory	regulatory	138762	138767	6	1	forward
MDV078 CDS	CDS	138065	138742	405	3	forward
MDV078 gene	gene	138065	138767	703	1	forward
RLORF4 regulatory	regulatory	137897	137902	6	1	forward
RLORF4 CDS	CDS	137441	137869	429	1	forward
RLORF4 gene	gene	137441	137902	462	1	forward
MDV076 regulatory	regulatory	137271	137276	6	1	forward
misc	misc_feature	135332	135742	411	1	reverse
MDV076 CDS	CDS	134867	135886	1020	1	forward
MDV076 gene	gene	134867	137276	2410	1	forward
misc	misc_feature	129799	131115	282	2	forward
misc	misc_feature	128473	131115	258	2	forward
ori palindrome stem loop	stem_loop	128262	128324	63	1	forward
misc	misc_feature	128228	128575	348	1	forward
repeat region	repeat_region	127592	141619	14028	1	forward
MDV073 CDS	CDS	126915	127787	873	1	reverse
MDV072.5 CDS	CDS	126443	126823	381	1	reverse
MDV072.5, MDV073 regulatory	regulatory	126421	126426	6	1	reverse
MDV073 gene	gene	126421	127787	1367	1	reverse
MDV072.5 gene	gene	126421	126823	403	1	reverse
MDV072 CDS	CDS	123530	126241	2712	1	reverse
repeat region	repeat_region	123059	123814	756	1	forward
MDV071 CDS	CDS	122313	122897	585	1	reverse
MDV070 regulatory	regulatory	122034	122039	6	1	forward
MDV071, MDV072 regulatory	regulatory	121999	122004	6	1	reverse
MDV072 gene	gene	121999	126241	4243	1	reverse
MDV071 gene	gene	121999	122897	899	1	reverse
MDV070 regulatory	regulatory	121957	121962	6	1	forward
MDV070 regulatory	regulatory	121953	121958	6	1	forward
MDV070 CDS	CDS	121457	121957	501	1	forward
MDV070 gene	gene	121457	122039	583	1	forward
MDV069 CDS	CDS	120480	121289	810	1	reverse
MDV069 regulatory	regulatory	120472	120477	6	1	reverse
MDV069 gene	gene	120472	121289	818	1	reverse
MDV066, MDV067, MDV068 regulatory	regulatory	120436	120441	6	1	forward
MDV066, MDV067, MDV068 regulatory	regulatory	120432	120437	6	1	forward
MDV066, MDV067, MDV068 regulatory	regulatory	120422	120427	6	1	forward
MDV068 CDS	CDS	118929	120350	1422	1	forward
MDV068 gene	gene	118929	120441	1513	1	forward
MDV067 CDS	CDS	117718	118782	1065	1	forward
MDV067 gene	gene	117718	120441	2724	1	forward
MDV066 CDS	CDS	114515	117739	3225	1	forward
MDV066 gene	gene	114515	120441	5927	1	forward
MDV065 CDS	CDS	113764	114513	750	1	reverse
MDV065 regulatory	regulatory	113760	113765	6	1	reverse
MDV065 gene	gene	113760	114513	754	1	reverse
MDV063 regulatory	regulatory	113723	113728	6	1	forward
MDV063 CDS	CDS	112366	113676	1311	1	forward
MDV063 gene	gene	112366	113728	1363	1	forward
MDV064 CDS	CDS	112099	112386	288	1	reverse
MDV062 CDS	CDS	111204	111953	750	1	reverse
MDV062, MDV064 regulatory	regulatory	111142	111147	6	1	reverse
MDV064 gene	gene	111142	112386	1245	1	reverse
MDV062 gene	gene	111142	111953	812	1	reverse
MDV061 CDS	CDS	109813	111096	1284	1	reverse
MDV061 regulatory	regulatory	109725	109730	6	1	reverse
MDV061 gene	gene	109725	111096	1372	1	reverse
MDV060 CDS	CDS	107148	109574	2427	1	reverse
MDV059 CDS	CDS	105300	107006	1707	1	reverse
MDV059, MDV060 regulatory	regulatory	105209	105214	6	1	reverse
MDV059, MDV060 regulatory	regulatory	105201	105206	6	1	reverse
MDV060 gene	gene	105201	109574	4374	1	reverse
MDV059 gene	gene	105201	107006	1806	1	reverse
MDV058 regulatory	regulatory	105175	105180	6	1	forward
MDV058 regulatory	regulatory	105163	105168	6	1	forward
MDV058 CDS	CDS	104532	105167	636	1	forward
MDV058 gene	gene	104532	105180	649	1	forward
MDV057 regulatory	regulatory	103822	103827	6	1	forward
MDV057 regulatory	regulatory	103695	103700	6	1	forward
MDV057 CDS	CDS	102164	103669	1506	1	forward
MDV057 gene	gene	102164	103827	1664	1	forward
MDV055, MDV056 regulatory	regulatory	102001	102006	6	1	forward
MDV056 CDS	CDS	100682	101944	1263	1	forward
MDV056 gene	gene	100682	102006	1325	1	forward
MDV055 CDS	CDS	99413	100522	1110	1	forward
MDV055 gene	gene	99413	102006	2594	1	forward
MDV054 CDS	CDS	97431	98756	1326	1	reverse
MDV052, MDV053 regulatory	regulatory	97421	97426	6	1	forward
MDV054 regulatory	regulatory	97379	97384	6	1	reverse
MDV054 gene	gene	97379	98756	1378	1	reverse
MDV053 CDS	CDS	96352	97383	1032	1	forward
MDV053 gene	gene	96352	97426	1075	1	forward
MDV052 CDS	CDS	93831	96299	2469	1	forward
MDV052 gene	gene	93831	97426	3596	1	forward
MDV051 regulatory	regulatory	93648	93653	6	1	forward
MDV051 CDS	CDS	92197	93609	1413	1	forward
MDV051 gene	gene	92197	93653	1457	1	forward
MDV050 CDS	CDS	88686	91826	3141	1	reverse
MDV049 CDS	CDS	78443	88471	10029	1	reverse
MDV049, MDV050 regulatory	regulatory	78438	78443	6	1	reverse
MDV050 gene	gene	78438	91826	13389	1	reverse
MDV049 gene	gene	78438	88471	10034	1	reverse
MDV045, MDV047, MDV048 regulatory	regulatory	78394	78399	6	1	forward
MDV045, MDV047, MDV048 regulatory	regulatory	78381	78386	6	1	forward
MDV048 CDS	CDS	77987	78382	396	1	forward
MDV048 gene	gene	77987	78399	413	1	forward
MDV047 CDS	CDS	77070	77903	834	1	forward
MDV047 gene	gene	77070	78399	1330	1	forward
MDV045 CDS	CDS	76573	76977	405	1	forward
MDV045 gene	gene	76573	78399	1827	1	forward
MDV046 CDS	CDS	74649	76574	1926	1	reverse
MDV043 regulatory	regulatory	73822	73827	6	1	forward
MDV044 CDS	CDS	73730	74632	903	1	reverse
MDV044, MDV046 regulatory	regulatory	73636	73641	6	1	reverse
MDV046 gene	gene	73636	76574	2939	1	reverse
MDV044 gene	gene	73636	74632	997	1	reverse
MDV043 CDS	CDS	70144	73806	3663	1	forward
MDV043 gene	gene	70144	73827	3684	1	forward
MDV042 CDS	CDS	66300	69875	3576	1	reverse
MDV042 regulatory	regulatory	66243	66248	6	1	reverse
MDV042 gene	gene	66243	69875	3633	1	reverse
MDV041 CDS	CDS	63727	66108	2382	1	reverse
MDV040 CDS	CDS	61055	63652	2598	1	reverse
MDV040, MDV041 regulatory	regulatory	61025	61030	6	1	reverse
MDV041 gene	gene	61025	66108	5084	1	reverse
MDV040 gene	gene	61025	63652	2628	1	reverse
MDV035, MDV037, MDV038, MDV039 regulatory	regulatory	60991	60996	6	1	reverse
MDV039 CDS	CDS	59887	60924	1038	1	forward
MDV039 gene	gene	59887	60996	1110	1	forward
MDV038 CDS	CDS	58933	60924	1992	1	forward
MDV038 gene	gene	58933	60996	2064	1	forward
MDV037 CDS	CDS	57141	58892	1752	1	forward
MDV037 gene	gene	57141	60996	3856	1	forward
MDV035 CDS	CDS	56132	57046	915	1	forward
MDV035 gene	gene	56132	60996	4865	1	forward
MDV036 CDS	CDS	55119	56177	1059	1	reverse
MDV034 CDS	CDS	52495	54936	2442	1	reverse
MDV034, MDV036 regulatory	regulatory	52483	52488	6	1	reverse
MDV034, MDV036 regulatory	regulatory	52479	52484	6	1	reverse
MDV036 gene	gene	52479	56177	3699	1	reverse
MDV034 gene	gene	52479	54936	2458	1	reverse
MDV033 regulatory	regulatory	52441	52446	6	1	forward
MDV033 CDS	CDS	50708	52348	1641	1	forward
MDV033 gene	gene	50708	52446	1739	1	forward
MDV032 CDS	CDS	49743	50447	705	1	reverse
MDV031 CDS	CDS	45258	49439	4182	1	reverse
MDV030 CDS	CDS	44173	45132	960	1	reverse
MDV030 regulatory	regulatory	44172	44177	6	1	reverse
MDV030, MDV031, MDV032 regulatory	regulatory	44168	44173	6	1	reverse
MDV030, MDV031, MDV032 regulatory	regulatory	44164	44169	6	1	reverse
MDV032 gene	gene	44164	50447	6284	1	reverse
MDV031 gene	gene	44164	49439	5276	1	reverse
MDV030 gene	gene	44164	45132	969	1	reverse
MDV027 regulatory	regulatory	44123	44128	6	1	forward
MDV029 CDS	CDS	40552	42741	2190	1	reverse
MDV028 CDS	CDS	39443	40525	1083	1	reverse
MDV029 gene	gene	39443	42741	3299	1	reverse
MDV028 gene	gene	39443	40525	1083	1	reverse
MDV027 CDS	CDS	38360	44054	2214	2	forward
MDV027 gene	gene	38360	44128	5769	1	forward
MDV026 CDS	CDS	37598	38329	732	1	reverse
MDV025 CDS	CDS	36339	37880	1542	1	reverse
MDV024 CDS	CDS	34774	36348	1575	1	reverse
MDV022 regulatory	regulatory	34553	34558	6	1	forward
MDV023, MDV024, MDV025, MDV026 regulatory	regulatory	34550	34555	6	1	reverse
MDV023 CDS	CDS	34544	34798	255	1	reverse
MDV026 gene	gene	34544	38329	3786	1	reverse
MDV025 gene	gene	34544	37880	3337	1	reverse
MDV024 gene	gene	34544	36348	1805	1	reverse
MDV023 gene	gene	34544	34798	255	1	reverse
MDV022 regulatory	regulatory	34512	34517	6	1	forward
MDV022 CDS	CDS	33216	34490	1275	1	forward
MDV022 gene	gene	33216	34558	1343	1	forward
MDV021 CDS	CDS	30592	33117	2526	1	reverse
MDV020, MDV021 regulatory	regulatory	28272	28277	6	1	reverse
MDV020 CDS	CDS	28269	30578	2310	1	reverse
MDV018, MDV019 regulatory	regulatory	28237	28242	6	1	forward
MDV020, MDV021 regulatory	regulatory	28211	28216	6	1	reverse
MDV021 gene	gene	28211	33117	4907	1	reverse
MDV020 gene	gene	28211	30578	2368	1	reverse
MDV019 CDS	CDS	27318	28235	918	1	forward
MDV019 gene	gene	27318	28242	925	1	forward
MDV018 CDS	CDS	25313	27481	2169	1	forward
MDV018 gene	gene	25313	28242	2930	1	forward
MDV017 CDS	CDS	22669	25245	2577	1	reverse
MDV016 CDS	CDS	21809	22615	807	1	reverse
MDV016 regulatory	regulatory	21748	21753	6	1	reverse
regulatory	regulatory	21709	21714	6	1	forward
MDV016, MDV017 regulatory	regulatory	21673	21678	6	1	reverse
MDV016, MDV017 regulatory	regulatory	21642	21647	6	1	reverse
MDV017 gene	gene	21642	25245	3604	1	reverse
MDV016 gene	gene	21642	22615	974	1	reverse
regulatory	regulatory	21603	21608	6	1	forward
MDV015.5 CDS	CDS	21315	21491	177	1	forward
MDV015.5 gene	gene	21315	21714	400	1	forward
MDV015 CDS	CDS	20652	21293	642	1	forward
MDV015 gene	gene	20652	21714	1063	1	forward
MDV014 CDS	CDS	19641	20582	942	1	forward
MDV014 gene	gene	19641	21714	2074	1	forward
MDV013 CDS	CDS	19172	19759	588	1	forward
MDV013 gene	gene	19172	21714	2543	1	forward
MDV012 CDS	CDS	17431	18982	1470	2	forward
MDV012 gene	gene	17431	21714	4284	1	forward
MDV008, MDV010 regulatory	regulatory	16887	16892	6	1	forward
MDV010 CDS	CDS	14535	16875	2271	2	forward
MDV010 gene	gene	14535	16892	2358	1	forward
UL	misc_feature	14034	127591	113558	1	forward
MDV008 CDS	CDS	13833	14300	468	1	forward
MDV008 gene	gene	13833	16892	3060	1	forward
misc	misc_feature	13337	14338	1002	1	reverse
ori palindrome stem loop	stem_loop	13296	13358	63	1	forward
misc	misc_feature	13045	13392	348	1	reverse
misc	misc_feature	10505	13147	258	2	reverse
misc	misc_feature	10505	11821	282	2	reverse
misc	misc_feature	5878	6288	411	1	forward
MDV005 CDS	CDS	5734	6753	1020	1	reverse
MDV005 regulatory	regulatory	4344	4349	6	1	reverse
MDV005 gene	gene	4344	6753	2410	1	reverse
RLORF4 CDS	CDS	3751	4179	429	1	reverse
RLORF4 regulatory	regulatory	3718	3723	6	1	reverse
RLORF4 gene	gene	3718	4179	462	1	reverse
MDV003 CDS	CDS	2878	3555	405	3	reverse
MDV003 regulatory	regulatory	2853	2858	6	1	reverse
MDV003 gene	gene	2853	3555	703	1	reverse
misc	misc_feature	1882	2478	597	1	reverse
vTR RNA	misc_RNA	1676	2117	442	1	forward
vTR gene	gene	1676	2117	442	1	forward
misc	misc_feature	1517	2176	660	1	forward
repeat region	repeat_region	1223	1259	37	1	forward
repeat region	repeat_region	583	962	380	1	forward
repeat region	repeat_region	87	518	432	1	forward
very virulent strain source Gallid alphaherpesvirus 2	source	1	177874	177874	1	forward
repeat region	repeat_region	1	14033	14033	1	forward
'a' sequence repeat region	repeat_region	1	1050	1050	1	forward

## Sheet: OR1760_exp
Name	Type	Minimum	Maximum	Length	# Intervals	Direction	Raw Read Count	Raw Transcript Count	RPKM	TPM
MDV055 gene	Expression Level	99413	102006	2594	1	forward	6	0.1	48188.1	122692
MDV012 gene	Expression Level	17431	21714	4284	1	forward	5.2	0	25287.9	64385.4
MDV076 gene	Expression Level	134867	137276	2410	1	forward	4	0	34578.1	88039.3
MDV047 gene	Expression Level	77070	78399	1330	1	forward	3.5	0.1	54824.6	139589
MDV045 gene	Expression Level	76573	78399	1827	1	forward	3.5	0	39910.6	101616
MDV094 gene	Expression Level	159865	164095	4231	1	forward	3.3	0	16413.2	41789.7
MDV050 gene	Expression Level	78438	91826	13389	1	reverse	3	0	4668	11885.2
MDV049 gene	Expression Level	78438	88471	10034	1	reverse	3	0	6228.8	15859.2
MDV026 gene	Expression Level	34544	38329	3786	1	reverse	1.7	0	9171.2	23350.8
MDV021 gene	Expression Level	28211	33117	4907	1	reverse	1.5	0	6368.5	16214.7
MDV020 gene	Expression Level	28211	30578	2368	1	reverse	1.5	0	13196.8	33600.3
MDV087 gene	Expression Level	153443	155683	2241	1	forward	1	0	9296.4	23669.6
MDV066 gene	Expression Level	114515	120441	5927	1	forward	1	0	3515	8949.5
MDV043 gene	Expression Level	70144	73827	3684	1	forward	1	0	5655.1	14398.4
MDV041 gene	Expression Level	61025	66108	5084	1	reverse	1	0	4097.8	10433.5
MDV032 gene	Expression Level	44164	50447	6284	1	reverse	1	0	3315.3	8441.1
MDV005 gene	Expression Level	4344	6753	2410	1	reverse	1	0	8644.5	22009.8
vTR gene	Expression Level	1676	2117	442	1	forward	1	0.1	47134.2	120008
MDV025 gene	Expression Level	34544	37880	3337	1	reverse	0.7	0	4162.1	10597.1
MDV024 gene	Expression Level	34544	36348	1805	1	reverse	0.7	0	7694.7	19591.4
MDV060 gene	Expression Level	105201	109574	4374	1	reverse	0.5	0	2381.5	6063.5
MDV059 gene	Expression Level	105201	107006	1806	1	reverse	0.5	0	5767.8	14685.4
MDV010 gene	Expression Level	14535	16892	2358	1	forward	0.5	0	4417.6	11247.6
MDV008 gene	Expression Level	13833	16892	3060	1	forward	0.5	0	3404.1	8667.3
MDV096 gene	Expression Level	162389	164095	1707	1	forward	0.3	0	4068.2	10358.1
MDV095 gene	Expression Level	161183	164095	2913	1	forward	0.3	0	2383.9	6069.8
MDV015.5 gene	Expression Level	21315	21714	400	1	forward	0.2	0	10416.7	26521.8
MDV015 gene	Expression Level	20652	21714	1063	1	forward	0.2	0	3919.7	9980
MDV014 gene	Expression Level	19641	21714	2074	1	forward	0.2	0	2009	5115.1
MDV013 gene	Expression Level	19172	21714	2543	1	forward	0.2	0	1638.5	4171.7
MDV100 gene	Expression Level	167675	174648	6974	1	forward	0	0	0	0
MDV097 gene	Expression Level	164412	165001	590	1	reverse	0	0	0	0
MDV093 gene	Expression Level	159254	159810	557	1	forward	0	0	0	0
MDV092 gene	Expression Level	157936	159810	1875	1	forward	0	0	0	0
MDV091 gene	Expression Level	155686	157824	2139	1	reverse	0	0	0	0
MDV090 gene	Expression Level	155686	156785	1100	1	reverse	0	0	0	0
MDV089 gene	Expression Level	154978	155683	706	1	forward	0	0	0	0
MDV088 gene	Expression Level	154149	155683	1535	1	forward	0	0	0	0
MDV084 gene	Expression Level	143796	150769	6974	1	reverse	0	0	0	0
vTR gene	Expression Level	139502	139944	443	1	reverse	0	0	0	0
MDV078 gene	Expression Level	138065	138767	703	1	forward	0	0	0	0
RLORF4 gene	Expression Level	137441	137902	462	1	forward	0	0	0	0
MDV073 gene	Expression Level	126421	127787	1367	1	reverse	0	0	0	0
MDV072.5 gene	Expression Level	126421	126823	403	1	reverse	0	0	0	0
MDV072 gene	Expression Level	121999	126241	4243	1	reverse	0	0	0	0
MDV071 gene	Expression Level	121999	122897	899	1	reverse	0	0	0	0
MDV070 gene	Expression Level	121457	122039	583	1	forward	0	0	0	0
MDV069 gene	Expression Level	120472	121289	818	1	reverse	0	0	0	0
MDV068 gene	Expression Level	118929	120441	1513	1	forward	0	0	0	0
MDV067 gene	Expression Level	117718	120441	2724	1	forward	0	0	0	0
MDV065 gene	Expression Level	113760	114513	754	1	reverse	0	0	0	0
MDV063 gene	Expression Level	112366	113728	1363	1	forward	0	0	0	0
MDV064 gene	Expression Level	111142	112386	1245	1	reverse	0	0	0	0
MDV062 gene	Expression Level	111142	111953	812	1	reverse	0	0	0	0
MDV061 gene	Expression Level	109725	111096	1372	1	reverse	0	0	0	0
MDV058 gene	Expression Level	104532	105180	649	1	forward	0	0	0	0
MDV057 gene	Expression Level	102164	103827	1664	1	forward	0	0	0	0
MDV056 gene	Expression Level	100682	102006	1325	1	forward	0	0	0	0
MDV054 gene	Expression Level	97379	98756	1378	1	reverse	0	0	0	0
MDV053 gene	Expression Level	96352	97426	1075	1	forward	0	0	0	0
MDV052 gene	Expression Level	93831	97426	3596	1	forward	0	0	0	0
MDV051 gene	Expression Level	92197	93653	1457	1	forward	0	0	0	0
MDV048 gene	Expression Level	77987	78399	413	1	forward	0	0	0	0
MDV046 gene	Expression Level	73636	76574	2939	1	reverse	0	0	0	0
MDV044 gene	Expression Level	73636	74632	997	1	reverse	0	0	0	0
MDV042 gene	Expression Level	66243	69875	3633	1	reverse	0	0	0	0
MDV040 gene	Expression Level	61025	63652	2628	1	reverse	0	0	0	0
MDV039 gene	Expression Level	59887	60996	1110	1	forward	0	0	0	0
MDV038 gene	Expression Level	58933	60996	2064	1	forward	0	0	0	0
MDV037 gene	Expression Level	57141	60996	3856	1	forward	0	0	0	0
MDV035 gene	Expression Level	56132	60996	4865	1	forward	0	0	0	0
MDV036 gene	Expression Level	52479	56177	3699	1	reverse	0	0	0	0
MDV034 gene	Expression Level	52479	54936	2458	1	reverse	0	0	0	0
MDV033 gene	Expression Level	50708	52446	1739	1	forward	0	0	0	0
MDV031 gene	Expression Level	44164	49439	5276	1	reverse	0	0	0	0
MDV030 gene	Expression Level	44164	45132	969	1	reverse	0	0	0	0
MDV029 gene	Expression Level	39443	42741	3299	1	reverse	0	0	0	0
MDV028 gene	Expression Level	39443	40525	1083	1	reverse	0	0	0	0
MDV027 gene	Expression Level	38360	44128	5769	1	forward	0	0	0	0
MDV023 gene	Expression Level	34544	34798	255	1	reverse	0	0	0	0
MDV022 gene	Expression Level	33216	34558	1343	1	forward	0	0	0	0
MDV019 gene	Expression Level	27318	28242	925	1	forward	0	0	0	0
MDV018 gene	Expression Level	25313	28242	2930	1	forward	0	0	0	0
MDV017 gene	Expression Level	21642	25245	3604	1	reverse	0	0	0	0
MDV016 gene	Expression Level	21642	22615	974	1	reverse	0	0	0	0
RLORF4 gene	Expression Level	3718	4179	462	1	reverse	0	0	0	0
MDV003 gene	Expression Level	2853	3555	703	1	reverse	0	0	0	0
repeat region	repeat_region	177407	177786	380	1	forward
repeat region	repeat_region	176911	177342	432	1	forward
'a' sequence repeat region	repeat_region	176825	177874	1050	1	forward
MDV100 regulatory	regulatory	174643	174648	6	1	forward
MDV100 CDS	CDS	167675	174640	6966	1	forward
MDV100 gene	gene	167675	174648	6974	1	forward
TRS; inverted repeat flanking US repeat region	repeat_region	164646	177874	13229	1	forward
MDV097 CDS	CDS	164552	165001	450	1	reverse
MDV097 regulatory	regulatory	164412	164417	6	1	reverse
MDV097 gene	gene	164412	165001	590	1	reverse
MDV094, MDV095, MDV096 regulatory	regulatory	164090	164095	6	1	forward
MDV096 regulatory	regulatory	163941	163946	6	1	forward
MDV096 CDS	CDS	162389	163882	1494	1	forward
MDV096 gene	gene	162389	164095	1707	1	forward
MDV095 CDS	CDS	161183	162250	1068	1	forward
MDV095 gene	gene	161183	164095	2913	1	forward
MDV094 CDS	CDS	159919	161076	1158	1	forward
MDV094 gene	gene	159865	164095	4231	1	forward
MDV092, MDV093 regulatory	regulatory	159805	159810	6	1	forward
MDV093 CDS	CDS	159254	159697	444	1	forward
MDV093 gene	gene	159254	159810	557	1	forward
MDV092 CDS	CDS	157936	159144	1209	1	forward
MDV092 gene	gene	157936	159810	1875	1	forward
MDV091 CDS	CDS	157012	157824	813	1	reverse
MDV090 CDS	CDS	155730	156785	1056	1	reverse
MDV090, MDV091 regulatory	regulatory	155686	155691	6	1	reverse
MDV091 gene	gene	155686	157824	2139	1	reverse
MDV090 gene	gene	155686	156785	1100	1	reverse
MDV087, MDV088, MDV089 regulatory	regulatory	155678	155683	6	1	forward
MDV089 CDS	CDS	154978	155619	642	1	forward
MDV089 gene	gene	154978	155683	706	1	forward
MDV088 CDS	CDS	154149	154688	540	1	forward
MDV088 gene	gene	154149	155683	1535	1	forward
US	misc_feature	153799	164645	10847	1	forward
MDV087 CDS	CDS	153443	153982	540	1	forward
MDV087 gene	gene	153443	155683	2241	1	forward
MDV084 CDS	CDS	143804	150769	6966	1	reverse
MDV084 regulatory	regulatory	143796	143801	6	1	reverse
MDV084 gene	gene	143796	150769	6974	1	reverse
repeat region	repeat_region	141102	141533	432	1	forward
repeat region	repeat_region	140658	141037	380	1	forward
IRS; inverted repeat flanking US repeat region	repeat_region	140570	153798	13229	1	forward
'a' sequence repeat region	repeat_region	140570	141619	1050	1	forward
repeat region	repeat_region	140358	140397	40	1	forward
vTR RNA	misc_RNA	139502	139944	443	1	reverse
vTR gene	gene	139502	139944	443	1	reverse
misc	misc_feature	139444	140103	660	1	reverse
misc	misc_feature	139142	139738	597	1	forward
MDV078 regulatory	regulatory	138762	138767	6	1	forward
MDV078 CDS	CDS	138065	138742	405	3	forward
MDV078 gene	gene	138065	138767	703	1	forward
RLORF4 regulatory	regulatory	137897	137902	6	1	forward
RLORF4 CDS	CDS	137441	137869	429	1	forward
RLORF4 gene	gene	137441	137902	462	1	forward
MDV076 regulatory	regulatory	137271	137276	6	1	forward
misc	misc_feature	135332	135742	411	1	reverse
MDV076 CDS	CDS	134867	135886	1020	1	forward
MDV076 gene	gene	134867	137276	2410	1	forward
misc	misc_feature	129799	131115	282	2	forward
misc	misc_feature	128473	131115	258	2	forward
ori palindrome stem loop	stem_loop	128262	128324	63	1	forward
misc	misc_feature	128228	128575	348	1	forward
repeat region	repeat_region	127592	141619	14028	1	forward
MDV073 CDS	CDS	126915	127787	873	1	reverse
MDV072.5 CDS	CDS	126443	126823	381	1	reverse
MDV072.5, MDV073 regulatory	regulatory	126421	126426	6	1	reverse
MDV073 gene	gene	126421	127787	1367	1	reverse
MDV072.5 gene	gene	126421	126823	403	1	reverse
MDV072 CDS	CDS	123530	126241	2712	1	reverse
repeat region	repeat_region	123059	123814	756	1	forward
MDV071 CDS	CDS	122313	122897	585	1	reverse
MDV070 regulatory	regulatory	122034	122039	6	1	forward
MDV071, MDV072 regulatory	regulatory	121999	122004	6	1	reverse
MDV072 gene	gene	121999	126241	4243	1	reverse
MDV071 gene	gene	121999	122897	899	1	reverse
MDV070 regulatory	regulatory	121957	121962	6	1	forward
MDV070 regulatory	regulatory	121953	121958	6	1	forward
MDV070 CDS	CDS	121457	121957	501	1	forward
MDV070 gene	gene	121457	122039	583	1	forward
MDV069 CDS	CDS	120480	121289	810	1	reverse
MDV069 regulatory	regulatory	120472	120477	6	1	reverse
MDV069 gene	gene	120472	121289	818	1	reverse
MDV066, MDV067, MDV068 regulatory	regulatory	120436	120441	6	1	forward
MDV066, MDV067, MDV068 regulatory	regulatory	120432	120437	6	1	forward
MDV066, MDV067, MDV068 regulatory	regulatory	120422	120427	6	1	forward
MDV068 CDS	CDS	118929	120350	1422	1	forward
MDV068 gene	gene	118929	120441	1513	1	forward
MDV067 CDS	CDS	117718	118782	1065	1	forward
MDV067 gene	gene	117718	120441	2724	1	forward
MDV066 CDS	CDS	114515	117739	3225	1	forward
MDV066 gene	gene	114515	120441	5927	1	forward
MDV065 CDS	CDS	113764	114513	750	1	reverse
MDV065 regulatory	regulatory	113760	113765	6	1	reverse
MDV065 gene	gene	113760	114513	754	1	reverse
MDV063 regulatory	regulatory	113723	113728	6	1	forward
MDV063 CDS	CDS	112366	113676	1311	1	forward
MDV063 gene	gene	112366	113728	1363	1	forward
MDV064 CDS	CDS	112099	112386	288	1	reverse
MDV062 CDS	CDS	111204	111953	750	1	reverse
MDV062, MDV064 regulatory	regulatory	111142	111147	6	1	reverse
MDV064 gene	gene	111142	112386	1245	1	reverse
MDV062 gene	gene	111142	111953	812	1	reverse
MDV061 CDS	CDS	109813	111096	1284	1	reverse
MDV061 regulatory	regulatory	109725	109730	6	1	reverse
MDV061 gene	gene	109725	111096	1372	1	reverse
MDV060 CDS	CDS	107148	109574	2427	1	reverse
MDV059 CDS	CDS	105300	107006	1707	1	reverse
MDV059, MDV060 regulatory	regulatory	105209	105214	6	1	reverse
MDV059, MDV060 regulatory	regulatory	105201	105206	6	1	reverse
MDV060 gene	gene	105201	109574	4374	1	reverse
MDV059 gene	gene	105201	107006	1806	1	reverse
MDV058 regulatory	regulatory	105175	105180	6	1	forward
MDV058 regulatory	regulatory	105163	105168	6	1	forward
MDV058 CDS	CDS	104532	105167	636	1	forward
MDV058 gene	gene	104532	105180	649	1	forward
MDV057 regulatory	regulatory	103822	103827	6	1	forward
MDV057 regulatory	regulatory	103695	103700	6	1	forward
MDV057 CDS	CDS	102164	103669	1506	1	forward
MDV057 gene	gene	102164	103827	1664	1	forward
MDV055, MDV056 regulatory	regulatory	102001	102006	6	1	forward
MDV056 CDS	CDS	100682	101944	1263	1	forward
MDV056 gene	gene	100682	102006	1325	1	forward
MDV055 CDS	CDS	99413	100522	1110	1	forward
MDV055 gene	gene	99413	102006	2594	1	forward
MDV054 CDS	CDS	97431	98756	1326	1	reverse
MDV052, MDV053 regulatory	regulatory	97421	97426	6	1	forward
MDV054 regulatory	regulatory	97379	97384	6	1	reverse
MDV054 gene	gene	97379	98756	1378	1	reverse
MDV053 CDS	CDS	96352	97383	1032	1	forward
MDV053 gene	gene	96352	97426	1075	1	forward
MDV052 CDS	CDS	93831	96299	2469	1	forward
MDV052 gene	gene	93831	97426	3596	1	forward
MDV051 regulatory	regulatory	93648	93653	6	1	forward
MDV051 CDS	CDS	92197	93609	1413	1	forward
MDV051 gene	gene	92197	93653	1457	1	forward
MDV050 CDS	CDS	88686	91826	3141	1	reverse
MDV049 CDS	CDS	78443	88471	10029	1	reverse
MDV049, MDV050 regulatory	regulatory	78438	78443	6	1	reverse
MDV050 gene	gene	78438	91826	13389	1	reverse
MDV049 gene	gene	78438	88471	10034	1	reverse
MDV045, MDV047, MDV048 regulatory	regulatory	78394	78399	6	1	forward
MDV045, MDV047, MDV048 regulatory	regulatory	78381	78386	6	1	forward
MDV048 CDS	CDS	77987	78382	396	1	forward
MDV048 gene	gene	77987	78399	413	1	forward
MDV047 CDS	CDS	77070	77903	834	1	forward
MDV047 gene	gene	77070	78399	1330	1	forward
MDV045 CDS	CDS	76573	76977	405	1	forward
MDV045 gene	gene	76573	78399	1827	1	forward
MDV046 CDS	CDS	74649	76574	1926	1	reverse
MDV043 regulatory	regulatory	73822	73827	6	1	forward
MDV044 CDS	CDS	73730	74632	903	1	reverse
MDV044, MDV046 regulatory	regulatory	73636	73641	6	1	reverse
MDV046 gene	gene	73636	76574	2939	1	reverse
MDV044 gene	gene	73636	74632	997	1	reverse
MDV043 CDS	CDS	70144	73806	3663	1	forward
MDV043 gene	gene	70144	73827	3684	1	forward
MDV042 CDS	CDS	66300	69875	3576	1	reverse
MDV042 regulatory	regulatory	66243	66248	6	1	reverse
MDV042 gene	gene	66243	69875	3633	1	reverse
MDV041 CDS	CDS	63727	66108	2382	1	reverse
MDV040 CDS	CDS	61055	63652	2598	1	reverse
MDV040, MDV041 regulatory	regulatory	61025	61030	6	1	reverse
MDV041 gene	gene	61025	66108	5084	1	reverse
MDV040 gene	gene	61025	63652	2628	1	reverse
MDV035, MDV037, MDV038, MDV039 regulatory	regulatory	60991	60996	6	1	reverse
MDV039 CDS	CDS	59887	60924	1038	1	forward
MDV039 gene	gene	59887	60996	1110	1	forward
MDV038 CDS	CDS	58933	60924	1992	1	forward
MDV038 gene	gene	58933	60996	2064	1	forward
MDV037 CDS	CDS	57141	58892	1752	1	forward
MDV037 gene	gene	57141	60996	3856	1	forward
MDV035 CDS	CDS	56132	57046	915	1	forward
MDV035 gene	gene	56132	60996	4865	1	forward
MDV036 CDS	CDS	55119	56177	1059	1	reverse
MDV034 CDS	CDS	52495	54936	2442	1	reverse
MDV034, MDV036 regulatory	regulatory	52483	52488	6	1	reverse
MDV034, MDV036 regulatory	regulatory	52479	52484	6	1	reverse
MDV036 gene	gene	52479	56177	3699	1	reverse
MDV034 gene	gene	52479	54936	2458	1	reverse
MDV033 regulatory	regulatory	52441	52446	6	1	forward
MDV033 CDS	CDS	50708	52348	1641	1	forward
MDV033 gene	gene	50708	52446	1739	1	forward
MDV032 CDS	CDS	49743	50447	705	1	reverse
MDV031 CDS	CDS	45258	49439	4182	1	reverse
MDV030 CDS	CDS	44173	45132	960	1	reverse
MDV030 regulatory	regulatory	44172	44177	6	1	reverse
MDV030, MDV031, MDV032 regulatory	regulatory	44168	44173	6	1	reverse
MDV030, MDV031, MDV032 regulatory	regulatory	44164	44169	6	1	reverse
MDV032 gene	gene	44164	50447	6284	1	reverse
MDV031 gene	gene	44164	49439	5276	1	reverse
MDV030 gene	gene	44164	45132	969	1	reverse
MDV027 regulatory	regulatory	44123	44128	6	1	forward
MDV029 CDS	CDS	40552	42741	2190	1	reverse
MDV028 CDS	CDS	39443	40525	1083	1	reverse
MDV029 gene	gene	39443	42741	3299	1	reverse
MDV028 gene	gene	39443	40525	1083	1	reverse
MDV027 CDS	CDS	38360	44054	2214	2	forward
MDV027 gene	gene	38360	44128	5769	1	forward
MDV026 CDS	CDS	37598	38329	732	1	reverse
MDV025 CDS	CDS	36339	37880	1542	1	reverse
MDV024 CDS	CDS	34774	36348	1575	1	reverse
MDV022 regulatory	regulatory	34553	34558	6	1	forward
MDV023, MDV024, MDV025, MDV026 regulatory	regulatory	34550	34555	6	1	reverse
MDV023 CDS	CDS	34544	34798	255	1	reverse
MDV026 gene	gene	34544	38329	3786	1	reverse
MDV025 gene	gene	34544	37880	3337	1	reverse
MDV024 gene	gene	34544	36348	1805	1	reverse
MDV023 gene	gene	34544	34798	255	1	reverse
MDV022 regulatory	regulatory	34512	34517	6	1	forward
MDV022 CDS	CDS	33216	34490	1275	1	forward
MDV022 gene	gene	33216	34558	1343	1	forward
MDV021 CDS	CDS	30592	33117	2526	1	reverse
MDV020, MDV021 regulatory	regulatory	28272	28277	6	1	reverse
MDV020 CDS	CDS	28269	30578	2310	1	reverse
MDV018, MDV019 regulatory	regulatory	28237	28242	6	1	forward
MDV020, MDV021 regulatory	regulatory	28211	28216	6	1	reverse
MDV021 gene	gene	28211	33117	4907	1	reverse
MDV020 gene	gene	28211	30578	2368	1	reverse
MDV019 CDS	CDS	27318	28235	918	1	forward
MDV019 gene	gene	27318	28242	925	1	forward
MDV018 CDS	CDS	25313	27481	2169	1	forward
MDV018 gene	gene	25313	28242	2930	1	forward
MDV017 CDS	CDS	22669	25245	2577	1	reverse
MDV016 CDS	CDS	21809	22615	807	1	reverse
MDV016 regulatory	regulatory	21748	21753	6	1	reverse
regulatory	regulatory	21709	21714	6	1	forward
MDV016, MDV017 regulatory	regulatory	21673	21678	6	1	reverse
MDV016, MDV017 regulatory	regulatory	21642	21647	6	1	reverse
MDV017 gene	gene	21642	25245	3604	1	reverse
MDV016 gene	gene	21642	22615	974	1	reverse
regulatory	regulatory	21603	21608	6	1	forward
MDV015.5 CDS	CDS	21315	21491	177	1	forward
MDV015.5 gene	gene	21315	21714	400	1	forward
MDV015 CDS	CDS	20652	21293	642	1	forward
MDV015 gene	gene	20652	21714	1063	1	forward
MDV014 CDS	CDS	19641	20582	942	1	forward
MDV014 gene	gene	19641	21714	2074	1	forward
MDV013 CDS	CDS	19172	19759	588	1	forward
MDV013 gene	gene	19172	21714	2543	1	forward
MDV012 CDS	CDS	17431	18982	1470	2	forward
MDV012 gene	gene	17431	21714	4284	1	forward
MDV008, MDV010 regulatory	regulatory	16887	16892	6	1	forward
MDV010 CDS	CDS	14535	16875	2271	2	forward
MDV010 gene	gene	14535	16892	2358	1	forward
UL	misc_feature	14034	127591	113558	1	forward
MDV008 CDS	CDS	13833	14300	468	1	forward
MDV008 gene	gene	13833	16892	3060	1	forward
misc	misc_feature	13337	14338	1002	1	reverse
ori palindrome stem loop	stem_loop	13296	13358	63	1	forward
misc	misc_feature	13045	13392	348	1	reverse
misc	misc_feature	10505	13147	258	2	reverse
misc	misc_feature	10505	11821	282	2	reverse
misc	misc_feature	5878	6288	411	1	forward
MDV005 CDS	CDS	5734	6753	1020	1	reverse
MDV005 regulatory	regulatory	4344	4349	6	1	reverse
MDV005 gene	gene	4344	6753	2410	1	reverse
RLORF4 CDS	CDS	3751	4179	429	1	reverse
RLORF4 regulatory	regulatory	3718	3723	6	1	reverse
RLORF4 gene	gene	3718	4179	462	1	reverse
MDV003 CDS	CDS	2878	3555	405	3	reverse
MDV003 regulatory	regulatory	2853	2858	6	1	reverse
MDV003 gene	gene	2853	3555	703	1	reverse
misc	misc_feature	1882	2478	597	1	reverse
vTR RNA	misc_RNA	1676	2117	442	1	forward
vTR gene	gene	1676	2117	442	1	forward
misc	misc_feature	1517	2176	660	1	forward
repeat region	repeat_region	1223	1259	37	1	forward
repeat region	repeat_region	583	962	380	1	forward
repeat region	repeat_region	87	518	432	1	forward
very virulent strain source Gallid alphaherpesvirus 2	source	1	177874	177874	1	forward
repeat region	repeat_region	1	14033	14033	1	forward
'a' sequence repeat region	repeat_region	1	1050	1050	1	forward

[truncated: 2 more sheets: OR1810_exp, OR1838_exp]
