# Supplementary material for: Comparison of the Transcriptomes and Proteomes of Serum Exosomes from Marek’s Disease Virus-Vaccinated and Protected and Lymphoma-Bearing Chickens
Source: Genes (Basel). 2019 Feb 5;10(2):116. doi: 10.3390/genes10020116 (PMC6410298; doi:10.3390/genes10020116)
Supplement: Supplementary file 1 [file genes-10-00116-s001.zip › Supplementary Data/Supplementary file 5 Exosome Proteomes comp.xlsx]

## Sheet: Broiler Tumor vs Prot Leghorn
Description	Leghorn protected Normalized Intensity	Broiler tumor producing Normalized Intensity	P-value	Direction in Broilers	Ratio Broiler tumor / Leghorn protected	Previously identified in exosomes	Reference
XP_015156078.1 PREDICTED: deleted in malignant brain tumors 1 protein-like isoform X2 [Gallus gallus]	0	11.8	0.048139	up	52741.4556240529
XP_015147339.1 PREDICTED: ceruloplasmin [Gallus gallus]	0	1.85	0.014322	up	8265.75355545422	Yes	https://www.ncbi.nlm.nih.gov/pmc/articles/PMC3778091/
XP_015139595.1 PREDICTED: pantetheinase isoform X3 [Gallus gallus]	0	1.51	0.013101	up	6734.14132817223	Yes	https://www.researchgate.net/publication/259605764_Ovarian_cancer_cell_invasiveness_is_associated_with_discordant_exosomal_sequestration_of_Let-7_miRNA_and_miR-200/figures?lo=1
NP_990231.1 clusterin precursor [Gallus gallus]	0	1.3	0.013047	up	5815.18792188912	Yes	https://www.ncbi.nlm.nih.gov/pmc/articles/PMC3494141/
NP_989680.2 mannose-binding lectin precursor [Gallus gallus]	0	1.23	0.010697	up	5515.51776687922	Yes	http://journals.plos.org/plosone/article?id=10.1371/journal.pone.0072505
XP_015143438.1 PREDICTED: pulmonary surfactant-associated protein D isoform X1 [Gallus gallus]	0	1.23	0.010775	up	5515.51776687922
XP_015143439.1 PREDICTED: pulmonary surfactant-associated protein D isoform X2 [Gallus gallus]	0	1.23	0.010892	up	5515.51776687922
NP_990450.1 beta-enolase [Gallus gallus]	0	1.21	0.046337	up	5431.76939730697	Yes	https://www.ncbi.nlm.nih.gov/pmc/articles/PMC1615654/
XP_015139593.1 PREDICTED: pantetheinase isoform X1 [Gallus gallus]	0	1.18	0.002321	up	5275.42624064818
XP_015139594.1 PREDICTED: pantetheinase isoform X2 [Gallus gallus]	0	1.18	0.002352	up	5275.42624064818
NP_001034377.1 pantetheinase precursor [Gallus gallus]	0	1.18	0.013234	up	5275.42624064818
XP_015133666.1 PREDICTED: coagulation factor IX isoform X1 [Gallus gallus]	0	0.76	0.014231	up	3377.02683413772
XP_015156660.1 PREDICTED: vascular non-inflammatory molecule 3-like [Gallus gallus]	0	0.67	0.007063	up	3003.01768948378
XP_015151527.1 PREDICTED: alpha-2-antiplasmin isoform X2 [Gallus gallus]	0	0.41	0.010517	up	1835.31369967046
XP_015151526.1 PREDICTED: alpha-2-antiplasmin isoform X1 [Gallus gallus]	0	0.41	0.010728	up	1835.31369967046
XP_015151528.1 PREDICTED: alpha-2-antiplasmin isoform X2 [Gallus gallus]	0	0.41	0.010827	up	1835.31369967046
XP_015151529.1 PREDICTED: alpha-2-antiplasmin isoform X2 [Gallus gallus]	0	0.41	0.010894	up	1835.31369967046
XP_015143681.1 PREDICTED: prosaposin isoform X3 [Gallus gallus]	0	0.23	0.003496	up	1006.85882652152
XP_015132472.1 PREDICTED: collagen alpha-4(IV) chain isoform X1 [Gallus gallus]	0	0.21	0.01422	up	944.91597915787
XP_015132473.1 PREDICTED: collagen alpha-4(IV) chain isoform X1 [Gallus gallus]	0	0.21	0.014237	up	944.91597915787
XP_015132474.1 PREDICTED: collagen alpha-4(IV) chain isoform X2 [Gallus gallus]	0	0.21	0.014351	up	944.91597915787
XP_422310.2 PREDICTED: vascular cell adhesion protein 1 isoform X1 [Gallus gallus]	0	0.13	0.014336	up	596.269710778855
XP_015143324.1 PREDICTED: apoptosis-stimulating of p53 protein 1 isoform X4 [Gallus gallus]	0	0.1	0.014397	up	432.62534713278
XP_003642908.3 PREDICTED: complement factor D, partial [Gallus gallus]	0.25	10.78	0.028777	up	43.3543338044111
XP_015129455.1 PREDICTED: uncharacterized protein LOC107050180 [Gallus gallus]	0.04	1.53	0.014429	up	37.72194414985
NP_989674.1 coagulation factor IX precursor [Gallus gallus]	0.02	0.76	0.028927	up	31.104433483813
XP_015133311.1 PREDICTED: transmembrane and coiled-coil domain-containing protein 3 isoform X1 [Gallus gallus]	0	0	0.049958	up	15.9372100933301
XP_015133312.1 PREDICTED: transmembrane and coiled-coil domain-containing protein 3 isoform X2 [Gallus gallus]	0	0	0.049994	up	15.9372100933301
XP_015143877.1 PREDICTED: actin, aortic smooth muscle isoform X1 [Gallus gallus]	0.07	1.05	0.014251	up	14.4900039754252
XP_015143878.1 PREDICTED: actin, aortic smooth muscle isoform X1 [Gallus gallus]	0.07	1.05	0.014272	up	14.4900039754252
NP_001026400.1 actin, aortic smooth muscle [Gallus gallus]	0.07	1.05	0.014326	up	14.4900039754252
NP_990503.1 actin, gamma-enteric smooth muscle [Gallus gallus]	0.07	1.05	0.01436	up	14.4900039754252
XP_424279.1 PREDICTED: actin, alpha skeletal muscle B [Gallus gallus]	0.07	1.02	0.028653	up	14.1432033418648
XP_015154703.1 PREDICTED: trifunctional purine biosynthetic protein adenosine-3 isoform X1 [Gallus gallus]	0	0	0.049697	up	12.9069607836001
XP_015154713.1 PREDICTED: trifunctional purine biosynthetic protein adenosine-3 isoform X1 [Gallus gallus]	0	0	0.049786	up	12.9069607836001
NP_001001469.1 trifunctional purine biosynthetic protein adenosine-3 [Gallus gallus]	0	0	0.049975	up	12.9069607836001
XP_015129234.1 PREDICTED: IgGFc-binding protein-like [Gallus gallus]	0.2	2.2	0.013749	up	11.0552364880614
XP_015137866.1 PREDICTED: syntaxin-17 isoform X1 [Gallus gallus]	0	0	0.049939	up	10.143893039153
NP_989872.1 orosomucoid 1 (ovoglycoprotein) precursor [Gallus gallus]	1.11	10.49	0.014415	up	9.48778699071121
XP_004935550.1 PREDICTED: angiotensinogen [Gallus gallus]	0.14	1.06	0.008465	up	7.55365372086778
XP_419584.3 PREDICTED: angiotensinogen [Gallus gallus]	0.14	1.06	0.009212	up	7.55365372086778
XP_004935551.1 PREDICTED: angiotensinogen [Gallus gallus]	0.14	1.06	0.009225	up	7.55365372086778
XP_015140574.1 PREDICTED: clusterin isoform X2 [Gallus gallus]	0.26	1.94	0.004472	up	7.38651090116999
XP_015140575.1 PREDICTED: clusterin isoform X3 [Gallus gallus]	0.26	1.92	0.010895	up	7.31316011903973
XP_015140573.1 PREDICTED: clusterin isoform X1 [Gallus gallus]	0.29	2	0.014175	up	6.82545453634006
NP_001280023.1 phosphatidylcholine-sterol acyltransferase precursor [Gallus gallus]	0.12	0.81	0.012036	up	6.57136817660041
XP_015156645.1 PREDICTED: IgGFc-binding protein-like, partial [Gallus gallus]	1.21	4.47	0.028641	up	3.68850872045548
XP_001232767.1 PREDICTED: heparin cofactor 2 [Gallus gallus]	4.43	15.75	0.028386	up	3.5559961397024
XP_015129351.1 PREDICTED: IgGFc-binding protein-like, partial [Gallus gallus]	1.48	5	0.014207	up	3.37000954183525
NP_001289056.1 apolipoprotein C-III precursor [Gallus gallus]	26.42	83.71	0.014146	up	3.16795743208748
NP_990569.1 retinol-binding protein 4 precursor [Gallus gallus]	2	6.32	0.026459	up	3.16401361484945
XP_003643462.2 PREDICTED: apolipoprotein A-II [Gallus gallus]	26.28	82.38	0.04045	up	3.13514851536178
XP_015129948.1 PREDICTED: IgGFc-binding protein-like [Gallus gallus]	0.97	3.01	0.025514	up	3.0890816630195
NP_990269.1 apolipoprotein A-IV precursor [Gallus gallus]	69.47	177.8	0.042892	up	2.5592770323253
NP_001264923.1 beta-2-glycoprotein 1 precursor [Gallus gallus]	11.87	29.8	0.017613	up	2.50915413488938
XP_015130287.1 PREDICTED: complement C3-like [Gallus gallus]	14	33.93	0.013191	up	2.42259767117485
XP_015144619.1 PREDICTED: fibronectin isoform X5 [Gallus gallus]	30.58	70.76	0.049195	up	2.3136206384618
NP_990635.1 ovotransferrin precursor [Gallus gallus]	27.43	62.88	0.003297	up	2.29284795676379
XP_015153457.1 PREDICTED: apolipoprotein A-I isoform X1 [Gallus gallus]	1,244.11	2,547.98	0.007238	up	2.04802801880382
XP_015129008.1 PREDICTED: vitelline membrane outer layer protein 1 homolog [Gallus gallus]	41.78	83.31	0.043144	up	1.99374569958216
NP_990736.2 complement C3 precursor [Gallus gallus]	127.66	240.21	0.004725	up	1.88165568976396
NP_001007825.1 actin, cytoplasmic type 5 [Gallus gallus]	1.36	2.31	0.046158	up	1.69053222746048
XP_015135388.1 PREDICTED: actin, cytoplasmic 2 isoform X1 [Gallus gallus]	1.36	2.31	0.047121	up	1.69053222746048
NP_001004376.1 hemoglobin subunit alpha-A [Gallus gallus]	65.5	37.02	0.042512	down	0.565193493299998
NP_001025948.1 complement C1s subcomponent precursor [Gallus gallus]	4.88	2.4	0.041042	down	0.492028570556317
XP_015130801.1 PREDICTED: Ig lambda chain V-1 region isoform X2 [Gallus gallus]	641.71	215.56	0.009302	down	0.335922101580518
XP_015130804.1 PREDICTED: Ig lambda chain V-1 region isoform X5 [Gallus gallus]	641.71	215.56	0.009652	down	0.335922101580518
NP_001265474.1 Ig lambda chain V-1 region precursor [Gallus gallus]	641.71	215.56	0.011481	down	0.335922101580518
XP_015130802.1 PREDICTED: Ig lambda chain V-1 region isoform X3 [Gallus gallus]	641.71	215.56	0.013929	down	0.335922101580518
XP_015130800.1 PREDICTED: Ig lambda chain V-1 region isoform X1 [Gallus gallus]	641.71	215.56	0.014293	down	0.335922101580518
XP_015130803.1 PREDICTED: Ig lambda chain V-1 region isoform X4 [Gallus gallus]	641.71	215.56	0.014323	down	0.335922101580518
XP_004943184.1 PREDICTED: coagulation factor XIII B chain isoform X2 [Gallus gallus]	1.61	0.42	0.043087	down	0.260792332913463
NP_001028814.1 C4b-binding protein alpha chain precursor [Gallus gallus]	26.12	6.53	0.00843	down	0.250094378585582
NP_001300649.1 C-reactive protein, pentraxin-related precursor [Gallus gallus]	2.13	0.43	0.014387	down	0.203401385124032	4.91639
XP_015146868.1 PREDICTED: transferrin receptor protein 1 isoform X1 [Gallus gallus]	0.1	0.01	0.004715	down	0.082353141010152	12.1428
NP_990587.2 transferrin receptor protein 1 [Gallus gallus]	0.1	0.01	0.00479	down	0.082353141010152	12.1428
XP_015134209.1 PREDICTED: collagen alpha-1(XIII) chain isoform X1 [Gallus gallus]	1.1	0.09	0.042922	down	0.0795924410693028	12.564
NP_001073182.2 collagen alpha-2(I) chain precursor [Gallus gallus]	44.71	1.95	0.013037	down	0.0436243758026284	22.923
NP_001132911.1 collagen alpha-1(XXII) chain precursor [Gallus gallus]	1.1	0.04	0.042941	down	0.0381556857527199	26.2084
XP_015138660.1 PREDICTED: collagen alpha-1(XXII) chain isoform X1 [Gallus gallus]	1.13	0.04	0.038918	down	0.0371615687906605	26.9095
NP_990361.1 muellerian-inhibiting factor precursor [Gallus gallus]	0.21	0	0.043004	down	0.0013643173252533	732.967
XP_004945462.1 PREDICTED: insulin-like growth factor-binding protein complex acid labile subunit isoform X1 [Gallus gallus]	0.24	0	0.04244	down	0.0011748671848559	851.16
XP_425222.3 PREDICTED: insulin-like growth factor-binding protein complex acid labile subunit isoform X2 [Gallus gallus]	0.24	0	0.043001	down	0.0011748671848559	851.16
NP_001305912.1 deleted in malignant brain tumors 1 protein-like precursor [Gallus gallus]	0	24.75	0.056847	up	110648.318100838
XP_015156077.1 PREDICTED: deleted in malignant brain tumors 1 protein-like isoform X1 [Gallus gallus]	0	12.77	0.052227	up	57112.7467082463
XP_015147247.1 PREDICTED: LOW QUALITY PROTEIN: SLIT and NTRK-like protein 3 [Gallus gallus]	0	8.54	0.156899	up	38189.3285082539
XP_004936910.1 PREDICTED: inaD-like protein isoform X4 [Gallus gallus]	0	29.01	0.384869	up	27023.735135776
XP_015145379.1 PREDICTED: fibulin-1 isoform X2 [Gallus gallus]	0	2.6	0.057034	up	11642.6471458005
NP_989496.1 fibulin-1 precursor [Gallus gallus]	0	2.6	0.057303	up	11642.6471458005
XP_015155431.1 PREDICTED: adenomatous polyposis coli protein 2 isoform X1 [Gallus gallus]	0	2.3	0.156046	up	10260.9311178049
NP_001165242.1 adenomatous polyposis coli protein 2 [Gallus gallus]	0	2.3	0.156112	up	10260.9311178049
XP_015149980.1 PREDICTED: mucin-5B-like [Gallus gallus]	0	1.54	0.1574	up	6894.07352439392
XP_015149720.1 PREDICTED: cytosolic Fe-S cluster assembly factor NUBP1 isoform X1 [Gallus gallus]	0	1.34	0.185009	up	5975.49368346691
XP_015135559.1 PREDICTED: probable global transcription activator SNF2L2 isoform X2 [Gallus gallus]	0	1.11	0.185339	up	4942.77550165343
XP_015135556.1 PREDICTED: probable global transcription activator SNF2L2 isoform X1 [Gallus gallus]	0	1.11	0.185607	up	4942.77550165343
XP_015135558.1 PREDICTED: probable global transcription activator SNF2L2 isoform X1 [Gallus gallus]	0	1.11	0.18572	up	4942.77550165343
XP_015135557.1 PREDICTED: probable global transcription activator SNF2L2 isoform X1 [Gallus gallus]	0	1.11	0.185786	up	4942.77550165343
NP_990470.1 probable global transcription activator SNF2L2 [Gallus gallus]	0	1.11	0.186309	up	4942.77550165343
XP_015131054.1 PREDICTED: ataxin-2 isoform X12 [Gallus gallus]	0	1.05	0.156608	up	4680.14207036036
XP_015131049.1 PREDICTED: ataxin-2 isoform X7 [Gallus gallus]	0	1.05	0.156617	up	4680.14207036036
XP_015131053.1 PREDICTED: ataxin-2 isoform X11 [Gallus gallus]	0	1.05	0.156878	up	4680.14207036036
XP_015131045.1 PREDICTED: ataxin-2 isoform X3 [Gallus gallus]	0	1.05	0.157011	up	4680.14207036036
XP_015131044.1 PREDICTED: ataxin-2 isoform X2 [Gallus gallus]	0	1.05	0.15712	up	4680.14207036036
XP_015131050.1 PREDICTED: ataxin-2 isoform X8 [Gallus gallus]	0	1.05	0.15715	up	4680.14207036036
XP_015131046.1 PREDICTED: ataxin-2 isoform X4 [Gallus gallus]	0	1.05	0.157169	up	4680.14207036036
XP_015131051.1 PREDICTED: ataxin-2 isoform X9 [Gallus gallus]	0	1.05	0.157246	up	4680.14207036036
XP_015131043.1 PREDICTED: ataxin-2 isoform X1 [Gallus gallus]	0	1.05	0.157254	up	4680.14207036036
XP_015131047.1 PREDICTED: ataxin-2 isoform X5 [Gallus gallus]	0	1.05	0.157591	up	4680.14207036036
XP_015131055.1 PREDICTED: ataxin-2 isoform X13 [Gallus gallus]	0	1.05	0.157614	up	4680.14207036036
XP_015131048.1 PREDICTED: ataxin-2 isoform X6 [Gallus gallus]	0	1.05	0.157844	up	4680.14207036036
XP_015131052.1 PREDICTED: ataxin-2 isoform X10 [Gallus gallus]	0	1.05	0.158034	up	4680.14207036036
XP_015134282.1 PREDICTED: pyruvate kinase PKM isoform X2 [Gallus gallus]	0	0.97	0.052096	up	4333.75391944054
NP_990800.1 pyruvate kinase PKM [Gallus gallus]	0	0.97	0.052505	up	4333.75391944054
XP_015134281.1 PREDICTED: pyruvate kinase PKM isoform X1 [Gallus gallus]	0	0.97	0.057447	up	4333.75391944054
XP_015142366.1 PREDICTED: SH3 and multiple ankyrin repeat domains protein 2 isoform X1 [Gallus gallus]	0	0.93	0.071141	up	4163.4709277812
XP_015142371.1 PREDICTED: SH3 and multiple ankyrin repeat domains protein 2 isoform X4 [Gallus gallus]	0	0.93	0.071147	up	4163.4709277812
XP_015142372.1 PREDICTED: SH3 and multiple ankyrin repeat domains protein 2 isoform X5 [Gallus gallus]	0	0.93	0.071245	up	4163.4709277812
XP_015142373.1 PREDICTED: SH3 and multiple ankyrin repeat domains protein 2 isoform X6 [Gallus gallus]	0	0.93	0.071326	up	4163.4709277812
XP_015142374.1 PREDICTED: SH3 and multiple ankyrin repeat domains protein 2 isoform X7 [Gallus gallus]	0	0.93	0.071358	up	4163.4709277812
XP_015142376.1 PREDICTED: SH3 and multiple ankyrin repeat domains protein 2 isoform X9 [Gallus gallus]	0	0.93	0.071429	up	4163.4709277812
XP_015142367.1 PREDICTED: SH3 and multiple ankyrin repeat domains protein 2 isoform X1 [Gallus gallus]	0	0.93	0.071474	up	4163.4709277812
XP_015142368.1 PREDICTED: SH3 and multiple ankyrin repeat domains protein 2 isoform X1 [Gallus gallus]	0	0.93	0.071492	up	4163.4709277812
XP_015142369.1 PREDICTED: SH3 and multiple ankyrin repeat domains protein 2 isoform X2 [Gallus gallus]	0	0.93	0.071574	up	4163.4709277812
XP_015142370.1 PREDICTED: SH3 and multiple ankyrin repeat domains protein 2 isoform X3 [Gallus gallus]	0	0.93	0.071588	up	4163.4709277812
XP_015142148.1 PREDICTED: serum amyloid A protein [Gallus gallus]	0	0.92	0.057017	up	4098.97121356814
XP_003641132.3 PREDICTED: insulin receptor substrate 4 [Gallus gallus]	0	0.9	0.156729	up	4015.96671701827
XP_015134195.1 PREDICTED: dickkopf-related protein 1 [Gallus gallus]	0	0.84	0.15711	up	3743.94355805399
NP_990014.2 zona pellucida sperm-binding protein 1 precursor [Gallus gallus]	0	0.78	0.057484	up	3491.44879792774
XP_015134563.1 PREDICTED: beta-2-microglobulin [Gallus gallus]	0	0.75	0.057698	up	3363.08733013403
XP_015139903.1 PREDICTED: lysosomal-trafficking regulator [Gallus gallus]	0	0.73	0.056674	up	3246.02045037316
XP_015139904.1 PREDICTED: lysosomal-trafficking regulator [Gallus gallus]	0	0.73	0.056795	up	3246.02045037316
XP_015139905.1 PREDICTED: lysosomal-trafficking regulator [Gallus gallus]	0	0.73	0.057133	up	3246.02045037316
XP_015139902.1 PREDICTED: lysosomal-trafficking regulator [Gallus gallus]	0	0.73	0.057143	up	3246.02045037316
XP_003641926.3 PREDICTED: protein FAM63B [Gallus gallus]	0	0.65	0.186103	up	2893.58961644684
XP_015156928.1 PREDICTED: zona pellucida sperm-binding protein 1 isoform X1 [Gallus gallus]	0	0.63	0.071485	up	2827.23428670923
XP_015156929.1 PREDICTED: zona pellucida sperm-binding protein 1 isoform X2 [Gallus gallus]	0	0.63	0.071518	up	2827.23428670923
NP_990838.1 creatine kinase M-type [Gallus gallus]	0	0.63	0.057028	up	2815.01897719131
NP_989590.1 prostaglandin-H2 D-isomerase precursor [Gallus gallus]	0	0.63	0.157054	up	2800.99229180978
XP_015156102.1 PREDICTED: deleted in malignant brain tumors 1 protein-like [Gallus gallus]	0	0.62	0.057032	up	2775.18140846267
XP_015156528.1 PREDICTED: PR domain zinc finger protein 15 isoform X1 [Gallus gallus]	0	0.62	0.055663	up	2774.4283830472
XP_015156566.1 PREDICTED: PR domain zinc finger protein 15 isoform X6 [Gallus gallus]	0	0.62	0.055858	up	2774.4283830472
XP_015156538.1 PREDICTED: PR domain zinc finger protein 15 isoform X1 [Gallus gallus]	0	0.62	0.055923	up	2774.4283830472
XP_004934624.1 PREDICTED: PR domain zinc finger protein 15 isoform X1 [Gallus gallus]	0	0.62	0.055954	up	2774.4283830472
XP_015156553.1 PREDICTED: PR domain zinc finger protein 15 isoform X4 [Gallus gallus]	0	0.62	0.055964	up	2774.4283830472
XP_015156546.1 PREDICTED: PR domain zinc finger protein 15 isoform X3 [Gallus gallus]	0	0.62	0.055964	up	2774.4283830472
XP_015156541.1 PREDICTED: PR domain zinc finger protein 15 isoform X2 [Gallus gallus]	0	0.62	0.05607	up	2774.4283830472
XP_015156559.1 PREDICTED: PR domain zinc finger protein 15 isoform X5 [Gallus gallus]	0	0.62	0.056312	up	2774.4283830472
XP_015128510.1 PREDICTED: histone acetyltransferase KAT5 isoform X1 [Gallus gallus]	0	0.62	0.071304	up	2766.37767303969
XP_015128512.1 PREDICTED: histone acetyltransferase KAT5 isoform X3 [Gallus gallus]	0	0.62	0.071731	up	2766.37767303969
XP_004942570.1 PREDICTED: ankyrin repeat and SOCS box protein 1 [Gallus gallus]	0	0.62	0.056953	up	2752.31177262268
XP_421885.3 PREDICTED: ankyrin repeat and SOCS box protein 1 [Gallus gallus]	0	0.62	0.057252	up	2752.31177262268
NP_001185673.1 myosin regulatory light chain 2, skeletal muscle isoform [Gallus gallus]	0	0.62	0.157158	up	2751.20353945754
XP_004946031.1 PREDICTED: protein transport protein Sec16A isoform X5 [Gallus gallus]	0	0.59	0.056948	up	2622.89065780675
XP_004946029.1 PREDICTED: protein transport protein Sec16A isoform X3 [Gallus gallus]	0	0.59	0.056954	up	2622.89065780675
XP_004946030.1 PREDICTED: protein transport protein Sec16A isoform X4 [Gallus gallus]	0	0.59	0.056979	up	2622.89065780675
XP_015135281.1 PREDICTED: protein transport protein Sec16A isoform X2 [Gallus gallus]	0	0.59	0.057014	up	2622.89065780675
XP_415419.4 PREDICTED: protein transport protein Sec16A isoform X1 [Gallus gallus]	0	0.59	0.057274	up	2622.89065780675
XP_004946033.1 PREDICTED: protein transport protein Sec16A isoform X6 [Gallus gallus]	0	0.59	0.057395	up	2622.89065780675
XP_015130822.1 PREDICTED: protein strawberry notch homolog 1 isoform X1 [Gallus gallus]	0	0.54	0.185691	up	2416.69987768821
XP_015144613.1 PREDICTED: secreted phosphoprotein 24 isoform X1 [Gallus gallus]	0	0.52	0.15704	up	2332.49317838898
XP_015130823.1 PREDICTED: protein strawberry notch homolog 1 isoform X2 [Gallus gallus]	0	0.51	0.185734	up	2279.65685901536
NP_001026640.1 protein strawberry notch homolog 1 [Gallus gallus]	0	0.51	0.186163	up	2279.65685901536
NP_001335698.1 selenoprotein Pb precursor [Gallus gallus]	0	0.48	0.056647	up	2166.43552539246
XP_015147233.1 PREDICTED: multiple epidermal growth factor-like domains protein 6 isoform X6 [Gallus gallus]	0	0.48	0.056738	up	2132.65140869538
XP_015147225.1 PREDICTED: multiple epidermal growth factor-like domains protein 6 isoform X1 [Gallus gallus]	0	0.48	0.056874	up	2132.65140869538
XP_015147227.1 PREDICTED: multiple epidermal growth factor-like domains protein 6 isoform X1 [Gallus gallus]	0	0.48	0.056955	up	2132.65140869538
XP_015147221.1 PREDICTED: multiple epidermal growth factor-like domains protein 6 isoform X1 [Gallus gallus]	0	0.48	0.057151	up	2132.65140869538
XP_015147220.1 PREDICTED: multiple epidermal growth factor-like domains protein 6 isoform X1 [Gallus gallus]	0	0.48	0.057271	up	2132.65140869538
XP_015147226.1 PREDICTED: multiple epidermal growth factor-like domains protein 6 isoform X1 [Gallus gallus]	0	0.48	0.057273	up	2132.65140869538
XP_015147223.1 PREDICTED: multiple epidermal growth factor-like domains protein 6 isoform X1 [Gallus gallus]	0	0.48	0.057299	up	2132.65140869538
XP_015147219.1 PREDICTED: multiple epidermal growth factor-like domains protein 6 isoform X1 [Gallus gallus]	0	0.48	0.057332	up	2132.65140869538
XP_015147224.1 PREDICTED: multiple epidermal growth factor-like domains protein 6 isoform X1 [Gallus gallus]	0	0.48	0.057384	up	2132.65140869538
XP_015147234.1 PREDICTED: multiple epidermal growth factor-like domains protein 6 isoform X7 [Gallus gallus]	0	0.48	0.057394	up	2132.65140869538
XP_015147232.1 PREDICTED: multiple epidermal growth factor-like domains protein 6 isoform X5 [Gallus gallus]	0	0.48	0.057406	up	2132.65140869538
XP_015147231.1 PREDICTED: multiple epidermal growth factor-like domains protein 6 isoform X4 [Gallus gallus]	0	0.48	0.057406	up	2132.65140869538
XP_015147228.1 PREDICTED: multiple epidermal growth factor-like domains protein 6 isoform X1 [Gallus gallus]	0	0.48	0.057467	up	2132.65140869538
XP_015147229.1 PREDICTED: multiple epidermal growth factor-like domains protein 6 isoform X2 [Gallus gallus]	0	0.48	0.057587	up	2132.65140869538
NP_001239070.1 serum response factor [Gallus gallus]	0	0.47	0.056013	up	2084.06021573537
XP_015131864.1 PREDICTED: uncharacterized protein KIAA1109 homolog isoform X5 [Gallus gallus]	0	0.46	0.183734	up	2039.40996036212
XP_004941273.2 PREDICTED: uncharacterized protein KIAA1109 homolog isoform X6 [Gallus gallus]	0	0.46	0.184025	up	2039.40996036212
XP_015131863.1 PREDICTED: uncharacterized protein KIAA1109 homolog isoform X4 [Gallus gallus]	0	0.46	0.18425	up	2039.40996036212
XP_004941276.2 PREDICTED: uncharacterized protein KIAA1109 homolog isoform X8 [Gallus gallus]	0	0.46	0.184252	up	2039.40996036212
XP_004941274.1 PREDICTED: uncharacterized protein KIAA1109 homolog isoform X1 [Gallus gallus]	0	0.46	0.18426	up	2039.40996036212
XP_004941270.2 PREDICTED: uncharacterized protein KIAA1109 homolog isoform X3 [Gallus gallus]	0	0.46	0.184578	up	2039.40996036212
XP_004941269.2 PREDICTED: uncharacterized protein KIAA1109 homolog isoform X2 [Gallus gallus]	0	0.46	0.184687	up	2039.40996036212
XP_004941278.2 PREDICTED: uncharacterized protein KIAA1109 homolog isoform X10 [Gallus gallus]	0	0.46	0.18514	up	2039.40996036212
XP_004941275.2 PREDICTED: uncharacterized protein KIAA1109 homolog isoform X7 [Gallus gallus]	0	0.45	0.184758	up	2024.33513979018
XP_015145465.1 PREDICTED: kalirin isoform X5 [Gallus gallus]	0	0.45	0.183831	up	1996.74360981357
XP_015145464.1 PREDICTED: kalirin isoform X4 [Gallus gallus]	0	0.45	0.18415	up	1996.74360981357
XP_015145473.1 PREDICTED: kalirin isoform X12 [Gallus gallus]	0	0.45	0.184293	up	1996.74360981357
XP_015145467.1 PREDICTED: kalirin isoform X7 [Gallus gallus]	0	0.45	0.184327	up	1996.74360981357
XP_015145463.1 PREDICTED: kalirin isoform X3 [Gallus gallus]	0	0.45	0.1844	up	1996.74360981357
XP_015145471.1 PREDICTED: kalirin isoform X11 [Gallus gallus]	0	0.45	0.184439	up	1996.74360981357
XP_015145462.1 PREDICTED: kalirin isoform X2 [Gallus gallus]	0	0.45	0.184673	up	1996.74360981357
XP_015145460.1 PREDICTED: kalirin isoform X1 [Gallus gallus]	0	0.45	0.184678	up	1996.74360981357
XP_015145466.1 PREDICTED: kalirin isoform X6 [Gallus gallus]	0	0.45	0.18475	up	1996.74360981357
XP_015145468.1 PREDICTED: kalirin isoform X8 [Gallus gallus]	0	0.45	0.185003	up	1996.74360981357
XP_015145469.1 PREDICTED: kalirin isoform X9 [Gallus gallus]	0	0.45	0.185124	up	1996.74360981357
XP_015154265.1 PREDICTED: LOW QUALITY PROTEIN: cadherin EGF LAG seven-pass G-type receptor 2 [Gallus gallus]	0	0.42	0.18421	up	1899.93279338885
XP_015146511.1 PREDICTED: phosphoglucomutase-1 isoform X1 [Gallus gallus]	0	0.4	0.056947	up	1806.27542391216
NP_001033782.2 phosphoglucomutase-1 [Gallus gallus]	0	0.4	0.05698	up	1806.27542391216
XP_015156066.1 PREDICTED: deleted in malignant brain tumors 1 protein isoform X3 [Gallus gallus]	0	0.39	0.054375	up	1733.1553058009
XP_015156069.1 PREDICTED: deleted in malignant brain tumors 1 protein isoform X6 [Gallus gallus]	0	0.39	0.054771	up	1733.1553058009
XP_015156072.1 PREDICTED: deleted in malignant brain tumors 1 protein isoform X9 [Gallus gallus]	0	0.39	0.054782	up	1733.1553058009
XP_015156068.1 PREDICTED: deleted in malignant brain tumors 1 protein isoform X5 [Gallus gallus]	0	0.39	0.054875	up	1733.1553058009
NP_989476.1 ATP-binding cassette sub-family A member 1 [Gallus gallus]	0	0.39	0.066754	up	1727.57838431172
XP_015132659.1 PREDICTED: YEATS domain-containing protein 2 isoform X2 [Gallus gallus]	0	0.38	0.157213	up	1685.09549987558
XP_015148406.1 PREDICTED: LOW QUALITY PROTEIN: putative RNA-binding protein 15B [Gallus gallus]	0	0.37	0.184689	up	1634.58826350031
XP_015132663.1 PREDICTED: YEATS domain-containing protein 2 isoform X5 [Gallus gallus]	0	0.36	0.156933	up	1602.12006310007
XP_015132658.1 PREDICTED: YEATS domain-containing protein 2 isoform X1 [Gallus gallus]	0	0.36	0.156936	up	1602.12006310007
XP_015132662.1 PREDICTED: YEATS domain-containing protein 2 isoform X4 [Gallus gallus]	0	0.36	0.157273	up	1602.12006310007
XP_015131865.1 PREDICTED: uncharacterized protein KIAA1109 homolog isoform X9 [Gallus gallus]	0	0.33	0.184694	up	1470.19236619613
XP_015131866.1 PREDICTED: uncharacterized protein KIAA1109 homolog isoform X11 [Gallus gallus]	0	0.33	0.184936	up	1470.19236619613
XP_004941146.1 PREDICTED: BMP-2-inducible protein kinase isoform X2 [Gallus gallus]	0	0.33	0.18439	up	1453.27010323936
XP_004941145.1 PREDICTED: BMP-2-inducible protein kinase isoform X1 [Gallus gallus]	0	0.33	0.184534	up	1453.27010323936
XP_015130086.1 PREDICTED: LOW QUALITY PROTEIN: beta-enolase-like, partial [Gallus gallus]	0	0.32	0.156701	up	1433.23753075537
XP_015130328.1 PREDICTED: collagen alpha-1(I) chain-like, partial [Gallus gallus]	0	0.32	0.156782	up	1424.08415858614
XP_015156065.1 PREDICTED: deleted in malignant brain tumors 1 protein isoform X2 [Gallus gallus]	0	0.31	0.057043	up	1373.73799978576
XP_015156064.1 PREDICTED: deleted in malignant brain tumors 1 protein isoform X1 [Gallus gallus]	0	0.31	0.057083	up	1373.73799978576
XP_015156067.1 PREDICTED: deleted in malignant brain tumors 1 protein isoform X4 [Gallus gallus]	0	0.31	0.057436	up	1373.73799978576
NP_990858.2 agrin precursor [Gallus gallus]	0	0.31	0.056703	up	1372.77585912689
XP_015152331.1 PREDICTED: agrin isoform X7 [Gallus gallus]	0	0.31	0.056858	up	1372.77585912689
XP_015152330.1 PREDICTED: agrin isoform X6 [Gallus gallus]	0	0.31	0.056883	up	1372.77585912689
XP_015152327.1 PREDICTED: agrin isoform X3 [Gallus gallus]	0	0.31	0.057073	up	1372.77585912689
XP_015152328.1 PREDICTED: agrin isoform X4 [Gallus gallus]	0	0.31	0.057098	up	1372.77585912689
XP_015152326.1 PREDICTED: agrin isoform X2 [Gallus gallus]	0	0.31	0.057178	up	1372.77585912689
XP_015152329.1 PREDICTED: agrin isoform X5 [Gallus gallus]	0	0.31	0.057179	up	1372.77585912689
XP_015152325.1 PREDICTED: agrin isoform X1 [Gallus gallus]	0	0.31	0.057377	up	1372.77585912689
XP_015145622.1 PREDICTED: bromodomain adjacent to zinc finger domain protein 2B isoform X1 [Gallus gallus]	0	0.3	0.156673	up	1347.41669236791
XP_015145624.1 PREDICTED: bromodomain adjacent to zinc finger domain protein 2B isoform X2 [Gallus gallus]	0	0.3	0.156688	up	1347.41669236791
XP_015145633.1 PREDICTED: bromodomain adjacent to zinc finger domain protein 2B isoform X10 [Gallus gallus]	0	0.3	0.156699	up	1347.41669236791
XP_015145629.1 PREDICTED: bromodomain adjacent to zinc finger domain protein 2B isoform X7 [Gallus gallus]	0	0.3	0.156789	up	1347.41669236791
XP_015145631.1 PREDICTED: bromodomain adjacent to zinc finger domain protein 2B isoform X9 [Gallus gallus]	0	0.3	0.156794	up	1347.41669236791
XP_015145630.1 PREDICTED: bromodomain adjacent to zinc finger domain protein 2B isoform X8 [Gallus gallus]	0	0.3	0.156824	up	1347.41669236791
XP_015145627.1 PREDICTED: bromodomain adjacent to zinc finger domain protein 2B isoform X5 [Gallus gallus]	0	0.3	0.156888	up	1347.41669236791
XP_015145623.1 PREDICTED: bromodomain adjacent to zinc finger domain protein 2B isoform X1 [Gallus gallus]	0	0.3	0.15717	up	1347.41669236791
XP_015145625.1 PREDICTED: bromodomain adjacent to zinc finger domain protein 2B isoform X3 [Gallus gallus]	0	0.3	0.157175	up	1347.41669236791
XP_015145634.1 PREDICTED: bromodomain adjacent to zinc finger domain protein 2B isoform X11 [Gallus gallus]	0	0.3	0.157228	up	1347.41669236791
NP_990008.1 bromodomain adjacent to zinc finger domain protein 2B [Gallus gallus]	0	0.3	0.157407	up	1347.41669236791
XP_015145626.1 PREDICTED: bromodomain adjacent to zinc finger domain protein 2B isoform X4 [Gallus gallus]	0	0.3	0.157748	up	1347.41669236791
XP_015145628.1 PREDICTED: bromodomain adjacent to zinc finger domain protein 2B isoform X6 [Gallus gallus]	0	0.3	0.158014	up	1347.41669236791
XP_004944342.1 PREDICTED: zinc finger protein 469 [Gallus gallus]	0	0.3	0.184147	up	1341.87590323941
XP_004944343.1 PREDICTED: zinc finger protein 469 [Gallus gallus]	0	0.3	0.18447	up	1341.87590323941
XP_004947642.1 PREDICTED: rab11 family-interacting protein 1 isoform X1 [Gallus gallus]	0	0.27	0.184535	up	1186.83590105929
XP_015137092.1 PREDICTED: SKI/DACH domain-containing protein 1 [Gallus gallus]	0	0.26	0.185166	up	1164.17230640688
XP_422545.5 PREDICTED: glutamate-rich protein 3 isoform X4 [Gallus gallus]	0	0.25	0.184828	up	1117.85337426223
XP_015146566.1 PREDICTED: glutamate-rich protein 3 isoform X1 [Gallus gallus]	0	0.25	0.185183	up	1117.85337426223
XP_015146567.1 PREDICTED: glutamate-rich protein 3 isoform X2 [Gallus gallus]	0	0.25	0.185201	up	1117.85337426223
XP_015146571.1 PREDICTED: glutamate-rich protein 3 isoform X7 [Gallus gallus]	0	0.25	0.185361	up	1117.85337426223
XP_015146568.1 PREDICTED: glutamate-rich protein 3 isoform X3 [Gallus gallus]	0	0.25	0.185365	up	1117.85337426223
XP_015146572.1 PREDICTED: glutamate-rich protein 3 isoform X8 [Gallus gallus]	0	0.25	0.18606	up	1117.85337426223
XP_015146569.1 PREDICTED: glutamate-rich protein 3 isoform X5 [Gallus gallus]	0	0.25	0.186282	up	1117.85337426223
XP_015151642.1 PREDICTED: synergin gamma isoform X1 [Gallus gallus]	0	0.24	0.156668	up	1092.71325286169
XP_015151650.1 PREDICTED: synergin gamma isoform X7 [Gallus gallus]	0	0.24	0.156698	up	1092.71325286169
XP_015151646.1 PREDICTED: synergin gamma isoform X3 [Gallus gallus]	0	0.24	0.15677	up	1092.71325286169
XP_015151649.1 PREDICTED: synergin gamma isoform X6 [Gallus gallus]	0	0.24	0.156872	up	1092.71325286169
XP_015151641.1 PREDICTED: synergin gamma isoform X1 [Gallus gallus]	0	0.24	0.156915	up	1092.71325286169
XP_015151647.1 PREDICTED: synergin gamma isoform X4 [Gallus gallus]	0	0.24	0.157264	up	1092.71325286169
XP_015151648.1 PREDICTED: synergin gamma isoform X5 [Gallus gallus]	0	0.24	0.157323	up	1092.71325286169
XP_015151645.1 PREDICTED: synergin gamma isoform X2 [Gallus gallus]	0	0.24	0.157425	up	1092.71325286169
XP_015151643.1 PREDICTED: synergin gamma isoform X1 [Gallus gallus]	0	0.24	0.157631	up	1092.71325286169
XP_004947739.1 PREDICTED: transcription factor HIVEP3 isoform X1 [Gallus gallus]	0	0.24	0.156915	up	1073.19866122551
XP_015153060.1 PREDICTED: transcription factor HIVEP3 isoform X2 [Gallus gallus]	0	0.24	0.156949	up	1073.19866122551
XP_015153059.1 PREDICTED: transcription factor HIVEP3 isoform X1 [Gallus gallus]	0	0.24	0.157034	up	1073.19866122551
XP_425767.4 PREDICTED: transcription factor HIVEP3 isoform X1 [Gallus gallus]	0	0.24	0.157089	up	1073.19866122551
XP_004947741.1 PREDICTED: transcription factor HIVEP3 isoform X1 [Gallus gallus]	0	0.24	0.157122	up	1073.19866122551
XP_004947738.1 PREDICTED: transcription factor HIVEP3 isoform X1 [Gallus gallus]	0	0.24	0.157178	up	1073.19866122551
XP_004947740.1 PREDICTED: transcription factor HIVEP3 isoform X1 [Gallus gallus]	0	0.24	0.157324	up	1073.19866122551
XP_015145378.1 PREDICTED: fibulin-1 isoform X1 [Gallus gallus]	0	0.24	0.057381	up	1056.91004220614
XP_015134079.1 PREDICTED: transcriptional regulator ATRX isoform X2 [Gallus gallus]	0	0.23	0.156638	up	1045.95407321416
XP_015134078.1 PREDICTED: transcriptional regulator ATRX isoform X2 [Gallus gallus]	0	0.23	0.157175	up	1045.95407321416
XP_420305.3 PREDICTED: transcriptional regulator ATRX isoform X1 [Gallus gallus]	0	0.23	0.157367	up	1045.95407321416
XP_015130482.1 PREDICTED: protein CutA-like, partial [Gallus gallus]	0	0.23	0.185869	up	1044.26846065987
XP_004940854.1 PREDICTED: transcriptional regulator ATRX isoform X3 [Gallus gallus]	0	0.23	0.157238	up	1040.12439655658
NP_989815.2 transcription factor SOX-4 [Gallus gallus]	0	0.23	0.057366	up	1028.61589366172
XP_015134092.1 PREDICTED: collagen alpha-5(IV) chain isoform X2 [Gallus gallus]	0	0.22	0.071345	up	991.011852314873
XP_015146081.1 PREDICTED: hemicentin-1 isoform X10 [Gallus gallus]	0	0.22	0.056964	up	990.751902398425
XP_015128850.1 PREDICTED: vegetative cell wall protein gp1-like isoform X1 [Gallus gallus]	0	0.22	0.071481	up	990.65047778205
XP_015130884.1 PREDICTED: translational activator GCN1 isoform X2 [Gallus gallus]	0	0.22	0.057163	up	977.390424981172
XP_015130883.1 PREDICTED: translational activator GCN1 isoform X1 [Gallus gallus]	0	0.22	0.057196	up	977.390424981172
XP_416881.3 PREDICTED: probable phospholipid-transporting ATPase VA [Gallus gallus]	0	0.22	0.15688	up	971.927133140426
NP_990202.1 interleukin-6 receptor subunit beta precursor [Gallus gallus]	0	0.21	0.056874	up	945.768683318323
XP_015132728.1 PREDICTED: interleukin-6 receptor subunit beta isoform X1 [Gallus gallus]	0	0.21	0.05742	up	945.768683318323
NP_001026183.1 tubulin beta-5 chain [Gallus gallus]	0	0.2	0.056778	up	901.622624983258
XP_004935096.1 PREDICTED: ankyrin repeat and SAM domain-containing protein 1A isoform X4 [Gallus gallus]	0	0.2	0.156352	up	897.258009214179
XP_015154481.1 PREDICTED: ankyrin repeat and SAM domain-containing protein 1A isoform X3 [Gallus gallus]	0	0.2	0.156579	up	897.258009214179
XP_015154482.1 PREDICTED: ankyrin repeat and SAM domain-containing protein 1A isoform X5 [Gallus gallus]	0	0.2	0.156635	up	897.258009214179
XP_004935095.1 PREDICTED: ankyrin repeat and SAM domain-containing protein 1A isoform X2 [Gallus gallus]	0	0.2	0.156867	up	897.258009214179
XP_015154485.1 PREDICTED: ankyrin repeat and SAM domain-containing protein 1A isoform X8 [Gallus gallus]	0	0.2	0.156872	up	897.258009214179
XP_004935094.1 PREDICTED: ankyrin repeat and SAM domain-containing protein 1A isoform X1 [Gallus gallus]	0	0.2	0.157477	up	897.258009214179
XP_015140519.1 PREDICTED: cell growth regulator with EF hand domain protein 1 [Gallus gallus]	0	0.2	0.185917	up	896.385573195769
XP_015141186.1 PREDICTED: extracellular superoxide dismutase [Cu-Zn] [Gallus gallus]	0	0.2	0.157112	up	884.2660588896
NP_001029986.2 cholesteryl ester transfer protein precursor [Gallus gallus]	0	0.2	0.157275	up	884.240195358955
NP_001274116.1 ankyrin repeat domain-containing protein 26 [Gallus gallus]	0	0.2	0.18553	up	873.678654599384
XP_015136534.1 PREDICTED: ankyrin repeat domain-containing protein 26 isoform X7 [Gallus gallus]	0	0.2	0.185561	up	873.678654599384
XP_416008.4 PREDICTED: ankyrin repeat domain-containing protein 26 isoform X3 [Gallus gallus]	0	0.2	0.185717	up	873.678654599384
XP_015136526.1 PREDICTED: ankyrin repeat domain-containing protein 26 isoform X4 [Gallus gallus]	0	0.2	0.185798	up	873.678654599384
XP_015136529.1 PREDICTED: ankyrin repeat domain-containing protein 26 isoform X5 [Gallus gallus]	0	0.2	0.185939	up	873.678654599384
XP_004937590.1 PREDICTED: ankyrin repeat domain-containing protein 26 isoform X1 [Gallus gallus]	0	0.2	0.185981	up	873.678654599384
XP_015136515.1 PREDICTED: ankyrin repeat domain-containing protein 26 isoform X2 [Gallus gallus]	0	0.2	0.186	up	873.678654599384
XP_015136530.1 PREDICTED: ankyrin repeat domain-containing protein 26 isoform X6 [Gallus gallus]	0	0.2	0.186096	up	873.678654599384
XP_015142381.1 PREDICTED: LOW QUALITY PROTEIN: scavenger receptor cysteine-rich type 1 protein M130-like [Gallus gallus]	0	0.19	0.056902	up	870.75535306097
NP_001305374.1 sodium channel protein type 4 subunit alpha [Gallus gallus]	0	0.19	0.186002	up	866.516955901686
XP_015154896.1 PREDICTED: sodium channel protein type 4 subunit alpha [Gallus gallus]	0	0.19	0.186312	up	866.516955901686
XP_001233951.2 PREDICTED: RAB6-interacting golgin isoform X2 [Gallus gallus]	0	0.19	0.071207	up	864.361959494966
XP_004943257.1 PREDICTED: RAB6-interacting golgin isoform X1 [Gallus gallus]	0	0.19	0.071318	up	864.361959494966
XP_004945998.2 PREDICTED: A disintegrin and metalloproteinase with thrombospondin motifs 13 isoform X1 [Gallus gallus]	0	0.19	0.185379	up	856.112009781229
XP_415435.5 PREDICTED: A disintegrin and metalloproteinase with thrombospondin motifs 13 isoform X2 [Gallus gallus]	0	0.19	0.185976	up	856.112009781229
XP_417653.1 PREDICTED: complement C1q subcomponent subunit C [Gallus gallus]	0	0.19	0.157227	up	855.268913382826
XP_015152332.1 PREDICTED: mannan-binding lectin serine protease 2 isoform X1 [Gallus gallus]	0	0.18	0.185367	up	824.513707337029
NP_998752.1 mannan-binding lectin serine protease 2 precursor [Gallus gallus]	0	0.18	0.185824	up	824.513707337029
XP_015145013.1 PREDICTED: ras-associated and pleckstrin homology domains-containing protein 1 isoform X2 [Gallus gallus]	0	0.18	0.066587	up	799.243977072696
XP_015129317.1 PREDICTED: adenylate cyclase type 6-like, partial [Gallus gallus]	0	0.18	0.186182	up	789.890395747329
XP_015135540.1 PREDICTED: A disintegrin and metalloproteinase with thrombospondin motifs 4 [Gallus gallus]	0	0.17	0.186036	up	756.845584073316
XP_015129961.1 PREDICTED: LOW QUALITY PROTEIN: nck-associated protein 5-like, partial [Gallus gallus]	0	0.16	0.157679	up	727.455021541186
XP_015132535.1 PREDICTED: calsyntenin-2 isoform X1 [Gallus gallus]	0	0.16	0.185921	up	710.459331206007
XP_015155878.1 PREDICTED: unconventional myosin-Ia isoform X1 [Gallus gallus]	0	0.16	0.056834	up	710.060016173258
NP_990494.1 unconventional myosin-Ia [Gallus gallus]	0	0.16	0.057023	up	710.060016173258
XP_015155879.1 PREDICTED: unconventional myosin-Ia isoform X1 [Gallus gallus]	0	0.16	0.057383	up	710.060016173258
XP_426541.2 PREDICTED: PDZ domain-containing protein 8 [Gallus gallus]	0	0.16	0.185792	up	707.494285175138
NP_001264350.1 carboxypeptidase Q precursor [Gallus gallus]	0	0.15	0.156371	up	682.396318147216
XP_015138459.1 PREDICTED: vacuolar protein sorting-associated protein 13B, partial [Gallus gallus]	0	0.15	0.18486	up	662.901724184433
XP_015146074.1 PREDICTED: hemicentin-1 isoform X3 [Gallus gallus]	0	0.15	0.056811	up	650.210664706233
XP_015146072.1 PREDICTED: hemicentin-1 isoform X1 [Gallus gallus]	0	0.15	0.056901	up	650.210664706233
XP_015146076.1 PREDICTED: hemicentin-1 isoform X5 [Gallus gallus]	0	0.15	0.056962	up	650.210664706233
XP_015146078.1 PREDICTED: hemicentin-1 isoform X7 [Gallus gallus]	0	0.15	0.05699	up	650.210664706233
XP_015146080.1 PREDICTED: hemicentin-1 isoform X9 [Gallus gallus]	0	0.15	0.057054	up	650.210664706233
XP_015146077.1 PREDICTED: hemicentin-1 isoform X6 [Gallus gallus]	0	0.15	0.057073	up	650.210664706233
XP_015146075.1 PREDICTED: hemicentin-1 isoform X4 [Gallus gallus]	0	0.15	0.057076	up	650.210664706233
XP_015146079.1 PREDICTED: hemicentin-1 isoform X8 [Gallus gallus]	0	0.15	0.057122	up	650.210664706233
XP_015146073.1 PREDICTED: hemicentin-1 isoform X2 [Gallus gallus]	0	0.15	0.057198	up	650.210664706233
XP_015145011.1 PREDICTED: ras-associated and pleckstrin homology domains-containing protein 1 isoform X1 [Gallus gallus]	0	0.14	0.185018	up	642.731127817709
XP_015145012.1 PREDICTED: ras-associated and pleckstrin homology domains-containing protein 1 isoform X1 [Gallus gallus]	0	0.14	0.186172	up	642.731127817709
XP_429201.4 PREDICTED: aminopeptidase Q [Gallus gallus]	0	0.14	0.186177	up	640.236116605642
NP_001292145.1 frizzled-5 precursor [Gallus gallus]	0	0.14	0.185676	up	628.739942134155
XP_015137392.1 PREDICTED: collagen alpha-1(XXVIII) chain [Gallus gallus]	0	0.14	0.071532	up	627.842550500075
XP_015143260.1 PREDICTED: alpha-1-antiproteinase [Gallus gallus]	0	0.14	0.054604	up	611.978709632622
XP_015143259.1 PREDICTED: alpha-1-antiproteinase [Gallus gallus]	0	0.14	0.054818	up	611.978709632622
NP_989834.1 class E basic helix-loop-helix protein 22 [Gallus gallus]	0	0.14	0.052662	up	611.067302056854
XP_015134810.1 PREDICTED: neurogenic locus notch homolog protein 1 isoform X1 [Gallus gallus]	0	0.14	0.071177	up	608.822240492789
XP_015143679.1 PREDICTED: prosaposin isoform X1 [Gallus gallus]	0	0.14	0.057192	up	607.834257541182
NP_990142.1 prosaposin precursor [Gallus gallus]	0	0.14	0.057221	up	607.834257541182
XP_015143680.1 PREDICTED: prosaposin isoform X2 [Gallus gallus]	0	0.14	0.057762	up	607.834257541182
XP_004946034.1 PREDICTED: protein transport protein Sec16A isoform X7 [Gallus gallus]	0	0.14	0.057267	up	605.725800675384
XP_015128890.1 PREDICTED: glycogen phosphorylase, muscle form-like [Gallus gallus]	0	0.13	0.057246	up	594.118208498049
XP_004936336.2 PREDICTED: pantothenate kinase 2, mitochondrial isoform X1 [Gallus gallus]	0	0.13	0.157138	up	593.438534772661
XP_420873.3 PREDICTED: pantothenate kinase 2, mitochondrial isoform X2 [Gallus gallus]	0	0.13	0.157485	up	593.438534772661
XP_015150740.1 PREDICTED: heparan sulfate glucosamine 3-O-sulfotransferase 3A1 [Gallus gallus]	0	0.13	0.157272	up	592.649789676902
XP_015151000.1 PREDICTED: acyl-CoA synthetase family member 2, mitochondrial isoform X1 [Gallus gallus]	0	0.13	0.185468	up	584.145068147509
XP_015151001.1 PREDICTED: acyl-CoA synthetase family member 2, mitochondrial isoform X2 [Gallus gallus]	0	0.13	0.185734	up	584.145068147509
XP_015151150.1 PREDICTED: myosin-7 isoform X1 [Gallus gallus]	0	0.13	0.157206	up	579.374555160064
NP_001001302.1 myosin-7 [Gallus gallus]	0	0.13	0.157276	up	579.374555160064
XP_015151151.1 PREDICTED: myosin-7 isoform X2 [Gallus gallus]	0	0.13	0.157639	up	579.374555160064
XP_015131458.1 PREDICTED: cystic fibrosis transmembrane conductance regulator isoform X1 [Gallus gallus]	0	0.13	0.071375	up	576.63053824665
NP_001099136.1 cystic fibrosis transmembrane conductance regulator [Gallus gallus]	0	0.13	0.071392	up	576.63053824665
NP_001006128.1 glucose-6-phosphate isomerase [Gallus gallus]	0	0.13	0.050116	up	567.30826331525
XP_015151958.1 PREDICTED: transmembrane protein 74B [Gallus gallus]	0	0.12	0.185515	up	555.747312937223
XP_015133313.1 PREDICTED: coagulation factor X isoform X1 [Gallus gallus]	0	0.12	0.156504	up	550.328561997545
NP_990353.1 coagulation factor X precursor [Gallus gallus]	0	0.12	0.157061	up	550.328561997545
XP_004943064.2 PREDICTED: low-density lipoprotein receptor-related protein 1B isoform X3 [Gallus gallus]	0	0.12	0.185705	up	540.671742191399
XP_015145376.1 PREDICTED: low-density lipoprotein receptor-related protein 1B isoform X1 [Gallus gallus]	0	0.12	0.185741	up	540.671742191399
XP_015143509.1 PREDICTED: translation initiation factor IF-2-like isoform X2 [Gallus gallus]	0	0.12	0.157085	up	534.122331032331
XP_421011.5 PREDICTED: Hermansky-Pudlak syndrome 5 protein isoform X1 [Gallus gallus]	0	0.12	0.18557	up	529.497331497821
XP_015142147.1 PREDICTED: Hermansky-Pudlak syndrome 5 protein isoform X2 [Gallus gallus]	0	0.12	0.185807	up	529.497331497821
NP_001264422.1 alpha-1-antitrypsin precursor [Gallus gallus]	0	0.12	0.157139	up	527.701378384913
XP_015141023.1 PREDICTED: transmembrane protein 165 isoform X2 [Gallus gallus]	0	0.12	0.185749	up	523.796962941868
XP_015148146.1 PREDICTED: zinc finger protein ZFPM1 isoform X3 [Gallus gallus]	0	0.12	0.157001	up	517.541914785319
XP_414197.5 PREDICTED: zinc finger protein ZFPM1 isoform X2 [Gallus gallus]	0	0.12	0.157343	up	517.541914785319
XP_004944345.2 PREDICTED: zinc finger protein ZFPM1 isoform X1 [Gallus gallus]	0	0.12	0.157428	up	517.541914785319
XP_015147557.1 PREDICTED: aminopeptidase N isoform X1 [Gallus gallus]	0	0.12	0.185545	up	517.031035506656
NP_001012957.1 serine/threonine-protein phosphatase 6 regulatory ankyrin repeat subunit C [Gallus gallus]	0	0.12	0.157038	up	515.224651316126
XP_015129914.1 PREDICTED: glycogen phosphorylase, muscle form-like, partial [Gallus gallus]	0	0.11	0.056935	up	502.045861979652
XP_004936980.1 PREDICTED: serine/threonine-protein phosphatase 2A regulatory subunit B'' subunit alpha isoform X5 [Gallus gallus]	0	0.11	0.186194	up	490.785436548123
XP_015129058.1 PREDICTED: E3 SUMO-protein ligase RanBP2-like, partial [Gallus gallus]	0	0.11	0.185601	up	480.342765625798
XP_015130132.1 PREDICTED: glycogen phosphorylase, muscle form-like [Gallus gallus]	0	0.1	0.057299	up	466.355899160574
XP_015149428.1 PREDICTED: CCR4-NOT transcription complex subunit 6 isoform X1 [Gallus gallus]	0	0.1	0.156966	up	460.090629270739
XP_015149429.1 PREDICTED: CCR4-NOT transcription complex subunit 6 isoform X2 [Gallus gallus]	0	0.1	0.157532	up	460.090629270739
NP_990646.1 tubulin beta-7 chain [Gallus gallus]	0	0.1	0.056735	up	459.799656208354
NP_001074329.2 tubulin beta-3 chain [Gallus gallus]	0	0.1	0.056876	up	459.799656208354
XP_001231210.3 PREDICTED: tubulin beta chain-like [Gallus gallus]	0	0.1	0.057147	up	459.799656208354
NP_001004400.1 tubulin beta-2 chain [Gallus gallus]	0	0.1	0.057324	up	459.799656208354
XP_015143254.1 PREDICTED: alpha-1-antitrypsin isoform X2 [Gallus gallus]	0	0.1	0.071567	up	459.606536672179
XP_414526.5 PREDICTED: prenylcysteine oxidase-like [Gallus gallus]	0	0.1	0.18598	up	446.798473141129
XP_418125.3 PREDICTED: mediator of RNA polymerase II transcription subunit 1 [Gallus gallus]	0	0.1	0.071666	up	440.029669707361
YP_001033965.1 large tegument protein [Gallid alphaherpesvirus 2]	0	0.1	0.157583	up	439.954567316066
XP_422197.5 PREDICTED: abnormal spindle-like microcephaly-associated protein [Gallus gallus]	0	0.1	0.185753	up	439.438569519322
XP_015145966.1 PREDICTED: voltage-dependent R-type calcium channel subunit alpha-1E isoform X4 [Gallus gallus]	0	0.1	0.185874	up	436.845051920885
XP_015145965.1 PREDICTED: voltage-dependent R-type calcium channel subunit alpha-1E isoform X3 [Gallus gallus]	0	0.1	0.186283	up	436.845051920885
XP_015151260.1 PREDICTED: fatty aldehyde dehydrogenase isoform X1 [Gallus gallus]	0	0.1	0.185662	up	436.641647186852
XP_015151259.1 PREDICTED: fatty aldehyde dehydrogenase isoform X1 [Gallus gallus]	0	0.1	0.186079	up	436.641647186852
XP_015131875.1 PREDICTED: protocadherin Fat 4 [Gallus gallus]	0	0.1	0.185112	up	436.440247393508
XP_015140743.1 PREDICTED: probable ribonuclease ZC3H12B [Gallus gallus]	0	0.1	0.185164	up	433.393087260498
XP_015148234.1 PREDICTED: stabilin-1 [Gallus gallus]	0	0.1	0.057027	up	427.918352886519
XP_015148233.1 PREDICTED: stabilin-1 [Gallus gallus]	0	0.1	0.05703	up	427.918352886519
XP_004935069.1 PREDICTED: Fanconi anemia group E protein [Gallus gallus]	0	0.1	0.185159	up	426.498680002555
NP_990292.1 nitric oxide synthase, inducible [Gallus gallus]	0	0.1	0.185417	up	425.976224418558
XP_003642529.1 PREDICTED: solute carrier family 13 member 3 [Gallus gallus]	0	0.09	0.186359	up	422.88553684139
XP_015140557.1 PREDICTED: retinol dehydrogenase 14 [Gallus gallus]	0	0.09	0.185394	up	420.202449211029
NP_001017413.1 pentraxin-related protein PTX3 precursor [Gallus gallus]	0	0.09	0.056667	up	416.188681088225
XP_015148868.1 PREDICTED: histone H2A type 2-B [Gallus gallus]	0	0.09	0.185612	up	412.515546506764
XP_414767.4 PREDICTED: MICAL-like protein 2 isoform X2 [Gallus gallus]	0	0.09	0.071446	up	409.60843935082
XP_413970.2 PREDICTED: probable ATP-dependent RNA helicase YTHDC2 isoform X3 [Gallus gallus]	0	0.09	0.071402	up	409.055935703318
XP_004949328.1 PREDICTED: probable ATP-dependent RNA helicase YTHDC2 isoform X2 [Gallus gallus]	0	0.09	0.071667	up	409.055935703318
XP_004949327.1 PREDICTED: probable ATP-dependent RNA helicase YTHDC2 isoform X1 [Gallus gallus]	0	0.09	0.071766	up	409.055935703318
XP_015133057.1 PREDICTED: serine-protein kinase ATM isoform X1 [Gallus gallus]	0	0.09	0.0712	up	407.360373369183
NP_001155872.1 serine-protein kinase ATM [Gallus gallus]	0	0.09	0.07155	up	407.360373369183
XP_015133060.1 PREDICTED: serine-protein kinase ATM isoform X2 [Gallus gallus]	0	0.09	0.071807	up	407.360373369183
NP_001305914.1 four-jointed box protein 1 precursor [Gallus gallus]	0	0.09	0.186518	up	404.331171084474
NP_989952.1 receptor-type tyrosine-protein phosphatase eta precursor [Gallus gallus]	0	0.09	0.186068	up	392.119850191616
XP_015136701.1 PREDICTED: sodium channel protein type 5 subunit alpha [Gallus gallus]	0	0.09	0.18564	up	386.005734626372
NP_001305357.1 sodium voltage-gated channel alpha subunit 11 [Gallus gallus]	0	0.09	0.186053	up	386.005734626372
NP_001026769.1 tubulin beta-4 chain [Gallus gallus]	0	0.09	0.05733	up	385.004803256608
NP_001091009.1 dystroglycan precursor [Gallus gallus]	0	0.09	0.157451	up	383.595566925621
XP_003642600.3 PREDICTED: disintegrin and metalloproteinase domain-containing protein 32-like [Gallus gallus]	0	0.09	0.184846	up	381.042670512366
NP_001308543.1 structural maintenance of chromosomes protein 6 [Gallus gallus]	0	0.09	0.156797	up	380.618671451745
XP_015141340.1 PREDICTED: regulator of G-protein signaling 12 isoform X5 [Gallus gallus]	0	0.08	0.071399	up	377.589792324693
XP_015141339.1 PREDICTED: regulator of G-protein signaling 12 isoform X4 [Gallus gallus]	0	0.08	0.071441	up	377.589792324693
XP_015141338.1 PREDICTED: regulator of G-protein signaling 12 isoform X3 [Gallus gallus]	0	0.08	0.071457	up	377.589792324693
XP_015141336.1 PREDICTED: regulator of G-protein signaling 12 isoform X1 [Gallus gallus]	0	0.08	0.071565	up	377.589792324693
XP_420820.4 PREDICTED: regulator of G-protein signaling 12 isoform X1 [Gallus gallus]	0	0.08	0.071587	up	377.589792324693
XP_428658.4 PREDICTED: transmembrane and ubiquitin-like domain-containing protein 1 [Gallus gallus]	0	0.08	0.071062	up	376.514485151844
XP_015136511.1 PREDICTED: transmembrane and ubiquitin-like domain-containing protein 1 [Gallus gallus]	0	0.08	0.071452	up	376.514485151844
XP_015150041.1 PREDICTED: putative short-chain dehydrogenase/reductase family 42E member 2 [Gallus gallus]	0	0.08	0.185977	up	375.032389667364
NP_001186735.1 laminin subunit alpha-1 precursor [Gallus gallus]	0	0.08	0.057251	up	373.646798235942
XP_015141337.1 PREDICTED: regulator of G-protein signaling 12 isoform X2 [Gallus gallus]	0	0.08	0.071329	up	372.78314654306
NP_001026727.1 phosphoglycerate mutase 1 [Gallus gallus]	0	0.08	0.056765	up	369.901489570589
XP_015137094.1 PREDICTED: receptor-type tyrosine-protein phosphatase N2 [Gallus gallus]	0	0.08	0.1852	up	367.607634728072
XP_015141556.1 PREDICTED: dysferlin [Gallus gallus]	0	0.08	0.185255	up	366.768240988867
XP_004939722.1 PREDICTED: desmoplakin isoform X2 [Gallus gallus]	0	0.08	0.185139	up	361.873053574149
XP_001231411.2 PREDICTED: desmoplakin isoform X4 [Gallus gallus]	0	0.08	0.185185	up	361.873053574149
XP_418957.3 PREDICTED: desmoplakin isoform X1 [Gallus gallus]	0	0.08	0.185705	up	361.873053574149
XP_004939723.1 PREDICTED: desmoplakin isoform X3 [Gallus gallus]	0	0.08	0.186115	up	361.873053574149
NP_001006130.1 ubiquitin carboxyl-terminal hydrolase 10 [Gallus gallus]	0	0.08	0.186483	up	353.978232520097
XP_004942708.1 PREDICTED: dystrotelin [Gallus gallus]	0	0.08	0.157223	up	351.369081837594
XP_015131830.1 PREDICTED: ankyrin-2 isoform X2 [Gallus gallus]	0	0.08	0.071155	up	350.638595800398
XP_015131833.1 PREDICTED: ankyrin-2 isoform X5 [Gallus gallus]	0	0.08	0.071196	up	350.638595800398
XP_015131836.1 PREDICTED: ankyrin-2 isoform X8 [Gallus gallus]	0	0.08	0.071364	up	350.638595800398
XP_015131834.1 PREDICTED: ankyrin-2 isoform X6 [Gallus gallus]	0	0.08	0.071374	up	350.638595800398
XP_015131829.1 PREDICTED: ankyrin-2 isoform X1 [Gallus gallus]	0	0.08	0.07144	up	350.638595800398
XP_015131837.1 PREDICTED: ankyrin-2 isoform X9 [Gallus gallus]	0	0.08	0.071441	up	350.638595800398
XP_015131832.1 PREDICTED: ankyrin-2 isoform X4 [Gallus gallus]	0	0.08	0.071442	up	350.638595800398
XP_015131835.1 PREDICTED: ankyrin-2 isoform X7 [Gallus gallus]	0	0.08	0.07145	up	350.638595800398
XP_015131838.1 PREDICTED: ankyrin-2 isoform X10 [Gallus gallus]	0	0.08	0.071578	up	350.638595800398
XP_015131831.1 PREDICTED: ankyrin-2 isoform X3 [Gallus gallus]	0	0.08	0.072161	up	350.638595800398
XP_015155144.1 PREDICTED: collagen alpha-1(XVIII) chain-like isoform X1 [Gallus gallus]	0	0.08	0.156936	up	347.695955176844
XP_015146023.1 PREDICTED: roquin-1 isoform X6 [Gallus gallus]	0	0.08	0.156498	up	347.501700260469
XP_015146024.1 PREDICTED: roquin-1 isoform X7 [Gallus gallus]	0	0.08	0.156598	up	347.501700260469
XP_015146017.1 PREDICTED: roquin-1 isoform X1 [Gallus gallus]	0	0.08	0.156734	up	347.501700260469
XP_015146022.1 PREDICTED: roquin-1 isoform X5 [Gallus gallus]	0	0.08	0.156794	up	347.501700260469
XP_015146027.1 PREDICTED: roquin-1 isoform X10 [Gallus gallus]	0	0.08	0.156802	up	347.501700260469
XP_015146016.1 PREDICTED: roquin-1 isoform X1 [Gallus gallus]	0	0.08	0.156917	up	347.501700260469
XP_015146021.1 PREDICTED: roquin-1 isoform X4 [Gallus gallus]	0	0.08	0.157097	up	347.501700260469
XP_015146025.1 PREDICTED: roquin-1 isoform X8 [Gallus gallus]	0	0.08	0.157114	up	347.501700260469
XP_015146026.1 PREDICTED: roquin-1 isoform X9 [Gallus gallus]	0	0.08	0.157163	up	347.501700260469
XP_015146015.1 PREDICTED: roquin-1 isoform X1 [Gallus gallus]	0	0.08	0.157302	up	347.501700260469
XP_015146018.1 PREDICTED: roquin-1 isoform X2 [Gallus gallus]	0	0.08	0.157432	up	347.501700260469
NP_990651.1 avidin precursor [Gallus gallus]	0	0.08	0.186267	up	344.117625503023
XP_015142327.1 PREDICTED: antigen WC1.1-like isoform X2 [Gallus gallus]	0	0.08	0.057045	up	342.776615154635
XP_015142326.1 PREDICTED: antigen WC1.1-like isoform X1 [Gallus gallus]	0	0.08	0.0575	up	342.776615154635
XP_015143132.1 PREDICTED: neuronal PAS domain-containing protein 3 isoform X2 [Gallus gallus]	0	0.07	0.057225	up	329.111023091432
XP_015143131.1 PREDICTED: neuronal PAS domain-containing protein 3 isoform X1 [Gallus gallus]	0	0.07	0.057239	up	329.111023091432
XP_015128435.1 PREDICTED: uncharacterized protein LOC107049414 [Gallus gallus]	0	0.07	0.185832	up	325.460352390615
XP_015129860.1 PREDICTED: LOW QUALITY PROTEIN: zinc finger protein 865-like [Gallus gallus]	0	0.07	0.056783	up	322.485975408646
XP_015132301.1 PREDICTED: ephrin type-A receptor 4 isoform X2 [Gallus gallus]	0	0.07	0.18523	up	314.990940677419
NP_990112.1 ephrin type-A receptor 4 precursor [Gallus gallus]	0	0.07	0.185443	up	314.990940677419
XP_015132302.1 PREDICTED: ephrin type-A receptor 4 isoform X3 [Gallus gallus]	0	0.07	0.185774	up	314.990940677419
XP_015148207.1 PREDICTED: IST1 homolog isoform X2 [Gallus gallus]	0	0.07	0.185508	up	313.558122717761
XP_015154262.1 PREDICTED: sortilin [Gallus gallus]	0	0.07	0.18599	up	311.444502540029
XP_015128425.1 PREDICTED: zinc finger protein 501-like isoform X2 [Gallus gallus]	0	0.07	0.18514	up	304.522869045155
XP_015128424.1 PREDICTED: zinc finger protein 501-like isoform X1 [Gallus gallus]	0	0.07	0.185652	up	304.522869045155
XP_015151900.1 PREDICTED: sodium/hydrogen exchanger 8 isoform X2 [Gallus gallus]	0	0.07	0.18487	up	302.740294313804
NP_001034364.1 sodium/hydrogen exchanger 8 [Gallus gallus]	0	0.07	0.185313	up	302.740294313804
XP_015151899.1 PREDICTED: sodium/hydrogen exchanger 8 isoform X1 [Gallus gallus]	0	0.07	0.185919	up	302.740294313804
XP_003642887.1 PREDICTED: platelet glycoprotein Ib alpha chain [Gallus gallus]	0	0.07	0.071309	up	301.007838465819
XP_015130591.1 PREDICTED: long-chain fatty acid transport protein 1-like [Gallus gallus]	0	0.07	0.071221	up	300.937351977453
XP_418419.2 PREDICTED: DENN domain-containing protein 3 isoform X1 [Gallus gallus]	0	0.07	0.184853	up	296.489334766406
XP_015138720.1 PREDICTED: DENN domain-containing protein 3 isoform X2 [Gallus gallus]	0	0.07	0.185604	up	296.489334766406
XP_415257.3 PREDICTED: phosphoinositide-3-kinase-interacting protein 1 [Gallus gallus]	0	0.07	0.185145	up	290.76283813117
XP_425002.3 PREDICTED: complement C1q tumor necrosis factor-related protein 3 isoform X1 [Gallus gallus]	0	0.06	0.057141	up	289.78389135901
XP_004937232.1 PREDICTED: complement C1q tumor necrosis factor-related protein 3 isoform X2 [Gallus gallus]	0	0.06	0.05733	up	289.78389135901
NP_001186449.1 ribosome biogenesis protein BMS1 homolog [Gallus gallus]	0	0.06	0.185455	up	282.442304685674
XP_015143493.1 PREDICTED: ribosome biogenesis protein BMS1 homolog isoform X2 [Gallus gallus]	0	0.06	0.185605	up	282.442304685674
XP_015143492.1 PREDICTED: ribosome biogenesis protein BMS1 homolog isoform X1 [Gallus gallus]	0	0.06	0.185894	up	282.442304685674
XP_421891.4 PREDICTED: germinal-center associated nuclear protein [Gallus gallus]	0	0.06	0.157167	up	282.255036740607
XP_015128673.1 PREDICTED: LOW QUALITY PROTEIN: tetratricopeptide repeat protein 24 [Gallus gallus]	0	0.06	0.185859	up	271.528953090528
XP_422831.3 PREDICTED: acetyl-coenzyme A transporter 1 [Gallus gallus]	0	0.06	0.185514	up	270.579452631746
XP_015149942.1 PREDICTED: caskin-1 isoform X2 [Gallus gallus]	0	0.06	0.056964	up	268.815814539081
XP_015149944.1 PREDICTED: caskin-1 isoform X4 [Gallus gallus]	0	0.06	0.057125	up	268.815814539081
XP_015149941.1 PREDICTED: caskin-1 isoform X1 [Gallus gallus]	0	0.06	0.057284	up	268.815814539081
XP_015149943.1 PREDICTED: caskin-1 isoform X3 [Gallus gallus]	0	0.06	0.057342	up	268.815814539081
XP_015150143.1 PREDICTED: ubinuclein-1 isoform X8 [Gallus gallus]	0	0.06	0.062704	up	260.733974747912
XP_015150145.1 PREDICTED: ubinuclein-1 isoform X10 [Gallus gallus]	0	0.06	0.062865	up	260.733974747912
XP_015150140.1 PREDICTED: ubinuclein-1 isoform X6 [Gallus gallus]	0	0.06	0.062921	up	260.733974747912
XP_015150136.1 PREDICTED: ubinuclein-1 isoform X2 [Gallus gallus]	0	0.06	0.062936	up	260.733974747912
NP_001073186.1 ubinuclein-1 [Gallus gallus]	0	0.06	0.063022	up	260.733974747912
XP_015150137.1 PREDICTED: ubinuclein-1 isoform X3 [Gallus gallus]	0	0.06	0.063084	up	260.733974747912
XP_015150147.1 PREDICTED: ubinuclein-1 isoform X12 [Gallus gallus]	0	0.06	0.063087	up	260.733974747912
XP_015150144.1 PREDICTED: ubinuclein-1 isoform X9 [Gallus gallus]	0	0.06	0.06323	up	260.733974747912
XP_015150138.1 PREDICTED: ubinuclein-1 isoform X4 [Gallus gallus]	0	0.06	0.0633	up	260.733974747912
XP_015150146.1 PREDICTED: ubinuclein-1 isoform X11 [Gallus gallus]	0	0.06	0.063311	up	260.733974747912
XP_015150142.1 PREDICTED: ubinuclein-1 isoform X7 [Gallus gallus]	0	0.06	0.063312	up	260.733974747912
XP_015150139.1 PREDICTED: ubinuclein-1 isoform X5 [Gallus gallus]	0	0.06	0.06335	up	260.733974747912
XP_015150135.1 PREDICTED: ubinuclein-1 isoform X1 [Gallus gallus]	0	0.06	0.063504	up	260.733974747912
XP_015153368.1 PREDICTED: microtubule-actin cross-linking factor 1 isoform X15 [Gallus gallus]	0	0.06	0.062532	up	257.047269180363
XP_015153365.1 PREDICTED: microtubule-actin cross-linking factor 1 isoform X13 [Gallus gallus]	0	0.06	0.062728	up	257.047269180363
XP_015153382.1 PREDICTED: microtubule-actin cross-linking factor 1 isoform X28 [Gallus gallus]	0	0.06	0.062795	up	257.047269180363
XP_015153359.1 PREDICTED: microtubule-actin cross-linking factor 1 isoform X7 [Gallus gallus]	0	0.06	0.062825	up	257.047269180363
XP_015153355.1 PREDICTED: microtubule-actin cross-linking factor 1 isoform X3 [Gallus gallus]	0	0.06	0.062844	up	257.047269180363
XP_015153363.1 PREDICTED: microtubule-actin cross-linking factor 1 isoform X11 [Gallus gallus]	0	0.06	0.062879	up	257.047269180363
XP_015153369.1 PREDICTED: microtubule-actin cross-linking factor 1 isoform X16 [Gallus gallus]	0	0.06	0.062961	up	257.047269180363
XP_015153353.1 PREDICTED: microtubule-actin cross-linking factor 1 isoform X1 [Gallus gallus]	0	0.06	0.063009	up	257.047269180363
XP_015153376.1 PREDICTED: microtubule-actin cross-linking factor 1 isoform X23 [Gallus gallus]	0	0.06	0.063038	up	257.047269180363
XP_015153371.1 PREDICTED: microtubule-actin cross-linking factor 1 isoform X18 [Gallus gallus]	0	0.06	0.063041	up	257.047269180363
XP_015153381.1 PREDICTED: microtubule-actin cross-linking factor 1 isoform X27 [Gallus gallus]	0	0.06	0.063078	up	257.047269180363
XP_015153361.1 PREDICTED: microtubule-actin cross-linking factor 1 isoform X9 [Gallus gallus]	0	0.06	0.063105	up	257.047269180363
XP_015153358.1 PREDICTED: microtubule-actin cross-linking factor 1 isoform X6 [Gallus gallus]	0	0.06	0.063157	up	257.047269180363
XP_015153357.1 PREDICTED: microtubule-actin cross-linking factor 1 isoform X5 [Gallus gallus]	0	0.06	0.063284	up	257.047269180363
XP_015153362.1 PREDICTED: microtubule-actin cross-linking factor 1 isoform X10 [Gallus gallus]	0	0.06	0.06331	up	257.047269180363
XP_015153354.1 PREDICTED: microtubule-actin cross-linking factor 1 isoform X2 [Gallus gallus]	0	0.06	0.063342	up	257.047269180363
XP_015153379.1 PREDICTED: microtubule-actin cross-linking factor 1 isoform X25 [Gallus gallus]	0	0.06	0.063379	up	257.047269180363
XP_015153356.1 PREDICTED: microtubule-actin cross-linking factor 1 isoform X4 [Gallus gallus]	0	0.06	0.063535	up	257.047269180363
XP_015145449.1 PREDICTED: protein HEG homolog 1 isoform X1 [Gallus gallus]	0	0.06	0.185617	up	254.618685235892
XP_015145450.1 PREDICTED: protein HEG homolog 1 isoform X2 [Gallus gallus]	0	0.06	0.185785	up	254.618685235892
XP_004937747.1 PREDICTED: transcription factor 20 isoform X1 [Gallus gallus]	0	0.06	0.147264	up	254.102137200096
XP_004937745.1 PREDICTED: transcription factor 20 isoform X1 [Gallus gallus]	0	0.06	0.147429	up	254.102137200096
XP_004937746.1 PREDICTED: transcription factor 20 isoform X1 [Gallus gallus]	0	0.06	0.147486	up	254.102137200096
XP_004937744.1 PREDICTED: transcription factor 20 isoform X1 [Gallus gallus]	0	0.06	0.147668	up	254.102137200096
XP_015144668.1 PREDICTED: transcription factor 20 isoform X3 [Gallus gallus]	0	0.06	0.147734	up	254.102137200096
XP_004937748.1 PREDICTED: transcription factor 20 isoform X2 [Gallus gallus]	0	0.06	0.1478	up	254.102137200096
XP_015151942.1 PREDICTED: probable tubulin polyglutamylase TTLL9 isoform X3 [Gallus gallus]	0	0.06	0.185534	up	248.105198338009
XP_015151943.1 PREDICTED: probable tubulin polyglutamylase TTLL9 isoform X4 [Gallus gallus]	0	0.06	0.185919	up	248.105198338009
XP_015142005.1 PREDICTED: protein FAM208B isoform X2 [Gallus gallus]	0	0.06	0.063093	up	246.739539194035
XP_414985.4 PREDICTED: protein FAM208B isoform X1 [Gallus gallus]	0	0.06	0.063121	up	246.739539194035
NP_001034653.1 C-reactive protein precursor [Gallus gallus]	0	0.06	0.056995	up	246.376297469616
XP_015146634.1 PREDICTED: inaD-like protein isoform X1 [Gallus gallus]	0	0.05	0.185218	up	244.605408749171
XP_015146640.1 PREDICTED: inaD-like protein isoform X7 [Gallus gallus]	0	0.05	0.185227	up	244.605408749171
XP_015146639.1 PREDICTED: inaD-like protein isoform X6 [Gallus gallus]	0	0.05	0.185329	up	244.605408749171
XP_015146638.1 PREDICTED: inaD-like protein isoform X5 [Gallus gallus]	0	0.05	0.1854	up	244.605408749171
XP_015146635.1 PREDICTED: inaD-like protein isoform X1 [Gallus gallus]	0	0.05	0.18549	up	244.605408749171
XP_004936909.1 PREDICTED: inaD-like protein isoform X3 [Gallus gallus]	0	0.05	0.185757	up	244.605408749171
XP_004936911.1 PREDICTED: inaD-like protein isoform X8 [Gallus gallus]	0	0.05	0.185849	up	244.605408749171
XP_015146633.1 PREDICTED: inaD-like protein isoform X1 [Gallus gallus]	0	0.05	0.186085	up	244.605408749171
XP_015146637.1 PREDICTED: inaD-like protein isoform X2 [Gallus gallus]	0	0.05	0.18624	up	244.605408749171
XP_015146636.1 PREDICTED: inaD-like protein isoform X1 [Gallus gallus]	0	0.05	0.186525	up	244.605408749171
XP_015145968.1 PREDICTED: voltage-dependent R-type calcium channel subunit alpha-1E isoform X6 [Gallus gallus]	0	0.05	0.184994	up	243.178928121072
XP_015145969.1 PREDICTED: voltage-dependent R-type calcium channel subunit alpha-1E isoform X7 [Gallus gallus]	0	0.05	0.185088	up	243.178928121072
XP_015145964.1 PREDICTED: voltage-dependent R-type calcium channel subunit alpha-1E isoform X2 [Gallus gallus]	0	0.05	0.18558	up	243.178928121072
XP_015145973.1 PREDICTED: voltage-dependent R-type calcium channel subunit alpha-1E isoform X11 [Gallus gallus]	0	0.05	0.185775	up	243.178928121072
XP_015145967.1 PREDICTED: voltage-dependent R-type calcium channel subunit alpha-1E isoform X5 [Gallus gallus]	0	0.05	0.185825	up	243.178928121072
XP_015145963.1 PREDICTED: voltage-dependent R-type calcium channel subunit alpha-1E isoform X1 [Gallus gallus]	0	0.05	0.185844	up	243.178928121072
XP_015145962.1 PREDICTED: voltage-dependent R-type calcium channel subunit alpha-1E isoform X1 [Gallus gallus]	0	0.05	0.186007	up	243.178928121072
XP_015145974.1 PREDICTED: voltage-dependent R-type calcium channel subunit alpha-1E isoform X12 [Gallus gallus]	0	0.05	0.186222	up	243.178928121072
XP_015145970.1 PREDICTED: voltage-dependent R-type calcium channel subunit alpha-1E isoform X8 [Gallus gallus]	0	0.05	0.186252	up	243.178928121072
XP_015145972.1 PREDICTED: voltage-dependent R-type calcium channel subunit alpha-1E isoform X10 [Gallus gallus]	0	0.05	0.186285	up	243.178928121072
XP_015145971.1 PREDICTED: voltage-dependent R-type calcium channel subunit alpha-1E isoform X9 [Gallus gallus]	0	0.05	0.186368	up	243.178928121072
XP_015142324.1 PREDICTED: scavenger receptor cysteine-rich type 1 protein M130-like [Gallus gallus]	0	0.05	0.057385	up	242.951703856151
XP_015142321.1 PREDICTED: soluble scavenger receptor cysteine-rich domain-containing protein SSC5D-like [Gallus gallus]	0	0.05	0.057389	up	242.951703856151
XP_004941214.2 PREDICTED: prolow-density lipoprotein receptor-related protein 1-like [Gallus gallus]	0	0.05	0.157243	up	239.040051831622
XP_015157892.1 PREDICTED: LOW QUALITY PROTEIN: fer-1-like protein 5, partial [Gallus gallus]	0	0.05	0.186395	up	236.897320092552
XP_015134025.1 PREDICTED: uncharacterized protein LOC422295 isoform X1 [Gallus gallus]	0	0.05	0.18588	up	235.524117440171
NP_001153187.1 ER lumen protein-retaining receptor 2 [Gallus gallus]	0	0.05	0.185711	up	235.114116278335
XP_004946289.1 PREDICTED: ATP-binding cassette sub-family A member 10 [Gallus gallus]	0	0.05	0.056989	up	224.754548260243
XP_015135430.1 PREDICTED: ATP-binding cassette sub-family A member 10 [Gallus gallus]	0	0.05	0.057224	up	224.754548260243
XP_424187.3 PREDICTED: all-trans-retinol 13,14-reductase [Gallus gallus]	0	0.05	0.057012	up	223.469415321433
XP_015147499.1 PREDICTED: spermatogenesis-associated protein 5-like protein 1 [Gallus gallus]	0	0.05	0.185661	up	223.462547565954
XP_003641914.1 PREDICTED: ras-specific guanine nucleotide-releasing factor 1 isoform X1 [Gallus gallus]	0	0.05	0.147759	up	221.999297425714
NP_990387.2 trifunctional enzyme subunit alpha, mitochondrial [Gallus gallus]	0	0.05	0.057215	up	220.415182258969
XP_015140578.1 PREDICTED: trifunctional enzyme subunit alpha, mitochondrial isoform X1 [Gallus gallus]	0	0.05	0.057397	up	220.415182258969
NP_001006223.1 fatty aldehyde dehydrogenase [Gallus gallus]	0	0.05	0.185502	up	218.941171706731
XP_015151016.1 PREDICTED: zinc finger and BTB domain-containing protein 20 isoform X2 [Gallus gallus]	0	0.05	0.056505	up	218.423019367323
XP_015150987.1 PREDICTED: zinc finger and BTB domain-containing protein 20 isoform X1 [Gallus gallus]	0	0.05	0.056809	up	218.423019367323
XP_015151011.1 PREDICTED: zinc finger and BTB domain-containing protein 20 isoform X2 [Gallus gallus]	0	0.05	0.056817	up	218.423019367323
XP_015150998.1 PREDICTED: zinc finger and BTB domain-containing protein 20 isoform X2 [Gallus gallus]	0	0.05	0.056887	up	218.423019367323
XP_015151058.1 PREDICTED: zinc finger and BTB domain-containing protein 20 isoform X2 [Gallus gallus]	0	0.05	0.057012	up	218.423019367323
XP_015151065.1 PREDICTED: zinc finger and BTB domain-containing protein 20 isoform X2 [Gallus gallus]	0	0.05	0.057077	up	218.423019367323
XP_015151032.1 PREDICTED: zinc finger and BTB domain-containing protein 20 isoform X2 [Gallus gallus]	0	0.05	0.057103	up	218.423019367323
XP_015151006.1 PREDICTED: zinc finger and BTB domain-containing protein 20 isoform X2 [Gallus gallus]	0	0.05	0.057126	up	218.423019367323
XP_015151045.1 PREDICTED: zinc finger and BTB domain-containing protein 20 isoform X2 [Gallus gallus]	0	0.05	0.05715	up	218.423019367323
XP_015151025.1 PREDICTED: zinc finger and BTB domain-containing protein 20 isoform X2 [Gallus gallus]	0	0.05	0.057163	up	218.423019367323
XP_004938260.1 PREDICTED: zinc finger and BTB domain-containing protein 20 isoform X2 [Gallus gallus]	0	0.05	0.057229	up	218.423019367323
XP_015151051.1 PREDICTED: zinc finger and BTB domain-containing protein 20 isoform X2 [Gallus gallus]	0	0.05	0.057408	up	218.423019367323
XP_416569.4 PREDICTED: zinc finger and BTB domain-containing protein 20 isoform X2 [Gallus gallus]	0	0.05	0.057493	up	218.423019367323
XP_426175.3 PREDICTED: asporin-like [Gallus gallus]	0	0.05	0.185568	up	217.374532841572
XP_015130094.1 PREDICTED: glycogen phosphorylase, muscle form-like, partial [Gallus gallus]	0	0.05	0.057064	up	208.169427382788
NP_001012878.2 proteasome subunit alpha type-2 [Gallus gallus]	0	0.05	0.056938	up	205.694891255911
XP_015143616.1 PREDICTED: rho-related BTB domain-containing protein 1 isoform X1 [Gallus gallus]	0	0.05	0.185134	up	201.622478367071
NP_001186537.1 rho-related BTB domain-containing protein 1 [Gallus gallus]	0	0.05	0.185149	up	201.622478367071
XP_015143615.1 PREDICTED: rho-related BTB domain-containing protein 1 isoform X1 [Gallus gallus]	0	0.05	0.186078	up	201.622478367071
XP_015127965.1 PREDICTED: dol-P-Man:Man(7)GlcNAc(2)-PP-Dol alpha-1,6-mannosyltransferase isoform X1 [Gallus gallus]	0	0.04	0.184998	up	201.108414557272
XP_015128024.1 PREDICTED: dol-P-Man:Man(7)GlcNAc(2)-PP-Dol alpha-1,6-mannosyltransferase isoform X1 [Gallus gallus]	0	0.04	0.185408	up	201.108414557272
NP_001034359.2 dol-P-Man:Man(7)GlcNAc(2)-PP-Dol alpha-1,6-mannosyltransferase precursor [Gallus gallus]	0	0.04	0.185418	up	201.108414557272
XP_015128077.1 PREDICTED: dol-P-Man:Man(7)GlcNAc(2)-PP-Dol alpha-1,6-mannosyltransferase isoform X1 [Gallus gallus]	0	0.04	0.186171	up	201.108414557272
NP_001038108.1 sodium/hydrogen exchanger 1 precursor [Gallus gallus]	0	0.04	0.185578	up	198.635678246361
XP_004937493.2 PREDICTED: collagen alpha-1(VII) chain-like isoform X1 [Gallus gallus]	0	0.04	0.06293	up	197.975202303087
XP_015141573.1 PREDICTED: collagen alpha-1(VII) chain-like isoform X5 [Gallus gallus]	0	0.04	0.063068	up	197.975202303087
XP_015141529.1 PREDICTED: collagen alpha-1(VII) chain-like isoform X4 [Gallus gallus]	0	0.04	0.063222	up	197.975202303087
XP_004937494.2 PREDICTED: collagen alpha-1(VII) chain-like isoform X2 [Gallus gallus]	0	0.04	0.063229	up	197.975202303087
XP_015141488.1 PREDICTED: collagen alpha-1(VII) chain-like isoform X3 [Gallus gallus]	0	0.04	0.06341	up	197.975202303087
XP_004936608.1 PREDICTED: vascular cell adhesion protein 1 isoform X2 [Gallus gallus]	0	0.04	0.063703	up	195.485655389717
NP_990205.1 limbic system-associated membrane protein precursor [Gallus gallus]	0	0.04	0.185584	up	195.417046805916
NP_001136322.1 disintegrin and metalloproteinase domain-containing protein 12 isoform 1 precursor [Gallus gallus]	0	0.04	0.146946	up	194.57016648621
XP_015144482.1 PREDICTED: disintegrin and metalloproteinase domain-containing protein 12 isoform X2 [Gallus gallus]	0	0.04	0.147301	up	194.57016648621
XP_015144479.1 PREDICTED: disintegrin and metalloproteinase domain-containing protein 12 isoform X1 [Gallus gallus]	0	0.04	0.147565	up	194.57016648621
NP_001257643.1 disintegrin and metalloproteinase domain-containing protein 12 isoform 2 precursor [Gallus gallus]	0	0.04	0.147966	up	194.57016648621
XP_015144481.1 PREDICTED: disintegrin and metalloproteinase domain-containing protein 12 isoform X2 [Gallus gallus]	0	0.04	0.148394	up	194.57016648621
XP_015144480.1 PREDICTED: disintegrin and metalloproteinase domain-containing protein 12 isoform X1 [Gallus gallus]	0	0.04	0.148406	up	194.57016648621
XP_015137836.1 PREDICTED: transmembrane protein 245 isoform X1 [Gallus gallus]	0	0.04	0.185845	up	189.553511732543
XP_015137838.1 PREDICTED: transmembrane protein 245 isoform X3 [Gallus gallus]	0	0.04	0.185992	up	189.553511732543
XP_015137837.1 PREDICTED: transmembrane protein 245 isoform X2 [Gallus gallus]	0	0.04	0.186212	up	189.553511732543
XP_015151550.1 PREDICTED: unconventional myosin-XVIIIa isoform X4 [Gallus gallus]	0	0.04	0.062651	up	187.92186736921
XP_015151555.1 PREDICTED: unconventional myosin-XVIIIa isoform X10 [Gallus gallus]	0	0.04	0.062713	up	187.92186736921
XP_015151548.1 PREDICTED: unconventional myosin-XVIIIa isoform X2 [Gallus gallus]	0	0.04	0.062896	up	187.92186736921
XP_015151554.1 PREDICTED: unconventional myosin-XVIIIa isoform X9 [Gallus gallus]	0	0.04	0.062922	up	187.92186736921
XP_015151549.1 PREDICTED: unconventional myosin-XVIIIa isoform X3 [Gallus gallus]	0	0.04	0.062948	up	187.92186736921
XP_015151553.1 PREDICTED: unconventional myosin-XVIIIa isoform X8 [Gallus gallus]	0	0.04	0.062952	up	187.92186736921
XP_015151558.1 PREDICTED: unconventional myosin-XVIIIa isoform X13 [Gallus gallus]	0	0.04	0.063039	up	187.92186736921
XP_015151552.1 PREDICTED: unconventional myosin-XVIIIa isoform X7 [Gallus gallus]	0	0.04	0.063101	up	187.92186736921
XP_015151557.1 PREDICTED: unconventional myosin-XVIIIa isoform X12 [Gallus gallus]	0	0.04	0.063181	up	187.92186736921
XP_015151556.1 PREDICTED: unconventional myosin-XVIIIa isoform X11 [Gallus gallus]	0	0.04	0.063214	up	187.92186736921
XP_015151547.1 PREDICTED: unconventional myosin-XVIIIa isoform X1 [Gallus gallus]	0	0.04	0.063337	up	187.92186736921
XP_415827.4 PREDICTED: unconventional myosin-XVIIIa isoform X5 [Gallus gallus]	0	0.04	0.063341	up	187.92186736921
XP_015151551.1 PREDICTED: unconventional myosin-XVIIIa isoform X6 [Gallus gallus]	0	0.04	0.063397	up	187.92186736921
XP_417358.2 PREDICTED: GPI transamidase component PIG-T isoform X2 [Gallus gallus]	0	0.04	0.185782	up	187.553020915883
XP_015148331.1 PREDICTED: maestro heat-like repeat-containing protein family member 7 [Gallus gallus]	0	0.04	0.18598	up	183.311627730747
XP_015145732.1 PREDICTED: retinoic acid receptor RXR-gamma isoform X1 [Gallus gallus]	0	0.04	0.062819	up	183.240767847273
XP_015145734.1 PREDICTED: retinoic acid receptor RXR-gamma isoform X2 [Gallus gallus]	0	0.04	0.063055	up	183.240767847273
XP_015130538.1 PREDICTED: histone-lysine N-methyltransferase 2D-like [Gallus gallus]	0	0.04	0.147803	up	175.633019564434
NP_001025891.2 multidrug and toxin extrusion protein 1 [Gallus gallus]	0	0.04	0.185382	up	175.582724145297
XP_015151263.1 PREDICTED: multidrug and toxin extrusion protein 1 isoform X1 [Gallus gallus]	0	0.04	0.186288	up	175.582724145297
XP_015152908.1 PREDICTED: nodal homolog [Gallus gallus]	0	0.04	0.185686	up	174.29397582942
XP_015140475.1 PREDICTED: CAD protein isoform X1 [Gallus gallus]	0	0.04	0.062809	up	172.078635991169
XP_015140476.1 PREDICTED: CAD protein isoform X2 [Gallus gallus]	0	0.04	0.062977	up	172.078635991169
XP_015131381.1 PREDICTED: tubulin beta-2 chain isoform X1 [Gallus gallus]	0	0.04	0.057155	up	169.404103055321
XP_015152949.1 PREDICTED: electrogenic sodium bicarbonate cotransporter 4 isoform X2 [Gallus gallus]	0	0.04	0.056818	up	167.795936932229
XP_015152947.1 PREDICTED: electrogenic sodium bicarbonate cotransporter 4 isoform X1 [Gallus gallus]	0	0.04	0.056957	up	167.795936932229
XP_015152948.1 PREDICTED: electrogenic sodium bicarbonate cotransporter 4 isoform X1 [Gallus gallus]	0	0.04	0.057232	up	167.795936932229
XP_015152946.1 PREDICTED: electrogenic sodium bicarbonate cotransporter 4 isoform X1 [Gallus gallus]	0	0.04	0.057437	up	167.795936932229
XP_419835.4 PREDICTED: midasin isoform X1 [Gallus gallus]	0	0.04	0.062912	up	165.367118945259
XP_004940443.1 PREDICTED: midasin isoform X2 [Gallus gallus]	0	0.04	0.063037	up	165.367118945259
XP_015140177.1 PREDICTED: midasin isoform X3 [Gallus gallus]	0	0.04	0.063155	up	165.367118945259
XP_015155608.1 PREDICTED: uncharacterized protein LOC107055364 [Gallus gallus]	0	0.04	0.063117	up	160.536978918931
XP_015153669.1 PREDICTED: rho guanine nucleotide exchange factor 12 isoform X2 [Gallus gallus]	0	0.04	0.056711	up	160.469782556848
XP_417890.4 PREDICTED: rho guanine nucleotide exchange factor 12 isoform X1 [Gallus gallus]	0	0.04	0.057358	up	160.469782556848
NP_989527.1 ferrochelatase, mitochondrial precursor [Gallus gallus]	0	0.03	0.186221	up	154.455813692211
NP_990438.1 collagen alpha-1(VI) chain precursor [Gallus gallus]	0	0.03	0.147486	up	154.2783919134
XP_015144612.1 PREDICTED: collagen alpha-1(VI) chain isoform X1 [Gallus gallus]	0	0.03	0.147493	up	154.2783919134
XP_015152952.1 PREDICTED: HERV-H LTR-associating protein 2 isoform X1 [Gallus gallus]	0	0.03	0.185228	up	152.254553082429
XP_015152981.1 PREDICTED: HERV-H LTR-associating protein 2 isoform X3 [Gallus gallus]	0	0.03	0.185341	up	152.254553082429
XP_015152975.1 PREDICTED: HERV-H LTR-associating protein 2 isoform X2 [Gallus gallus]	0	0.03	0.185362	up	152.254553082429
XP_015152984.1 PREDICTED: HERV-H LTR-associating protein 2 isoform X4 [Gallus gallus]	0	0.03	0.185396	up	152.254553082429
XP_015152957.1 PREDICTED: HERV-H LTR-associating protein 2 isoform X1 [Gallus gallus]	0	0.03	0.185625	up	152.254553082429
XP_015152965.1 PREDICTED: HERV-H LTR-associating protein 2 isoform X1 [Gallus gallus]	0	0.03	0.18572	up	152.254553082429
XP_015152970.1 PREDICTED: HERV-H LTR-associating protein 2 isoform X1 [Gallus gallus]	0	0.03	0.185967	up	152.254553082429
NP_001193425.1 fructose-bisphosphate aldolase C [Gallus gallus]	0	0.03	0.056595	up	151.722703574796
NP_001264989.2 chromosome transmission fidelity protein 18 homolog [Gallus gallus]	0	0.03	0.148012	up	151.123608260801
XP_015131030.1 PREDICTED: probable E3 ubiquitin-protein ligase HECTD4 isoform X6 [Gallus gallus]	0	0.03	0.185578	up	148.149842883441
XP_015131026.1 PREDICTED: probable E3 ubiquitin-protein ligase HECTD4 isoform X2 [Gallus gallus]	0	0.03	0.185581	up	148.149842883441
XP_015131025.1 PREDICTED: probable E3 ubiquitin-protein ligase HECTD4 isoform X1 [Gallus gallus]	0	0.03	0.185633	up	148.149842883441
XP_015131029.1 PREDICTED: probable E3 ubiquitin-protein ligase HECTD4 isoform X5 [Gallus gallus]	0	0.03	0.185668	up	148.149842883441
XP_015131028.1 PREDICTED: probable E3 ubiquitin-protein ligase HECTD4 isoform X4 [Gallus gallus]	0	0.03	0.185919	up	148.149842883441
XP_015131027.1 PREDICTED: probable E3 ubiquitin-protein ligase HECTD4 isoform X3 [Gallus gallus]	0	0.03	0.186239	up	148.149842883441
NP_989607.2 breast cancer type 2 susceptibility protein [Gallus gallus]	0	0.03	0.147888	up	146.563044081753
XP_425821.2 PREDICTED: solute carrier family 26 member 9 [Gallus gallus]	0	0.03	0.185811	up	144.769546131883
XP_015154557.1 PREDICTED: solute carrier family 26 member 9 [Gallus gallus]	0	0.03	0.185836	up	144.769546131883
NP_001001746.1 sia-alpha-2,3-Gal-beta-1,4-GlcNAc-R:alpha 2,8-sialyltransferase [Gallus gallus]	0	0.03	0.185944	up	143.524322272878
XP_015145150.1 PREDICTED: low-density lipoprotein receptor-related protein 2 isoform X3 [Gallus gallus]	0	0.03	0.184988	up	138.019154170248
XP_004942823.1 PREDICTED: low-density lipoprotein receptor-related protein 2 isoform X6 [Gallus gallus]	0	0.03	0.185664	up	138.019154170248
XP_015158174.1 PREDICTED: zinc finger protein 653 isoform X1 [Gallus gallus]	0	0.03	0.071313	up	137.635369974193
XP_015158175.1 PREDICTED: zinc finger protein 653 isoform X2 [Gallus gallus]	0	0.03	0.071555	up	137.635369974193
XP_417264.4 PREDICTED: protocadherin-16 [Gallus gallus]	0	0.03	0.185167	up	136.059592362909
XP_015141793.1 PREDICTED: deleted in malignant brain tumors 1 protein-like [Gallus gallus]	0	0.03	0.057381	up	133.998317150479
NP_001012926.1 RRP12-like protein [Gallus gallus]	0	0.03	0.185746	up	133.892186005908
XP_015132660.1 PREDICTED: YEATS domain-containing protein 2 isoform X3 [Gallus gallus]	0	0.03	0.18593	up	132.638535936568
XP_001233399.3 PREDICTED: insulin receptor [Gallus gallus]	0	0.03	0.185471	up	128.320438498491
NP_001280132.1 sorbitol dehydrogenase [Gallus gallus]	0	0.03	0.185946	up	124.586209264097
XP_004948723.1 PREDICTED: platelet glycoprotein Ib alpha chain-like isoform X2 [Gallus gallus]	0	0.03	0.07111	up	124.299608892459
XP_004948722.1 PREDICTED: platelet glycoprotein Ib alpha chain-like isoform X1 [Gallus gallus]	0	0.03	0.071484	up	124.299608892459
XP_004945491.2 PREDICTED: ATP-binding cassette sub-family A member 3 [Gallus gallus]	0	0.03	0.18527	up	121.988171334387
XP_414701.5 PREDICTED: ATP-binding cassette sub-family A member 3 [Gallus gallus]	0	0.03	0.186026	up	121.988171334387
NP_990573.1 low-density lipoprotein receptor-related protein 1 precursor [Gallus gallus]	0	0.03	0.18544	up	119.226604755033
XP_015134245.1 PREDICTED: zona pellucida sperm-binding protein 3 isoform X4 [Gallus gallus]	0	0.03	0.071223	up	114.227589999375
NP_989720.3 zona pellucida sperm-binding protein 3 [Gallus gallus]	0	0.03	0.071269	up	114.227589999375
NP_989737.1 bombesin receptor subtype-3 [Gallus gallus]	0	0.03	0.18561	up	114.077342380097
XP_015132684.1 PREDICTED: diacylglycerol kinase delta isoform X2 [Gallus gallus]	0	0.03	0.056916	up	113.012510289037
XP_015132683.1 PREDICTED: diacylglycerol kinase delta isoform X1 [Gallus gallus]	0	0.03	0.057539	up	113.012510289037
XP_015142807.1 PREDICTED: exonuclease 3'-5' domain-containing protein 2 isoform X1 [Gallus gallus]	0	0.03	0.185339	up	112.792567968769
XP_015142808.1 PREDICTED: exonuclease 3'-5' domain-containing protein 2 isoform X2 [Gallus gallus]	0	0.03	0.185401	up	112.792567968769
NP_001186629.1 exonuclease 3'-5' domain-containing protein 2 [Gallus gallus]	0	0.03	0.185666	up	112.792567968769
XP_015142806.1 PREDICTED: exonuclease 3'-5' domain-containing protein 2 isoform X1 [Gallus gallus]	0	0.03	0.18573	up	112.792567968769
XP_015156967.1 PREDICTED: platelet glycoprotein 4 isoform X1 [Gallus gallus]	0	0.02	0.156646	up	110.665905305994
XP_015156735.1 PREDICTED: platelet glycoprotein 4 isoform X1 [Gallus gallus]	0	0.02	0.156728	up	110.665905305994
XP_015156801.1 PREDICTED: platelet glycoprotein 4 isoform X1 [Gallus gallus]	0	0.02	0.157031	up	110.665905305994
XP_015157013.1 PREDICTED: platelet glycoprotein 4 isoform X1 [Gallus gallus]	0	0.02	0.157045	up	110.665905305994
XP_015157063.1 PREDICTED: platelet glycoprotein 4 isoform X1 [Gallus gallus]	0	0.02	0.157082	up	110.665905305994
XP_015156904.1 PREDICTED: platelet glycoprotein 4 isoform X1 [Gallus gallus]	0	0.02	0.157249	up	110.665905305994
XP_015156690.1 PREDICTED: platelet glycoprotein 4 isoform X1 [Gallus gallus]	0	0.02	0.157325	up	110.665905305994
NP_001025902.1 platelet glycoprotein 4 [Gallus gallus]	0	0.02	0.15739	up	110.665905305994
XP_015156854.1 PREDICTED: platelet glycoprotein 4 isoform X1 [Gallus gallus]	0	0.02	0.157676	up	110.665905305994
XP_001233954.1 PREDICTED: guanylate cyclase soluble subunit alpha-2 [Gallus gallus]	0	0.02	0.071044	up	108.824053462278
NP_990517.1 low-density lipoprotein receptor-related protein 8 precursor [Gallus gallus]	0	0.02	0.18568	up	108.462631743689
XP_425624.4 PREDICTED: von Willebrand factor A domain-containing protein 8 [Gallus gallus]	0	0.02	0.185888	up	104.986151904319
XP_015145572.1 PREDICTED: ATP-binding cassette sub-family B member 6, mitochondrial [Gallus gallus]	0	0.02	0.185933	up	102.937092206886
XP_015152985.1 PREDICTED: uncharacterized protein LOC101751469 isoform X1 [Gallus gallus]	0	0.02	0.185888	up	96.097631842492
XP_015152986.1 PREDICTED: uncharacterized protein LOC101751469 isoform X2 [Gallus gallus]	0	0.02	0.186059	up	96.097631842492
XP_015128882.1 PREDICTED: antigen WC1.1-like [Gallus gallus]	0	0.02	0.185812	up	94.1853177936885
NP_001012967.1 calcium-binding mitochondrial carrier protein Aralar2 [Gallus gallus]	0	0.02	0.07183	up	94.1306665925571
XP_004942211.2 PREDICTED: solute carrier family 35 member G1 isoform X2 [Gallus gallus]	0	0.02	0.185488	up	89.9477442326131
XP_015144343.1 PREDICTED: solute carrier family 35 member G1 isoform X1 [Gallus gallus]	0	0.02	0.185878	up	89.9477442326131
XP_004942212.2 PREDICTED: solute carrier family 35 member G1 isoform X3 [Gallus gallus]	0	0.02	0.186063	up	89.9477442326131
XP_004941224.1 PREDICTED: protein Shroom3 isoform X5 [Gallus gallus]	0	0.02	0.156834	up	86.554887055067
XP_015131922.1 PREDICTED: protein Shroom3 isoform X5 [Gallus gallus]	0	0.02	0.156851	up	86.554887055067
XP_004941223.1 PREDICTED: protein Shroom3 isoform X5 [Gallus gallus]	0	0.02	0.156925	up	86.554887055067
XP_004941220.1 PREDICTED: protein Shroom3 isoform X2 [Gallus gallus]	0	0.02	0.15708	up	86.554887055067
XP_420592.4 PREDICTED: protein Shroom3 isoform X1 [Gallus gallus]	0	0.02	0.157095	up	86.554887055067
XP_015131921.1 PREDICTED: protein Shroom3 isoform X5 [Gallus gallus]	0	0.02	0.157111	up	86.554887055067
XP_004941221.1 PREDICTED: protein Shroom3 isoform X3 [Gallus gallus]	0	0.02	0.157473	up	86.554887055067
XP_015131919.1 PREDICTED: protein Shroom3 isoform X4 [Gallus gallus]	0	0.02	0.157501	up	86.554887055067
XP_015131920.1 PREDICTED: protein Shroom3 isoform X5 [Gallus gallus]	0	0.02	0.15752	up	86.554887055067
NP_006926.1 cytochrome b (mitochondrion) [Gallus gallus]	0	0.02	0.185751	up	84.1885406866466
NP_990192.1 aminopeptidase Ey [Gallus gallus]	0	0.02	0.185485	up	82.0335346091837
NP_990508.1 cathepsin D precursor [Gallus gallus]	0	0.02	0.185712	up	81.4846925807753
XP_015155634.1 PREDICTED: transcription factor jun-D [Gallus gallus]	0	0.02	0.057014	up	79.7458138442474
XP_416677.4 PREDICTED: multidrug resistance-associated protein 1-like [Gallus gallus]	0	0.02	0.186005	up	76.4577035378738
XP_015152495.1 PREDICTED: msx2-interacting protein isoform X4 [Gallus gallus]	0	0.02	0.070993	up	76.2533399692512
XP_015152492.1 PREDICTED: msx2-interacting protein isoform X2 [Gallus gallus]	0	0.02	0.071107	up	76.2533399692512
XP_015152494.1 PREDICTED: msx2-interacting protein isoform X3 [Gallus gallus]	0	0.02	0.071214	up	76.2533399692512
XP_015152497.1 PREDICTED: msx2-interacting protein isoform X6 [Gallus gallus]	0	0.02	0.071311	up	76.2533399692512
XP_015152496.1 PREDICTED: msx2-interacting protein isoform X5 [Gallus gallus]	0	0.02	0.071493	up	76.2533399692512
XP_015152491.1 PREDICTED: msx2-interacting protein isoform X1 [Gallus gallus]	0	0.02	0.071533	up	76.2533399692512
XP_004938044.1 PREDICTED: N-acylneuraminate cytidylyltransferase isoform X2 [Gallus gallus]	0	0.02	0.18565	up	75.382928898651
XP_416429.1 PREDICTED: N-acylneuraminate cytidylyltransferase isoform X1 [Gallus gallus]	0	0.02	0.186521	up	75.382928898651
XP_003641978.2 PREDICTED: uncharacterized protein LOC776594 [Gallus gallus]	0	0.02	0.057102	up	75.0540683036647
XP_414455.4 PREDICTED: plexin-D1 [Gallus gallus]	0	0.02	0.185655	up	73.0784062811328
XP_015130142.1 PREDICTED: UDP-galactose translocator-like, partial [Gallus gallus]	0	0.02	0.057393	up	72.8570547334904
NP_989814.1 integrin beta-5 precursor [Gallus gallus]	0	0.02	0.186115	up	70.5705494366358
XP_015143325.1 PREDICTED: apoptosis-stimulating of p53 protein 1 isoform X7 [Gallus gallus]	0	0.02	0.070865	up	69.9552431936558
XP_004936437.1 PREDICTED: apoptosis-stimulating of p53 protein 1 isoform X1 [Gallus gallus]	0	0.02	0.071244	up	69.9552431936558
XP_004936440.1 PREDICTED: apoptosis-stimulating of p53 protein 1 isoform X5 [Gallus gallus]	0	0.02	0.071394	up	69.9552431936558
XP_015143326.1 PREDICTED: apoptosis-stimulating of p53 protein 1 isoform X8 [Gallus gallus]	0	0.02	0.071543	up	69.9552431936558
XP_015143322.1 PREDICTED: apoptosis-stimulating of p53 protein 1 isoform X2 [Gallus gallus]	0	0.02	0.071689	up	69.9552431936558
XP_015143327.1 PREDICTED: apoptosis-stimulating of p53 protein 1 isoform X9 [Gallus gallus]	0	0.02	0.071719	up	69.9552431936558
XP_015147250.1 PREDICTED: otolin-1 isoform X2 [Gallus gallus]	0	0.02	0.185155	up	68.1274888212088
XP_015143211.1 PREDICTED: isthmin-2 isoform X2 [Gallus gallus]	0	0.02	0.185295	up	67.3301281059381
XP_015143210.1 PREDICTED: isthmin-2 isoform X1 [Gallus gallus]	0	0.02	0.185897	up	67.3301281059381
NP_001027570.2 elongation factor 1-alpha 2 [Gallus gallus]	0	0.01	0.053364	up	64.6314185624051
XP_015151875.1 PREDICTED: elongation factor 1-alpha 2 isoform X1 [Gallus gallus]	0	0.01	0.053534	up	64.6314185624051
XP_015153580.1 PREDICTED: transmembrane protein 218 [Gallus gallus]	0	0.01	0.185473	up	62.8247339317367
XP_015148872.1 PREDICTED: dynein heavy chain 12, axonemal isoform X4 [Gallus gallus]	0	0.01	0.053454	up	62.3167708578773
XP_015145444.1 PREDICTED: TGF-beta receptor type-2 [Gallus gallus]	0	0.01	0.184745	up	60.2825899246779
XP_015136636.1 PREDICTED: potassium voltage-gated channel subfamily H member 2 [Gallus gallus]	0	0.01	0.053386	up	60.0620338929628
XP_015154473.1 PREDICTED: inositol 1,4,5-trisphosphate receptor type 3 isoform X1 [Gallus gallus]	0	0.01	0.07077	up	56.6969165184426
XP_418035.2 PREDICTED: inositol 1,4,5-trisphosphate receptor type 3 isoform X3 [Gallus gallus]	0	0.01	0.071173	up	56.6969165184426
XP_015154474.1 PREDICTED: inositol 1,4,5-trisphosphate receptor type 3 isoform X2 [Gallus gallus]	0	0.01	0.071413	up	56.6969165184426
XP_015134124.1 PREDICTED: X-linked interleukin-1 receptor accessory protein-like 2 isoform X2 [Gallus gallus]	0	0.01	0.185199	up	55.5835404777531
XP_015134123.1 PREDICTED: X-linked interleukin-1 receptor accessory protein-like 2 isoform X1 [Gallus gallus]	0	0.01	0.185254	up	55.5835404777531
XP_015134125.1 PREDICTED: X-linked interleukin-1 receptor accessory protein-like 2 isoform X3 [Gallus gallus]	0	0.01	0.186083	up	55.5835404777531
XP_015134142.1 PREDICTED: factor VIII intron 22 protein-like, partial [Gallus gallus]	0	0.01	0.185626	up	55.4948977635346
XP_004938305.1 PREDICTED: protein CMSS1 isoform X2 [Gallus gallus]	0	0.01	0.071204	up	55.1603350507861
XP_004938304.1 PREDICTED: protein CMSS1 isoform X1 [Gallus gallus]	0	0.01	0.071578	up	55.1603350507861
NP_001272855.1 protein CMSS1 [Gallus gallus]	0	0.01	0.071633	up	55.1603350507861
NP_990792.1 peptidyl-prolyl cis-trans isomerase B precursor [Gallus gallus]	0	0.01	0.186008	up	39.7246181624833
XP_015144638.1 PREDICTED: collagen alpha-3(VI) chain isoform X10 [Gallus gallus]	0	0.01	0.15658	up	38.1588984144552
XP_015144637.1 PREDICTED: collagen alpha-3(VI) chain isoform X9 [Gallus gallus]	0	0.01	0.156589	up	38.1588984144552
XP_015144633.1 PREDICTED: collagen alpha-3(VI) chain isoform X5 [Gallus gallus]	0	0.01	0.1571	up	38.1588984144552
XP_015144631.1 PREDICTED: collagen alpha-3(VI) chain isoform X3 [Gallus gallus]	0	0.01	0.157185	up	38.1588984144552
XP_015144629.1 PREDICTED: collagen alpha-3(VI) chain isoform X1 [Gallus gallus]	0	0.01	0.157254	up	38.1588984144552
XP_015144634.1 PREDICTED: collagen alpha-3(VI) chain isoform X6 [Gallus gallus]	0	0.01	0.157378	up	38.1588984144552
XP_015144630.1 PREDICTED: collagen alpha-3(VI) chain isoform X2 [Gallus gallus]	0	0.01	0.157381	up	38.1588984144552
NP_990865.2 collagen alpha-3(VI) chain precursor [Gallus gallus]	0	0.01	0.1574	up	38.1588984144552
XP_015144632.1 PREDICTED: collagen alpha-3(VI) chain isoform X4 [Gallus gallus]	0	0.01	0.157506	up	38.1588984144552
XP_015144640.1 PREDICTED: collagen alpha-3(VI) chain isoform X12 [Gallus gallus]	0	0.01	0.157682	up	38.1588984144552
XP_015144635.1 PREDICTED: collagen alpha-3(VI) chain isoform X7 [Gallus gallus]	0	0.01	0.157946	up	38.1588984144552
XP_015146217.1 PREDICTED: calponin-3 isoform X1 [Gallus gallus]	0	0.01	0.185908	up	34.1041510338581
NP_001034345.2 elongation factor-like GTPase 1 [Gallus gallus]	0	0.01	0.071304	up	33.3698869506955
NP_989636.1 glyceraldehyde-3-phosphate dehydrogenase [Gallus gallus]	0.05	1.53	0.085671	up	32.9507697917267
NP_001280063.1 collagen alpha-1(VIII) chain precursor [Gallus gallus]	0.03	0.95	0.114459	up	30.6750320177226
XP_004936778.1 PREDICTED: uncharacterized protein C1orf228 homolog isoform X1 [Gallus gallus]	0	0.01	0.185416	up	30.4019952287234
XP_015146787.1 PREDICTED: uncharacterized protein C1orf228 homolog isoform X3 [Gallus gallus]	0	0.01	0.185514	up	30.4019952287234
XP_015146788.1 PREDICTED: uncharacterized protein C1orf228 homolog isoform X3 [Gallus gallus]	0	0.01	0.185566	up	30.4019952287234
XP_004936780.1 PREDICTED: uncharacterized protein C1orf228 homolog isoform X2 [Gallus gallus]	0	0.01	0.185845	up	30.4019952287234
XP_015151511.1 PREDICTED: collagen alpha-1(VIII) chain isoform X1 [Gallus gallus]	0.03	0.86	0.314326	up	27.6962533054451
XP_004938298.1 PREDICTED: collagen alpha-1(VIII) chain isoform X1 [Gallus gallus]	0.03	0.86	0.314492	up	27.6962533054451
XP_015154353.1 PREDICTED: neuron navigator 1 isoform X1 [Gallus gallus]	0	0.01	0.156638	up	26.9849411786401
XP_015154356.1 PREDICTED: neuron navigator 1 isoform X4 [Gallus gallus]	0	0.01	0.15681	up	26.9849411786401
XP_015154354.1 PREDICTED: neuron navigator 1 isoform X2 [Gallus gallus]	0	0.01	0.157101	up	26.9849411786401
XP_015154355.1 PREDICTED: neuron navigator 1 isoform X3 [Gallus gallus]	0	0.01	0.158012	up	26.9849411786401
XP_015154334.1 PREDICTED: immunoglobulin-like and fibronectin type III domain-containing protein 1 isoform X32 [Gallus gallus]	0.01	0.28	0.106135	up	25.611479056965
NP_001180517.1 thyrotropin receptor isoform 1 precursor [Gallus gallus]	0	0	0.185321	up	20.3994980296858
NP_001180518.1 thyrotropin receptor isoform 2 precursor [Gallus gallus]	0	0	0.185442	up	20.3994980296858
NP_001029022.1 thyrotropin receptor isoform 3 precursor [Gallus gallus]	0	0	0.186552	up	20.3994980296858
NP_990198.2 transmembrane and coiled-coil domain-containing protein 3 precursor [Gallus gallus]	0	0	0.050474	up	15.9372100933301
XP_015154721.1 PREDICTED: trifunctional purine biosynthetic protein adenosine-3 isoform X1 [Gallus gallus]	0	0	0.05021	up	12.9069607836001
XP_015154716.1 PREDICTED: trifunctional purine biosynthetic protein adenosine-3 isoform X1 [Gallus gallus]	0	0	0.050252	up	12.9069607836001
XP_015137887.1 PREDICTED: tomoregulin-1 [Gallus gallus]	0	0	0.071229	up	10.2030941657942
NP_001026180.1 syntaxin-17 [Gallus gallus]	0	0	0.050102	up	10.143893039153
XP_015137867.1 PREDICTED: syntaxin-17 isoform X1 [Gallus gallus]	0	0	0.050186	up	10.143893039153
XP_015134830.1 PREDICTED: tenascin isoform X3 [Gallus gallus]	0.06	0.61	0.271151	up	9.82950826276482
NP_001005835.1 transcription factor E2F4 [Gallus gallus]	0.08	0.8	0.357024	up	9.5884689438938
XP_015131978.1 PREDICTED: leucine-rich repeat and calponin homology domain-containing protein 1 isoform X1 [Gallus gallus]	0.03	0.24	0.257447	up	7.54389626174172
XP_004938753.1 PREDICTED: leucine-rich repeat and calponin homology domain-containing protein 1 isoform X2 [Gallus gallus]	0.03	0.24	0.257479	up	7.54389626174172
NP_990113.1 neuropilin-1 precursor [Gallus gallus]	0.08	0.61	0.27109	up	7.45339215225405
XP_015136776.1 PREDICTED: neuropilin-1 isoform X1 [Gallus gallus]	0.08	0.61	0.27153	up	7.45339215225405
XP_015139036.1 PREDICTED: LOW QUALITY PROTEIN: peroxisome biogenesis factor 6 [Gallus gallus]	0	0	0.071226	up	7.34870597525054
XP_015154344.1 PREDICTED: immunoglobulin-like and fibronectin type III domain-containing protein 1 isoform X41 [Gallus gallus]	0.01	0.08	0.251871	up	7.23406467278669
XP_015154346.1 PREDICTED: immunoglobulin-like and fibronectin type III domain-containing protein 1 isoform X43 [Gallus gallus]	0.01	0.08	0.251887	up	7.23406467278669
XP_015154349.1 PREDICTED: immunoglobulin-like and fibronectin type III domain-containing protein 1 isoform X46 [Gallus gallus]	0.01	0.08	0.252209	up	7.23406467278669
XP_015154347.1 PREDICTED: immunoglobulin-like and fibronectin type III domain-containing protein 1 isoform X44 [Gallus gallus]	0.01	0.08	0.252336	up	7.23406467278669
XP_015154339.1 PREDICTED: immunoglobulin-like and fibronectin type III domain-containing protein 1 isoform X36 [Gallus gallus]	0.01	0.08	0.252388	up	7.23406467278669
XP_015154348.1 PREDICTED: immunoglobulin-like and fibronectin type III domain-containing protein 1 isoform X45 [Gallus gallus]	0.01	0.08	0.252698	up	7.23406467278669
XP_015154341.1 PREDICTED: immunoglobulin-like and fibronectin type III domain-containing protein 1 isoform X38 [Gallus gallus]	0.01	0.08	0.256853	up	7.1004002188943
XP_015154321.1 PREDICTED: immunoglobulin-like and fibronectin type III domain-containing protein 1 isoform X19 [Gallus gallus]	0.02	0.11	0.11047	up	5.43492917694112
XP_015154313.1 PREDICTED: immunoglobulin-like and fibronectin type III domain-containing protein 1 isoform X11 [Gallus gallus]	0.02	0.11	0.110808	up	5.43492917694112
XP_001233228.2 PREDICTED: coagulation factor X-like [Gallus gallus]	0.24	1.27	0.05697	up	5.39876728178854
XP_004947749.2 PREDICTED: CTP synthase 1 isoform X3 [Gallus gallus]	0	0	0.056823	up	5.34830797835637
XP_015154309.1 PREDICTED: immunoglobulin-like and fibronectin type III domain-containing protein 1 isoform X7 [Gallus gallus]	0.05	0.28	0.105965	up	5.28265608964906
XP_419618.2 PREDICTED: plasminogen [Gallus gallus]	23.9	117.76	0.127655	up	4.92743563138927
NP_989664.1 transcription factor SOX-1 [Gallus gallus]	0.08	0.38	0.128397	up	4.55501150413009
XP_015134831.1 PREDICTED: tenascin isoform X4 [Gallus gallus]	0.15	0.61	0.470955	up	4.16041985097827
XP_015134826.1 PREDICTED: tenascin isoform X1 [Gallus gallus]	0.15	0.61	0.471317	up	4.16041985097827
XP_015134827.1 PREDICTED: tenascin isoform X1 [Gallus gallus]	0.15	0.61	0.471825	up	4.16041985097827
NP_990787.2 tenascin precursor [Gallus gallus]	0.15	0.61	0.471907	up	4.16041985097827
XP_015134828.1 PREDICTED: tenascin isoform X2 [Gallus gallus]	0.15	0.61	0.472263	up	4.16041985097827
NP_001264337.1 fetuin-B precursor [Gallus gallus]	0.13	0.5	0.114084	up	3.79131667483873
XP_015133089.1 PREDICTED: periostin isoform X4 [Gallus gallus]	0.83	2.7	0.492855	up	3.26864122375682
XP_015133091.1 PREDICTED: periostin isoform X5 [Gallus gallus]	0.83	2.7	0.495149	up	3.26864122375682
XP_015133113.1 PREDICTED: periostin isoform X9 [Gallus gallus]	0.83	2.7	0.496252	up	3.26864122375682
XP_015133111.1 PREDICTED: periostin isoform X8 [Gallus gallus]	0.83	2.7	0.497727	up	3.26864122375682
XP_015133081.1 PREDICTED: periostin isoform X2 [Gallus gallus]	0.83	2.7	0.499536	up	3.26864122375682
XP_015133099.1 PREDICTED: periostin isoform X6 [Gallus gallus]	0.83	2.7	0.500023	up	3.26864122375682
XP_015133077.1 PREDICTED: periostin isoform X1 [Gallus gallus]	0.83	2.7	0.500068	up	3.26864122375682
XP_015133102.1 PREDICTED: periostin isoform X7 [Gallus gallus]	0.83	2.7	0.500795	up	3.26864122375682
XP_015133085.1 PREDICTED: periostin isoform X3 [Gallus gallus]	0.83	2.7	0.500837	up	3.26864122375682
NP_001025466.1 neurogenic locus notch homolog protein 1 [Gallus gallus]	0.04	0.14	0.285817	up	3.14386375345846
XP_416853.4 PREDICTED: matrix-remodeling-associated protein 5 [Gallus gallus]	0.06	0.18	0.271738	up	3.05427671634807
XP_015154305.1 PREDICTED: immunoglobulin-like and fibronectin type III domain-containing protein 1 isoform X3 [Gallus gallus]	0.03	0.08	0.245344	up	2.98276514314059
NP_001025712.1 periostin precursor [Gallus gallus]	0.83	2.39	0.497632	up	2.8927670702613
NP_001072949.1 actin, alpha cardiac muscle 1 [Gallus gallus]	0.72	2.06	0.056901	up	2.84934169574881
XP_015139542.1 PREDICTED: actin, alpha skeletal muscle isoform X1 [Gallus gallus]	0.72	2.06	0.057126	up	2.84934169574881
NP_001026234.1 actin, alpha skeletal muscle [Gallus gallus]	0.72	2.06	0.057181	up	2.84934169574881
XP_015135110.1 PREDICTED: complement component C8 gamma chain [Gallus gallus]	1.14	3.16	0.099093	up	2.7824569248532
XP_015145377.1 PREDICTED: low-density lipoprotein receptor-related protein 1B isoform X2 [Gallus gallus]	0.04	0.12	0.314433	up	2.72609225075903
XP_015136422.1 PREDICTED: hemopexin [Gallus gallus]	6.88	18.27	0.051215	up	2.65621299101082
XP_015133198.1 PREDICTED: E3 ubiquitin-protein ligase HERC2 isoform X2 [Gallus gallus]	0.03	0.09	0.252113	up	2.62935579539864
XP_015133199.1 PREDICTED: E3 ubiquitin-protein ligase HERC2 isoform X3 [Gallus gallus]	0.03	0.09	0.25237	up	2.62935579539864
XP_015133197.1 PREDICTED: E3 ubiquitin-protein ligase HERC2 isoform X1 [Gallus gallus]	0.03	0.09	0.25237	up	2.62935579539864
NP_001239305.1 E3 ubiquitin-protein ligase HERC2 [Gallus gallus]	0.03	0.09	0.253019	up	2.62935579539864
NP_001004390.1 hemoglobin subunit rho [Gallus gallus]	2.15	5.61	0.07113	up	2.61373217820056
XP_015156251.1 PREDICTED: hemoglobin subunit rho-like [Gallus gallus]	2.15	5.61	0.071305	up	2.61373217820056
XP_015132300.1 PREDICTED: ephrin type-A receptor 4 isoform X1 [Gallus gallus]	0.03	0.07	0.385366	up	2.60193121453948
XP_428412.5 PREDICTED: IgGFc-binding protein-like isoform X1 [Gallus gallus]	0.59	1.53	0.082956	up	2.58472039712126
XP_015128759.1 PREDICTED: IgGFc-binding protein-like isoform X2 [Gallus gallus]	0.59	1.53	0.084189	up	2.58472039712126
NP_001075173.1 hemoglobin subunit epsilon [Gallus gallus]	2.18	5.61	0.06383	up	2.56894087074747
XP_015136429.1 PREDICTED: hemoglobin subunit epsilon [Gallus gallus]	2.18	5.61	0.068362	up	2.56894087074747
NP_001026660.1 epsilon globin [Gallus gallus]	3.65	9.32	0.057455	up	2.55642813872901
XP_015146329.1 PREDICTED: collagen alpha-1(XXIV) chain isoform X1 [Gallus gallus]	0.02	0.06	0.249467	up	2.35269569982839
XP_015146330.1 PREDICTED: collagen alpha-1(XXIV) chain isoform X2 [Gallus gallus]	0.02	0.06	0.249498	up	2.35269569982839
XP_015154304.1 PREDICTED: immunoglobulin-like and fibronectin type III domain-containing protein 1 isoform X2 [Gallus gallus]	0.05	0.11	0.25371	up	2.33794222513159
XP_001231651.2 PREDICTED: collagen alpha-1(XI) chain isoform X4 [Gallus gallus]	0.18	0.42	0.440754	up	2.32222305567758
XP_004936602.1 PREDICTED: collagen alpha-1(XI) chain isoform X5 [Gallus gallus]	0.18	0.42	0.440869	up	2.32222305567758
XP_004936601.1 PREDICTED: collagen alpha-1(XI) chain isoform X2 [Gallus gallus]	0.18	0.42	0.441315	up	2.32222305567758
XP_015146288.1 PREDICTED: collagen alpha-1(XI) chain isoform X6 [Gallus gallus]	0.18	0.42	0.441493	up	2.32222305567758
XP_001231624.2 PREDICTED: collagen alpha-1(XI) chain isoform X7 [Gallus gallus]	0.18	0.42	0.44219	up	2.32222305567758
XP_422303.3 PREDICTED: collagen alpha-1(XI) chain isoform X1 [Gallus gallus]	0.18	0.42	0.442224	up	2.32222305567758
XP_015146287.1 PREDICTED: collagen alpha-1(XI) chain isoform X3 [Gallus gallus]	0.18	0.42	0.442615	up	2.32222305567758
XP_015144617.1 PREDICTED: fibronectin isoform X3 [Gallus gallus]	30.58	70.79	0.057084	up	2.31441050589029
XP_015144618.1 PREDICTED: fibronectin isoform X4 [Gallus gallus]	30.59	70.79	0.056971	up	2.31430205878689
NP_001185641.1 fibronectin precursor [Gallus gallus]	30.59	70.79	0.05723	up	2.31430205878689
XP_015144614.1 PREDICTED: fibronectin isoform X1 [Gallus gallus]	30.59	70.76	0.056854	up	2.31351222836948
XP_004950259.1 PREDICTED: sushi, nidogen and EGF-like domain-containing protein 1 isoform X2 [Gallus gallus]	2.71	6.21	0.082312	up	2.29522854460815
XP_015128761.1 PREDICTED: sushi, nidogen and EGF-like domain-containing protein 1 isoform X2 [Gallus gallus]	2.71	6.21	0.083338	up	2.29522854460815
NP_990320.2 fibrinogen gamma chain precursor [Gallus gallus]	328.73	751.04	0.103958	up	2.28464200674342
NP_001155871.1 collagen alpha-1(IV) chain precursor [Gallus gallus]	0.1	0.23	0.257573	up	2.26798232853226
XP_015144615.1 PREDICTED: fibronectin isoform X2 [Gallus gallus]	31.43	71.24	0.057615	up	2.26657940924487
XP_015133310.1 PREDICTED: collagen alpha-1(IV) chain isoform X2 [Gallus gallus]	0.1	0.23	0.257149	up	2.26166227021545
XP_015133309.1 PREDICTED: collagen alpha-1(IV) chain isoform X1 [Gallus gallus]	0.1	0.23	0.257219	up	2.26166227021545
XP_417939.2 PREDICTED: apolipoprotein A-V [Gallus gallus]	0.18	0.41	0.142696	up	2.22415378194513
XP_015154325.1 PREDICTED: immunoglobulin-like and fibronectin type III domain-containing protein 1 isoform X23 [Gallus gallus]	0.05	0.11	0.297224	up	2.11852743489026
XP_015154338.1 PREDICTED: immunoglobulin-like and fibronectin type III domain-containing protein 1 isoform X35 [Gallus gallus]	0.05	0.11	0.299968	up	2.09027294360848
XP_015154337.1 PREDICTED: immunoglobulin-like and fibronectin type III domain-containing protein 1 isoform X34 [Gallus gallus]	0.05	0.11	0.300143	up	2.09027294360848
NP_001038098.1 apolipoprotein B precursor [Gallus gallus]	50.2	103.29	0.053829	up	2.0575039838568
XP_015156250.1 PREDICTED: hemoglobin subunit beta [Gallus gallus]	9.91	19.77	0.071616	up	1.99620323597025
NP_990820.1 hemoglobin subunit beta [Gallus gallus]	9.91	19.77	0.07172	up	1.99620323597025
XP_015151232.1 PREDICTED: pigment epithelium-derived factor isoform X1 [Gallus gallus]	0.04	0.07	0.323823	up	1.9347720801985
NP_001244218.1 pigment epithelium-derived factor precursor [Gallus gallus]	0.04	0.07	0.324414	up	1.9347720801985
NP_990856.1 apolipoprotein A-I preproprotein [Gallus gallus]	1,870.87	3,618.37	0.056239	up	1.93405643515537
XP_015156333.1 PREDICTED: complement C4-B-like, partial [Gallus gallus]	4.22	7.97	0.055531	up	1.88904079347071
XP_015132177.1 PREDICTED: mastermind-like protein 3 isoform X1 [Gallus gallus]	0.26	0.49	0.441855	up	1.87414062113831
XP_015132178.1 PREDICTED: mastermind-like protein 3 isoform X2 [Gallus gallus]	0.26	0.49	0.443197	up	1.87414062113831
XP_015132176.1 PREDICTED: mastermind-like protein 3 isoform X1 [Gallus gallus]	0.26	0.49	0.444005	up	1.87414062113831
XP_015144142.1 PREDICTED: hyaluronan-binding protein 2 isoform X1 [Gallus gallus]	0.3	0.57	0.228556	up	1.87369031441862
NP_001264308.1 hyaluronan-binding protein 2 preproprotein [Gallus gallus]	0.3	0.57	0.228882	up	1.87369031441862
NP_001264421.1 serpin peptidase inhibitor, clade A (alpha-1 antiproteinase, antitrypsin), member 4 precursor [Gallus gallus]	3.29	6.04	0.122591	up	1.83402736785506
NP_001305393.1 von Willebrand factor precursor [Gallus gallus]	1.5	2.75	0.085833	up	1.8311248633906
XP_418238.2 PREDICTED: cartilage oligomeric matrix protein [Gallus gallus]	0.18	0.33	0.371263	up	1.81773260777732
XP_015155619.1 PREDICTED: cartilage oligomeric matrix protein [Gallus gallus]	0.18	0.33	0.371615	up	1.81773260777732
XP_015155618.1 PREDICTED: cartilage oligomeric matrix protein [Gallus gallus]	0.18	0.33	0.37166	up	1.81773260777732
XP_015155620.1 PREDICTED: cartilage oligomeric matrix protein [Gallus gallus]	0.18	0.33	0.371926	up	1.81773260777732
NP_989854.1 talin-1 [Gallus gallus]	0.19	0.35	0.228234	up	1.81452598176708
XP_015132719.1 PREDICTED: talin-1 isoform X3 [Gallus gallus]	0.19	0.35	0.22845	up	1.81452598176708
XP_015132714.1 PREDICTED: talin-1 isoform X1 [Gallus gallus]	0.19	0.35	0.228463	up	1.81452598176708
XP_015132717.1 PREDICTED: talin-1 isoform X1 [Gallus gallus]	0.19	0.35	0.228518	up	1.81452598176708
XP_015132718.1 PREDICTED: talin-1 isoform X2 [Gallus gallus]	0.19	0.35	0.228796	up	1.81452598176708
XP_015132716.1 PREDICTED: talin-1 isoform X1 [Gallus gallus]	0.19	0.35	0.228796	up	1.81452598176708
XP_004938134.2 PREDICTED: von Willebrand factor isoform X2 [Gallus gallus]	1.46	2.59	0.098826	up	1.76923374790454
NP_989936.1 prothrombin precursor [Gallus gallus]	10.22	18.01	0.057082	up	1.7616774878991
XP_422766.2 PREDICTED: kininogen-1 [Gallus gallus]	0.5	0.87	0.166837	up	1.74332455834058
XP_015128983.1 PREDICTED: IgGFc-binding protein-like, partial [Gallus gallus]	14.93	25.95	0.07155	up	1.73847575200424
XP_415405.4 PREDICTED: complement C5 [Gallus gallus]	10.94	18.85	0.056741	up	1.7231829065992
NP_990849.1 actin, cytoplasmic 1 [Gallus gallus]	1.36	2.31	0.052272	up	1.69053222746048
NP_001295542.1 actin, cytoplasmic 2 [Gallus gallus]	1.36	2.31	0.052695	up	1.69053222746048
XP_004950260.1 PREDICTED: sushi, nidogen and EGF-like domain-containing protein 1 isoform X1 [Gallus gallus]	5.07	8.4	0.170317	up	1.65570611705975
XP_015128760.1 PREDICTED: sushi, nidogen and EGF-like domain-containing protein 1 isoform X1 [Gallus gallus]	5.07	8.4	0.171802	up	1.65570611705975
XP_422146.5 PREDICTED: low-density lipoprotein receptor-related protein 1B isoform X4 [Gallus gallus]	0.08	0.12	0.299388	up	1.58096287260239
NP_990711.2 collagen alpha-1(III) chain precursor [Gallus gallus]	0.37	0.56	0.442878	up	1.54690473807395
XP_015144624.1 PREDICTED: collagen alpha-1(III) chain isoform X1 [Gallus gallus]	0.37	0.56	0.443273	up	1.54690473807395
NP_990392.1 vitronectin precursor [Gallus gallus]	24.16	37.24	0.095169	up	1.54174519736064
NP_990213.1 vitamin D-binding protein precursor [Gallus gallus]	2.57	3.9	0.11523	up	1.52014109758011
XP_015154302.1 PREDICTED: immunoglobulin-like and fibronectin type III domain-containing protein 1 isoform X1 [Gallus gallus]	0.05	0.08	0.251391	up	1.4921073363867
XP_015154340.1 PREDICTED: immunoglobulin-like and fibronectin type III domain-containing protein 1 isoform X37 [Gallus gallus]	0.05	0.08	0.251434	up	1.4921073363867
XP_015154329.1 PREDICTED: immunoglobulin-like and fibronectin type III domain-containing protein 1 isoform X27 [Gallus gallus]	0.05	0.08	0.251753	up	1.4921073363867
XP_015154316.1 PREDICTED: immunoglobulin-like and fibronectin type III domain-containing protein 1 isoform X14 [Gallus gallus]	0.05	0.08	0.25184	up	1.4921073363867
XP_015154342.1 PREDICTED: immunoglobulin-like and fibronectin type III domain-containing protein 1 isoform X39 [Gallus gallus]	0.05	0.08	0.251861	up	1.4921073363867
XP_015154303.1 PREDICTED: immunoglobulin-like and fibronectin type III domain-containing protein 1 isoform X1 [Gallus gallus]	0.05	0.08	0.251883	up	1.4921073363867
XP_015154323.1 PREDICTED: immunoglobulin-like and fibronectin type III domain-containing protein 1 isoform X21 [Gallus gallus]	0.05	0.08	0.251902	up	1.4921073363867
XP_015154332.1 PREDICTED: immunoglobulin-like and fibronectin type III domain-containing protein 1 isoform X30 [Gallus gallus]	0.05	0.08	0.251911	up	1.4921073363867
XP_015154315.1 PREDICTED: immunoglobulin-like and fibronectin type III domain-containing protein 1 isoform X13 [Gallus gallus]	0.05	0.08	0.251948	up	1.4921073363867
XP_015154324.1 PREDICTED: immunoglobulin-like and fibronectin type III domain-containing protein 1 isoform X22 [Gallus gallus]	0.05	0.08	0.251966	up	1.4921073363867
XP_015154312.1 PREDICTED: immunoglobulin-like and fibronectin type III domain-containing protein 1 isoform X10 [Gallus gallus]	0.05	0.08	0.252015	up	1.4921073363867
XP_015154333.1 PREDICTED: immunoglobulin-like and fibronectin type III domain-containing protein 1 isoform X31 [Gallus gallus]	0.05	0.08	0.252039	up	1.4921073363867
XP_015154308.1 PREDICTED: immunoglobulin-like and fibronectin type III domain-containing protein 1 isoform X6 [Gallus gallus]	0.05	0.08	0.252174	up	1.4921073363867
XP_015154310.1 PREDICTED: immunoglobulin-like and fibronectin type III domain-containing protein 1 isoform X8 [Gallus gallus]	0.05	0.08	0.252189	up	1.4921073363867
XP_015154300.1 PREDICTED: immunoglobulin-like and fibronectin type III domain-containing protein 1 isoform X1 [Gallus gallus]	0.05	0.08	0.252204	up	1.4921073363867
XP_015154306.1 PREDICTED: immunoglobulin-like and fibronectin type III domain-containing protein 1 isoform X4 [Gallus gallus]	0.05	0.08	0.252298	up	1.4921073363867
XP_015154328.1 PREDICTED: immunoglobulin-like and fibronectin type III domain-containing protein 1 isoform X26 [Gallus gallus]	0.05	0.08	0.252338	up	1.4921073363867
XP_015154343.1 PREDICTED: immunoglobulin-like and fibronectin type III domain-containing protein 1 isoform X40 [Gallus gallus]	0.05	0.08	0.252352	up	1.4921073363867
XP_015154307.1 PREDICTED: immunoglobulin-like and fibronectin type III domain-containing protein 1 isoform X5 [Gallus gallus]	0.05	0.08	0.252422	up	1.4921073363867
XP_015154301.1 PREDICTED: immunoglobulin-like and fibronectin type III domain-containing protein 1 isoform X1 [Gallus gallus]	0.05	0.08	0.252484	up	1.4921073363867
XP_015154327.1 PREDICTED: immunoglobulin-like and fibronectin type III domain-containing protein 1 isoform X25 [Gallus gallus]	0.05	0.08	0.252616	up	1.4921073363867
XP_015154311.1 PREDICTED: immunoglobulin-like and fibronectin type III domain-containing protein 1 isoform X9 [Gallus gallus]	0.05	0.08	0.252717	up	1.4921073363867
XP_015154331.1 PREDICTED: immunoglobulin-like and fibronectin type III domain-containing protein 1 isoform X29 [Gallus gallus]	0.05	0.08	0.25275	up	1.4921073363867
XP_015154319.1 PREDICTED: immunoglobulin-like and fibronectin type III domain-containing protein 1 isoform X17 [Gallus gallus]	0.05	0.08	0.252897	up	1.4921073363867
XP_015154318.1 PREDICTED: immunoglobulin-like and fibronectin type III domain-containing protein 1 isoform X16 [Gallus gallus]	0.05	0.08	0.252897	up	1.4921073363867
XP_003641424.1 PREDICTED: plasma protease C1 inhibitor [Gallus gallus]	2.61	3.85	0.157345	up	1.47675145807479
NP_001161155.1 fibrinogen beta chain precursor [Gallus gallus]	362.14	531.95	0.233811	up	1.46888193682594
XP_015154314.1 PREDICTED: immunoglobulin-like and fibronectin type III domain-containing protein 1 isoform X12 [Gallus gallus]	0.05	0.08	0.256698	up	1.46453753693256
XP_015148584.1 PREDICTED: LOW QUALITY PROTEIN: alpha-2-macroglobulin-like [Gallus gallus]	83.44	118.88	0.136843	up	1.42471394013302
XP_015129602.1 PREDICTED: LOW QUALITY PROTEIN: alpha-2-macroglobulin-like, partial [Gallus gallus]	78.49	105.43	0.14203	up	1.34322183746435
XP_015148573.1 PREDICTED: alpha-2-macroglobulin-like, partial [Gallus gallus]	89.61	119.59	0.153997	up	1.3346358343463
NP_001263286.1 lumican precursor [Gallus gallus]	0.88	1.18	0.399438	up	1.33186615521712
XP_417722.5 PREDICTED: complement C2 [Gallus gallus]	1.09	1.44	0.327284	up	1.31798172355053
XP_015148553.1 PREDICTED: alpha-2-macroglobulin-like, partial [Gallus gallus]	91.68	120.8	0.145559	up	1.31758088559371
XP_417086.3 PREDICTED: complement C4 [Gallus gallus]	26.28	33.97	0.169163	up	1.29250656382431
XP_004938797.1 PREDICTED: complement C4 [Gallus gallus]	26.28	33.97	0.159376	up	1.29238961254909
XP_015132323.1 PREDICTED: protocadherin-17 isoform X3 [Gallus gallus]	2.25	2.87	0.455439	up	1.27506202922541
XP_015134091.1 PREDICTED: collagen alpha-5(IV) chain isoform X1 [Gallus gallus]	0.18	0.22	0.27024	up	1.26612972243306
XP_015132312.1 PREDICTED: protocadherin-17 isoform X2 [Gallus gallus]	2.31	2.87	0.455513	up	1.24248164741428
XP_015132299.1 PREDICTED: protocadherin-17 isoform X1 [Gallus gallus]	2.31	2.87	0.455619	up	1.24248164741428
XP_015132304.1 PREDICTED: protocadherin-17 isoform X1 [Gallus gallus]	2.31	2.87	0.456386	up	1.24248164741428
XP_417654.2 PREDICTED: complement C1q subcomponent subunit A [Gallus gallus]	0.42	0.51	0.257095	up	1.22634204413457
NP_001258840.1 fibrinogen alpha chain isoform 1 precursor [Gallus gallus]	1,323.21	1,613.57	0.304569	up	1.21943888696996
NP_990687.2 fibrinogen alpha chain isoform 2 precursor [Gallus gallus]	1,323.67	1,612.56	0.306286	up	1.21825085619234
XP_015153630.1 PREDICTED: zonadhesin-like isoform X6 [Gallus gallus]	0.03	0.03	0.249484	up	1.21452767778164
XP_015153623.1 PREDICTED: zonadhesin-like isoform X1 [Gallus gallus]	0.03	0.03	0.24965	up	1.21452767778164
XP_015153634.1 PREDICTED: zonadhesin-like isoform X10 [Gallus gallus]	0.03	0.03	0.249781	up	1.21452767778164
XP_015153632.1 PREDICTED: zonadhesin-like isoform X8 [Gallus gallus]	0.03	0.03	0.249784	up	1.21452767778164
XP_015153626.1 PREDICTED: zonadhesin-like isoform X2 [Gallus gallus]	0.03	0.03	0.249786	up	1.21452767778164
XP_015153628.1 PREDICTED: zonadhesin-like isoform X4 [Gallus gallus]	0.03	0.03	0.249852	up	1.21452767778164
XP_015153629.1 PREDICTED: zonadhesin-like isoform X5 [Gallus gallus]	0.03	0.03	0.250149	up	1.21452767778164
XP_015153633.1 PREDICTED: zonadhesin-like isoform X9 [Gallus gallus]	0.03	0.03	0.250165	up	1.21452767778164
XP_015153635.1 PREDICTED: zonadhesin-like isoform X11 [Gallus gallus]	0.03	0.03	0.25019	up	1.21452767778164
XP_015153631.1 PREDICTED: SCO-spondin-like isoform X7 [Gallus gallus]	0.03	0.03	0.250248	up	1.21452767778164
XP_015153625.1 PREDICTED: zonadhesin-like isoform X1 [Gallus gallus]	0.03	0.03	0.250314	up	1.21452767778164
XP_015153624.1 PREDICTED: zonadhesin-like isoform X1 [Gallus gallus]	0.03	0.03	0.250355	up	1.21452767778164
XP_015153627.1 PREDICTED: zonadhesin-like isoform X3 [Gallus gallus]	0.03	0.03	0.250454	up	1.21452767778164
XP_015153636.1 PREDICTED: zonadhesin-like isoform X12 [Gallus gallus]	0.03	0.03	0.25123	up	1.21452767778164
XP_015134093.1 PREDICTED: collagen alpha-5(IV) chain isoform X3 [Gallus gallus]	0.18	0.22	0.268825	up	1.21227276519125
XP_015148219.1 PREDICTED: alpha-2-macroglobulin-like protein 1 isoform X4 [Gallus gallus]	1.43	1.69	0.280526	up	1.1889571710564
XP_422764.1 PREDICTED: alpha-2-HS-glycoprotein [Gallus gallus]	1.86	2.2	0.360912	up	1.18079523975623
NP_989904.1 filamin-C [Gallus gallus]	0.09	0.11	0.247653	up	1.17080944872986
XP_004938162.2 PREDICTED: alpha-2-macroglobulin-like protein 1 isoform X2 [Gallus gallus]	1.46	1.7	0.326873	up	1.16166224181995
XP_004938161.2 PREDICTED: alpha-2-macroglobulin-like protein 1 isoform X1 [Gallus gallus]	1.46	1.7	0.328838	up	1.16166224181995
XP_416518.2 PREDICTED: complement C1r subcomponent [Gallus gallus]	3.76	4.36	0.411907	up	1.16039000527308
XP_004938163.2 PREDICTED: alpha-2-macroglobulin-like protein 1 isoform X3 [Gallus gallus]	1.46	1.69	0.329071	up	1.15740693472452
XP_015146668.1 PREDICTED: complement component C8 alpha chain [Gallus gallus]	7.01	7.98	0.159583	up	1.13772310042175
XP_426667.2 PREDICTED: complement component C8 alpha chain [Gallus gallus]	7.01	7.98	0.17216	up	1.13772310042175
XP_015155096.1 PREDICTED: GH3 domain-containing protein [Gallus gallus]	0.14	0.16	0.256913	up	1.13619249241606
NP_990592.2 serum albumin precursor [Gallus gallus]	337.89	364.41	0.411598	up	1.07847293326554
NP_001268427.1 transthyretin isoform 2 [Gallus gallus]	8.88	9.36	0.397016	up	1.05347858016409
NP_990666.1 transthyretin isoform 1 precursor [Gallus gallus]	8.89	9.36	0.399637	up	1.05301119759958
NP_001156704.1 glutathione peroxidase 3 precursor [Gallus gallus]	11.7	12.28	0.42518	up	1.04944755684278
XP_015129032.1 PREDICTED: natterin-3-like [Gallus gallus]	0.12	0.12	0.451843	up	1.0334269105402
XP_004950772.2 PREDICTED: natterin-3-like [Gallus gallus]	0.12	0.12	0.45207	up	1.0334269105402
NP_001004375.1 hemoglobin subunit alpha-D [Gallus gallus]	22.79	23.41	0.457432	up	1.02715845730472
XP_422282.3 PREDICTED: antithrombin-III [Gallus gallus]	1.79	1.71	0.478779	down	0.955670596382597
XP_015134815.1 PREDICTED: gelsolin isoform X2 [Gallus gallus]	13.69	12.85	0.372295	down	0.938650502107221
XP_015134814.1 PREDICTED: gelsolin isoform X2 [Gallus gallus]	13.69	12.85	0.368866	down	0.93865050210722
XP_015134813.1 PREDICTED: gelsolin isoform X1 [Gallus gallus]	13.69	12.85	0.368963	down	0.93865050210722
XP_015134816.1 PREDICTED: gelsolin isoform X3 [Gallus gallus]	13.69	12.85	0.369438	down	0.93865050210722
XP_015148167.1 PREDICTED: alpha-2-macroglobulin [Gallus gallus]	257.44	240.78	0.389595	down	0.935317010786591
NP_990265.1 gelsolin precursor [Gallus gallus]	13.74	12.85	0.371573	down	0.93507956018216
XP_426150.3 PREDICTED: plasminogen-like [Gallus gallus]	4.1	3.62	0.31195	down	0.882631429640125
NP_989442.2 UTP--glucose-1-phosphate uridylyltransferase [Gallus gallus]	0.17	0.14	0.470986	down	0.851067893062456
XP_015133502.1 PREDICTED: UTP--glucose-1-phosphate uridylyltransferase isoform X1 [Gallus gallus]	0.17	0.14	0.472018	down	0.851067893062456
NP_001124213.1 inter-alpha-trypsin inhibitor heavy chain H2 precursor [Gallus gallus]	4.99	3.94	0.171131	down	0.790219197369571
XP_015132837.1 PREDICTED: complement component C6 isoform X1 [Gallus gallus]	3.19	2.49	0.260393	down	0.781440454377898
XP_015132838.1 PREDICTED: complement component C6 isoform X1 [Gallus gallus]	3.19	2.49	0.270746	down	0.781440454377898
NP_001305331.1 complement component C7 precursor [Gallus gallus]	3.77	2.9	0.160346	down	0.769562138129813
XP_015154891.1 PREDICTED: alpha-2-macroglobulin-like protein 1 [Gallus gallus]	153.08	115.54	0.171121	down	0.754757494001841
XP_015132835.1 PREDICTED: complement component C6 isoform X1 [Gallus gallus]	3.19	2.39	0.240519	down	0.750640898518475
NP_001138321.1 complement component C6 precursor [Gallus gallus]	3.19	2.39	0.243011	down	0.750640898518475
XP_015148244.1 PREDICTED: inter-alpha-trypsin inhibitor heavy chain H3 isoform X2 [Gallus gallus]	16.64	12.33	0.226277	down	0.740793361262116
XP_414253.4 PREDICTED: inter-alpha-trypsin inhibitor heavy chain H3 isoform X1 [Gallus gallus]	16.64	12.33	0.228645	down	0.740793361262116
NP_001308472.1 complement component C8 beta chain precursor [Gallus gallus]	9.91	7.26	0.126407	down	0.732462716872664
NP_001070701.1 complement 4 precursor [Gallus gallus]	13.92	9.8	0.20319	down	0.703749791263468
XP_426613.3 PREDICTED: complement factor H [Gallus gallus]	97.78	68.5	0.084155	down	0.700496066540126
XP_015156088.1 PREDICTED: CD5 antigen-like isoform X1 [Gallus gallus]	10.67	7.43	0.138441	down	0.696082805943741
XP_015156089.1 PREDICTED: CD5 antigen-like isoform X2 [Gallus gallus]	10.67	7.43	0.143001	down	0.696082805943741
XP_015154317.1 PREDICTED: immunoglobulin-like and fibronectin type III domain-containing protein 1 isoform X15 [Gallus gallus]	0.11	0.08	0.477838	down	0.666333588335307
NP_997063.1 PIT54 protein precursor [Gallus gallus]	78.84	51.93	0.17133	down	0.658737637244738
XP_015154345.1 PREDICTED: immunoglobulin-like and fibronectin type III domain-containing protein 1 isoform X42 [Gallus gallus]	0.12	0.08	0.337556	down	0.655657585227346
NP_989757.1 collagen alpha-1(II) chain precursor [Gallus gallus]	0.87	0.57	0.427392	down	0.652848138125081
NP_990367.1 transforming growth factor-beta-induced protein ig-h3 precursor [Gallus gallus]	0.37	0.22	0.148269	down	0.612469674136881
NP_990484.1 neuronal-glial cell adhesion molecule precursor [Gallus gallus]	17.82	10.8	0.297557	down	0.606193440587279
NP_001264627.1 protein AMBP precursor [Gallus gallus]	8.61	5	0.192866	down	0.581162221159668
XP_015156252.1 PREDICTED: LOW QUALITY PROTEIN: hemoglobin subunit epsilon, partial [Gallus gallus]	0.43	0.25	0.32934	down	0.577996519232223
NP_989594.1 immunoglobulin J chain precursor [Gallus gallus]	8.91	5.13	0.113898	down	0.575828936818822
XP_015149248.1 PREDICTED: ovoinhibitor isoform X1 [Gallus gallus]	10.9	5.93	0.414739	down	0.544167526208403
XP_015143425.1 PREDICTED: protein PRRC2A-like [Gallus gallus]	0	0	0.342127	down	0.537656461424439
XP_004940504.1 PREDICTED: collagen alpha-1(XIX) chain isoform X1 [Gallus gallus]	0.15	0.07	0.327305	down	0.476545578701849
XP_004940506.1 PREDICTED: collagen alpha-1(XIX) chain isoform X2 [Gallus gallus]	0.15	0.07	0.328487	down	0.476545578701849
XP_015140292.1 PREDICTED: collagen alpha-1(XIX) chain isoform X4 [Gallus gallus]	0.15	0.07	0.328698	down	0.476545578701849
XP_004940505.1 PREDICTED: collagen alpha-1(XIX) chain isoform X1 [Gallus gallus]	0.15	0.07	0.329094	down	0.476545578701849
XP_001233925.3 PREDICTED: histidine-rich glycoprotein [Gallus gallus]	12.09	4.9	0.111652	down	0.405170525654959
XP_004942453.1 PREDICTED: collagen alpha-2(V) chain isoform X2 [Gallus gallus]	0.33	0.14	0.135175	down	0.404430270181917
XP_015144688.1 PREDICTED: collagen alpha-2(V) chain isoform X1 [Gallus gallus]	0.33	0.14	0.141647	down	0.404430270181917
XP_015144689.1 PREDICTED: collagen alpha-2(V) chain isoform X3 [Gallus gallus]	0.33	0.14	0.142033	down	0.404430270181917
XP_015145825.1 PREDICTED: pappalysin-2 [Gallus gallus]	0	0	0.334668	down	0.364853669730195
XP_015156300.1 PREDICTED: collagen alpha-1(I) chain-like [Gallus gallus]	0.14	0.05	0.413921	down	0.363629381956345
XP_416641.2 PREDICTED: vitamin K-dependent protein S [Gallus gallus]	0.46	0.17	0.100041	down	0.363268543574731
XP_015152127.1 PREDICTED: coagulation factor V isoform X6 [Gallus gallus]	4.72	1.68	0.488604	down	0.355837075251885
XP_001232985.1 PREDICTED: histone H2B 1/2/3/4/6 [Gallus gallus]	0.18	0.06	0.196942	down	0.344176474508103
XP_015131295.1 PREDICTED: histone H2B 1/2/3/4/6-like [Gallus gallus]	0.18	0.06	0.196993	down	0.344176474508103
XP_004934831.2 PREDICTED: histone H2B 1/2/3/4/6-like [Gallus gallus]	0.18	0.06	0.197351	down	0.344176474508103
XP_001233337.1 PREDICTED: histone H2B 1/2/3/4/6 [Gallus gallus]	0.18	0.06	0.197431	down	0.344176474508103
NP_001073188.1 histone H2B 7 [Gallus gallus]	0.18	0.06	0.19765	down	0.344176474508103
NP_001073189.1 histone H2B 5 [Gallus gallus]	0.18	0.06	0.197656	down	0.344176474508103
XP_004934830.2 PREDICTED: histone H2B 1/2/3/4/6-like [Gallus gallus]	0.18	0.06	0.197804	down	0.344176474508103
XP_004937730.1 PREDICTED: histone H2B 1/2/3/4/6-like [Gallus gallus]	0.18	0.06	0.197808	down	0.344176474508103
NP_001026652.1 histone H2B 8 [Gallus gallus]	0.18	0.06	0.198046	down	0.344176474508103
XP_001233227.1 PREDICTED: histone H2B 1/2/3/4/6 [Gallus gallus]	0.18	0.06	0.198411	down	0.344176474508103
XP_015134089.1 PREDICTED: collagen alpha-6(IV) chain isoform X2 [Gallus gallus]	0.21	0.07	0.428135	down	0.30612843903877
XP_422198.4 PREDICTED: coagulation factor XIII B chain isoform X1 [Gallus gallus]	1.61	0.49	0.057174	down	0.30370368560981
NP_990523.2 forkhead box protein D1 [Gallus gallus]	1.15	0.35	0.329003	down	0.30207736408514
XP_015128714.1 PREDICTED: LOW QUALITY PROTEIN: collagen alpha-1(I) chain [Gallus gallus]	0.93	0.27	0.114015	down	0.29336865185118
NP_001025783.2 ovoinhibitor precursor [Gallus gallus]	15.45	4.13	0.327561	down	0.267242957822703
XP_015155807.1 PREDICTED: LOW QUALITY PROTEIN: histone-lysine N-methyltransferase 2D [Gallus gallus]	0.25	0.06	0.314532	down	0.247526944596158
XP_015152120.1 PREDICTED: coagulation factor V isoform X5 [Gallus gallus]	7.37	1.78	0.200264	down	0.241635070482063
XP_001231901.4 PREDICTED: coagulation factor V isoform X1 [Gallus gallus]	7.37	1.78	0.199908	down	0.241490391877067
XP_015152107.1 PREDICTED: coagulation factor V isoform X2 [Gallus gallus]	7.37	1.73	0.200321	down	0.234180836003154
XP_004940507.1 PREDICTED: collagen alpha-1(XIX) chain isoform X3 [Gallus gallus]	0.32	0.07	0.32868	down	0.22110936922989
XP_015152110.1 PREDICTED: coagulation factor V isoform X3 [Gallus gallus]	7.37	1.61	0.200328	down	0.218410130455291
XP_015152117.1 PREDICTED: coagulation factor V isoform X4 [Gallus gallus]	7.37	1.61	0.200531	down	0.218410130455291
XP_015152746.1 PREDICTED: LOW QUALITY PROTEIN: basement membrane-specific heparan sulfate proteoglycan core protein [Gallus gallus]	0.18	0.03	0.457238	down	0.17430761604847
NP_001264997.1 histone H2A-IV-like [Gallus gallus]	0.12	0.02	0.399082	down	0.171267336602695
XP_425469.1 PREDICTED: histone H2A-IV [Gallus gallus]	0.12	0.02	0.399646	down	0.171267336602695
XP_004937728.1 PREDICTED: histone H2A-IV [Gallus gallus]	0.12	0.02	0.399736	down	0.171267336602695
NP_001025924.1 histone H2A.J [Gallus gallus]	0.12	0.02	0.399863	down	0.171267336602695
XP_004937732.1 PREDICTED: histone H2A-IV-like [Gallus gallus]	0.12	0.02	0.399897	down	0.171267336602695
XP_004947974.2 PREDICTED: histone H2A [Gallus gallus]	0.12	0.02	0.400053	down	0.171267336602695
NP_001072943.1 histone H2A-IV [Gallus gallus]	0.12	0.02	0.400084	down	0.171267336602695
XP_425455.2 PREDICTED: histone H2A-IV [Gallus gallus]	0.12	0.02	0.40016	down	0.171267336602695
XP_425465.1 PREDICTED: histone H2A-IV [Gallus gallus]	0.12	0.02	0.400461	down	0.171267336602695
NP_001268410.1 histone H2A-IV-like 1 [Gallus gallus]	0.12	0.02	0.401861	down	0.171267336602695
XP_415062.3 PREDICTED: phosphatidylinositol 4-kinase alpha isoform X2 [Gallus gallus]	0.14	0.02	0.47121	down	0.153619449565603
XP_004945537.1 PREDICTED: phosphatidylinositol 4-kinase alpha isoform X1 [Gallus gallus]	0.14	0.02	0.472183	down	0.153619449565603
XP_015134090.1 PREDICTED: collagen alpha-6(IV) chain isoform X3 [Gallus gallus]	0.21	0.03	0.313631	down	0.149492845771411
XP_420322.4 PREDICTED: collagen alpha-6(IV) chain isoform X1 [Gallus gallus]	0.22	0.03	0.314345	down	0.143337345644603
XP_015134212.1 PREDICTED: collagen alpha-1(XIII) chain isoform X3 [Gallus gallus]	0.68	0.09	0.143155	down	0.128280437207843
XP_015148862.1 PREDICTED: collagen alpha-1(VII) chain isoform X4 [Gallus gallus]	2.11	0.24	0.485907	down	0.115108121758309
NP_990291.2 protein patched homolog 1 [Gallus gallus]	0	0	0.428726	down	0.111325689689854
XP_015154957.1 PREDICTED: probable G-protein coupled receptor 179 [Gallus gallus]	0	0	0.428228	down	0.107782408983647
XP_015136689.1 PREDICTED: xin actin-binding repeat-containing protein 1 isoform X1 [Gallus gallus]	0.05	0	0.449954	down	0.10216552460668
XP_015134210.1 PREDICTED: collagen alpha-1(XIII) chain isoform X2 [Gallus gallus]	0.87	0.09	0.285581	down	0.100684957198916
XP_015134213.1 PREDICTED: collagen alpha-1(XIII) chain isoform X4 [Gallus gallus]	0.87	0.09	0.285618	down	0.100684957198916
XP_015152084.1 PREDICTED: putative Polycomb group protein ASXL1 isoform X2 [Gallus gallus]	0	0	0.413836	down	0.0937956897160622
XP_015152083.1 PREDICTED: putative Polycomb group protein ASXL1 isoform X1 [Gallus gallus]	0	0	0.413842	down	0.0937956897160622
XP_015148861.1 PREDICTED: collagen alpha-1(VII) chain isoform X3 [Gallus gallus]	2.11	0.2	0.428764	down	0.0935175405297525
XP_015148859.1 PREDICTED: collagen alpha-1(VII) chain isoform X1 [Gallus gallus]	2.11	0.2	0.428902	down	0.0935175405297525
XP_015148863.1 PREDICTED: collagen alpha-1(VII) chain isoform X5 [Gallus gallus]	2.11	0.2	0.42916	down	0.0935175405297525
XP_015148864.1 PREDICTED: collagen alpha-1(VII) chain isoform X6 [Gallus gallus]	2.11	0.2	0.429686	down	0.0935175405297525
XP_015128704.1 PREDICTED: transcription factor E3 [Gallus gallus]	0	0	0.398958	down	0.0630553613003023
XP_015134564.1 PREDICTED: AP-3 complex subunit beta-2 [Gallus gallus]	0	0	0.398566	down	0.06132108443033
XP_015133644.1 PREDICTED: protein diaphanous homolog 2 isoform X3 [Gallus gallus]	0	0	0.420827	down	0.0602327047290846
XP_015133647.1 PREDICTED: protein diaphanous homolog 2 isoform X6 [Gallus gallus]	0	0	0.420953	down	0.0602327047290846
NP_989541.1 protein diaphanous homolog 2 [Gallus gallus]	0	0	0.421004	down	0.0602327047290846
XP_015133642.1 PREDICTED: protein diaphanous homolog 2 isoform X1 [Gallus gallus]	0	0	0.421295	down	0.0602327047290846
XP_015133643.1 PREDICTED: protein diaphanous homolog 2 isoform X2 [Gallus gallus]	0	0	0.421308	down	0.0602327047290846
XP_015133648.1 PREDICTED: protein diaphanous homolog 2 isoform X7 [Gallus gallus]	0	0	0.421433	down	0.0602327047290846
XP_015133646.1 PREDICTED: protein diaphanous homolog 2 isoform X5 [Gallus gallus]	0	0	0.421632	down	0.0602327047290846
XP_015133645.1 PREDICTED: protein diaphanous homolog 2 isoform X4 [Gallus gallus]	0	0	0.422047	down	0.0602327047290846
XP_015137712.1 PREDICTED: triple functional domain protein [Gallus gallus]	0.01	0	0.399745	down	0.0485375277760123
XP_015153967.1 PREDICTED: roundabout homolog 1 isoform X2 [Gallus gallus]	0.01	0	0.421296	down	0.0456088915735099
XP_015148860.1 PREDICTED: collagen alpha-1(VII) chain isoform X2 [Gallus gallus]	2.16	0.09	0.242721	down	0.0438311036188549
XP_015136599.1 PREDICTED: obscurin [Gallus gallus]	0.01	0	0.398775	down	0.0374200374771562
XP_004943015.1 PREDICTED: leishmanolysin-like peptidase isoform X2 [Gallus gallus]	0.01	0	0.421122	down	0.0373521363858627
XP_422111.3 PREDICTED: leishmanolysin-like peptidase isoform X1 [Gallus gallus]	0.01	0	0.422426	down	0.0373521363858627
XP_015128642.1 PREDICTED: protocadherin beta-15-like [Gallus gallus]	0.01	0	0.421006	down	0.0369451877437302
XP_015129046.1 PREDICTED: protocadherin beta-15 [Gallus gallus]	0.01	0	0.421016	down	0.0369451877437302
XP_001235607.3 PREDICTED: protocadherin beta-4-like [Gallus gallus]	0.01	0	0.42169	down	0.0369451877437302
XP_015157387.1 PREDICTED: protocadherin beta-15-like [Gallus gallus]	0.01	0	0.421815	down	0.0369451877437302
XP_015150021.1 PREDICTED: serine/threonine-protein kinase SMG1 isoform X2 [Gallus gallus]	4.17	0.15	0.428708	down	0.0367799757928691
XP_004936259.1 PREDICTED: huntingtin isoform X2 [Gallus gallus]	0.01	0	0.342552	down	0.0341589579566294
XP_420822.3 PREDICTED: huntingtin isoform X1 [Gallus gallus]	0.01	0	0.3432	down	0.0341589579566294
XP_015132069.1 PREDICTED: collagen alpha-1(XXV) chain isoform X1 [Gallus gallus]	0.01	0	0.342498	down	0.0340371748541724
XP_015132074.1 PREDICTED: collagen alpha-1(XXV) chain isoform X6 [Gallus gallus]	0.01	0	0.342506	down	0.0340371748541724
XP_015132078.1 PREDICTED: collagen alpha-1(XXV) chain isoform X9 [Gallus gallus]	0.01	0	0.342524	down	0.0340371748541724
XP_015132072.1 PREDICTED: collagen alpha-1(XXV) chain isoform X4 [Gallus gallus]	0.01	0	0.342657	down	0.0340371748541724
XP_015132079.1 PREDICTED: collagen alpha-1(XXV) chain isoform X10 [Gallus gallus]	0.01	0	0.342802	down	0.0340371748541724
XP_015132073.1 PREDICTED: collagen alpha-1(XXV) chain isoform X5 [Gallus gallus]	0.01	0	0.342877	down	0.0340371748541724
XP_015132070.1 PREDICTED: collagen alpha-1(XXV) chain isoform X2 [Gallus gallus]	0.01	0	0.342984	down	0.0340371748541724
XP_015132071.1 PREDICTED: collagen alpha-1(XXV) chain isoform X3 [Gallus gallus]	0.01	0	0.343031	down	0.0340371748541724
XP_015132080.1 PREDICTED: collagen alpha-1(XXV) chain isoform X11 [Gallus gallus]	0.01	0	0.343583	down	0.0340371748541724
XP_015132076.1 PREDICTED: collagen alpha-1(XXV) chain isoform X8 [Gallus gallus]	0.01	0	0.343759	down	0.0340371748541724
XP_426249.3 PREDICTED: cysteinyl leukotriene receptor 1 isoform X1 [Gallus gallus]	0.01	0	0.428124	down	0.0338977738197129
XP_004942359.1 PREDICTED: attractin-like protein 1 isoform X2 [Gallus gallus]	0.01	0	0.414097	down	0.033516468265467
XP_015154326.1 PREDICTED: immunoglobulin-like and fibronectin type III domain-containing protein 1 isoform X24 [Gallus gallus]	0.05	0	0.404414	down	0.0330061371726981
XP_015154330.1 PREDICTED: immunoglobulin-like and fibronectin type III domain-containing protein 1 isoform X28 [Gallus gallus]	0.05	0	0.404802	down	0.0330061371726981
XP_004941713.1 PREDICTED: stAR-related lipid transfer protein 9 isoform X2 [Gallus gallus]	0.94	0.03	0.471726	down	0.0330042698912018
XP_421162.4 PREDICTED: stAR-related lipid transfer protein 9 isoform X1 [Gallus gallus]	0.94	0.03	0.471679	down	0.032947329535233
XP_015134481.1 PREDICTED: protein FAM189A1 isoform X3 [Gallus gallus]	0.01	0	0.400212	down	0.0320140723743079
XP_015157388.1 PREDICTED: protocadherin beta-15-like [Gallus gallus]	0.01	0	0.428207	down	0.0300486106514437
XP_015157391.1 PREDICTED: protocadherin beta-15-like, partial [Gallus gallus]	0.01	0	0.428625	down	0.0300486106514437
XP_015143623.1 PREDICTED: E3 SUMO-protein ligase EGR2 [Gallus gallus]	0.01	0	0.343516	down	0.0296666055091035
XP_415035.4 PREDICTED: protein jagged-1 isoform X1 [Gallus gallus]	0.01	0	0.42847	down	0.028947963712985
XP_015139015.1 PREDICTED: protein jagged-1 isoform X2 [Gallus gallus]	0.01	0	0.428703	down	0.028947963712985
XP_003640537.1 PREDICTED: mitogen-activated protein kinase kinase kinase 15 [Gallus gallus]	0.01	0	0.42909	down	0.0280017347242823
XP_015154350.1 PREDICTED: immunoglobulin-like and fibronectin type III domain-containing protein 1 isoform X47 [Gallus gallus]	0.01	0	0.414161	down	0.0263565614082766
XP_015148161.1 PREDICTED: transport and Golgi organization protein 6 homolog [Gallus gallus]	0.01	0	0.414312	down	0.0262068191079897
XP_015146392.1 PREDICTED: low-density lipoprotein receptor-related protein 6 isoform X1 [Gallus gallus]	0.01	0	0.341743	down	0.0240559594581932
XP_015143706.1 PREDICTED: zinc finger SWIM domain-containing protein 8 isoform X1 [Gallus gallus]	0.01	0	0.399528	down	0.0237816104982988
XP_015143705.1 PREDICTED: zinc finger SWIM domain-containing protein 8 isoform X1 [Gallus gallus]	0.01	0	0.400025	down	0.0237816104982988
NP_001182529.1 zinc finger SWIM domain-containing protein 8 [Gallus gallus]	0.01	0	0.400726	down	0.0237816104982988
XP_004940347.1 PREDICTED: collagen alpha-1(X) chain isoform X1 [Gallus gallus]	0.01	0	0.342695	down	0.0228938419254741
XP_003641055.1 PREDICTED: collagen alpha-1(X) chain isoform X2 [Gallus gallus]	0.01	0	0.342774	down	0.0228938419254741
XP_015148372.1 PREDICTED: protein bassoon isoform X1 [Gallus gallus]	0.01	0	0.39916	down	0.0219709808136607
XP_015148373.1 PREDICTED: protein bassoon isoform X2 [Gallus gallus]	0.01	0	0.399967	down	0.0219709808136607
XP_015140522.1 PREDICTED: intersectin-2 isoform X1 [Gallus gallus]	0.01	0	0.428177	down	0.0219434128005073
XP_015140523.1 PREDICTED: intersectin-2 isoform X1 [Gallus gallus]	0.01	0	0.428407	down	0.0219434128005073
XP_419989.4 PREDICTED: intersectin-2 isoform X2 [Gallus gallus]	0.01	0	0.428841	down	0.0219434128005073
XP_015140526.1 PREDICTED: intersectin-2 isoform X4 [Gallus gallus]	0.01	0	0.428872	down	0.0219434128005073
XP_015140524.1 PREDICTED: intersectin-2 isoform X1 [Gallus gallus]	0.01	0	0.428928	down	0.0219434128005073
XP_015140525.1 PREDICTED: intersectin-2 isoform X3 [Gallus gallus]	0.01	0	0.42893	down	0.0219434128005073
XP_015140521.1 PREDICTED: intersectin-2 isoform X1 [Gallus gallus]	0.01	0	0.429614	down	0.0219434128005073
XP_015145920.1 PREDICTED: myocilin isoform X1 [Gallus gallus]	0.01	0	0.429015	down	0.0211380460065237
XP_015145921.1 PREDICTED: myocilin isoform X2 [Gallus gallus]	0.01	0	0.429223	down	0.0211380460065237
XP_015143281.1 PREDICTED: cytoplasmic dynein 1 heavy chain 1 [Gallus gallus]	0.01	0	0.413695	down	0.0208761874363584
XP_015154322.1 PREDICTED: immunoglobulin-like and fibronectin type III domain-containing protein 1 isoform X20 [Gallus gallus]	0.09	0	0.18591	down	0.0200540401797192
XP_015138485.1 PREDICTED: E3 ubiquitin-protein ligase UBR5 isoform X7 [Gallus gallus]	0.01	0	0.428397	down	0.0198257509049228
XP_015135032.1 PREDICTED: dynamin-1 isoform X1 [Gallus gallus]	0.01	0	0.427434	down	0.018943851432961
XP_015135034.1 PREDICTED: dynamin-1 isoform X5 [Gallus gallus]	0.01	0	0.428047	down	0.018943851432961
XP_015135033.1 PREDICTED: dynamin-1 isoform X2 [Gallus gallus]	0.01	0	0.428053	down	0.018943851432961
XP_015135035.1 PREDICTED: dynamin-1 isoform X7 [Gallus gallus]	0.01	0	0.428086	down	0.018943851432961
XP_003642306.1 PREDICTED: dynamin-1 isoform X6 [Gallus gallus]	0.01	0	0.428176	down	0.018943851432961
XP_004945886.1 PREDICTED: dynamin-1 isoform X8 [Gallus gallus]	0.01	0	0.428279	down	0.018943851432961
XP_015135037.1 PREDICTED: dynamin-1 isoform X8 [Gallus gallus]	0.01	0	0.428409	down	0.018943851432961
XP_015135036.1 PREDICTED: dynamin-1 isoform X8 [Gallus gallus]	0.01	0	0.428513	down	0.018943851432961
XP_001233250.1 PREDICTED: dynamin-1 isoform X4 [Gallus gallus]	0.01	0	0.428578	down	0.018943851432961
XP_015135038.1 PREDICTED: dynamin-1 isoform X9 [Gallus gallus]	0.01	0	0.428645	down	0.018943851432961
XP_004945882.1 PREDICTED: dynamin-1 isoform X3 [Gallus gallus]	0.01	0	0.429001	down	0.018943851432961
XP_004945888.1 PREDICTED: dynamin-1 isoform X10 [Gallus gallus]	0.01	0	0.429307	down	0.018943851432961
XP_015135076.1 PREDICTED: protein PRRC2B [Gallus gallus]	0.02	0	0.401021	down	0.0184439098935135
XP_015132198.1 PREDICTED: zinc finger protein 827 isoform X2 [Gallus gallus]	0.02	0	0.428079	down	0.0182344119979124
XP_015132197.1 PREDICTED: zinc finger protein 827 isoform X1 [Gallus gallus]	0.02	0	0.42832	down	0.0182344119979124
XP_015132199.1 PREDICTED: zinc finger protein 827 isoform X4 [Gallus gallus]	0.02	0	0.428928	down	0.0182344119979124
XP_015132200.1 PREDICTED: zinc finger protein 827 isoform X5 [Gallus gallus]	0.02	0	0.429007	down	0.0182344119979124
NP_001185531.1 proteasome subunit alpha type-4 [Gallus gallus]	0.02	0	0.337771	down	0.0177847595929457
XP_015134364.1 PREDICTED: proteasome subunit alpha type-4 isoform X1 [Gallus gallus]	0.02	0	0.338534	down	0.0177847595929457
NP_990776.1 tubulin beta-6 chain [Gallus gallus]	0.02	0	0.414147	down	0.0175655875907713
XP_015136185.1 PREDICTED: sushi, von Willebrand factor type A, EGF and pentraxin domain-containing protein 1 [Gallus gallus]	0.02	0	0.393576	down	0.0165464672914324
XP_015143371.1 PREDICTED: nesprin-2 isoform X4 [Gallus gallus]	0.02	0	0.423603	down	0.0161754100472139
XP_015143369.1 PREDICTED: nesprin-2 isoform X2 [Gallus gallus]	0.02	0	0.42383	down	0.0161754100472139
XP_015143368.1 PREDICTED: nesprin-2 isoform X1 [Gallus gallus]	0.02	0	0.423861	down	0.0161754100472139
XP_015143372.1 PREDICTED: nesprin-2 isoform X5 [Gallus gallus]	0.02	0	0.424091	down	0.0161754100472139
XP_015143374.1 PREDICTED: nesprin-2 isoform X7 [Gallus gallus]	0.02	0	0.424095	down	0.0161754100472139
XP_015143373.1 PREDICTED: nesprin-2 isoform X6 [Gallus gallus]	0.02	0	0.424173	down	0.0161754100472139
XP_015143370.1 PREDICTED: nesprin-2 isoform X3 [Gallus gallus]	0.02	0	0.424232	down	0.0161754100472139
XP_015135169.1 PREDICTED: collagen alpha-1(XXVII) chain [Gallus gallus]	2.09	0.03	0.324308	down	0.0156418143316838
XP_015154320.1 PREDICTED: immunoglobulin-like and fibronectin type III domain-containing protein 1 isoform X18 [Gallus gallus]	5.16	0.08	0.328465	down	0.0152361228411241
XP_015132896.1 PREDICTED: SKI family transcriptional corepressor 2 [Gallus gallus]	0.02	0	0.393364	down	0.0148766992614122
XP_015135374.1 PREDICTED: serine/threonine-protein kinase/endoribonuclease IRE1 isoform X1 [Gallus gallus]	0.02	0	0.413153	down	0.0142208622709943
XP_015135376.1 PREDICTED: serine/threonine-protein kinase/endoribonuclease IRE1 isoform X2 [Gallus gallus]	0.02	0	0.41418	down	0.0142208622709943
NP_001272428.1 serine/threonine-protein kinase/endoribonuclease IRE1 precursor [Gallus gallus]	0.02	0	0.414322	down	0.0142208622709943
NP_001185485.1 nuclear factor related to kappa-B-binding protein [Gallus gallus]	0.02	0	0.338325	down	0.0141899767780192
XP_015153474.1 PREDICTED: nuclear factor related to kappa-B-binding protein isoform X1 [Gallus gallus]	0.02	0	0.338811	down	0.0141899767780192
XP_015155654.1 PREDICTED: C3 and PZP-like alpha-2-macroglobulin domain-containing protein 8 [Gallus gallus]	0.02	0	0.337734	down	0.0140229160434168
XP_004939790.1 PREDICTED: serine/threonine-protein phosphatase 4 regulatory subunit 1 isoform X6 [Gallus gallus]	0.02	0	0.414041	down	0.0136936361220068
XP_015154786.1 PREDICTED: G patch domain-containing protein 8 isoform X1 [Gallus gallus]	0.02	0	0.393339	down	0.0130687118005227
XP_015154787.1 PREDICTED: G patch domain-containing protein 8 isoform X2 [Gallus gallus]	0.02	0	0.393707	down	0.0130687118005227
XP_015154789.1 PREDICTED: G patch domain-containing protein 8 isoform X2 [Gallus gallus]	0.02	0	0.394242	down	0.0130687118005227
XP_015154788.1 PREDICTED: G patch domain-containing protein 8 isoform X2 [Gallus gallus]	0.02	0	0.394723	down	0.0130687118005227
XP_015155475.1 PREDICTED: glutamate receptor ionotropic, NMDA 3B isoform X2 [Gallus gallus]	0.02	0	0.413826	down	0.0129114443480641
XP_015155474.1 PREDICTED: glutamate receptor ionotropic, NMDA 3B isoform X1 [Gallus gallus]	0.02	0	0.413961	down	0.0129114443480641
XP_015155476.1 PREDICTED: glutamate receptor ionotropic, NMDA 3B isoform X3 [Gallus gallus]	0.02	0	0.414358	down	0.0129114443480641
XP_015155478.1 PREDICTED: glutamate receptor ionotropic, NMDA 3B isoform X5 [Gallus gallus]	0.02	0	0.414581	down	0.0129114443480641
XP_015155477.1 PREDICTED: glutamate receptor ionotropic, NMDA 3B isoform X4 [Gallus gallus]	0.02	0	0.415128	down	0.0129114443480641
XP_015154335.1 PREDICTED: immunoglobulin-like and fibronectin type III domain-containing protein 1 isoform X33 [Gallus gallus]	6.6	0.08	0.328064	down	0.011800553993504
XP_015155003.1 PREDICTED: basic proline-rich protein-like [Gallus gallus]	0.02	0	0.337353	down	0.011666466586068
XP_015135185.1 PREDICTED: collagen alpha-1(XXVII) chain isoform X1 [Gallus gallus]	0.02	0	0.338039	down	0.0116029170834377
XP_015135186.1 PREDICTED: collagen alpha-1(XXVII) chain isoform X3 [Gallus gallus]	0.02	0	0.338228	down	0.0116029170834377
XP_015135184.1 PREDICTED: collagen alpha-1(XXVII) chain isoform X1 [Gallus gallus]	0.02	0	0.338573	down	0.0116029170834377
XP_415514.3 PREDICTED: collagen alpha-1(XXVII) chain isoform X2 [Gallus gallus]	0.02	0	0.338725	down	0.0116029170834377
XP_015148961.1 PREDICTED: LOW QUALITY PROTEIN: SH3 and multiple ankyrin repeat domains protein 3-like, partial [Gallus gallus]	0.03	0	0.424512	down	0.0111073963768786
XP_015151816.1 PREDICTED: tyrosine-protein phosphatase non-receptor type 1 isoform X1 [Gallus gallus]	0.03	0	0.415451	down	0.011038467763284
NP_990759.1 TGF-beta receptor type-2 precursor [Gallus gallus]	0.03	0	0.393604	down	0.0107038991715231
XP_015136808.1 PREDICTED: TGF-beta receptor type-2 isoform X2 [Gallus gallus]	0.03	0	0.394383	down	0.0107038991715231
XP_015136807.1 PREDICTED: TGF-beta receptor type-2 isoform X1 [Gallus gallus]	0.03	0	0.394408	down	0.0107038991715231
NP_001186249.1 exocyst complex component 4 [Gallus gallus]	0.03	0	0.42464	down	0.0105672976494617
XP_015132303.1 PREDICTED: ephrin type-A receptor 4 isoform X4 [Gallus gallus]	0.03	0	0.337785	down	0.0104776484997867
YP_001034000.1 transcriptional regulator ICP4 [Gallid alphaherpesvirus 2]	0.03	0	0.39333	down	0.0100278114367177
YP_001034018.1 transcriptional regulator ICP4 [Gallid alphaherpesvirus 2]	0.03	0	0.39395	down	0.0100278114367177
XP_015136469.1 PREDICTED: pollen-specific leucine-rich repeat extensin-like protein 1 [Gallus gallus]	0.03	0	0.394462	down	0.00995040432710514
XP_421324.3 PREDICTED: thyroid receptor-interacting protein 11 [Gallus gallus]	0.03	0	0.39327	down	0.00978220145699921
XP_015132346.1 PREDICTED: ephexin-1 isoform X3 [Gallus gallus]	0.03	0	0.338033	down	0.0097325971561622
NP_001026214.1 Golgi resident protein GCP60 [Gallus gallus]	0.03	0	0.394352	down	0.00971771393714192
XP_015156941.1 PREDICTED: oxysterol-binding protein 1 [Gallus gallus]	0.03	0	0.424291	down	0.00955536571559606
XP_015147503.1 PREDICTED: ubiquitin carboxyl-terminal hydrolase 8 isoform X1 [Gallus gallus]	0.03	0	0.393524	down	0.0095068024088586
XP_015147506.1 PREDICTED: ubiquitin carboxyl-terminal hydrolase 8 isoform X3 [Gallus gallus]	0.03	0	0.393987	down	0.0095068024088586
XP_015147504.1 PREDICTED: ubiquitin carboxyl-terminal hydrolase 8 isoform X1 [Gallus gallus]	0.03	0	0.394142	down	0.0095068024088586
XP_015147507.1 PREDICTED: ubiquitin carboxyl-terminal hydrolase 8 isoform X4 [Gallus gallus]	0.03	0	0.394221	down	0.0095068024088586
XP_015147505.1 PREDICTED: ubiquitin carboxyl-terminal hydrolase 8 isoform X2 [Gallus gallus]	0.03	0	0.394347	down	0.0095068024088586
XP_001232625.2 PREDICTED: exocyst complex component 3-like protein [Gallus gallus]	0.03	0	0.393337	down	0.00946896204899315
XP_015137689.1 PREDICTED: lisH domain and HEAT repeat-containing protein KIAA1468 homolog isoform X1 [Gallus gallus]	0.03	0	0.423566	down	0.0093669940889809
XP_015137690.1 PREDICTED: lisH domain and HEAT repeat-containing protein KIAA1468 homolog isoform X2 [Gallus gallus]	0.03	0	0.423709	down	0.0093669940889809
XP_015137691.1 PREDICTED: lisH domain and HEAT repeat-containing protein KIAA1468 homolog isoform X3 [Gallus gallus]	0.03	0	0.42391	down	0.0093669940889809
XP_015137692.1 PREDICTED: lisH domain and HEAT repeat-containing protein KIAA1468 homolog isoform X4 [Gallus gallus]	0.03	0	0.424105	down	0.0093669940889809
XP_015152233.1 PREDICTED: 1-phosphatidylinositol 4,5-bisphosphate phosphodiesterase gamma-1 isoform X1 [Gallus gallus]	0.03	0	0.428756	down	0.00881243568013119
XP_015127973.1 PREDICTED: LOW QUALITY PROTEIN: heterogeneous nuclear ribonucleoprotein U-like protein 1, partial [Gallus gallus]	0.03	0	0.399732	down	0.00837968098121283
XP_015138993.1 PREDICTED: atypical kinase ADCK3, mitochondrial isoform X1 [Gallus gallus]	0.03	0	0.400101	down	0.0081159059467311
NP_001186342.1 atypical kinase ADCK3, mitochondrial [Gallus gallus]	0.03	0	0.400151	down	0.0081159059467311
XP_015136039.1 PREDICTED: G-protein coupled receptor 98 isoform X3 [Gallus gallus]	0.04	0	0.427762	down	0.0075663173603497
XP_015136037.1 PREDICTED: G-protein coupled receptor 98 isoform X1 [Gallus gallus]	0.04	0	0.42867	down	0.0075663173603497
XP_015136038.1 PREDICTED: G-protein coupled receptor 98 isoform X2 [Gallus gallus]	0.04	0	0.428785	down	0.0075663173603497
XP_015158136.1 PREDICTED: protein FAM171A2-like [Gallus gallus]	0.04	0	0.399832	down	0.0072777631618375
XP_015135478.1 PREDICTED: aryl hydrocarbon receptor nuclear translocator isoform X6 [Gallus gallus]	0.04	0	0.399533	down	0.00677291849058178
XP_015135485.1 PREDICTED: aryl hydrocarbon receptor nuclear translocator isoform X12 [Gallus gallus]	0.04	0	0.39954	down	0.00677291849058178
XP_015135480.1 PREDICTED: aryl hydrocarbon receptor nuclear translocator isoform X8 [Gallus gallus]	0.04	0	0.399564	down	0.00677291849058178
XP_015135473.1 PREDICTED: aryl hydrocarbon receptor nuclear translocator isoform X1 [Gallus gallus]	0.04	0	0.399626	down	0.00677291849058178
NP_989531.1 aryl hydrocarbon receptor nuclear translocator [Gallus gallus]	0.04	0	0.399832	down	0.00677291849058178
XP_015135481.1 PREDICTED: aryl hydrocarbon receptor nuclear translocator isoform X9 [Gallus gallus]	0.04	0	0.399975	down	0.00677291849058178
XP_015135479.1 PREDICTED: aryl hydrocarbon receptor nuclear translocator isoform X7 [Gallus gallus]	0.04	0	0.400065	down	0.00677291849058178
XP_015135476.1 PREDICTED: aryl hydrocarbon receptor nuclear translocator isoform X4 [Gallus gallus]	0.04	0	0.400124	down	0.00677291849058178
XP_015135475.1 PREDICTED: aryl hydrocarbon receptor nuclear translocator isoform X3 [Gallus gallus]	0.04	0	0.400153	down	0.00677291849058178
XP_015135474.1 PREDICTED: aryl hydrocarbon receptor nuclear translocator isoform X2 [Gallus gallus]	0.04	0	0.400183	down	0.00677291849058178
XP_015135482.1 PREDICTED: aryl hydrocarbon receptor nuclear translocator isoform X10 [Gallus gallus]	0.04	0	0.40027	down	0.00677291849058178
XP_015135486.1 PREDICTED: aryl hydrocarbon receptor nuclear translocator isoform X13 [Gallus gallus]	0.04	0	0.400554	down	0.00677291849058178
XP_015135484.1 PREDICTED: aryl hydrocarbon receptor nuclear translocator isoform X11 [Gallus gallus]	0.04	0	0.400666	down	0.00677291849058178
XP_015135477.1 PREDICTED: aryl hydrocarbon receptor nuclear translocator isoform X5 [Gallus gallus]	0.04	0	0.401052	down	0.00677291849058178
XP_004936097.1 PREDICTED: PGAP2-interacting protein isoform X3 [Gallus gallus]	0.04	0	0.334949	down	0.00668822620580523
XP_015140992.1 PREDICTED: PGAP2-interacting protein isoform X3 [Gallus gallus]	0.04	0	0.335057	down	0.00668822620580523
XP_015129708.1 PREDICTED: uncharacterized protein LOC107050476 [Gallus gallus]	0.04	0	0.400716	down	0.00644825022979095
NP_001155862.1 collagen, type IV, alpha 2 precursor [Gallus gallus]	0.04	0	0.399438	down	0.00644110948610211
XP_015133341.1 PREDICTED: collagen alpha-2(IV) chain isoform X1 [Gallus gallus]	0.04	0	0.400066	down	0.00644110948610211
XP_015133342.1 PREDICTED: collagen alpha-2(IV) chain isoform X1 [Gallus gallus]	0.04	0	0.400084	down	0.00644110948610211
XP_015133344.1 PREDICTED: collagen alpha-2(IV) chain isoform X3 [Gallus gallus]	0.04	0	0.400234	down	0.00644110948610211
XP_015133343.1 PREDICTED: collagen alpha-2(IV) chain isoform X2 [Gallus gallus]	0.04	0	0.40055	down	0.00644110948610211
XP_015148896.1 PREDICTED: FYVE, RhoGEF and PH domain-containing protein 3 isoform X5 [Gallus gallus]	0.04	0	0.428313	down	0.00632922227620025
XP_004940517.2 PREDICTED: dystonin isoform X23 [Gallus gallus]	0.05	0	0.398658	down	0.00620860895380085
XP_004940519.1 PREDICTED: dystonin isoform X28 [Gallus gallus]	0.05	0	0.399348	down	0.00620860895380085
XP_015140371.1 PREDICTED: dystonin isoform X26 [Gallus gallus]	0.05	0	0.399513	down	0.00620860895380085
XP_015140368.1 PREDICTED: dystonin isoform X22 [Gallus gallus]	0.05	0	0.399634	down	0.00620860895380085
XP_015140370.1 PREDICTED: dystonin isoform X25 [Gallus gallus]	0.05	0	0.399958	down	0.00620860895380085
XP_004940518.1 PREDICTED: dystonin isoform X27 [Gallus gallus]	0.05	0	0.400544	down	0.00620860895380085
XP_015140369.1 PREDICTED: dystonin isoform X24 [Gallus gallus]	0.05	0	0.400773	down	0.00620860895380085
NP_989679.3 xin actin-binding repeat-containing protein 1 [Gallus gallus]	0.05	0	0.336006	down	0.00613468201051205
XP_015150354.1 PREDICTED: mediator of RNA polymerase II transcription subunit 13-like isoform X1 [Gallus gallus]	0.05	0	0.428198	down	0.00598758522888083
XP_015150355.1 PREDICTED: mediator of RNA polymerase II transcription subunit 13-like isoform X2 [Gallus gallus]	0.05	0	0.428478	down	0.00598758522888083
XP_015150357.1 PREDICTED: mediator of RNA polymerase II transcription subunit 13-like isoform X3 [Gallus gallus]	0.05	0	0.428887	down	0.00598758522888083
XP_417046.4 PREDICTED: carboxypeptidase B2 [Gallus gallus]	0.05	0	0.3359	down	0.00594347276057531
XP_015154854.1 PREDICTED: solute carrier family 25 member 39 isoform X1 [Gallus gallus]	0.05	0	0.399473	down	0.00577503620758992
XP_015154855.1 PREDICTED: solute carrier family 25 member 39 isoform X1 [Gallus gallus]	0.05	0	0.399642	down	0.00577503620758992
XP_003642829.1 PREDICTED: solute carrier family 25 member 39 isoform X2 [Gallus gallus]	0.05	0	0.40037	down	0.00577503620758992
NP_989524.1 homeobox protein BarH-like 1 [Gallus gallus]	0.05	0	0.428504	down	0.00554132355426
XP_015134538.1 PREDICTED: neogenin isoform X6 [Gallus gallus]	0.05	0	0.335173	down	0.00551707298661482
XP_015134536.1 PREDICTED: neogenin isoform X4 [Gallus gallus]	0.05	0	0.335308	down	0.00551707298661482
XP_015134539.1 PREDICTED: neogenin isoform X7 [Gallus gallus]	0.05	0	0.335366	down	0.00551707298661482
XP_015134535.1 PREDICTED: neogenin isoform X3 [Gallus gallus]	0.05	0	0.335479	down	0.00551707298661482
XP_015134534.1 PREDICTED: neogenin isoform X2 [Gallus gallus]	0.05	0	0.335524	down	0.00551707298661482
XP_015134533.1 PREDICTED: neogenin isoform X1 [Gallus gallus]	0.05	0	0.335972	down	0.00551707298661482
XP_015134537.1 PREDICTED: neogenin isoform X5 [Gallus gallus]	0.05	0	0.336204	down	0.00551707298661482
XP_015134540.1 PREDICTED: neogenin isoform X8 [Gallus gallus]	0.05	0	0.336562	down	0.00551707298661482
NP_001006500.1 DNA-directed RNA polymerase III subunit RPC1 [Gallus gallus]	0.05	0	0.399681	down	0.00540957823994561
XP_015143700.1 PREDICTED: DNA-directed RNA polymerase III subunit RPC1 isoform X1 [Gallus gallus]	0.05	0	0.400154	down	0.00540957823994561
XP_015138873.1 PREDICTED: uncharacterized protein LOC101751874 isoform X2 [Gallus gallus]	0.05	0	0.399843	down	0.00535435144826599
XP_015138874.1 PREDICTED: uncharacterized protein LOC101751874 isoform X3 [Gallus gallus]	0.05	0	0.400144	down	0.00535435144826599
XP_015138872.1 PREDICTED: uncharacterized protein LOC101751874 isoform X1 [Gallus gallus]	0.05	0	0.400661	down	0.00535435144826599
XP_415648.2 PREDICTED: syntaxin-binding protein 4 isoform X2 [Gallus gallus]	0.05	0	0.428039	down	0.00534865405846699
XP_004946214.1 PREDICTED: syntaxin-binding protein 4 isoform X1 [Gallus gallus]	0.05	0	0.428559	down	0.00534865405846699
XP_015135470.1 PREDICTED: syntaxin-binding protein 4 isoform X2 [Gallus gallus]	0.05	0	0.428896	down	0.00534865405846699
XP_015139906.1 PREDICTED: ryanodine receptor 2 isoform X1 [Gallus gallus]	0.05	0	0.404827	down	0.00523287835151991
XP_015139908.1 PREDICTED: ryanodine receptor 2 isoform X3 [Gallus gallus]	0.05	0	0.405532	down	0.00523287835151991
XP_015139907.1 PREDICTED: ryanodine receptor 2 isoform X2 [Gallus gallus]	0.05	0	0.405954	down	0.00523287835151991
XP_424972.3 PREDICTED: kinesin-like protein KIF24 [Gallus gallus]	0.05	0	0.428978	down	0.00518187776085198
XP_015156943.1 PREDICTED: protein PAT1 homolog 1 isoform X2 [Gallus gallus]	0.06	0	0.404945	down	0.00507135248252288
XP_015156942.1 PREDICTED: protein PAT1 homolog 1 isoform X1 [Gallus gallus]	0.06	0	0.4052	down	0.00507135248252288
NP_001238962.1 neurogenic locus notch homolog protein 2 precursor [Gallus gallus]	0.06	0	0.399572	down	0.00498992409659334
XP_015135447.1 PREDICTED: nucleosome-remodeling factor subunit BPTF isoform X2 [Gallus gallus]	0.06	0	0.171026	down	0.00488195836003042
XP_015135456.1 PREDICTED: nucleosome-remodeling factor subunit BPTF isoform X11 [Gallus gallus]	0.06	0	0.171041	down	0.00488195836003042
XP_015135453.1 PREDICTED: nucleosome-remodeling factor subunit BPTF isoform X7 [Gallus gallus]	0.06	0	0.171162	down	0.00488195836003042
XP_015135448.1 PREDICTED: nucleosome-remodeling factor subunit BPTF isoform X3 [Gallus gallus]	0.06	0	0.171191	down	0.00488195836003042
XP_015135454.1 PREDICTED: nucleosome-remodeling factor subunit BPTF isoform X8 [Gallus gallus]	0.06	0	0.171375	down	0.00488195836003042
XP_015135446.1 PREDICTED: nucleosome-remodeling factor subunit BPTF isoform X1 [Gallus gallus]	0.06	0	0.171514	down	0.00488195836003042
XP_004946262.2 PREDICTED: nucleosome-remodeling factor subunit BPTF isoform X9 [Gallus gallus]	0.06	0	0.17154	down	0.00488195836003042
XP_015135449.1 PREDICTED: nucleosome-remodeling factor subunit BPTF isoform X4 [Gallus gallus]	0.06	0	0.171544	down	0.00488195836003042
XP_015135457.1 PREDICTED: nucleosome-remodeling factor subunit BPTF isoform X12 [Gallus gallus]	0.06	0	0.17155	down	0.00488195836003042
XP_015135450.1 PREDICTED: nucleosome-remodeling factor subunit BPTF isoform X5 [Gallus gallus]	0.06	0	0.171588	down	0.00488195836003042
XP_003642377.3 PREDICTED: nucleosome-remodeling factor subunit BPTF isoform X13 [Gallus gallus]	0.06	0	0.171764	down	0.00488195836003042
XP_015135451.1 PREDICTED: nucleosome-remodeling factor subunit BPTF isoform X6 [Gallus gallus]	0.06	0	0.171943	down	0.00488195836003042
XP_015135455.1 PREDICTED: nucleosome-remodeling factor subunit BPTF isoform X10 [Gallus gallus]	0.06	0	0.171953	down	0.00488195836003042
NP_990336.1 calmodulin [Gallus gallus]	0.06	0	0.428591	down	0.00485255623929531
NP_001103834.1 neo-calmodulin [Gallus gallus]	0.06	0	0.428896	down	0.00485255623929531
XP_004938796.1 PREDICTED: 28S ribosomal protein S31, mitochondrial isoform X1 [Gallus gallus]	0.06	0	0.343232	down	0.00445814075315028
XP_417081.3 PREDICTED: 28S ribosomal protein S31, mitochondrial isoform X2 [Gallus gallus]	0.06	0	0.343478	down	0.00445814075315028
XP_015156804.1 PREDICTED: dynactin subunit 1 isoform X14 [Gallus gallus]	0.06	0	0.414617	down	0.0044556103854128
XP_015156791.1 PREDICTED: dynactin subunit 1 isoform X2 [Gallus gallus]	0.06	0	0.414702	down	0.0044556103854128
XP_015156800.1 PREDICTED: dynactin subunit 1 isoform X11 [Gallus gallus]	0.06	0	0.415105	down	0.0044556103854128
XP_015140374.1 PREDICTED: dystonin isoform X31 [Gallus gallus]	0.06	0	0.399243	down	0.00444005675519343
XP_015140367.1 PREDICTED: dystonin isoform X21 [Gallus gallus]	0.06	0	0.39932	down	0.00444005675519343
XP_015140350.1 PREDICTED: dystonin isoform X4 [Gallus gallus]	0.06	0	0.399422	down	0.00444005675519343
XP_015140365.1 PREDICTED: dystonin isoform X19 [Gallus gallus]	0.06	0	0.399472	down	0.00444005675519343
XP_015140355.1 PREDICTED: dystonin isoform X9 [Gallus gallus]	0.06	0	0.399549	down	0.00444005675519343
XP_015140366.1 PREDICTED: dystonin isoform X20 [Gallus gallus]	0.06	0	0.399664	down	0.00444005675519343
XP_015140358.1 PREDICTED: dystonin isoform X12 [Gallus gallus]	0.06	0	0.399728	down	0.00444005675519343
XP_015140349.1 PREDICTED: dystonin isoform X3 [Gallus gallus]	0.06	0	0.399829	down	0.00444005675519343
XP_015140363.1 PREDICTED: dystonin isoform X17 [Gallus gallus]	0.06	0	0.399949	down	0.00444005675519343
XP_015140361.1 PREDICTED: dystonin isoform X15 [Gallus gallus]	0.06	0	0.399972	down	0.00444005675519343
XP_015140375.1 PREDICTED: dystonin isoform X32 [Gallus gallus]	0.06	0	0.399995	down	0.00444005675519343
XP_015140352.1 PREDICTED: dystonin isoform X6 [Gallus gallus]	0.06	0	0.400138	down	0.00444005675519343
XP_015140356.1 PREDICTED: dystonin isoform X10 [Gallus gallus]	0.06	0	0.400139	down	0.00444005675519343
XP_015140353.1 PREDICTED: dystonin isoform X7 [Gallus gallus]	0.06	0	0.400167	down	0.00444005675519343
XP_015140362.1 PREDICTED: dystonin isoform X16 [Gallus gallus]	0.06	0	0.400235	down	0.00444005675519343
XP_015140347.1 PREDICTED: dystonin isoform X1 [Gallus gallus]	0.06	0	0.400305	down	0.00444005675519343
XP_015140372.1 PREDICTED: dystonin isoform X29 [Gallus gallus]	0.06	0	0.400325	down	0.00444005675519343
XP_015140373.1 PREDICTED: dystonin isoform X30 [Gallus gallus]	0.06	0	0.400338	down	0.00444005675519343
XP_015140357.1 PREDICTED: dystonin isoform X11 [Gallus gallus]	0.06	0	0.400357	down	0.00444005675519343
XP_015140351.1 PREDICTED: dystonin isoform X5 [Gallus gallus]	0.06	0	0.400368	down	0.00444005675519343
XP_015140354.1 PREDICTED: dystonin isoform X8 [Gallus gallus]	0.06	0	0.400531	down	0.00444005675519343
XP_015140348.1 PREDICTED: dystonin isoform X2 [Gallus gallus]	0.06	0	0.400677	down	0.00444005675519343
XP_015140360.1 PREDICTED: dystonin isoform X14 [Gallus gallus]	0.06	0	0.40071	down	0.00444005675519343
XP_015140359.1 PREDICTED: dystonin isoform X13 [Gallus gallus]	0.06	0	0.400849	down	0.00444005675519343
XP_015140364.1 PREDICTED: dystonin isoform X18 [Gallus gallus]	0.06	0	0.400892	down	0.00444005675519343
XP_015153447.1 PREDICTED: sortilin-related receptor isoform X1 [Gallus gallus]	0.06	0	0.399296	down	0.00441964283786173
NP_001292089.1 sortilin-related receptor [Gallus gallus]	0.06	0	0.400078	down	0.00441964283786173
XP_015138790.1 PREDICTED: B-cell lymphoma/leukemia 11A isoform X3 [Gallus gallus]	0.07	0	0.342108	down	0.00431385512173714
XP_015138788.1 PREDICTED: B-cell lymphoma/leukemia 11A isoform X1 [Gallus gallus]	0.07	0	0.34232	down	0.00431385512173714
XP_015138786.1 PREDICTED: B-cell lymphoma/leukemia 11A isoform X1 [Gallus gallus]	0.07	0	0.342675	down	0.00431385512173714
XP_015138789.1 PREDICTED: B-cell lymphoma/leukemia 11A isoform X2 [Gallus gallus]	0.07	0	0.342964	down	0.00431385512173714
XP_015140031.1 PREDICTED: BEN domain-containing protein 3 isoform X1 [Gallus gallus]	0.07	0	0.428194	down	0.00430719089815607
XP_015140032.1 PREDICTED: BEN domain-containing protein 3 isoform X1 [Gallus gallus]	0.07	0	0.428512	down	0.00430719089815607
XP_015140033.1 PREDICTED: BEN domain-containing protein 3 isoform X2 [Gallus gallus]	0.07	0	0.428681	down	0.00430719089815607
XP_015132744.1 PREDICTED: E3 ubiquitin-protein ligase MYCBP2 isoform X14 [Gallus gallus]	0.07	0	0.399008	down	0.00417127913378029
XP_015132682.1 PREDICTED: E3 ubiquitin-protein ligase MYCBP2 isoform X2 [Gallus gallus]	0.07	0	0.399329	down	0.00417127913378029
XP_015132676.1 PREDICTED: E3 ubiquitin-protein ligase MYCBP2 isoform X1 [Gallus gallus]	0.07	0	0.399357	down	0.00417127913378029
XP_015132688.1 PREDICTED: E3 ubiquitin-protein ligase MYCBP2 isoform X3 [Gallus gallus]	0.07	0	0.39939	down	0.00417127913378029
XP_015132698.1 PREDICTED: E3 ubiquitin-protein ligase MYCBP2 isoform X5 [Gallus gallus]	0.07	0	0.399491	down	0.00417127913378029
XP_015132765.1 PREDICTED: E3 ubiquitin-protein ligase MYCBP2 isoform X17 [Gallus gallus]	0.07	0	0.399564	down	0.00417127913378029
XP_015132725.1 PREDICTED: E3 ubiquitin-protein ligase MYCBP2 isoform X11 [Gallus gallus]	0.07	0	0.399742	down	0.00417127913378029
XP_015132761.1 PREDICTED: E3 ubiquitin-protein ligase MYCBP2 isoform X16 [Gallus gallus]	0.07	0	0.39977	down	0.00417127913378029
XP_015132752.1 PREDICTED: E3 ubiquitin-protein ligase MYCBP2 isoform X15 [Gallus gallus]	0.07	0	0.399813	down	0.00417127913378029
XP_015132701.1 PREDICTED: E3 ubiquitin-protein ligase MYCBP2 isoform X7 [Gallus gallus]	0.07	0	0.39991	down	0.00417127913378029
XP_015132691.1 PREDICTED: E3 ubiquitin-protein ligase MYCBP2 isoform X4 [Gallus gallus]	0.07	0	0.399984	down	0.00417127913378029
XP_015132710.1 PREDICTED: E3 ubiquitin-protein ligase MYCBP2 isoform X8 [Gallus gallus]	0.07	0	0.400065	down	0.00417127913378029
XP_015132699.1 PREDICTED: E3 ubiquitin-protein ligase MYCBP2 isoform X6 [Gallus gallus]	0.07	0	0.400287	down	0.00417127913378029
XP_015132715.1 PREDICTED: E3 ubiquitin-protein ligase MYCBP2 isoform X9 [Gallus gallus]	0.07	0	0.400323	down	0.00417127913378029
XP_015132737.1 PREDICTED: E3 ubiquitin-protein ligase MYCBP2 isoform X13 [Gallus gallus]	0.07	0	0.40034	down	0.00417127913378029
XP_015132720.1 PREDICTED: E3 ubiquitin-protein ligase MYCBP2 isoform X10 [Gallus gallus]	0.07	0	0.400541	down	0.00417127913378029
XP_015132731.1 PREDICTED: E3 ubiquitin-protein ligase MYCBP2 isoform X12 [Gallus gallus]	0.07	0	0.400583	down	0.00417127913378029
XP_015149045.1 PREDICTED: protocadherin gamma-A5-like [Gallus gallus]	0.07	0	0.427684	down	0.00410195617100021
XP_003643422.3 PREDICTED: protocadherin gamma-A2-like [Gallus gallus]	0.07	0	0.428087	down	0.00410195617100021
XP_004950732.2 PREDICTED: protocadherin gamma subfamily A, 2 [Gallus gallus]	0.07	0	0.428102	down	0.00410195617100021
XP_003643404.2 PREDICTED: protocadherin gamma-A5-like [Gallus gallus]	0.07	0	0.428263	down	0.00410195617100021
XP_015157365.1 PREDICTED: protocadherin gamma-A2-like [Gallus gallus]	0.07	0	0.428297	down	0.00410195617100021
XP_015149049.1 PREDICTED: protocadherin gamma-A5-like [Gallus gallus]	0.07	0	0.428869	down	0.00410195617100021
XP_015149044.1 PREDICTED: protocadherin gamma-A5-like [Gallus gallus]	0.07	0	0.429003	down	0.00410195617100021
XP_015157380.1 PREDICTED: protocadherin gamma-A2-like [Gallus gallus]	0.07	0	0.429052	down	0.00410195617100021
XP_015149051.1 PREDICTED: protocadherin gamma-A5-like [Gallus gallus]	0.07	0	0.429167	down	0.00410195617100021
XP_015149050.1 PREDICTED: protocadherin gamma-A5-like [Gallus gallus]	0.07	0	0.429194	down	0.00410195617100021
XP_015149046.1 PREDICTED: protocadherin gamma-A2-like [Gallus gallus]	0.07	0	0.429261	down	0.00410195617100021
XP_418910.4 PREDICTED: phosphatidylinositol-glycan-specific phospholipase D [Gallus gallus]	0.07	0	0.343078	down	0.00384797157565037
XP_015154909.1 PREDICTED: integrin alpha-3 isoform X3 [Gallus gallus]	0.07	0	0.342707	down	0.00384375914763245
XP_015154907.1 PREDICTED: integrin alpha-3 isoform X1 [Gallus gallus]	0.07	0	0.342719	down	0.00384375914763245
XP_015154908.1 PREDICTED: integrin alpha-3 isoform X2 [Gallus gallus]	0.07	0	0.343304	down	0.00384375914763245
XP_004937319.1 PREDICTED: zinc finger SWIM domain-containing protein 6 isoform X2 [Gallus gallus]	0.08	0	0.40057	down	0.00364293368199274
XP_001234010.2 PREDICTED: zinc finger SWIM domain-containing protein 6 isoform X1 [Gallus gallus]	0.08	0	0.401223	down	0.00364293368199274
XP_015150812.1 PREDICTED: integrin beta-4 isoform X3 [Gallus gallus]	0.08	0	0.342698	down	0.00358278538963566
NP_001006147.1 stress-70 protein, mitochondrial precursor [Gallus gallus]	0.08	0	0.342435	down	0.00353165098533821
XP_004945009.2 PREDICTED: TBC1 domain family member 9B isoform X1 [Gallus gallus]	0.08	0	0.428118	down	0.00351612383520893
XP_414602.4 PREDICTED: TBC1 domain family member 9B isoform X2 [Gallus gallus]	0.08	0	0.429222	down	0.00351612383520893
XP_015146768.1 PREDICTED: zinc finger SWIM domain-containing protein 5 [Gallus gallus]	0.08	0	0.429126	down	0.00347074184074331
XP_429081.5 PREDICTED: DNA-binding protein RFX7 isoform X2 [Gallus gallus]	0.08	0	0.34336	down	0.00334879383915241
NP_990301.1 cation-independent mannose-6-phosphate receptor precursor [Gallus gallus]	0.09	0	0.428665	down	0.00323566568688862
XP_015145584.1 PREDICTED: striated muscle preferentially expressed protein kinase isoform X1 [Gallus gallus]	0.09	0	0.413811	down	0.00320362665707591
XP_015145585.1 PREDICTED: striated muscle preferentially expressed protein kinase isoform X2 [Gallus gallus]	0.09	0	0.414025	down	0.00320362665707591
XP_015145588.1 PREDICTED: striated muscle preferentially expressed protein kinase isoform X6 [Gallus gallus]	0.09	0	0.414184	down	0.00320362665707591
XP_015145586.1 PREDICTED: striated muscle preferentially expressed protein kinase isoform X4 [Gallus gallus]	0.09	0	0.414239	down	0.00320362665707591
XP_015145587.1 PREDICTED: striated muscle preferentially expressed protein kinase isoform X5 [Gallus gallus]	0.09	0	0.414429	down	0.00320362665707591
XP_015145589.1 PREDICTED: striated muscle preferentially expressed protein kinase isoform X7 [Gallus gallus]	0.09	0	0.415125	down	0.00320362665707591
XP_015136652.1 PREDICTED: microtubule-associated protein 4 isoform X8 [Gallus gallus]	0.09	0	0.413473	down	0.00320355010919719
XP_015136645.1 PREDICTED: microtubule-associated protein 4 isoform X1 [Gallus gallus]	0.09	0	0.413581	down	0.00320355010919719
XP_015136648.1 PREDICTED: microtubule-associated protein 4 isoform X4 [Gallus gallus]	0.09	0	0.413612	down	0.00320355010919719
XP_015136651.1 PREDICTED: microtubule-associated protein 4 isoform X7 [Gallus gallus]	0.09	0	0.413747	down	0.00320355010919719
XP_015136643.1 PREDICTED: microtubule-associated protein 4 isoform X1 [Gallus gallus]	0.09	0	0.414015	down	0.00320355010919719
XP_015136644.1 PREDICTED: microtubule-associated protein 4 isoform X2 [Gallus gallus]	0.09	0	0.414089	down	0.00320355010919719
XP_015136653.1 PREDICTED: microtubule-associated protein 4 isoform X9 [Gallus gallus]	0.09	0	0.414411	down	0.00320355010919719
XP_015136649.1 PREDICTED: microtubule-associated protein 4 isoform X5 [Gallus gallus]	0.09	0	0.414542	down	0.00320355010919719
XP_015136650.1 PREDICTED: microtubule-associated protein 4 isoform X6 [Gallus gallus]	0.09	0	0.414582	down	0.00320355010919719
XP_015136646.1 PREDICTED: microtubule-associated protein 4 isoform X3 [Gallus gallus]	0.09	0	0.414925	down	0.00320355010919719
XP_015154141.1 PREDICTED: GON-4-like protein isoform X1 [Gallus gallus]	0.09	0	0.42828	down	0.00302565770871726
XP_004948341.2 PREDICTED: GON-4-like protein isoform X2 [Gallus gallus]	0.09	0	0.428928	down	0.00302565770871726
NP_001152843.1 hydrocephalus-inducing protein homolog [Gallus gallus]	0.1	0	0.413915	down	0.00298643487683325
XP_015134635.1 PREDICTED: hydrocephalus-inducing protein homolog isoform X1 [Gallus gallus]	0.1	0	0.414449	down	0.00298643487683325
XP_015134498.1 PREDICTED: talin-2 [Gallus gallus]	0.1	0	0.071357	down	0.00295209956047938
XP_004943802.1 PREDICTED: talin-2 [Gallus gallus]	0.1	0	0.071434	down	0.00295209956047938
XP_004943801.1 PREDICTED: talin-2 [Gallus gallus]	0.1	0	0.071473	down	0.00295209956047938
XP_003641925.1 PREDICTED: talin-2 [Gallus gallus]	0.1	0	0.071819	down	0.00295209956047938
XP_015134664.1 PREDICTED: sacsin isoform X2 [Gallus gallus]	0.1	0	0.342588	down	0.00286661045753384
XP_004938853.1 PREDICTED: sacsin isoform X3 [Gallus gallus]	0.1	0	0.342638	down	0.00286661045753384
XP_015134655.1 PREDICTED: sacsin isoform X1 [Gallus gallus]	0.1	0	0.34331	down	0.00286661045753384
XP_015148983.1 PREDICTED: protocadherin beta-15-like [Gallus gallus]	0.1	0	0.42887	down	0.00281047848527528
XP_004943823.1 PREDICTED: unconventional myosin-Ie isoform X2 [Gallus gallus]	0.1	0	0.413604	down	0.00278867629733261
XP_413782.4 PREDICTED: unconventional myosin-Ie isoform X1 [Gallus gallus]	0.1	0	0.413823	down	0.00278867629733261
XP_015153196.1 PREDICTED: phosphatase and actin regulator 4 isoform X2 [Gallus gallus]	0.1	0	0.341838	down	0.00276913946146346
XP_015153194.1 PREDICTED: phosphatase and actin regulator 4 isoform X1 [Gallus gallus]	0.1	0	0.342157	down	0.00276913946146346
XP_015153195.1 PREDICTED: phosphatase and actin regulator 4 isoform X2 [Gallus gallus]	0.1	0	0.342737	down	0.00276913946146346
XP_015153198.1 PREDICTED: phosphatase and actin regulator 4 isoform X3 [Gallus gallus]	0.1	0	0.342988	down	0.00276913946146346
XP_015153199.1 PREDICTED: phosphatase and actin regulator 4 isoform X3 [Gallus gallus]	0.1	0	0.343047	down	0.00276913946146346
XP_015153197.1 PREDICTED: phosphatase and actin regulator 4 isoform X2 [Gallus gallus]	0.1	0	0.343092	down	0.00276913946146346
XP_015146100.1 PREDICTED: spindle assembly abnormal protein 6 homolog isoform X2 [Gallus gallus]	0.1	0	0.427878	down	0.00274201461775453
XP_015146101.1 PREDICTED: spindle assembly abnormal protein 6 homolog isoform X2 [Gallus gallus]	0.1	0	0.427898	down	0.00274201461775453
NP_001026444.1 spindle assembly abnormal protein 6 homolog [Gallus gallus]	0.1	0	0.428542	down	0.00274201461775453
XP_004950978.1 PREDICTED: epiplakin-like [Gallus gallus]	0.11	0	0.399435	down	0.00263249940366635
XP_015131731.1 PREDICTED: general vesicular transport factor p115 isoform X4 [Gallus gallus]	0.11	0	0.428435	down	0.00262422474616865
XP_015131728.1 PREDICTED: general vesicular transport factor p115 isoform X1 [Gallus gallus]	0.11	0	0.428641	down	0.00262422474616865
XP_015131730.1 PREDICTED: general vesicular transport factor p115 isoform X3 [Gallus gallus]	0.11	0	0.428654	down	0.00262422474616865
NP_001026310.1 general vesicular transport factor p115 [Gallus gallus]	0.11	0	0.42957	down	0.00262422474616865
NP_989900.1 ovocleidin-116 precursor [Gallus gallus]	0.11	0	0.399054	down	0.00261800361959527
XP_015137089.1 PREDICTED: von Willebrand factor D and EGF domain-containing protein [Gallus gallus]	0.11	0	0.342764	down	0.0025891370180882
XP_015129416.1 PREDICTED: dynamin-2-like, partial [Gallus gallus]	0.11	0	0.427899	down	0.00256551399203163
NP_001026201.1 zinc finger CCCH domain-containing protein 11A [Gallus gallus]	0.11	0	0.399061	down	0.00253753678176742
XP_015154199.1 PREDICTED: zinc finger CCCH domain-containing protein 11A isoform X1 [Gallus gallus]	0.11	0	0.39941	down	0.00253753678176742
XP_004941016.1 PREDICTED: zinc finger protein 827 isoform X3 [Gallus gallus]	0.11	0	0.429321	down	0.00247419007649855
NP_001025884.1 protein NipSnap homolog 2 [Gallus gallus]	0.12	0	0.414129	down	0.00237049375843698
XP_015143045.1 PREDICTED: dapper homolog 1 isoform X4 [Gallus gallus]	0.12	0	0.342324	down	0.00233553409778696
NP_001038157.1 dapper homolog 1 [Gallus gallus]	0.12	0	0.342502	down	0.00233553409778696
XP_015143044.1 PREDICTED: dapper homolog 1 isoform X3 [Gallus gallus]	0.12	0	0.343023	down	0.00233553409778696
XP_015143043.1 PREDICTED: dapper homolog 1 isoform X2 [Gallus gallus]	0.12	0	0.34351	down	0.00233553409778696
XP_015143042.1 PREDICTED: dapper homolog 1 isoform X1 [Gallus gallus]	0.12	0	0.343853	down	0.00233553409778696
XP_414331.5 PREDICTED: FYVE, RhoGEF and PH domain-containing protein 3 isoform X1 [Gallus gallus]	0.12	0	0.427959	down	0.00229114257888961
XP_015149800.1 PREDICTED: transformation/transcription domain-associated protein isoform X3 [Gallus gallus]	0.14	0	0.413835	down	0.00207410043296788
XP_015149801.1 PREDICTED: transformation/transcription domain-associated protein isoform X4 [Gallus gallus]	0.14	0	0.413841	down	0.00207410043296788
XP_004945167.1 PREDICTED: transformation/transcription domain-associated protein isoform X1 [Gallus gallus]	0.14	0	0.414528	down	0.00207410043296788
XP_015149798.1 PREDICTED: transformation/transcription domain-associated protein isoform X1 [Gallus gallus]	0.14	0	0.414534	down	0.00207410043296788
XP_015149799.1 PREDICTED: transformation/transcription domain-associated protein isoform X2 [Gallus gallus]	0.14	0	0.414956	down	0.00207410043296788
XP_015150099.1 PREDICTED: sperm-associated antigen 17 [Gallus gallus]	0.14	0	0.428058	down	0.00206499194654679
XP_015136592.1 PREDICTED: tyrosine-protein phosphatase non-receptor type 23 [Gallus gallus]	0.14	0	0.428252	down	0.00205206147555848
NP_001034575.1 vesicle-associated membrane protein 1 [Gallus gallus]	0.14	0	0.428525	down	0.00203520968077351
XP_015148802.1 PREDICTED: vesicle-associated membrane protein 1 isoform X1 [Gallus gallus]	0.14	0	0.429487	down	0.00203520968077351
NP_001026544.1 ubiquilin-4 [Gallus gallus]	0.14	0	0.414712	down	0.00202596310368158
XP_015142223.1 PREDICTED: serine/threonine-protein kinase WNK1 isoform X7 [Gallus gallus]	0.15	0	0.413469	down	0.00189050506561398
XP_015142181.1 PREDICTED: serine/threonine-protein kinase WNK1 isoform X2 [Gallus gallus]	0.15	0	0.413573	down	0.00189050506561398
XP_015142207.1 PREDICTED: serine/threonine-protein kinase WNK1 isoform X5 [Gallus gallus]	0.15	0	0.413992	down	0.00189050506561398
XP_015142237.1 PREDICTED: serine/threonine-protein kinase WNK1 isoform X9 [Gallus gallus]	0.15	0	0.414253	down	0.00189050506561398
XP_015142215.1 PREDICTED: serine/threonine-protein kinase WNK1 isoform X6 [Gallus gallus]	0.15	0	0.414256	down	0.00189050506561398
XP_015142201.1 PREDICTED: serine/threonine-protein kinase WNK1 isoform X4 [Gallus gallus]	0.15	0	0.414775	down	0.00189050506561398
XP_015142230.1 PREDICTED: serine/threonine-protein kinase WNK1 isoform X8 [Gallus gallus]	0.15	0	0.41486	down	0.00189050506561398
XP_015142178.1 PREDICTED: serine/threonine-protein kinase WNK1 isoform X1 [Gallus gallus]	0.15	0	0.415153	down	0.00189050506561398
XP_015131296.1 PREDICTED: uncharacterized protein LOC107051636 [Gallus gallus]	0.15	0	0.167313	down	0.00186062852136964
XP_015137289.1 PREDICTED: histone acetyltransferase KAT2B isoform X1 [Gallus gallus]	0.15	0	0.427664	down	0.00184612960225399
XP_015137291.1 PREDICTED: histone acetyltransferase KAT2B isoform X3 [Gallus gallus]	0.15	0	0.428403	down	0.00184612960225399
XP_015137290.1 PREDICTED: histone acetyltransferase KAT2B isoform X2 [Gallus gallus]	0.15	0	0.429662	down	0.00184612960225399
XP_015132081.1 PREDICTED: collagen alpha-1(XXV) chain isoform X12 [Gallus gallus]	0.15	0	0.142845	down	0.00184379588442227
XP_015132075.1 PREDICTED: collagen alpha-1(XXV) chain isoform X7 [Gallus gallus]	0.15	0	0.142979	down	0.00184379588442227
XP_015157575.1 PREDICTED: BCL-6 corepressor isoform X2 [Gallus gallus]	0.16	0	0.427965	down	0.00179306368672783
XP_015157566.1 PREDICTED: BCL-6 corepressor isoform X1 [Gallus gallus]	0.16	0	0.428145	down	0.00179306368672783
XP_015157598.1 PREDICTED: BCL-6 corepressor isoform X5 [Gallus gallus]	0.16	0	0.428766	down	0.00179306368672783
XP_015157588.1 PREDICTED: BCL-6 corepressor isoform X4 [Gallus gallus]	0.16	0	0.42883	down	0.00179306368672783
XP_015157609.1 PREDICTED: BCL-6 corepressor isoform X6 [Gallus gallus]	0.16	0	0.428889	down	0.00179306368672783
XP_015157584.1 PREDICTED: BCL-6 corepressor isoform X3 [Gallus gallus]	0.16	0	0.429597	down	0.00179306368672783
XP_015135706.1 PREDICTED: uncharacterized protein LOC107052288 [Gallus gallus]	0.16	0	0.170274	down	0.00176457485110487
XP_015153316.1 PREDICTED: collagen alpha-1(XVI) chain isoform X3 [Gallus gallus]	0.17	0	0.413866	down	0.00169522999142277
XP_015153314.1 PREDICTED: collagen alpha-1(XVI) chain isoform X1 [Gallus gallus]	0.17	0	0.414175	down	0.00169522999142277
XP_015153317.1 PREDICTED: collagen alpha-1(XVI) chain isoform X4 [Gallus gallus]	0.17	0	0.414422	down	0.00169522999142277
XP_015153315.1 PREDICTED: collagen alpha-1(XVI) chain isoform X2 [Gallus gallus]	0.17	0	0.414463	down	0.00169522999142277
XP_015153313.1 PREDICTED: collagen alpha-1(XVI) chain isoform X1 [Gallus gallus]	0.17	0	0.414862	down	0.00169522999142277
XP_420819.4 PREDICTED: hepatocyte growth factor activator [Gallus gallus]	0.17	0	0.428892	down	0.00167874420844195
XP_004937254.1 PREDICTED: nuclear pore complex protein Nup155 [Gallus gallus]	0.18	0	0.428884	down	0.00156890572325886
NP_990121.2 collagen alpha-1(V) chain precursor [Gallus gallus]	0.19	0	0.42761	down	0.0015322861594961
XP_015148301.1 PREDICTED: uncharacterized protein LOC107054357 isoform X1 [Gallus gallus]	0.19	0	0.34216	down	0.00148531300727415
XP_015148302.1 PREDICTED: uncharacterized protein LOC107054357 isoform X2 [Gallus gallus]	0.19	0	0.342344	down	0.00148531300727415
XP_015134804.1 PREDICTED: collagen alpha-1(V) chain isoform X1 [Gallus gallus]	0.19	0	0.428374	down	0.00147073985269437
XP_015155866.1 PREDICTED: protein piccolo isoform X6 [Gallus gallus]	0.2	0	0.171226	down	0.00144567204372666
XP_418283.3 PREDICTED: brefeldin A-inhibited guanine nucleotide-exchange protein 1 [Gallus gallus]	0.2	0	0.415343	down	0.00140527947829384
XP_015142190.1 PREDICTED: serine/threonine-protein kinase WNK1 isoform X3 [Gallus gallus]	0.21	0	0.414988	down	0.00133655471519144
XP_015151180.1 PREDICTED: acetyl-CoA carboxylase isoform X2 [Gallus gallus]	0.22	0	0.399791	down	0.0012890417069671
XP_015151177.1 PREDICTED: acetyl-CoA carboxylase isoform X1 [Gallus gallus]	0.22	0	0.399957	down	0.0012890417069671
XP_015151182.1 PREDICTED: acetyl-CoA carboxylase isoform X4 [Gallus gallus]	0.22	0	0.400192	down	0.0012890417069671
XP_015151178.1 PREDICTED: acetyl-CoA carboxylase isoform X1 [Gallus gallus]	0.22	0	0.400294	down	0.0012890417069671
XP_015151183.1 PREDICTED: acetyl-CoA carboxylase isoform X1 [Gallus gallus]	0.22	0	0.400383	down	0.0012890417069671
XP_015151181.1 PREDICTED: acetyl-CoA carboxylase isoform X3 [Gallus gallus]	0.22	0	0.401059	down	0.0012890417069671
NP_996874.1 adiponectin precursor [Gallus gallus]	0.22	0	0.118741	down	0.00126909218577658
XP_015132332.1 PREDICTED: adiponectin isoform X1 [Gallus gallus]	0.22	0	0.128127	down	0.00126909218577658
NP_990380.1 ras-responsive element-binding protein 1 [Gallus gallus]	0.24	0	0.41369	down	0.00117856594008176
XP_015131327.1 PREDICTED: ras-responsive element-binding protein 1 isoform X2 [Gallus gallus]	0.24	0	0.414055	down	0.00117856594008176
XP_015131328.1 PREDICTED: ras-responsive element-binding protein 1 isoform X3 [Gallus gallus]	0.24	0	0.414354	down	0.00117856594008176
XP_015131326.1 PREDICTED: ras-responsive element-binding protein 1 isoform X2 [Gallus gallus]	0.24	0	0.414421	down	0.00117856594008176
XP_015131325.1 PREDICTED: ras-responsive element-binding protein 1 isoform X1 [Gallus gallus]	0.24	0	0.414713	down	0.00117856594008176
XP_418566.5 PREDICTED: LOW QUALITY PROTEIN: frizzled-8 [Gallus gallus]	0.24	0	0.399702	down	0.00116176285207082
XP_015133020.1 PREDICTED: neurobeachin isoform X3 [Gallus gallus]	0.25	0	0.331238	down	0.00113417772720177
XP_015133026.1 PREDICTED: neurobeachin isoform X4 [Gallus gallus]	0.25	0	0.331602	down	0.00113417772720177
XP_015133009.1 PREDICTED: neurobeachin isoform X1 [Gallus gallus]	0.25	0	0.332043	down	0.00113417772720177
XP_015133046.1 PREDICTED: neurobeachin isoform X8 [Gallus gallus]	0.25	0	0.332118	down	0.00113417772720177
XP_015133030.1 PREDICTED: neurobeachin isoform X5 [Gallus gallus]	0.25	0	0.332118	down	0.00113417772720177
XP_015133016.1 PREDICTED: neurobeachin isoform X2 [Gallus gallus]	0.25	0	0.332361	down	0.00113417772720177
NP_001239069.1 neurobeachin [Gallus gallus]	0.25	0	0.332388	down	0.00113417772720177
XP_015154503.1 PREDICTED: E3 ubiquitin-protein ligase TRIM33 isoform X1 [Gallus gallus]	0.26	0	0.422179	down	0.00109955915199606
XP_015154505.1 PREDICTED: E3 ubiquitin-protein ligase TRIM33 isoform X3 [Gallus gallus]	0.26	0	0.422224	down	0.00109955915199606
XP_015154504.1 PREDICTED: E3 ubiquitin-protein ligase TRIM33 isoform X2 [Gallus gallus]	0.26	0	0.422334	down	0.00109955915199606
XP_004938268.1 PREDICTED: alanine and glycine-rich protein-like [Gallus gallus]	0.27	0	0.398372	down	0.0010492194631858
XP_015147354.1 PREDICTED: DNA-binding protein RFX7 isoform X1 [Gallus gallus]	0.28	0	0.341577	down	0.00100618770989492
XP_015153752.1 PREDICTED: uncharacterized protein LOC101748511 isoform X1 [Gallus gallus]	0.29	0	0.397978	down	0.000994589468546086
XP_015153753.1 PREDICTED: uncharacterized protein LOC101748511 isoform X2 [Gallus gallus]	0.29	0	0.398077	down	0.000994589468546086
NP_989495.1 collagen alpha-1(XVIII) chain precursor [Gallus gallus]	0.29	0	0.341041	down	0.000970617624249892
NP_001006351.2 SCO-spondin precursor [Gallus gallus]	0.3	0	0.34181	down	0.000961513792402144
XP_419656.4 PREDICTED: androglobin [Gallus gallus]	0.31	0	0.399241	down	0.000922837944299775
XP_015155749.1 PREDICTED: protein piccolo isoform X4 [Gallus gallus]	0.31	0	0.071255	down	0.000904128723369202
XP_015155811.1 PREDICTED: protein piccolo isoform X5 [Gallus gallus]	0.31	0	0.071356	down	0.000904128723369202
XP_015155652.1 PREDICTED: protein piccolo isoform X2 [Gallus gallus]	0.31	0	0.068564	down	0.000904128723369201
XP_015155598.1 PREDICTED: protein piccolo isoform X1 [Gallus gallus]	0.31	0	0.069058	down	0.000904128723369201
XP_015155698.1 PREDICTED: protein piccolo isoform X3 [Gallus gallus]	0.31	0	0.069069	down	0.000904128723369201
XP_015142585.1 PREDICTED: E3 ubiquitin-protein ligase UBR1 isoform X2 [Gallus gallus]	0.35	0	0.413631	down	0.00082079030272399
XP_015142584.1 PREDICTED: E3 ubiquitin-protein ligase UBR1 isoform X1 [Gallus gallus]	0.35	0	0.414067	down	0.00082079030272399
NP_989608.1 far upstream element-binding protein 2 [Gallus gallus]	0.35	0	0.397968	down	0.000815647432517331
XP_419762.5 PREDICTED: mannosyl-oligosaccharide 1,2-alpha-mannosidase IA [Gallus gallus]	0.36	0	0.414938	down	0.000777699729750148
XP_015141567.1 PREDICTED: cytochrome b, ascorbate dependent 3 isoform X1 [Gallus gallus]	0.37	0	0.41481	down	0.00076587930469046
XP_015141593.1 PREDICTED: synaptotagmin-7 isoform X4 [Gallus gallus]	0.42	0	0.422616	down	0.000679809260279024
XP_015141591.1 PREDICTED: synaptotagmin-7 isoform X2 [Gallus gallus]	0.42	0	0.422885	down	0.000679809260279024
XP_422710.4 PREDICTED: carboxypeptidase N subunit 2 [Gallus gallus]	0.45	0	0.413544	down	0.000637447720336323
XP_004943388.2 PREDICTED: uncharacterized protein LRRC15 [Gallus gallus]	0.45	0	0.414817	down	0.000637447720336323
XP_015144525.1 PREDICTED: antigen KI-67 isoform X1 [Gallus gallus]	0.45	0	0.39777	down	0.000631623423235697
XP_421822.4 PREDICTED: antigen KI-67 isoform X2 [Gallus gallus]	0.45	0	0.398223	down	0.000631623423235697
XP_004942416.1 PREDICTED: antigen KI-67 isoform X1 [Gallus gallus]	0.45	0	0.398841	down	0.000631623423235697
XP_015144524.1 PREDICTED: antigen KI-67 isoform X1 [Gallus gallus]	0.45	0	0.399361	down	0.000631623423235697
XP_004942417.1 PREDICTED: antigen KI-67 isoform X3 [Gallus gallus]	0.45	0	0.399959	down	0.000631623423235697
XP_015151921.1 PREDICTED: double-strand-break repair protein rad21-like protein 1 isoform X3 [Gallus gallus]	0.46	0	0.341403	down	0.000612154626759009
XP_015151920.1 PREDICTED: double-strand-break repair protein rad21-like protein 1 isoform X3 [Gallus gallus]	0.46	0	0.3427	down	0.000612154626759009
NP_001297016.1 tectonic-3 [Gallus gallus]	0.49	0	0.422803	down	0.000582845667612553
NP_001292131.1 collagen alpha-1(XVII) chain [Gallus gallus]	0.53	0	0.405236	down	0.000536316328096079
XP_015145774.1 PREDICTED: ras-specific guanine nucleotide-releasing factor RalGPS1 isoform X4 [Gallus gallus]	0.59	0	0.4041	down	0.000484625415473338
XP_015145772.1 PREDICTED: ras-specific guanine nucleotide-releasing factor RalGPS1 isoform X2 [Gallus gallus]	0.59	0	0.404757	down	0.000484625415473338
NP_001006532.1 ras-specific guanine nucleotide-releasing factor RalGPS1 [Gallus gallus]	0.59	0	0.405304	down	0.000484625415473338
XP_015150813.1 PREDICTED: integrin beta-4 isoform X4 [Gallus gallus]	0.59	0	0.142692	down	0.000481445049474248
XP_015150814.1 PREDICTED: integrin beta-4 isoform X5 [Gallus gallus]	0.59	0	0.142798	down	0.000481445049474248
XP_015150811.1 PREDICTED: integrin beta-4 isoform X2 [Gallus gallus]	0.59	0	0.143031	down	0.000481445049474248
XP_015150809.1 PREDICTED: integrin beta-4 isoform X1 [Gallus gallus]	0.59	0	0.143099	down	0.000481445049474248
XP_015132475.1 PREDICTED: collagen alpha-3(IV) chain [Gallus gallus]	0.6	0	0.428667	down	0.000470047765952392
XP_015128836.1 PREDICTED: LOW QUALITY PROTEIN: lysine-specific demethylase hairless, partial [Gallus gallus]	0.65	0	0.404437	down	0.000438742172600366
XP_015137963.1 PREDICTED: centrosomal protein of 192 kDa isoform X3 [Gallus gallus]	0.72	0	0.404263	down	0.000394906524107587
XP_015137961.1 PREDICTED: centrosomal protein of 192 kDa isoform X1 [Gallus gallus]	0.72	0	0.404877	down	0.000394906524107587
XP_015137962.1 PREDICTED: centrosomal protein of 192 kDa isoform X2 [Gallus gallus]	0.72	0	0.405253	down	0.000394906524107587
XP_015137960.1 PREDICTED: centrosomal protein of 192 kDa isoform X1 [Gallus gallus]	0.72	0	0.405351	down	0.000394906524107587
XP_015137959.1 PREDICTED: centrosomal protein of 192 kDa isoform X1 [Gallus gallus]	0.72	0	0.405475	down	0.000394906524107587
XP_015134196.1 PREDICTED: PAB-dependent poly(A)-specific ribonuclease subunit PAN3 isoform X2 [Gallus gallus]	1.11	0	0.182888	down	0.000255792324581056
XP_015134227.1 PREDICTED: PAB-dependent poly(A)-specific ribonuclease subunit PAN3 isoform X10 [Gallus gallus]	1.11	0	0.182965	down	0.000255792324581056
XP_015134211.1 PREDICTED: PAB-dependent poly(A)-specific ribonuclease subunit PAN3 isoform X6 [Gallus gallus]	1.11	0	0.183197	down	0.000255792324581056
XP_015134217.1 PREDICTED: PAB-dependent poly(A)-specific ribonuclease subunit PAN3 isoform X8 [Gallus gallus]	1.11	0	0.183229	down	0.000255792324581056
XP_015134202.1 PREDICTED: PAB-dependent poly(A)-specific ribonuclease subunit PAN3 isoform X3 [Gallus gallus]	1.11	0	0.183246	down	0.000255792324581056
XP_015134193.1 PREDICTED: PAB-dependent poly(A)-specific ribonuclease subunit PAN3 isoform X1 [Gallus gallus]	1.11	0	0.183297	down	0.000255792324581056
XP_015134236.1 PREDICTED: PAB-dependent poly(A)-specific ribonuclease subunit PAN3 isoform X12 [Gallus gallus]	1.11	0	0.183461	down	0.000255792324581056
XP_015134207.1 PREDICTED: PAB-dependent poly(A)-specific ribonuclease subunit PAN3 isoform X5 [Gallus gallus]	1.11	0	0.183478	down	0.000255792324581056
XP_015134203.1 PREDICTED: PAB-dependent poly(A)-specific ribonuclease subunit PAN3 isoform X4 [Gallus gallus]	1.11	0	0.183678	down	0.000255792324581056
XP_015134230.1 PREDICTED: PAB-dependent poly(A)-specific ribonuclease subunit PAN3 isoform X11 [Gallus gallus]	1.11	0	0.18385	down	0.000255792324581056
XP_015134241.1 PREDICTED: PAB-dependent poly(A)-specific ribonuclease subunit PAN3 isoform X13 [Gallus gallus]	1.24	0	0.183156	down	0.000229323001235989
XP_015134219.1 PREDICTED: PAB-dependent poly(A)-specific ribonuclease subunit PAN3 isoform X9 [Gallus gallus]	1.24	0	0.183167	down	0.000229323001235989
XP_015134215.1 PREDICTED: PAB-dependent poly(A)-specific ribonuclease subunit PAN3 isoform X7 [Gallus gallus]	1.24	0	0.183497	down	0.000229323001235989
XP_004934573.1 PREDICTED: protein SON isoform X2 [Gallus gallus]	1.24	0	0.393334	down	0.000227973824183077
XP_003640567.2 PREDICTED: protein SON isoform X3 [Gallus gallus]	1.24	0	0.393669	down	0.000227973824183077
XP_004934572.1 PREDICTED: protein SON isoform X1 [Gallus gallus]	1.24	0	0.393776	down	0.000227973824183077
XP_418787.2 PREDICTED: dnaJ homolog subfamily C member 13 isoform X2 [Gallus gallus]	1.3	0	0.412655	down	0.000218173334841246
XP_004939502.1 PREDICTED: dnaJ homolog subfamily C member 13 isoform X1 [Gallus gallus]	1.3	0	0.412855	down	0.000218173334841246
XP_015137937.1 PREDICTED: A disintegrin and metalloproteinase with thrombospondin motifs 20 isoform X3 [Gallus gallus]	2.55	0	0.42575	down	0.00011146447410325
XP_414907.4 PREDICTED: serine/threonine-protein kinase SMG1 isoform X1 [Gallus gallus]	4.17	0	0.429195	down	6.79582995268275e-05
NP_001026392.1 coiled-coil domain-containing protein 6 [Gallus gallus]	7.18	0	0.427241	down	3.95338107695341e-05

## Sheet: Broiler Tumor vs Cell Line
Description	Cell Line Normalized Intensity	Broiler tumor producing Normalized Intensity	P-value	Direction in Broilers	Ratio Broilers / Cell Line
XP_003642908.3 PREDICTED: complement factor D, partial [Gallus gallus]	0	10.78	0.012955	up	55933.8762418806
NP_001264421.1 serpin peptidase inhibitor, clade A (alpha-1 antiproteinase, antitrypsin), member 4 precursor [Gallus gallus]	0	6.04	0.014236	up	31315.4969523013
NP_001305393.1 von Willebrand factor precursor [Gallus gallus]	0	2.75	0.014402	up	14264.0763184369
XP_004938134.2 PREDICTED: von Willebrand factor isoform X2 [Gallus gallus]	0	2.59	0.014294	up	13437.2975118346
NP_001025948.1 complement C1s subcomponent precursor [Gallus gallus]	0	2.4	0.009557	up	12454.3352752149
XP_422764.1 PREDICTED: alpha-2-HS-glycoprotein [Gallus gallus]	0	2.2	0.012079	up	11416.2877640034
XP_015147339.1 PREDICTED: ceruloplasmin [Gallus gallus]	0	1.85	0.01429	up	9589.4883818837
XP_001231901.4 PREDICTED: coagulation factor V isoform X1 [Gallus gallus]	0	1.78	0.014262	up	9235.50899422286
XP_015152120.1 PREDICTED: coagulation factor V isoform X5 [Gallus gallus]	0	1.78	0.014305	up	9235.50899422286
XP_015152107.1 PREDICTED: coagulation factor V isoform X2 [Gallus gallus]	0	1.73	0.014285	up	8955.96164453399
XP_015152127.1 PREDICTED: coagulation factor V isoform X6 [Gallus gallus]	0	1.68	0.014359	up	8706.49856501019
XP_015152110.1 PREDICTED: coagulation factor V isoform X3 [Gallus gallus]	0	1.61	0.014122	up	8352.84623030969
XP_015152117.1 PREDICTED: coagulation factor V isoform X4 [Gallus gallus]	0	1.61	0.014432	up	8352.84623030969
XP_428412.5 PREDICTED: IgGFc-binding protein-like isoform X1 [Gallus gallus]	0	1.53	0.014241	up	7961.39604652214
XP_015128759.1 PREDICTED: IgGFc-binding protein-like isoform X2 [Gallus gallus]	0	1.53	0.014292	up	7961.39604652214
XP_015129455.1 PREDICTED: uncharacterized protein LOC107050180 [Gallus gallus]	0	1.53	0.009375	up	7949.99248666886
NP_989680.2 mannose-binding lectin precursor [Gallus gallus]	0	1.23	0.014083	up	6398.98174884027
XP_015143438.1 PREDICTED: pulmonary surfactant-associated protein D isoform X1 [Gallus gallus]	0	1.23	0.014346	up	6398.98174884027
XP_015143439.1 PREDICTED: pulmonary surfactant-associated protein D isoform X2 [Gallus gallus]	0	1.23	0.014363	up	6398.98174884027
NP_990450.1 beta-enolase [Gallus gallus]	0	1.21	0.02873	up	6301.64650486376
NP_001263286.1 lumican precursor [Gallus gallus]	0	1.18	0.028616	up	6094.77141261742
XP_419584.3 PREDICTED: angiotensinogen [Gallus gallus]	0	1.06	0.012962	up	5503.77176154685
XP_004935550.1 PREDICTED: angiotensinogen [Gallus gallus]	0	1.06	0.013013	up	5503.77176154685
XP_004935551.1 PREDICTED: angiotensinogen [Gallus gallus]	0	1.06	0.014548	up	5503.77176154685
XP_015142370.1 PREDICTED: SH3 and multiple ankyrin repeat domains protein 2 isoform X3 [Gallus gallus]	0	0.93	0.028517	up	4830.3176809177
XP_015142371.1 PREDICTED: SH3 and multiple ankyrin repeat domains protein 2 isoform X4 [Gallus gallus]	0	0.93	0.028602	up	4830.3176809177
XP_015142373.1 PREDICTED: SH3 and multiple ankyrin repeat domains protein 2 isoform X6 [Gallus gallus]	0	0.93	0.028623	up	4830.3176809177
XP_015142366.1 PREDICTED: SH3 and multiple ankyrin repeat domains protein 2 isoform X1 [Gallus gallus]	0	0.93	0.02864	up	4830.3176809177
XP_015142367.1 PREDICTED: SH3 and multiple ankyrin repeat domains protein 2 isoform X1 [Gallus gallus]	0	0.93	0.028649	up	4830.3176809177
XP_015142372.1 PREDICTED: SH3 and multiple ankyrin repeat domains protein 2 isoform X5 [Gallus gallus]	0	0.93	0.028673	up	4830.3176809177
XP_015142369.1 PREDICTED: SH3 and multiple ankyrin repeat domains protein 2 isoform X2 [Gallus gallus]	0	0.93	0.028707	up	4830.3176809177
XP_015142376.1 PREDICTED: SH3 and multiple ankyrin repeat domains protein 2 isoform X9 [Gallus gallus]	0	0.93	0.028741	up	4830.3176809177
XP_015142368.1 PREDICTED: SH3 and multiple ankyrin repeat domains protein 2 isoform X1 [Gallus gallus]	0	0.93	0.028745	up	4830.3176809177
XP_015142374.1 PREDICTED: SH3 and multiple ankyrin repeat domains protein 2 isoform X7 [Gallus gallus]	0	0.93	0.028786	up	4830.3176809177
XP_015142148.1 PREDICTED: serum amyloid A protein [Gallus gallus]	0	0.92	0.028622	up	4755.43646481741
XP_422766.2 PREDICTED: kininogen-1 [Gallus gallus]	0	0.87	0.014343	up	4507.97126081157
NP_001280023.1 phosphatidylcholine-sterol acyltransferase precursor [Gallus gallus]	0	0.81	0.009487	up	4210.16973559356
NP_990014.2 zona pellucida sperm-binding protein 1 precursor [Gallus gallus]	0	0.78	0.021416	up	4050.60135625525
NP_989674.1 coagulation factor IX precursor [Gallus gallus]	0	0.76	0.001097	up	3917.89102065952
XP_015133666.1 PREDICTED: coagulation factor IX isoform X1 [Gallus gallus]	0	0.76	0.001215	up	3917.89102065952
XP_015139902.1 PREDICTED: lysosomal-trafficking regulator [Gallus gallus]	0	0.73	0.028482	up	3765.85499543376
XP_015139905.1 PREDICTED: lysosomal-trafficking regulator [Gallus gallus]	0	0.73	0.028713	up	3765.85499543376
XP_015139904.1 PREDICTED: lysosomal-trafficking regulator [Gallus gallus]	0	0.73	0.028921	up	3765.85499543376
XP_015139903.1 PREDICTED: lysosomal-trafficking regulator [Gallus gallus]	0	0.73	0.028949	up	3765.85499543376
XP_015156929.1 PREDICTED: zona pellucida sperm-binding protein 1 isoform X2 [Gallus gallus]	0	0.63	0.028375	up	3280.01832588885
XP_015156928.1 PREDICTED: zona pellucida sperm-binding protein 1 isoform X1 [Gallus gallus]	0	0.63	0.02885	up	3280.01832588885
NP_990838.1 creatine kinase M-type [Gallus gallus]	0	0.63	0.028502	up	3265.83469925528
XP_015156538.1 PREDICTED: PR domain zinc finger protein 15 isoform X1 [Gallus gallus]	0	0.62	0.028401	up	3218.87921505809
XP_004934624.1 PREDICTED: PR domain zinc finger protein 15 isoform X1 [Gallus gallus]	0	0.62	0.028523	up	3218.87921505809
XP_015156541.1 PREDICTED: PR domain zinc finger protein 15 isoform X2 [Gallus gallus]	0	0.62	0.028581	up	3218.87921505809
XP_015156559.1 PREDICTED: PR domain zinc finger protein 15 isoform X5 [Gallus gallus]	0	0.62	0.028582	up	3218.87921505809
XP_015156546.1 PREDICTED: PR domain zinc finger protein 15 isoform X3 [Gallus gallus]	0	0.62	0.02876	up	3218.87921505809
XP_015156528.1 PREDICTED: PR domain zinc finger protein 15 isoform X1 [Gallus gallus]	0	0.62	0.028816	up	3218.87921505809
XP_015156566.1 PREDICTED: PR domain zinc finger protein 15 isoform X6 [Gallus gallus]	0	0.62	0.028817	up	3218.87921505809
XP_015156553.1 PREDICTED: PR domain zinc finger protein 15 isoform X4 [Gallus gallus]	0	0.62	0.02885	up	3218.87921505809
XP_015128512.1 PREDICTED: histone acetyltransferase KAT5 isoform X3 [Gallus gallus]	0	0.62	0.028608	up	3209.45749359158
XP_015128510.1 PREDICTED: histone acetyltransferase KAT5 isoform X1 [Gallus gallus]	0	0.62	0.028642	up	3209.45749359158
XP_415419.4 PREDICTED: protein transport protein Sec16A isoform X1 [Gallus gallus]	0	0.59	0.028211	up	3042.95718292153
XP_004946033.1 PREDICTED: protein transport protein Sec16A isoform X6 [Gallus gallus]	0	0.59	0.028288	up	3042.95718292153
XP_004946030.1 PREDICTED: protein transport protein Sec16A isoform X4 [Gallus gallus]	0	0.59	0.028355	up	3042.95718292153
XP_004946029.1 PREDICTED: protein transport protein Sec16A isoform X3 [Gallus gallus]	0	0.59	0.02854	up	3042.95718292153
XP_004946031.1 PREDICTED: protein transport protein Sec16A isoform X5 [Gallus gallus]	0	0.59	0.028567	up	3042.95718292153
XP_015135281.1 PREDICTED: protein transport protein Sec16A isoform X2 [Gallus gallus]	0	0.59	0.028689	up	3042.95718292153
NP_001264308.1 hyaluronan-binding protein 2 preproprotein [Gallus gallus]	0	0.57	0.014205	up	2949.91337680499
XP_015144142.1 PREDICTED: hyaluronan-binding protein 2 isoform X1 [Gallus gallus]	0	0.57	0.014358	up	2949.91337680499
XP_417654.2 PREDICTED: complement C1q subcomponent subunit A [Gallus gallus]	0	0.51	0.02839	up	2656.41347194378
NP_001264337.1 fetuin-B precursor [Gallus gallus]	0	0.5	0.028641	up	2611.36227939631
XP_015147231.1 PREDICTED: multiple epidermal growth factor-like domains protein 6 isoform X4 [Gallus gallus]	0	0.48	0.028251	up	2474.3143925676
XP_015147233.1 PREDICTED: multiple epidermal growth factor-like domains protein 6 isoform X6 [Gallus gallus]	0	0.48	0.028255	up	2474.3143925676
XP_015147225.1 PREDICTED: multiple epidermal growth factor-like domains protein 6 isoform X1 [Gallus gallus]	0	0.48	0.028388	up	2474.3143925676
XP_015147229.1 PREDICTED: multiple epidermal growth factor-like domains protein 6 isoform X2 [Gallus gallus]	0	0.48	0.028453	up	2474.3143925676
XP_015147234.1 PREDICTED: multiple epidermal growth factor-like domains protein 6 isoform X7 [Gallus gallus]	0	0.48	0.028472	up	2474.3143925676
XP_015147224.1 PREDICTED: multiple epidermal growth factor-like domains protein 6 isoform X1 [Gallus gallus]	0	0.48	0.028495	up	2474.3143925676
XP_015147228.1 PREDICTED: multiple epidermal growth factor-like domains protein 6 isoform X1 [Gallus gallus]	0	0.48	0.028533	up	2474.3143925676
XP_015147223.1 PREDICTED: multiple epidermal growth factor-like domains protein 6 isoform X1 [Gallus gallus]	0	0.48	0.028613	up	2474.3143925676
XP_015147226.1 PREDICTED: multiple epidermal growth factor-like domains protein 6 isoform X1 [Gallus gallus]	0	0.48	0.028664	up	2474.3143925676
XP_015147219.1 PREDICTED: multiple epidermal growth factor-like domains protein 6 isoform X1 [Gallus gallus]	0	0.48	0.028675	up	2474.3143925676
XP_015147221.1 PREDICTED: multiple epidermal growth factor-like domains protein 6 isoform X1 [Gallus gallus]	0	0.48	0.028696	up	2474.3143925676
XP_015147227.1 PREDICTED: multiple epidermal growth factor-like domains protein 6 isoform X1 [Gallus gallus]	0	0.48	0.02873	up	2474.3143925676
XP_015147220.1 PREDICTED: multiple epidermal growth factor-like domains protein 6 isoform X1 [Gallus gallus]	0	0.48	0.028782	up	2474.3143925676
XP_015147232.1 PREDICTED: multiple epidermal growth factor-like domains protein 6 isoform X5 [Gallus gallus]	0	0.48	0.028944	up	2474.3143925676
NP_001239070.1 serum response factor [Gallus gallus]	0	0.47	0.028712	up	2417.81239678617
XP_015151527.1 PREDICTED: alpha-2-antiplasmin isoform X2 [Gallus gallus]	0	0.41	0.006886	up	2129.27793127605
XP_015151528.1 PREDICTED: alpha-2-antiplasmin isoform X2 [Gallus gallus]	0	0.41	0.010674	up	2129.27793127605
XP_015151529.1 PREDICTED: alpha-2-antiplasmin isoform X2 [Gallus gallus]	0	0.41	0.010685	up	2129.27793127605
XP_015151526.1 PREDICTED: alpha-2-antiplasmin isoform X1 [Gallus gallus]	0	0.41	0.010741	up	2129.27793127605
XP_417939.2 PREDICTED: apolipoprotein A-V [Gallus gallus]	0	0.41	0.012975	up	2112.71548815757
XP_015146511.1 PREDICTED: phosphoglucomutase-1 isoform X1 [Gallus gallus]	0	0.4	0.028391	up	2095.65109400681
NP_001033782.2 phosphoglucomutase-1 [Gallus gallus]	0	0.4	0.028489	up	2095.65109400681
XP_015156068.1 PREDICTED: deleted in malignant brain tumors 1 protein isoform X5 [Gallus gallus]	0	0.39	0.028434	up	2010.75248859078
XP_015156072.1 PREDICTED: deleted in malignant brain tumors 1 protein isoform X9 [Gallus gallus]	0	0.39	0.02846	up	2010.75248859078
XP_015156066.1 PREDICTED: deleted in malignant brain tumors 1 protein isoform X3 [Gallus gallus]	0	0.39	0.028516	up	2010.75248859078
XP_015156069.1 PREDICTED: deleted in malignant brain tumors 1 protein isoform X6 [Gallus gallus]	0	0.39	0.028621	up	2010.75248859078
NP_989476.1 ATP-binding cassette sub-family A member 1 [Gallus gallus]	0	0.39	0.02845	up	2004.27780783511
NP_989664.1 transcription factor SOX-1 [Gallus gallus]	0	0.38	0.028506	up	1952.26280218122
NP_990523.2 forkhead box protein D1 [Gallus gallus]	0	0.35	0.023901	up	1795.99074808277
XP_015155619.1 PREDICTED: cartilage oligomeric matrix protein [Gallus gallus]	0	0.33	0.014167	up	1724.56185237642
XP_015155620.1 PREDICTED: cartilage oligomeric matrix protein [Gallus gallus]	0	0.33	0.014214	up	1724.56185237642
XP_418238.2 PREDICTED: cartilage oligomeric matrix protein [Gallus gallus]	0	0.33	0.014601	up	1724.56185237642
XP_015155618.1 PREDICTED: cartilage oligomeric matrix protein [Gallus gallus]	0	0.33	0.014367	up	1724.56185237641
XP_015156064.1 PREDICTED: deleted in malignant brain tumors 1 protein isoform X1 [Gallus gallus]	0	0.31	0.028253	up	1593.77711963079
XP_015156065.1 PREDICTED: deleted in malignant brain tumors 1 protein isoform X2 [Gallus gallus]	0	0.31	0.028485	up	1593.77711963079
XP_015156067.1 PREDICTED: deleted in malignant brain tumors 1 protein isoform X4 [Gallus gallus]	0	0.31	0.028643	up	1593.77711963079
XP_015152326.1 PREDICTED: agrin isoform X2 [Gallus gallus]	0	0.31	0.028477	up	1592.70240053817
XP_015152329.1 PREDICTED: agrin isoform X5 [Gallus gallus]	0	0.31	0.028488	up	1592.70240053817
XP_015152325.1 PREDICTED: agrin isoform X1 [Gallus gallus]	0	0.31	0.028534	up	1592.70240053817
XP_015152331.1 PREDICTED: agrin isoform X7 [Gallus gallus]	0	0.31	0.0286	up	1592.70240053817
XP_015152328.1 PREDICTED: agrin isoform X4 [Gallus gallus]	0	0.31	0.028671	up	1592.70240053817
XP_015152327.1 PREDICTED: agrin isoform X3 [Gallus gallus]	0	0.31	0.028698	up	1592.70240053817
XP_015152330.1 PREDICTED: agrin isoform X6 [Gallus gallus]	0	0.31	0.02875	up	1592.70240053817
NP_990858.2 agrin precursor [Gallus gallus]	0	0.31	0.028777	up	1592.70240053817
XP_015156252.1 PREDICTED: LOW QUALITY PROTEIN: hemoglobin subunit epsilon, partial [Gallus gallus]	0	0.25	0.028685	up	1287.24761465299
XP_015131978.1 PREDICTED: leucine-rich repeat and calponin homology domain-containing protein 1 isoform X1 [Gallus gallus]	0	0.24	0.02833	up	1238.05926915457
XP_004938753.1 PREDICTED: leucine-rich repeat and calponin homology domain-containing protein 1 isoform X2 [Gallus gallus]	0	0.24	0.028522	up	1238.05926915457
XP_015145378.1 PREDICTED: fibulin-1 isoform X1 [Gallus gallus]	0	0.24	0.028545	up	1226.23305930508
NP_989815.2 transcription factor SOX-4 [Gallus gallus]	0	0.23	0.028671	up	1193.40602509508
NP_990367.1 transforming growth factor-beta-induced protein ig-h3 precursor [Gallus gallus]	0	0.22	0.014234	up	1165.65985772357
XP_015146081.1 PREDICTED: hemicentin-1 isoform X10 [Gallus gallus]	0	0.22	0.028406	up	1149.41927189474
XP_015128850.1 PREDICTED: vegetative cell wall protein gp1-like isoform X1 [Gallus gallus]	0	0.22	0.028341	up	1149.31905646349
XP_015132728.1 PREDICTED: interleukin-6 receptor subunit beta isoform X1 [Gallus gallus]	0	0.21	0.021318	up	1097.2256117961
NP_990202.1 interleukin-6 receptor subunit beta precursor [Gallus gallus]	0	0.21	0.021672	up	1097.2256117961
XP_015142381.1 PREDICTED: LOW QUALITY PROTEIN: scavenger receptor cysteine-rich type 1 protein M130-like [Gallus gallus]	0	0.19	0.028678	up	1010.25531608634
XP_001233951.2 PREDICTED: RAB6-interacting golgin isoform X2 [Gallus gallus]	0	0.19	0.02883	up	1002.80340282817
XP_004943257.1 PREDICTED: RAB6-interacting golgin isoform X1 [Gallus gallus]	0	0.19	0.029034	up	1002.80340282817
XP_416641.2 PREDICTED: vitamin K-dependent protein S [Gallus gallus]	0	0.17	0.028644	up	867.230667395731
XP_015155096.1 PREDICTED: GH3 domain-containing protein [Gallus gallus]	0	0.16	0.028928	up	838.17451183156
XP_015155878.1 PREDICTED: unconventional myosin-Ia isoform X1 [Gallus gallus]	0	0.16	0.028164	up	823.815660087586
XP_015155879.1 PREDICTED: unconventional myosin-Ia isoform X1 [Gallus gallus]	0	0.16	0.028322	up	823.815660087586
NP_990494.1 unconventional myosin-Ia [Gallus gallus]	0	0.16	0.028448	up	823.815660087586
XP_015146077.1 PREDICTED: hemicentin-1 isoform X6 [Gallus gallus]	0	0.15	0.028199	up	754.378097583467
XP_015146080.1 PREDICTED: hemicentin-1 isoform X9 [Gallus gallus]	0	0.15	0.028512	up	754.378097583467
XP_015146073.1 PREDICTED: hemicentin-1 isoform X2 [Gallus gallus]	0	0.15	0.028523	up	754.378097583467
XP_015146072.1 PREDICTED: hemicentin-1 isoform X1 [Gallus gallus]	0	0.15	0.028599	up	754.378097583467
XP_015146076.1 PREDICTED: hemicentin-1 isoform X5 [Gallus gallus]	0	0.15	0.028608	up	754.378097583467
XP_015146078.1 PREDICTED: hemicentin-1 isoform X7 [Gallus gallus]	0	0.15	0.028629	up	754.378097583467
XP_015146075.1 PREDICTED: hemicentin-1 isoform X4 [Gallus gallus]	0	0.15	0.028708	up	754.378097583467
XP_015146079.1 PREDICTED: hemicentin-1 isoform X8 [Gallus gallus]	0	0.15	0.028762	up	754.378097583467
XP_015146074.1 PREDICTED: hemicentin-1 isoform X3 [Gallus gallus]	0	0.15	0.029008	up	754.378097583467
XP_015133502.1 PREDICTED: UTP--glucose-1-phosphate uridylyltransferase isoform X1 [Gallus gallus]	0	0.14	0.028397	up	737.958196897055
NP_989442.2 UTP--glucose-1-phosphate uridylyltransferase [Gallus gallus]	0	0.14	0.028768	up	737.958196897055
XP_015137392.1 PREDICTED: collagen alpha-1(XXVIII) chain [Gallus gallus]	0	0.14	0.028546	up	728.401610200053
XP_015143260.1 PREDICTED: alpha-1-antiproteinase [Gallus gallus]	0	0.14	0.028331	up	709.983019452953
XP_015143259.1 PREDICTED: alpha-1-antiproteinase [Gallus gallus]	0	0.14	0.028736	up	709.983019452953
NP_989834.1 class E basic helix-loop-helix protein 22 [Gallus gallus]	0	0.14	0.027142	up	708.93540472004
XP_015134810.1 PREDICTED: neurogenic locus notch homolog protein 1 isoform X1 [Gallus gallus]	0	0.14	0.028381	up	706.334891935699
NP_001025466.1 neurogenic locus notch homolog protein 1 [Gallus gallus]	0	0.14	0.028459	up	706.334891935699
XP_004946034.1 PREDICTED: protein transport protein Sec16A isoform X7 [Gallus gallus]	0	0.14	0.028518	up	702.766501953543
XP_422310.2 PREDICTED: vascular cell adhesion protein 1 isoform X1 [Gallus gallus]	0	0.13	0.014292	up	691.784776333787
XP_015128890.1 PREDICTED: glycogen phosphorylase, muscle form-like [Gallus gallus]	0	0.13	0.028608	up	689.299306610915
XP_015131458.1 PREDICTED: cystic fibrosis transmembrane conductance regulator isoform X1 [Gallus gallus]	0	0.13	0.028407	up	668.987171333701
NP_001099136.1 cystic fibrosis transmembrane conductance regulator [Gallus gallus]	0	0.13	0.028474	up	668.987171333701
NP_001006128.1 glucose-6-phosphate isomerase [Gallus gallus]	0	0.13	0.028484	up	658.174720545389
XP_015129032.1 PREDICTED: natterin-3-like [Gallus gallus]	0	0.12	0.027271	up	644.78530174855
XP_004950772.2 PREDICTED: natterin-3-like [Gallus gallus]	0	0.12	0.027394	up	644.78530174855
XP_015129914.1 PREDICTED: glycogen phosphorylase, muscle form-like, partial [Gallus gallus]	0	0.11	0.019003	up	582.476439536164
XP_015130132.1 PREDICTED: glycogen phosphorylase, muscle form-like [Gallus gallus]	0	0.1	0.019019	up	541.06873898013
XP_015143254.1 PREDICTED: alpha-1-antitrypsin isoform X2 [Gallus gallus]	0	0.1	0.028532	up	533.219895620425
XP_418125.3 PREDICTED: mediator of RNA polymerase II transcription subunit 1 [Gallus gallus]	0	0.1	0.028431	up	510.507478859294
XP_015143324.1 PREDICTED: apoptosis-stimulating of p53 protein 1 isoform X4 [Gallus gallus]	0	0.1	0.006021	up	501.931631538251
XP_015148234.1 PREDICTED: stabilin-1 [Gallus gallus]	0	0.1	0.023842	up	496.456542256432
XP_015148233.1 PREDICTED: stabilin-1 [Gallus gallus]	0	0.1	0.023877	up	496.456542256432
NP_001017413.1 pentraxin-related protein PTX3 precursor [Gallus gallus]	0	0.09	0.019327	up	482.864443441927
XP_414767.4 PREDICTED: MICAL-like protein 2 isoform X2 [Gallus gallus]	0	0.09	0.0286	up	475.213799667123
XP_004949327.1 PREDICTED: probable ATP-dependent RNA helicase YTHDC2 isoform X1 [Gallus gallus]	0	0.09	0.028221	up	474.572803683104
XP_004949328.1 PREDICTED: probable ATP-dependent RNA helicase YTHDC2 isoform X2 [Gallus gallus]	0	0.09	0.028428	up	474.572803683104
XP_413970.2 PREDICTED: probable ATP-dependent RNA helicase YTHDC2 isoform X3 [Gallus gallus]	0	0.09	0.028512	up	474.572803683104
XP_015133060.1 PREDICTED: serine-protein kinase ATM isoform X2 [Gallus gallus]	0	0.09	0.028352	up	472.605669797658
XP_015133057.1 PREDICTED: serine-protein kinase ATM isoform X1 [Gallus gallus]	0	0.09	0.028742	up	472.605669797658
NP_001155872.1 serine-protein kinase ATM [Gallus gallus]	0	0.09	0.028847	up	472.605669797658
XP_015133197.1 PREDICTED: E3 ubiquitin-protein ligase HERC2 isoform X1 [Gallus gallus]	0	0.09	0.028487	up	458.128817634211
XP_015133198.1 PREDICTED: E3 ubiquitin-protein ligase HERC2 isoform X2 [Gallus gallus]	0	0.09	0.028581	up	458.128817634211
NP_001239305.1 E3 ubiquitin-protein ligase HERC2 [Gallus gallus]	0	0.09	0.028605	up	458.128817634211
XP_015133199.1 PREDICTED: E3 ubiquitin-protein ligase HERC2 isoform X3 [Gallus gallus]	0	0.09	0.028612	up	458.128817634211
XP_015141339.1 PREDICTED: regulator of G-protein signaling 12 isoform X4 [Gallus gallus]	0	0.08	0.028493	up	438.06685185919
XP_015141338.1 PREDICTED: regulator of G-protein signaling 12 isoform X3 [Gallus gallus]	0	0.08	0.028532	up	438.06685185919
XP_015141340.1 PREDICTED: regulator of G-protein signaling 12 isoform X5 [Gallus gallus]	0	0.08	0.02855	up	438.06685185919
XP_420820.4 PREDICTED: regulator of G-protein signaling 12 isoform X1 [Gallus gallus]	0	0.08	0.028583	up	438.06685185919
XP_015141336.1 PREDICTED: regulator of G-protein signaling 12 isoform X1 [Gallus gallus]	0	0.08	0.028807	up	438.06685185919
XP_015136511.1 PREDICTED: transmembrane and ubiquitin-like domain-containing protein 1 [Gallus gallus]	0	0.08	0.02862	up	436.819316965079
XP_428658.4 PREDICTED: transmembrane and ubiquitin-like domain-containing protein 1 [Gallus gallus]	0	0.08	0.028727	up	436.819316965079
NP_001186735.1 laminin subunit alpha-1 precursor [Gallus gallus]	0	0.08	0.018975	up	433.507105773433
XP_015141337.1 PREDICTED: regulator of G-protein signaling 12 isoform X2 [Gallus gallus]	0	0.08	0.02833	up	432.490344524703
XP_015131836.1 PREDICTED: ankyrin-2 isoform X8 [Gallus gallus]	0	0.08	0.028196	up	406.798988172372
XP_015131837.1 PREDICTED: ankyrin-2 isoform X9 [Gallus gallus]	0	0.08	0.028282	up	406.798988172372
XP_015131830.1 PREDICTED: ankyrin-2 isoform X2 [Gallus gallus]	0	0.08	0.028423	up	406.798988172372
XP_015131833.1 PREDICTED: ankyrin-2 isoform X5 [Gallus gallus]	0	0.08	0.028538	up	406.798988172372
XP_015131832.1 PREDICTED: ankyrin-2 isoform X4 [Gallus gallus]	0	0.08	0.028539	up	406.798988172372
XP_015131829.1 PREDICTED: ankyrin-2 isoform X1 [Gallus gallus]	0	0.08	0.028575	up	406.798988172372
XP_015131834.1 PREDICTED: ankyrin-2 isoform X6 [Gallus gallus]	0	0.08	0.028623	up	406.798988172372
XP_015131831.1 PREDICTED: ankyrin-2 isoform X3 [Gallus gallus]	0	0.08	0.028686	up	406.798988172372
XP_015131838.1 PREDICTED: ankyrin-2 isoform X10 [Gallus gallus]	0	0.08	0.02873	up	406.798988172372
XP_015131835.1 PREDICTED: ankyrin-2 isoform X7 [Gallus gallus]	0	0.08	0.028756	up	406.798988172372
XP_015142326.1 PREDICTED: antigen WC1.1-like isoform X1 [Gallus gallus]	0	0.08	0.019105	up	397.691341447184
XP_015142327.1 PREDICTED: antigen WC1.1-like isoform X2 [Gallus gallus]	0	0.08	0.01931	up	397.691341447184
XP_015143132.1 PREDICTED: neuronal PAS domain-containing protein 3 isoform X2 [Gallus gallus]	0	0.07	0.02726	up	381.815386242366
XP_015143131.1 PREDICTED: neuronal PAS domain-containing protein 3 isoform X1 [Gallus gallus]	0	0.07	0.027517	up	381.815386242366
XP_015129860.1 PREDICTED: LOW QUALITY PROTEIN: zinc finger protein 865-like [Gallus gallus]	0	0.07	0.019067	up	374.15002427206
XP_003642887.1 PREDICTED: platelet glycoprotein Ib alpha chain [Gallus gallus]	0	0.07	0.028539	up	349.219067606978
XP_015130591.1 PREDICTED: long-chain fatty acid transport protein 1-like [Gallus gallus]	0	0.07	0.028489	up	349.137291574957
XP_004937232.1 PREDICTED: complement C1q tumor necrosis factor-related protein 3 isoform X2 [Gallus gallus]	0	0.06	0.019035	up	336.20887788449
XP_425002.3 PREDICTED: complement C1q tumor necrosis factor-related protein 3 isoform X1 [Gallus gallus]	0	0.06	0.019092	up	336.20887788449
NP_001073186.1 ubinuclein-1 [Gallus gallus]	0	0.06	0.027107	up	302.494697513135
XP_015150137.1 PREDICTED: ubinuclein-1 isoform X3 [Gallus gallus]	0	0.06	0.02725	up	302.494697513135
XP_015150139.1 PREDICTED: ubinuclein-1 isoform X5 [Gallus gallus]	0	0.06	0.027322	up	302.494697513135
XP_015150147.1 PREDICTED: ubinuclein-1 isoform X12 [Gallus gallus]	0	0.06	0.027352	up	302.494697513135
XP_015150140.1 PREDICTED: ubinuclein-1 isoform X6 [Gallus gallus]	0	0.06	0.027355	up	302.494697513135
XP_015150142.1 PREDICTED: ubinuclein-1 isoform X7 [Gallus gallus]	0	0.06	0.02737	up	302.494697513135
XP_015150143.1 PREDICTED: ubinuclein-1 isoform X8 [Gallus gallus]	0	0.06	0.027414	up	302.494697513135
XP_015150145.1 PREDICTED: ubinuclein-1 isoform X10 [Gallus gallus]	0	0.06	0.027415	up	302.494697513135
XP_015150146.1 PREDICTED: ubinuclein-1 isoform X11 [Gallus gallus]	0	0.06	0.027469	up	302.494697513135
XP_015150144.1 PREDICTED: ubinuclein-1 isoform X9 [Gallus gallus]	0	0.06	0.027507	up	302.494697513135
XP_015150138.1 PREDICTED: ubinuclein-1 isoform X4 [Gallus gallus]	0	0.06	0.027527	up	302.494697513135
XP_015150136.1 PREDICTED: ubinuclein-1 isoform X2 [Gallus gallus]	0	0.06	0.027534	up	302.494697513135
XP_015150135.1 PREDICTED: ubinuclein-1 isoform X1 [Gallus gallus]	0	0.06	0.027697	up	302.494697513135
XP_015153381.1 PREDICTED: microtubule-actin cross-linking factor 1 isoform X27 [Gallus gallus]	0	0.06	0.02719	up	298.217506812692
XP_015153376.1 PREDICTED: microtubule-actin cross-linking factor 1 isoform X23 [Gallus gallus]	0	0.06	0.027215	up	298.217506812692
XP_015153354.1 PREDICTED: microtubule-actin cross-linking factor 1 isoform X2 [Gallus gallus]	0	0.06	0.027217	up	298.217506812692
XP_015153358.1 PREDICTED: microtubule-actin cross-linking factor 1 isoform X6 [Gallus gallus]	0	0.06	0.027217	up	298.217506812692
XP_015153357.1 PREDICTED: microtubule-actin cross-linking factor 1 isoform X5 [Gallus gallus]	0	0.06	0.02727	up	298.217506812692
XP_015153361.1 PREDICTED: microtubule-actin cross-linking factor 1 isoform X9 [Gallus gallus]	0	0.06	0.027281	up	298.217506812692
XP_015153369.1 PREDICTED: microtubule-actin cross-linking factor 1 isoform X16 [Gallus gallus]	0	0.06	0.02731	up	298.217506812692
XP_015153356.1 PREDICTED: microtubule-actin cross-linking factor 1 isoform X4 [Gallus gallus]	0	0.06	0.027317	up	298.217506812692
XP_015153363.1 PREDICTED: microtubule-actin cross-linking factor 1 isoform X11 [Gallus gallus]	0	0.06	0.027323	up	298.217506812692
XP_015153355.1 PREDICTED: microtubule-actin cross-linking factor 1 isoform X3 [Gallus gallus]	0	0.06	0.02733	up	298.217506812692
XP_015153379.1 PREDICTED: microtubule-actin cross-linking factor 1 isoform X25 [Gallus gallus]	0	0.06	0.027361	up	298.217506812692
XP_015153365.1 PREDICTED: microtubule-actin cross-linking factor 1 isoform X13 [Gallus gallus]	0	0.06	0.027374	up	298.217506812692
XP_015153359.1 PREDICTED: microtubule-actin cross-linking factor 1 isoform X7 [Gallus gallus]	0	0.06	0.027426	up	298.217506812692
XP_015153371.1 PREDICTED: microtubule-actin cross-linking factor 1 isoform X18 [Gallus gallus]	0	0.06	0.027457	up	298.217506812692
XP_015153382.1 PREDICTED: microtubule-actin cross-linking factor 1 isoform X28 [Gallus gallus]	0	0.06	0.027465	up	298.217506812692
XP_015153362.1 PREDICTED: microtubule-actin cross-linking factor 1 isoform X10 [Gallus gallus]	0	0.06	0.027482	up	298.217506812692
XP_015153353.1 PREDICTED: microtubule-actin cross-linking factor 1 isoform X1 [Gallus gallus]	0	0.06	0.027511	up	298.217506812692
XP_015153368.1 PREDICTED: microtubule-actin cross-linking factor 1 isoform X15 [Gallus gallus]	0	0.06	0.027511	up	298.217506812692
XP_015146329.1 PREDICTED: collagen alpha-1(XXIV) chain isoform X1 [Gallus gallus]	0	0.06	0.028457	up	289.938093844329
XP_015146330.1 PREDICTED: collagen alpha-1(XXIV) chain isoform X2 [Gallus gallus]	0	0.06	0.028866	up	289.938093844329
XP_015142005.1 PREDICTED: protein FAM208B isoform X2 [Gallus gallus]	0	0.06	0.026909	up	286.258828249292
XP_414985.4 PREDICTED: protein FAM208B isoform X1 [Gallus gallus]	0	0.06	0.027271	up	286.258828249292
NP_001034653.1 C-reactive protein precursor [Gallus gallus]	0	0.06	0.028715	up	285.847137281355
XP_015142324.1 PREDICTED: scavenger receptor cysteine-rich type 1 protein M130-like [Gallus gallus]	0	0.05	0.028533	up	281.87390403392
XP_015142321.1 PREDICTED: soluble scavenger receptor cysteine-rich domain-containing protein SSC5D-like [Gallus gallus]	0	0.05	0.028965	up	281.87390403392
XP_004946289.1 PREDICTED: ATP-binding cassette sub-family A member 10 [Gallus gallus]	0	0.05	0.028263	up	260.761459235178
XP_015135430.1 PREDICTED: ATP-binding cassette sub-family A member 10 [Gallus gallus]	0	0.05	0.028428	up	260.761459235178
NP_990387.2 trifunctional enzyme subunit alpha, mitochondrial [Gallus gallus]	0	0.05	0.028382	up	255.726901791265
XP_015140578.1 PREDICTED: trifunctional enzyme subunit alpha, mitochondrial isoform X1 [Gallus gallus]	0	0.05	0.029004	up	255.726901791265
XP_015151045.1 PREDICTED: zinc finger and BTB domain-containing protein 20 isoform X2 [Gallus gallus]	0	0.05	0.028482	up	253.415582922868
XP_015151051.1 PREDICTED: zinc finger and BTB domain-containing protein 20 isoform X2 [Gallus gallus]	0	0.05	0.028496	up	253.415582922868
XP_015151016.1 PREDICTED: zinc finger and BTB domain-containing protein 20 isoform X2 [Gallus gallus]	0	0.05	0.028542	up	253.415582922868
XP_416569.4 PREDICTED: zinc finger and BTB domain-containing protein 20 isoform X2 [Gallus gallus]	0	0.05	0.02858	up	253.415582922868
XP_015151032.1 PREDICTED: zinc finger and BTB domain-containing protein 20 isoform X2 [Gallus gallus]	0	0.05	0.028581	up	253.415582922868
XP_015151011.1 PREDICTED: zinc finger and BTB domain-containing protein 20 isoform X2 [Gallus gallus]	0	0.05	0.02859	up	253.415582922868
XP_015150987.1 PREDICTED: zinc finger and BTB domain-containing protein 20 isoform X1 [Gallus gallus]	0	0.05	0.028639	up	253.415582922868
XP_004938260.1 PREDICTED: zinc finger and BTB domain-containing protein 20 isoform X2 [Gallus gallus]	0	0.05	0.02868	up	253.415582922868
XP_015151058.1 PREDICTED: zinc finger and BTB domain-containing protein 20 isoform X2 [Gallus gallus]	0	0.05	0.028724	up	253.415582922868
XP_015150998.1 PREDICTED: zinc finger and BTB domain-containing protein 20 isoform X2 [Gallus gallus]	0	0.05	0.028736	up	253.415582922868
XP_015151065.1 PREDICTED: zinc finger and BTB domain-containing protein 20 isoform X2 [Gallus gallus]	0	0.05	0.028756	up	253.415582922868
XP_015151025.1 PREDICTED: zinc finger and BTB domain-containing protein 20 isoform X2 [Gallus gallus]	0	0.05	0.028816	up	253.415582922868
XP_015151006.1 PREDICTED: zinc finger and BTB domain-containing protein 20 isoform X2 [Gallus gallus]	0	0.05	0.028854	up	253.415582922868
XP_015130094.1 PREDICTED: glycogen phosphorylase, muscle form-like, partial [Gallus gallus]	0	0.05	0.028596	up	241.519306407488
NP_001012878.2 proteasome subunit alpha type-2 [Gallus gallus]	0	0.05	0.028778	up	238.648335331496
XP_004937493.2 PREDICTED: collagen alpha-1(VII) chain-like isoform X1 [Gallus gallus]	0	0.04	0.027368	up	229.684099282814
XP_004937494.2 PREDICTED: collagen alpha-1(VII) chain-like isoform X2 [Gallus gallus]	0	0.04	0.027376	up	229.684099282814
XP_015141573.1 PREDICTED: collagen alpha-1(VII) chain-like isoform X5 [Gallus gallus]	0	0.04	0.027427	up	229.684099282814
XP_015141529.1 PREDICTED: collagen alpha-1(VII) chain-like isoform X4 [Gallus gallus]	0	0.04	0.027513	up	229.684099282814
XP_015141488.1 PREDICTED: collagen alpha-1(VII) chain-like isoform X3 [Gallus gallus]	0	0.04	0.027518	up	229.684099282814
XP_004936608.1 PREDICTED: vascular cell adhesion protein 1 isoform X2 [Gallus gallus]	0	0.04	0.027572	up	226.795811430398
XP_015151548.1 PREDICTED: unconventional myosin-XVIIIa isoform X2 [Gallus gallus]	0	0.04	0.027108	up	218.020561227017
XP_015151547.1 PREDICTED: unconventional myosin-XVIIIa isoform X1 [Gallus gallus]	0	0.04	0.027117	up	218.020561227017
XP_015151554.1 PREDICTED: unconventional myosin-XVIIIa isoform X9 [Gallus gallus]	0	0.04	0.027205	up	218.020561227017
XP_015151558.1 PREDICTED: unconventional myosin-XVIIIa isoform X13 [Gallus gallus]	0	0.04	0.027267	up	218.020561227017
XP_015151550.1 PREDICTED: unconventional myosin-XVIIIa isoform X4 [Gallus gallus]	0	0.04	0.027271	up	218.020561227017
XP_015151556.1 PREDICTED: unconventional myosin-XVIIIa isoform X11 [Gallus gallus]	0	0.04	0.02728	up	218.020561227017
XP_015151549.1 PREDICTED: unconventional myosin-XVIIIa isoform X3 [Gallus gallus]	0	0.04	0.027285	up	218.020561227017
XP_015151555.1 PREDICTED: unconventional myosin-XVIIIa isoform X10 [Gallus gallus]	0	0.04	0.027292	up	218.020561227017
XP_015151553.1 PREDICTED: unconventional myosin-XVIIIa isoform X8 [Gallus gallus]	0	0.04	0.027327	up	218.020561227017
XP_015151552.1 PREDICTED: unconventional myosin-XVIIIa isoform X7 [Gallus gallus]	0	0.04	0.027376	up	218.020561227017
XP_015151557.1 PREDICTED: unconventional myosin-XVIIIa isoform X12 [Gallus gallus]	0	0.04	0.027491	up	218.020561227017
XP_415827.4 PREDICTED: unconventional myosin-XVIIIa isoform X5 [Gallus gallus]	0	0.04	0.027586	up	218.020561227017
XP_015151551.1 PREDICTED: unconventional myosin-XVIIIa isoform X6 [Gallus gallus]	0	0.04	0.027679	up	218.020561227017
XP_015145732.1 PREDICTED: retinoic acid receptor RXR-gamma isoform X1 [Gallus gallus]	0	0.04	0.027437	up	212.589708402934
XP_015145734.1 PREDICTED: retinoic acid receptor RXR-gamma isoform X2 [Gallus gallus]	0	0.04	0.027638	up	212.589708402934
XP_015140476.1 PREDICTED: CAD protein isoform X2 [Gallus gallus]	0	0.04	0.027292	up	199.639781782188
XP_015140475.1 PREDICTED: CAD protein isoform X1 [Gallus gallus]	0	0.04	0.027652	up	199.639781782188
XP_015152948.1 PREDICTED: electrogenic sodium bicarbonate cotransporter 4 isoform X1 [Gallus gallus]	0	0.04	0.028488	up	194.677750100655
XP_015152947.1 PREDICTED: electrogenic sodium bicarbonate cotransporter 4 isoform X1 [Gallus gallus]	0	0.04	0.028695	up	194.677750100655
XP_015152946.1 PREDICTED: electrogenic sodium bicarbonate cotransporter 4 isoform X1 [Gallus gallus]	0	0.04	0.028816	up	194.677750100655
XP_015152949.1 PREDICTED: electrogenic sodium bicarbonate cotransporter 4 isoform X2 [Gallus gallus]	0	0.04	0.028856	up	194.677750100655
XP_015155608.1 PREDICTED: uncharacterized protein LOC107055364 [Gallus gallus]	0	0.04	0.027538	up	186.249542883909
XP_417890.4 PREDICTED: rho guanine nucleotide exchange factor 12 isoform X1 [Gallus gallus]	0	0.04	0.028386	up	186.177903571229
XP_015153669.1 PREDICTED: rho guanine nucleotide exchange factor 12 isoform X2 [Gallus gallus]	0	0.04	0.028799	up	186.177903571229
XP_015153634.1 PREDICTED: zonadhesin-like isoform X10 [Gallus gallus]	0	0.03	0.028305	up	178.723240777173
XP_015153636.1 PREDICTED: zonadhesin-like isoform X12 [Gallus gallus]	0	0.03	0.02838	up	178.723240777173
XP_015153624.1 PREDICTED: zonadhesin-like isoform X1 [Gallus gallus]	0	0.03	0.028481	up	178.723240777173
XP_015153630.1 PREDICTED: zonadhesin-like isoform X6 [Gallus gallus]	0	0.03	0.028522	up	178.723240777173
XP_015153632.1 PREDICTED: zonadhesin-like isoform X8 [Gallus gallus]	0	0.03	0.028602	up	178.723240777173
XP_015153627.1 PREDICTED: zonadhesin-like isoform X3 [Gallus gallus]	0	0.03	0.028611	up	178.723240777173
XP_015153629.1 PREDICTED: zonadhesin-like isoform X5 [Gallus gallus]	0	0.03	0.028611	up	178.723240777173
XP_015153625.1 PREDICTED: zonadhesin-like isoform X1 [Gallus gallus]	0	0.03	0.028635	up	178.723240777173
XP_015153623.1 PREDICTED: zonadhesin-like isoform X1 [Gallus gallus]	0	0.03	0.028688	up	178.723240777173
XP_015153631.1 PREDICTED: SCO-spondin-like isoform X7 [Gallus gallus]	0	0.03	0.028726	up	178.723240777173
XP_015153626.1 PREDICTED: zonadhesin-like isoform X2 [Gallus gallus]	0	0.03	0.028729	up	178.723240777173
XP_015153633.1 PREDICTED: zonadhesin-like isoform X9 [Gallus gallus]	0	0.03	0.028763	up	178.723240777173
XP_015153635.1 PREDICTED: zonadhesin-like isoform X11 [Gallus gallus]	0	0.03	0.028787	up	178.723240777173
XP_015153628.1 PREDICTED: zonadhesin-like isoform X4 [Gallus gallus]	0	0.03	0.029122	up	178.723240777173
XP_004941713.1 PREDICTED: stAR-related lipid transfer protein 9 isoform X2 [Gallus gallus]	0	0.03	0.017976	up	160.84738910269
XP_421162.4 PREDICTED: stAR-related lipid transfer protein 9 isoform X1 [Gallus gallus]	0	0.03	0.018041	up	160.84738910269
XP_015158175.1 PREDICTED: zinc finger protein 653 isoform X2 [Gallus gallus]	0	0.03	0.028297	up	159.679873294383
XP_015158174.1 PREDICTED: zinc finger protein 653 isoform X1 [Gallus gallus]	0	0.03	0.02864	up	159.679873294383
XP_015141793.1 PREDICTED: deleted in malignant brain tumors 1 protein-like [Gallus gallus]	0	0.03	0.017808	up	155.465556842742
XP_004948722.1 PREDICTED: platelet glycoprotein Ib alpha chain-like isoform X1 [Gallus gallus]	0	0.03	0.028555	up	144.208175802669
XP_004948723.1 PREDICTED: platelet glycoprotein Ib alpha chain-like isoform X2 [Gallus gallus]	0	0.03	0.028674	up	144.208175802669
NP_989720.3 zona pellucida sperm-binding protein 3 [Gallus gallus]	0	0.03	0.028611	up	132.522961251392
XP_015134245.1 PREDICTED: zona pellucida sperm-binding protein 3 isoform X4 [Gallus gallus]	0	0.03	0.028808	up	132.522961251392
XP_015132684.1 PREDICTED: diacylglycerol kinase delta isoform X2 [Gallus gallus]	0	0.03	0.017762	up	131.117702773787
XP_015132683.1 PREDICTED: diacylglycerol kinase delta isoform X1 [Gallus gallus]	0	0.03	0.01787	up	131.117702773787
XP_001233954.1 PREDICTED: guanylate cyclase soluble subunit alpha-2 [Gallus gallus]	0	0.02	0.028522	up	126.253961516393
NP_001012967.1 calcium-binding mitochondrial carrier protein Aralar2 [Gallus gallus]	0	0.02	0.0285	up	109.207192653053
XP_015155634.1 PREDICTED: transcription factor jun-D [Gallus gallus]	0	0.02	0.017923	up	92.5214898313067
XP_015152492.1 PREDICTED: msx2-interacting protein isoform X2 [Gallus gallus]	0	0.02	0.028444	up	88.4665249265427
XP_015152491.1 PREDICTED: msx2-interacting protein isoform X1 [Gallus gallus]	0	0.02	0.028492	up	88.4665249265427
XP_015152497.1 PREDICTED: msx2-interacting protein isoform X6 [Gallus gallus]	0	0.02	0.028622	up	88.4665249265427
XP_015152494.1 PREDICTED: msx2-interacting protein isoform X3 [Gallus gallus]	0	0.02	0.028662	up	88.4665249265427
XP_015152495.1 PREDICTED: msx2-interacting protein isoform X4 [Gallus gallus]	0	0.02	0.028739	up	88.4665249265427
XP_015152496.1 PREDICTED: msx2-interacting protein isoform X5 [Gallus gallus]	0	0.02	0.028914	up	88.4665249265427
XP_003641978.2 PREDICTED: uncharacterized protein LOC776594 [Gallus gallus]	0	0.02	0.017744	up	87.0780996150046
XP_015130142.1 PREDICTED: UDP-galactose translocator-like, partial [Gallus gallus]	0	0.02	0.017819	up	84.5291118087553
XP_015143325.1 PREDICTED: apoptosis-stimulating of p53 protein 1 isoform X7 [Gallus gallus]	0	0.02	0.028288	up	81.159686757477
XP_015143326.1 PREDICTED: apoptosis-stimulating of p53 protein 1 isoform X8 [Gallus gallus]	0	0.02	0.02844	up	81.159686757477
XP_015143327.1 PREDICTED: apoptosis-stimulating of p53 protein 1 isoform X9 [Gallus gallus]	0	0.02	0.028677	up	81.159686757477
XP_004936440.1 PREDICTED: apoptosis-stimulating of p53 protein 1 isoform X5 [Gallus gallus]	0	0.02	0.028737	up	81.159686757477
XP_015143322.1 PREDICTED: apoptosis-stimulating of p53 protein 1 isoform X2 [Gallus gallus]	0	0.02	0.028769	up	81.159686757477
XP_004936437.1 PREDICTED: apoptosis-stimulating of p53 protein 1 isoform X1 [Gallus gallus]	0	0.02	0.028893	up	81.159686757477
XP_015136636.1 PREDICTED: potassium voltage-gated channel subfamily H member 2 [Gallus gallus]	0	0.01	0.028526	up	69.6842548875378
NP_001305912.1 deleted in malignant brain tumors 1 protein-like precursor [Gallus gallus]	0.36	24.75	0.03848	up	67.8743050733516
XP_015154473.1 PREDICTED: inositol 1,4,5-trisphosphate receptor type 3 isoform X1 [Gallus gallus]	0	0.01	0.023762	up	65.7778260366671
XP_015154474.1 PREDICTED: inositol 1,4,5-trisphosphate receptor type 3 isoform X2 [Gallus gallus]	0	0.01	0.023766	up	65.7778260366671
XP_418035.2 PREDICTED: inositol 1,4,5-trisphosphate receptor type 3 isoform X3 [Gallus gallus]	0	0.01	0.023811	up	65.7778260366671
NP_001272855.1 protein CMSS1 [Gallus gallus]	0	0.01	0.023562	up	63.9951363578965
XP_004938304.1 PREDICTED: protein CMSS1 isoform X1 [Gallus gallus]	0	0.01	0.023711	up	63.9951363578965
XP_004938305.1 PREDICTED: protein CMSS1 isoform X2 [Gallus gallus]	0	0.01	0.023726	up	63.9951363578965
XP_015129948.1 PREDICTED: IgGFc-binding protein-like [Gallus gallus]	0.07	3.01	0.014305	up	44.4570809123538
NP_001034345.2 elongation factor-like GTPase 1 [Gallus gallus]	0	0.01	0.028718	up	38.7145978758984
XP_015140574.1 PREDICTED: clusterin isoform X2 [Gallus gallus]	0.07	1.94	0.014371	up	29.6701238162775
XP_015139595.1 PREDICTED: pantetheinase isoform X3 [Gallus gallus]	0.05	1.51	0.014364	up	27.9676705091955
XP_015156645.1 PREDICTED: IgGFc-binding protein-like, partial [Gallus gallus]	0.18	4.47	0.014136	up	24.5691125826531
XP_015136689.1 PREDICTED: xin actin-binding repeat-containing protein 1 isoform X1 [Gallus gallus]	0	0	0.028759	up	24.5082494771559
XP_015129234.1 PREDICTED: IgGFc-binding protein-like [Gallus gallus]	0.09	2.2	0.014104	up	23.5983124453416
XP_015139593.1 PREDICTED: pantetheinase isoform X1 [Gallus gallus]	0.05	1.18	0.005926	up	21.9094380731035
XP_015139594.1 PREDICTED: pantetheinase isoform X2 [Gallus gallus]	0.05	1.18	0.006015	up	21.9094380731035
NP_001034377.1 pantetheinase precursor [Gallus gallus]	0.05	1.18	0.006071	up	21.9094380731035
NP_001308472.1 complement component C8 beta chain precursor [Gallus gallus]	0.33	7.26	0.014301	up	21.845118425759
NP_990231.1 clusterin precursor [Gallus gallus]	0.07	1.3	0.02874	up	19.7667900970035
XP_015140575.1 PREDICTED: clusterin isoform X3 [Gallus gallus]	0.1	1.92	0.014312	up	18.6669269420662
XP_015135110.1 PREDICTED: complement component C8 gamma chain [Gallus gallus]	0.18	3.16	0.024881	up	17.7706898917404
XP_015129351.1 PREDICTED: IgGFc-binding protein-like, partial [Gallus gallus]	0.32	5	0.014179	up	15.71767682713
NP_001001469.1 trifunctional purine biosynthetic protein adenosine-3 [Gallus gallus]	0	0	0.028389	up	14.974667295403
XP_015154716.1 PREDICTED: trifunctional purine biosynthetic protein adenosine-3 isoform X1 [Gallus gallus]	0	0	0.028562	up	14.974667295403
XP_015154703.1 PREDICTED: trifunctional purine biosynthetic protein adenosine-3 isoform X1 [Gallus gallus]	0	0	0.028681	up	14.974667295403
XP_015154713.1 PREDICTED: trifunctional purine biosynthetic protein adenosine-3 isoform X1 [Gallus gallus]	0	0	0.028687	up	14.974667295403
XP_015154721.1 PREDICTED: trifunctional purine biosynthetic protein adenosine-3 isoform X1 [Gallus gallus]	0	0	0.028728	up	14.974667295403
NP_001289056.1 apolipoprotein C-III precursor [Gallus gallus]	5.76	83.71	0.002417	up	14.5358074617077
XP_001233228.2 PREDICTED: coagulation factor X-like [Gallus gallus]	0.09	1.27	0.028847	up	13.5779545199577
XP_015156660.1 PREDICTED: vascular non-inflammatory molecule 3-like [Gallus gallus]	0.05	0.67	0.00356	up	12.4719313550757
XP_015137887.1 PREDICTED: tomoregulin-1 [Gallus gallus]	0	0	0.028717	up	11.8372709933576
XP_001232767.1 PREDICTED: heparin cofactor 2 [Gallus gallus]	1.37	15.75	0.01441	up	11.4835755600645
XP_419618.2 PREDICTED: plasminogen [Gallus gallus]	10.29	117.92	0.028542	up	11.4611788270513
NP_001073182.2 collagen alpha-2(I) chain precursor [Gallus gallus]	0.18	1.95	0.028496	up	10.9617727355737
NP_989872.1 orosomucoid 1 (ovoglycoprotein) precursor [Gallus gallus]	1.04	10.49	0.014195	up	10.1023513842393
NP_990392.1 vitronectin precursor [Gallus gallus]	4.18	37.24	0.014311	up	8.91827258574651
XP_417722.5 PREDICTED: complement C2 [Gallus gallus]	0.16	1.44	0.014297	up	8.81270595123294
XP_003643462.2 PREDICTED: apolipoprotein A-II [Gallus gallus]	9.39	82.38	0.014187	up	8.77391289972372
XP_015139036.1 PREDICTED: LOW QUALITY PROTEIN: peroxisome biogenesis factor 6 [Gallus gallus]	0	0	0.028884	up	8.52570667113055
NP_001038098.1 apolipoprotein B precursor [Gallus gallus]	12.29	103.16	0.009396	up	8.39511097078287
NP_990320.2 fibrinogen gamma chain precursor [Gallus gallus]	95.62	749.92	0.016677	up	7.84241224527147
XP_015140573.1 PREDICTED: clusterin isoform X1 [Gallus gallus]	0.25	2	0.023745	up	7.83779323727693
XP_003641424.1 PREDICTED: plasma protease C1 inhibitor [Gallus gallus]	0.49	3.85	0.028631	up	7.83006586732661
NP_990569.1 retinol-binding protein 4 precursor [Gallus gallus]	0.81	6.32	0.008382	up	7.81999149282465
XP_015156333.1 PREDICTED: complement C4-B-like, partial [Gallus gallus]	1.12	7.97	0.014276	up	7.13158402627218
XP_015129008.1 PREDICTED: vitelline membrane outer layer protein 1 homolog [Gallus gallus]	11.82	83.3	0.014124	up	7.05032818753786
NP_990269.1 apolipoprotein A-IV precursor [Gallus gallus]	27.25	178.58	0.007967	up	6.55220340683879
NP_001161155.1 fibrinogen beta chain precursor [Gallus gallus]	82.4	531.9	0.014424	up	6.4547798543741
XP_415405.4 PREDICTED: complement C5 [Gallus gallus]	3.03	18.85	0.011788	up	6.23104302210025
XP_004947749.2 PREDICTED: CTP synthase 1 isoform X3 [Gallus gallus]	0	0	0.028461	up	6.20507474768399
NP_990856.1 apolipoprotein A-I preproprotein [Gallus gallus]	612.38	3,614.58	0.013191	up	5.90250525375037
NP_989936.1 prothrombin precursor [Gallus gallus]	3.09	18.11	0.014424	up	5.85951946983476
XP_015153457.1 PREDICTED: apolipoprotein A-I isoform X1 [Gallus gallus]	435.52	2,547.63	0.014393	up	5.84966855129585
XP_426150.3 PREDICTED: plasminogen-like [Gallus gallus]	0.64	3.62	0.014228	up	5.6515408499149
NP_001070701.1 complement 4 precursor [Gallus gallus]	1.78	9.8	0.036779	up	5.50811618760772
NP_989757.1 collagen alpha-1(II) chain precursor [Gallus gallus]	0.1	0.57	0.042673	up	5.4268462287053
NP_990736.2 complement C3 precursor [Gallus gallus]	45.37	240.2	0.005922	up	5.29465968269287
NP_001264923.1 beta-2-glycoprotein 1 precursor [Gallus gallus]	5.8	29.8	0.014044	up	5.13934009513207
XP_015136422.1 PREDICTED: hemopexin [Gallus gallus]	3.6	18.27	0.010688	up	5.07395374330955
XP_417086.3 PREDICTED: complement C4 [Gallus gallus]	7.08	33.97	0.006002	up	4.79500964626656
XP_004938797.1 PREDICTED: complement C4 [Gallus gallus]	7.08	33.97	0.003506	up	4.79457577093589
NP_001258840.1 fibrinogen alpha chain isoform 1 precursor [Gallus gallus]	340.83	1,614.23	0.022691	up	4.73609555496135
NP_990687.2 fibrinogen alpha chain isoform 2 precursor [Gallus gallus]	340.83	1,612.48	0.028259	up	4.7309740680196
XP_015148584.1 PREDICTED: LOW QUALITY PROTEIN: alpha-2-macroglobulin-like [Gallus gallus]	25.54	118.87	0.014134	up	4.65412068518513
NP_990666.1 transthyretin isoform 1 precursor [Gallus gallus]	2.01	9.36	0.012397	up	4.65337808296164
NP_001268427.1 transthyretin isoform 2 [Gallus gallus]	2.01	9.36	0.012527	up	4.65337808296164
NP_990635.1 ovotransferrin precursor [Gallus gallus]	13.85	62.96	0.014533	up	4.5453033532077
XP_015130287.1 PREDICTED: complement C3-like [Gallus gallus]	7.52	33.93	0.014335	up	4.51289182585267
XP_414253.4 PREDICTED: inter-alpha-trypsin inhibitor heavy chain H3 isoform X1 [Gallus gallus]	2.74	12.32	0.01067	up	4.50075326301167
XP_015148244.1 PREDICTED: inter-alpha-trypsin inhibitor heavy chain H3 isoform X2 [Gallus gallus]	2.74	12.32	0.014366	up	4.50075326301167
XP_015144615.1 PREDICTED: fibronectin isoform X2 [Gallus gallus]	16.15	71.23	0.014282	up	4.41105781098583
XP_015144619.1 PREDICTED: fibronectin isoform X5 [Gallus gallus]	16.15	70.78	0.007149	up	4.38319720541364
XP_015144617.1 PREDICTED: fibronectin isoform X3 [Gallus gallus]	16.15	70.76	0.005954	up	4.38170128036357
XP_015144614.1 PREDICTED: fibronectin isoform X1 [Gallus gallus]	16.15	70.76	0.008344	up	4.38170128036357
NP_001185641.1 fibronectin precursor [Gallus gallus]	16.15	70.76	0.013101	up	4.38170128036357
XP_015144618.1 PREDICTED: fibronectin isoform X4 [Gallus gallus]	16.15	70.76	0.014314	up	4.38170128036357
XP_015148573.1 PREDICTED: alpha-2-macroglobulin-like, partial [Gallus gallus]	27.87	119.74	0.014287	up	4.29679779165939
XP_015148553.1 PREDICTED: alpha-2-macroglobulin-like, partial [Gallus gallus]	28.27	120.73	0.006029	up	4.27020631165097
XP_015148167.1 PREDICTED: alpha-2-macroglobulin [Gallus gallus]	56.63	240.89	0.007094	up	4.25354742236606
XP_015128983.1 PREDICTED: IgGFc-binding protein-like, partial [Gallus gallus]	6.16	25.95	0.002394	up	4.21170116679945
XP_015129602.1 PREDICTED: LOW QUALITY PROTEIN: alpha-2-macroglobulin-like, partial [Gallus gallus]	25.84	105.6	0.008397	up	4.08764109011113
XP_004938162.2 PREDICTED: alpha-2-macroglobulin-like protein 1 isoform X2 [Gallus gallus]	0.46	1.7	0.023525	up	3.72290064984042
XP_004938161.2 PREDICTED: alpha-2-macroglobulin-like protein 1 isoform X1 [Gallus gallus]	0.46	1.7	0.028676	up	3.72290064984042
XP_004938163.2 PREDICTED: alpha-2-macroglobulin-like protein 1 isoform X3 [Gallus gallus]	0.46	1.69	0.019071	up	3.7092626540266
XP_015148219.1 PREDICTED: alpha-2-macroglobulin-like protein 1 isoform X4 [Gallus gallus]	0.46	1.69	0.02875	up	3.7092626540266
NP_990592.2 serum albumin precursor [Gallus gallus]	99.26	364.8	0.014161	up	3.6750823514646
NP_001305331.1 complement component C7 precursor [Gallus gallus]	0.79	2.9	0.026024	up	3.66950628060011
NP_990213.1 vitamin D-binding protein precursor [Gallus gallus]	1.09	3.9	0.005878	up	3.57466659887508
XP_015130800.1 PREDICTED: Ig lambda chain V-1 region isoform X1 [Gallus gallus]	61.26	215.56	0.044318	up	3.51862699292427
XP_015130802.1 PREDICTED: Ig lambda chain V-1 region isoform X3 [Gallus gallus]	61.26	215.56	0.049053	up	3.51862699292427
XP_015130804.1 PREDICTED: Ig lambda chain V-1 region isoform X5 [Gallus gallus]	61.26	215.56	0.049498	up	3.51862699292427
XP_416518.2 PREDICTED: complement C1r subcomponent [Gallus gallus]	1.26	4.36	0.030804	up	3.45687454845251
XP_426613.3 PREDICTED: complement factor H [Gallus gallus]	20.64	68.49	0.011895	up	3.31827031523057
XP_015128760.1 PREDICTED: sushi, nidogen and EGF-like domain-containing protein 1 isoform X1 [Gallus gallus]	2.6	8.4	0.039202	up	3.23253260642031
XP_004950260.1 PREDICTED: sushi, nidogen and EGF-like domain-containing protein 1 isoform X1 [Gallus gallus]	2.6	8.4	0.042599	up	3.23253260642031
NP_001124213.1 inter-alpha-trypsin inhibitor heavy chain H2 precursor [Gallus gallus]	1.35	3.94	0.009355	up	2.92826532904475
XP_015154891.1 PREDICTED: alpha-2-macroglobulin-like protein 1 [Gallus gallus]	39.6	115.53	0.028855	up	2.9178021255966
XP_015134814.1 PREDICTED: gelsolin isoform X2 [Gallus gallus]	4.42	12.85	0.003327	up	2.90724589144893
NP_990265.1 gelsolin precursor [Gallus gallus]	4.42	12.85	0.00837	up	2.90724589144893
XP_015134815.1 PREDICTED: gelsolin isoform X2 [Gallus gallus]	4.42	12.85	0.01293	up	2.90724589144893
XP_015134813.1 PREDICTED: gelsolin isoform X1 [Gallus gallus]	4.42	12.85	0.013183	up	2.90724589144893
XP_015134816.1 PREDICTED: gelsolin isoform X3 [Gallus gallus]	4.42	12.85	0.014371	up	2.90724589144893
NP_990820.1 hemoglobin subunit beta [Gallus gallus]	6.87	19.77	0.02869	up	2.87980708117186
XP_015156250.1 PREDICTED: hemoglobin subunit beta [Gallus gallus]	6.87	19.77	0.028719	up	2.87980708117186
NP_001026660.1 epsilon globin [Gallus gallus]	3.51	9.32	0.01354	up	2.65776132038303
XP_426667.2 PREDICTED: complement component C8 alpha chain [Gallus gallus]	3.46	7.98	0.011856	up	2.30576583900331
XP_015146668.1 PREDICTED: complement component C8 alpha chain [Gallus gallus]	3.46	7.98	0.014317	up	2.30576583900331
NP_989636.1 glyceraldehyde-3-phosphate dehydrogenase [Gallus gallus]	5.51	1.53	0.032251	down	0.278716125302084
XP_015134282.1 PREDICTED: pyruvate kinase PKM isoform X2 [Gallus gallus]	7.16	0.97	0.011792	down	0.135371763153358
NP_990800.1 pyruvate kinase PKM [Gallus gallus]	7.29	0.97	0.002367	down	0.132883382438862
XP_015134281.1 PREDICTED: pyruvate kinase PKM isoform X1 [Gallus gallus]	7.52	0.97	0.009763	down	0.128881176283757
NP_001026183.1 tubulin beta-5 chain [Gallus gallus]	1.95	0.2	0.010634	down	0.103590631714578
XP_015139542.1 PREDICTED: actin, alpha skeletal muscle isoform X1 [Gallus gallus]	20.42	2.06	0.004808	down	0.100809781697487
NP_001026234.1 actin, alpha skeletal muscle [Gallus gallus]	21.27	2.06	0.014197	down	0.0968032085695473
NP_001072949.1 actin, alpha cardiac muscle 1 [Gallus gallus]	21.27	2.06	0.011856	down	0.0968032085695472
NP_989854.1 talin-1 [Gallus gallus]	3.74	0.35	0.014324	down	0.0935274500743476
XP_015132717.1 PREDICTED: talin-1 isoform X1 [Gallus gallus]	3.95	0.35	0.004785	down	0.0886774623489409
XP_015132716.1 PREDICTED: talin-1 isoform X1 [Gallus gallus]	3.95	0.35	0.013912	down	0.0886774623489409
XP_015132718.1 PREDICTED: talin-1 isoform X2 [Gallus gallus]	3.95	0.35	0.014247	down	0.0886774623489409
XP_015132719.1 PREDICTED: talin-1 isoform X3 [Gallus gallus]	3.95	0.35	0.014299	down	0.0886774623489409
XP_015132714.1 PREDICTED: talin-1 isoform X1 [Gallus gallus]	3.95	0.35	0.01433	down	0.0886774623489409
NP_001295542.1 actin, cytoplasmic 2 [Gallus gallus]	28.68	2.31	0.006939	down	0.0804410106943369
NP_990849.1 actin, cytoplasmic 1 [Gallus gallus]	28.68	2.31	0.007005	down	0.0804410106943369
XP_015135388.1 PREDICTED: actin, cytoplasmic 2 isoform X1 [Gallus gallus]	28.68	2.31	0.008182	down	0.0804410106943369
NP_001007825.1 actin, cytoplasmic type 5 [Gallus gallus]	28.68	2.31	0.010615	down	0.0804410106943369
XP_015145449.1 PREDICTED: protein HEG homolog 1 isoform X1 [Gallus gallus]	1.08	0.06	0.042726	down	0.052508110729938
XP_015145450.1 PREDICTED: protein HEG homolog 1 isoform X2 [Gallus gallus]	1.08	0.06	0.042755	down	0.052508110729938
NP_990503.1 actin, gamma-enteric smooth muscle [Gallus gallus]	20.56	1.05	0.010617	down	0.0510779478652273
XP_015143878.1 PREDICTED: actin, aortic smooth muscle isoform X1 [Gallus gallus]	20.56	1.05	0.013064	down	0.0510779478652273
XP_015143877.1 PREDICTED: actin, aortic smooth muscle isoform X1 [Gallus gallus]	20.56	1.05	0.013094	down	0.0510779478652273
NP_001026400.1 actin, aortic smooth muscle [Gallus gallus]	20.56	1.05	0.014029	down	0.0510779478652273
XP_424279.1 PREDICTED: actin, alpha skeletal muscle B [Gallus gallus]	20.91	1.02	0.014313	down	0.0490156062738716
NP_001026769.1 tubulin beta-4 chain [Gallus gallus]	2.09	0.09	0.014035	down	0.0411739401544185
XP_001231210.3 PREDICTED: tubulin beta chain-like [Gallus gallus]	2.91	0.1	0.002378	down	0.0353134688991556
NP_001004400.1 tubulin beta-2 chain [Gallus gallus]	3.01	0.1	0.014386	down	0.0341234414102644
NP_001074329.2 tubulin beta-3 chain [Gallus gallus]	3.89	0.1	0.004725	down	0.0264399245357074
NP_990646.1 tubulin beta-7 chain [Gallus gallus]	4.08	0.1	0.014284	down	0.0251896055054576
NP_001026652.1 histone H2B 8 [Gallus gallus]	3.26	0.06	0.014349	down	0.0193998007430514
XP_004937730.1 PREDICTED: histone H2B 1/2/3/4/6-like [Gallus gallus]	3.31	0.06	0.00469	down	0.019095686819753
XP_001232985.1 PREDICTED: histone H2B 1/2/3/4/6 [Gallus gallus]	3.31	0.06	0.004747	down	0.019095686819753
XP_015131295.1 PREDICTED: histone H2B 1/2/3/4/6-like [Gallus gallus]	3.31	0.06	0.004783	down	0.019095686819753
XP_004934831.2 PREDICTED: histone H2B 1/2/3/4/6-like [Gallus gallus]	3.31	0.06	0.004859	down	0.019095686819753
XP_004934830.2 PREDICTED: histone H2B 1/2/3/4/6-like [Gallus gallus]	3.31	0.06	0.00593	down	0.019095686819753
NP_001073188.1 histone H2B 7 [Gallus gallus]	3.31	0.06	0.005942	down	0.019095686819753
XP_001233337.1 PREDICTED: histone H2B 1/2/3/4/6 [Gallus gallus]	3.31	0.06	0.006018	down	0.019095686819753
XP_001233227.1 PREDICTED: histone H2B 1/2/3/4/6 [Gallus gallus]	3.31	0.06	0.009438	down	0.019095686819753
NP_001073189.1 histone H2B 5 [Gallus gallus]	3.31	0.06	0.014073	down	0.019095686819753
NP_001026727.1 phosphoglycerate mutase 1 [Gallus gallus]	4.57	0.08	0.01415	down	0.018086589034987
XP_015148868.1 PREDICTED: histone H2A type 2-B [Gallus gallus]	8.2	0.09	0.014496	down	0.0112524955009371
XP_001235689.2 PREDICTED: protein jagged-2 isoform X1 [Gallus gallus]	0.07	0	0.035694	down	0.00388187266895773
XP_004936476.1 PREDICTED: protein jagged-2 isoform X2 [Gallus gallus]	0.07	0	0.035742	down	0.00388187266895773
XP_015146685.1 PREDICTED: low-density lipoprotein receptor class A domain-containing protein 1 [Gallus gallus]	0.18	0	0.043011	down	0.00156191240277089
XP_004947974.2 PREDICTED: histone H2A [Gallus gallus]	18.87	0.02	0.01092	down	0.00107355535431047
NP_001025924.1 histone H2A.J [Gallus gallus]	18.87	0.02	0.014231	down	0.00107355535431047
XP_425469.1 PREDICTED: histone H2A-IV [Gallus gallus]	18.97	0.02	0.014056	down	0.00106793252607321
XP_004937732.1 PREDICTED: histone H2A-IV-like [Gallus gallus]	18.97	0.02	0.014248	down	0.00106793252607321
NP_001072943.1 histone H2A-IV [Gallus gallus]	18.97	0.02	0.014253	down	0.00106793252607321
NP_001268410.1 histone H2A-IV-like 1 [Gallus gallus]	18.97	0.02	0.014285	down	0.00106793252607321
XP_425455.2 PREDICTED: histone H2A-IV [Gallus gallus]	18.97	0.02	0.014292	down	0.00106793252607321
XP_004937728.1 PREDICTED: histone H2A-IV [Gallus gallus]	18.97	0.02	0.014325	down	0.00106793252607321
NP_001264997.1 histone H2A-IV-like [Gallus gallus]	18.97	0.02	0.014398	down	0.00106793252607321
XP_425465.1 PREDICTED: histone H2A-IV [Gallus gallus]	18.97	0.02	0.014399	down	0.00106793252607321
XP_015154092.1 PREDICTED: zinc transporter ZIP1 [Gallus gallus]	0.29	0	0.042998	down	0.00097468341836425
XP_015146859.1 PREDICTED: chordin isoform X2 [Gallus gallus]	0.38	0	0.042771	down	0.000747438310475788
XP_015146860.1 PREDICTED: chordin isoform X3 [Gallus gallus]	0.38	0	0.04297	down	0.000747438310475788
XP_015146858.1 PREDICTED: chordin isoform X1 [Gallus gallus]	0.38	0	0.043081	down	0.000747438310475788
NP_990775.1 tubulin alpha-2 chain [Gallus gallus]	0.46	0	0.042631	down	0.000621164278985536
NP_001292069.1 tubulin alpha-8 chain [Gallus gallus]	0.46	0	0.042723	down	0.000621164278985536
NP_001264797.1 coronin-1C isoform 1 [Gallus gallus]	0.49	0	0.008266	down	0.000579251524200015
NP_001264798.1 coronin-1C isoform 2 [Gallus gallus]	0.49	0	0.008454	down	0.000579251524200015
NP_001264093.1 40S ribosomal protein S2 [Gallus gallus]	0.52	0	0.014203	down	0.000549294431960382
NP_001182483.1 serine/arginine-rich splicing factor 3 [Gallus gallus]	0.52	0	0.014409	down	0.000547820418618156
XP_015145579.1 PREDICTED: tubulin alpha-4A chain [Gallus gallus]	0.7	0	0.042706	down	0.000405878121883705
NP_001264280.1 tubulin alpha-3 chain [Gallus gallus]	0.7	0	0.043031	down	0.000405878121883705
NP_001264828.1 aldo-keto reductase family 1, member B10 (aldose reductase) [Gallus gallus]	0.92	0	0.007029	down	0.000308239644993276
NP_990451.1 alpha-enolase [Gallus gallus]	1.07	0	0.014233	down	0.000265259957617979
XP_015152319.1 PREDICTED: alpha-enolase isoform X1 [Gallus gallus]	1.09	0	0.010744	down	0.000259337320745006
XP_015152320.1 PREDICTED: alpha-enolase isoform X2 [Gallus gallus]	1.09	0	0.012971	down	0.000259337320745006
NP_001006686.1 heat shock 70 kDa protein [Gallus gallus]	1.1	0	0.014347	down	0.000257072963462035
XP_001233329.2 PREDICTED: myosin regulatory light chain 2, smooth muscle minor isoform-like [Gallus gallus]	1.23	0	0.011812	down	0.000231526479337082
XP_015138070.1 PREDICTED: myosin regulatory light chain 2, smooth muscle minor isoform isoform X1 [Gallus gallus]	1.23	0	0.011885	down	0.000231526479337082
XP_015133434.1 PREDICTED: myosin regulatory light chain 2, smooth muscle minor isoform isoform X2 [Gallus gallus]	1.23	0	0.012017	down	0.000231526479337082
XP_015133433.1 PREDICTED: myosin regulatory light chain 2, smooth muscle minor isoform isoform X1 [Gallus gallus]	1.23	0	0.012022	down	0.000231526479337082
NP_990672.1 myosin regulatory light chain 2, smooth muscle minor isoform [Gallus gallus]	1.23	0	0.012195	down	0.000231526479337082
NP_990417.1 ferritin heavy chain [Gallus gallus]	1.36	0	0.013087	down	0.00020893580611669
XP_015154133.1 PREDICTED: farnesyl pyrophosphate synthase isoform X1 [Gallus gallus]	1.46	0	0.007204	down	0.000194818115713354
XP_416397.1 PREDICTED: tubulin alpha-4 chain [Gallus gallus]	1.54	0	0.042799	down	0.000184194365006802
NP_990699.1 elongation factor 2 [Gallus gallus]	1.72	0	0.004728	down	0.000164780184680133
NP_990061.1 annexin A6 [Gallus gallus]	1.82	0	0.014265	down	0.000156057931919539
XP_422851.1 PREDICTED: tubulin alpha-3 chain [Gallus gallus]	1.87	0	0.043018	down	0.000152095025442701
XP_015155800.1 PREDICTED: tubulin alpha-1C chain [Gallus gallus]	1.96	0	0.033245	down	0.000144706648367985
XP_015146854.1 PREDICTED: eukaryotic initiation factor 4A-II isoform X1 [Gallus gallus]	2.03	0	0.014253	down	0.000139573727498456
NP_989880.1 eukaryotic initiation factor 4A-II [Gallus gallus]	2.03	0	0.0144	down	0.000139573727498456
XP_003641692.2 PREDICTED: tubulin alpha-4A chain [Gallus gallus]	2.29	0	0.042492	down	0.000124126124394533
NP_001292201.1 tubulin alpha-1 chain [Gallus gallus]	2.29	0	0.04259	down	0.000124126124394533
XP_015155803.1 PREDICTED: tubulin alpha-1B chain [Gallus gallus]	2.29	0	0.043296	down	0.000124126124394533
NP_001308445.1 elongation factor 1-alpha 1 [Gallus gallus]	2.39	0	0.014196	down	0.000118609094456806
XP_015144978.1 PREDICTED: histone H2B 7 [Gallus gallus]	2.54	0	0.014201	down	0.000111809521764062
NP_990334.1 heat shock cognate 71 kDa protein [Gallus gallus]	2.55	0	0.014354	down	0.000111466800556239
XP_015155790.1 PREDICTED: myosin light polypeptide 6 isoform X1 [Gallus gallus]	2.59	0	0.001236	down	0.000109389497293367
XP_015153803.1 PREDICTED: LOW QUALITY PROTEIN: T-complex protein 1 subunit gamma [Gallus gallus]	2.64	0	0.009578	down	0.000107296865488095
XP_428317.5 PREDICTED: transitional endoplasmic reticulum ATPase-like, partial [Gallus gallus]	2.66	0	0.014196	down	0.000106826585282237
XP_015155791.1 PREDICTED: myosin light polypeptide 6 isoform X2 [Gallus gallus]	2.79	0	0.01209	down	0.000101564199440354
XP_015128189.1 PREDICTED: transitional endoplasmic reticulum ATPase-like [Gallus gallus]	2.84	0	0.014298	down	0.000100017777378783
XP_015149219.1 PREDICTED: annexin A6 isoform X2 [Gallus gallus]	2.87	0	0.013127	down	9.87310017095715e-05
XP_015149218.1 PREDICTED: annexin A6 isoform X1 [Gallus gallus]	2.87	0	0.014271	down	9.87310017095715e-05
NP_001038129.1 transitional endoplasmic reticulum ATPase [Gallus gallus]	2.98	0	0.014277	down	9.51905626482474e-05
NP_990846.1 F-actin-capping protein subunit alpha-1 [Gallus gallus]	3.07	0	0.009607	down	9.25254672889661e-05
NP_990316.1 phosphoglycerate kinase [Gallus gallus]	4.49	0	0.01426	down	6.31483938461906e-05
NP_001103255.1 heat shock protein HSP 90-alpha [Gallus gallus]	4.61	0	0.014439	down	6.15653231816024e-05
NP_001041541.2 vimentin [Gallus gallus]	5.38	0	0.014234	down	5.27473565142587e-05
XP_015128745.1 PREDICTED: histone H2A.V isoform X1 [Gallus gallus]	6.99	0	0.006006	down	4.05755134124189e-05
NP_001026545.1 histone H2A.Z [Gallus gallus]	6.99	0	0.006155	down	4.05755134124189e-05
XP_015129112.1 PREDICTED: histone H3.3-like [Gallus gallus]	8.93	0	0.007058	down	3.17789615043403e-05
XP_416193.2 PREDICTED: histone H3 [Gallus gallus]	9.78	0	0.011902	down	2.90090445415806e-05
XP_015144912.1 PREDICTED: histone H3 [Gallus gallus]	9.78	0	0.014074	down	2.90090445415806e-05
XP_001233028.1 PREDICTED: histone H3 [Gallus gallus]	9.78	0	0.014121	down	2.90090445415806e-05
NP_001026653.2 histone H3.2 [Gallus gallus]	9.78	0	0.014194	down	2.90090445415806e-05
XP_015144926.1 PREDICTED: histone H3 [Gallus gallus]	9.78	0	0.01431	down	2.90090445415806e-05
NP_990627.1 histone H3.3 [Gallus gallus]	9.78	0	0.014347	down	2.90090445415806e-05
NP_001268438.1 histone cluster 1 H3 family member h [Gallus gallus]	9.78	0	0.014348	down	2.90090445415806e-05
XP_001232833.1 PREDICTED: histone H3 [Gallus gallus]	9.78	0	0.014392	down	2.90090445415806e-05
NP_001268409.1 histone H3.2-like [Gallus gallus]	9.78	0	0.014441	down	2.90090445415806e-05
XP_015139223.1 PREDICTED: histone H3.2 isoform X1 [Gallus gallus]	9.78	0	0.014592	down	2.90090445415806e-05
XP_015135900.1 PREDICTED: lipoprotein lipase isoform X1 [Gallus gallus]	12.85	0	0.014262	down	2.207144056344e-05
NP_990613.1 lipoprotein lipase precursor [Gallus gallus]	12.91	0	0.014201	down	2.19764078415479e-05
NP_001159798.1 peptidyl-prolyl cis-trans isomerase A [Gallus gallus]	12.92	0	0.007137	down	2.19612574526e-05
NP_990808.1 myosin-9 [Gallus gallus]	16.11	0	0.010576	down	1.7615671129013e-05
XP_001233180.1 PREDICTED: histone H4 [Gallus gallus]	18.97	0	0.011709	down	1.49577645229914e-05
NP_001032934.1 histone cluster 1, H4-VI, germinal H4 [Gallus gallus]	18.97	0	0.014087	down	1.49577645229914e-05
NP_001032932.1 histone H4 [Gallus gallus]	18.97	0	0.014135	down	1.49577645229914e-05
XP_425458.2 PREDICTED: histone H4 [Gallus gallus]	18.97	0	0.014192	down	1.49577645229914e-05
XP_004937726.1 PREDICTED: histone H4 [Gallus gallus]	18.97	0	0.01421	down	1.49577645229914e-05
NP_001268414.1 histone cluster 1, H4-IV, germinal H4-like 2 [Gallus gallus]	18.97	0	0.014246	down	1.49577645229914e-05
XP_003640418.1 PREDICTED: histone H4 [Gallus gallus]	18.97	0	0.014248	down	1.49577645229914e-05
XP_015132323.1 PREDICTED: protocadherin-17 isoform X3 [Gallus gallus]	0	2.87	0.08433	up	14910.5280041535
XP_015132299.1 PREDICTED: protocadherin-17 isoform X1 [Gallus gallus]	0	2.87	0.084365	up	14910.5280041535
XP_015132312.1 PREDICTED: protocadherin-17 isoform X2 [Gallus gallus]	0	2.87	0.084612	up	14910.5280041535
XP_015132304.1 PREDICTED: protocadherin-17 isoform X1 [Gallus gallus]	0	2.87	0.084766	up	14910.5280041535
NP_001165242.1 adenomatous polyposis coli protein 2 [Gallus gallus]	0	2.3	0.084233	up	11904.1016107314
XP_015155431.1 PREDICTED: adenomatous polyposis coli protein 2 isoform X1 [Gallus gallus]	0	2.3	0.084301	up	11904.1016107314
XP_015149720.1 PREDICTED: cytosolic Fe-S cluster assembly factor NUBP1 isoform X1 [Gallus gallus]	0	1.34	0.085418	up	6932.42547808685
XP_015131045.1 PREDICTED: ataxin-2 isoform X3 [Gallus gallus]	0	1.05	0.08531	up	5429.61318450988
XP_015131052.1 PREDICTED: ataxin-2 isoform X10 [Gallus gallus]	0	1.05	0.085335	up	5429.61318450988
XP_015131053.1 PREDICTED: ataxin-2 isoform X11 [Gallus gallus]	0	1.05	0.085348	up	5429.61318450988
XP_015131054.1 PREDICTED: ataxin-2 isoform X12 [Gallus gallus]	0	1.05	0.085397	up	5429.61318450988
XP_015131046.1 PREDICTED: ataxin-2 isoform X4 [Gallus gallus]	0	1.05	0.085558	up	5429.61318450988
XP_015131048.1 PREDICTED: ataxin-2 isoform X6 [Gallus gallus]	0	1.05	0.085561	up	5429.61318450988
XP_015131047.1 PREDICTED: ataxin-2 isoform X5 [Gallus gallus]	0	1.05	0.085615	up	5429.61318450988
XP_015131051.1 PREDICTED: ataxin-2 isoform X9 [Gallus gallus]	0	1.05	0.085634	up	5429.61318450988
XP_015131049.1 PREDICTED: ataxin-2 isoform X7 [Gallus gallus]	0	1.05	0.085687	up	5429.61318450988
XP_015131043.1 PREDICTED: ataxin-2 isoform X1 [Gallus gallus]	0	1.05	0.08578	up	5429.61318450988
XP_015131050.1 PREDICTED: ataxin-2 isoform X8 [Gallus gallus]	0	1.05	0.085787	up	5429.61318450988
XP_015131055.1 PREDICTED: ataxin-2 isoform X13 [Gallus gallus]	0	1.05	0.085947	up	5429.61318450988
XP_015131044.1 PREDICTED: ataxin-2 isoform X2 [Gallus gallus]	0	1.05	0.086078	up	5429.61318450988
XP_003641132.3 PREDICTED: insulin receptor substrate 4 [Gallus gallus]	0	0.9	0.08584	up	4659.07776350807
XP_004938298.1 PREDICTED: collagen alpha-1(VIII) chain isoform X1 [Gallus gallus]	0	0.86	0.08561	up	4435.87393875427
XP_015151511.1 PREDICTED: collagen alpha-1(VIII) chain isoform X1 [Gallus gallus]	0	0.86	0.085637	up	4435.87393875427
XP_015134195.1 PREDICTED: dickkopf-related protein 1 [Gallus gallus]	0	0.84	0.085763	up	4343.49321454811
NP_001005835.1 transcription factor E2F4 [Gallus gallus]	0	0.8	0.085649	up	4168.82356975689
XP_003641926.3 PREDICTED: protein FAM63B [Gallus gallus]	0	0.65	0.085296	up	3356.9769286204
NP_989590.1 prostaglandin-H2 D-isomerase precursor [Gallus gallus]	0	0.63	0.085642	up	3249.53911452982
NP_001185673.1 myosin regulatory light chain 2, skeletal muscle isoform [Gallus gallus]	0	0.62	0.085784	up	3191.77726434697
XP_015144613.1 PREDICTED: secreted phosphoprotein 24 isoform X1 [Gallus gallus]	0	0.52	0.085455	up	2706.01523972452
XP_015132178.1 PREDICTED: mastermind-like protein 3 isoform X2 [Gallus gallus]	0	0.49	0.085348	up	2550.85659313988
XP_015132177.1 PREDICTED: mastermind-like protein 3 isoform X1 [Gallus gallus]	0	0.49	0.085618	up	2550.85659313988
XP_015132176.1 PREDICTED: mastermind-like protein 3 isoform X1 [Gallus gallus]	0	0.49	0.085657	up	2550.85659313988
XP_422198.4 PREDICTED: coagulation factor XIII B chain isoform X1 [Gallus gallus]	0	0.49	0.085247	up	2535.00894677205
XP_015145464.1 PREDICTED: kalirin isoform X4 [Gallus gallus]	0	0.45	0.08538	up	2316.50756819276
XP_015145460.1 PREDICTED: kalirin isoform X1 [Gallus gallus]	0	0.45	0.085393	up	2316.50756819276
XP_015145473.1 PREDICTED: kalirin isoform X12 [Gallus gallus]	0	0.45	0.085413	up	2316.50756819276
XP_015145469.1 PREDICTED: kalirin isoform X9 [Gallus gallus]	0	0.45	0.085546	up	2316.50756819276
XP_015145462.1 PREDICTED: kalirin isoform X2 [Gallus gallus]	0	0.45	0.085564	up	2316.50756819276
XP_015145463.1 PREDICTED: kalirin isoform X3 [Gallus gallus]	0	0.45	0.085595	up	2316.50756819276
XP_015145471.1 PREDICTED: kalirin isoform X11 [Gallus gallus]	0	0.45	0.085623	up	2316.50756819276
XP_015145467.1 PREDICTED: kalirin isoform X7 [Gallus gallus]	0	0.45	0.0858	up	2316.50756819276
XP_015145468.1 PREDICTED: kalirin isoform X8 [Gallus gallus]	0	0.45	0.085846	up	2316.50756819276
XP_015145465.1 PREDICTED: kalirin isoform X5 [Gallus gallus]	0	0.45	0.085866	up	2316.50756819276
XP_015145466.1 PREDICTED: kalirin isoform X6 [Gallus gallus]	0	0.45	0.08597	up	2316.50756819276
XP_004943184.1 PREDICTED: coagulation factor XIII B chain isoform X2 [Gallus gallus]	0	0.42	0.086256	up	2176.82869599156
XP_015132659.1 PREDICTED: YEATS domain-containing protein 2 isoform X2 [Gallus gallus]	0	0.38	0.08567	up	1954.94479492209
XP_015130086.1 PREDICTED: LOW QUALITY PROTEIN: beta-enolase-like, partial [Gallus gallus]	0	0.32	0.085585	up	1662.75411064024
XP_015145625.1 PREDICTED: bromodomain adjacent to zinc finger domain protein 2B isoform X3 [Gallus gallus]	0	0.3	0.085505	up	1563.1900489736
XP_015145629.1 PREDICTED: bromodomain adjacent to zinc finger domain protein 2B isoform X7 [Gallus gallus]	0	0.3	0.085585	up	1563.1900489736
XP_015145627.1 PREDICTED: bromodomain adjacent to zinc finger domain protein 2B isoform X5 [Gallus gallus]	0	0.3	0.08561	up	1563.1900489736
XP_015145626.1 PREDICTED: bromodomain adjacent to zinc finger domain protein 2B isoform X4 [Gallus gallus]	0	0.3	0.085687	up	1563.1900489736
XP_015145631.1 PREDICTED: bromodomain adjacent to zinc finger domain protein 2B isoform X9 [Gallus gallus]	0	0.3	0.085722	up	1563.1900489736
XP_015145622.1 PREDICTED: bromodomain adjacent to zinc finger domain protein 2B isoform X1 [Gallus gallus]	0	0.3	0.085778	up	1563.1900489736
XP_015145623.1 PREDICTED: bromodomain adjacent to zinc finger domain protein 2B isoform X1 [Gallus gallus]	0	0.3	0.085786	up	1563.1900489736
XP_015145630.1 PREDICTED: bromodomain adjacent to zinc finger domain protein 2B isoform X8 [Gallus gallus]	0	0.3	0.085802	up	1563.1900489736
XP_015145633.1 PREDICTED: bromodomain adjacent to zinc finger domain protein 2B isoform X10 [Gallus gallus]	0	0.3	0.085813	up	1563.1900489736
XP_015145624.1 PREDICTED: bromodomain adjacent to zinc finger domain protein 2B isoform X2 [Gallus gallus]	0	0.3	0.085909	up	1563.1900489736
NP_990008.1 bromodomain adjacent to zinc finger domain protein 2B [Gallus gallus]	0	0.3	0.086062	up	1563.1900489736
XP_015145634.1 PREDICTED: bromodomain adjacent to zinc finger domain protein 2B isoform X11 [Gallus gallus]	0	0.3	0.086078	up	1563.1900489736
XP_015145628.1 PREDICTED: bromodomain adjacent to zinc finger domain protein 2B isoform X6 [Gallus gallus]	0	0.3	0.086334	up	1563.1900489736
XP_004947642.1 PREDICTED: rab11 family-interacting protein 1 isoform X1 [Gallus gallus]	0	0.27	0.085686	up	1376.89904064143
XP_015137092.1 PREDICTED: SKI/DACH domain-containing protein 1 [Gallus gallus]	0	0.26	0.085995	up	1350.60603642603
XP_015146571.1 PREDICTED: glutamate-rich protein 3 isoform X7 [Gallus gallus]	0	0.25	0.085284	up	1296.86946476513
XP_422545.5 PREDICTED: glutamate-rich protein 3 isoform X4 [Gallus gallus]	0	0.25	0.085299	up	1296.86946476513
XP_015146569.1 PREDICTED: glutamate-rich protein 3 isoform X5 [Gallus gallus]	0	0.25	0.08571	up	1296.86946476513
XP_015146568.1 PREDICTED: glutamate-rich protein 3 isoform X3 [Gallus gallus]	0	0.25	0.085727	up	1296.86946476513
XP_015146572.1 PREDICTED: glutamate-rich protein 3 isoform X8 [Gallus gallus]	0	0.25	0.085733	up	1296.86946476513
XP_015146567.1 PREDICTED: glutamate-rich protein 3 isoform X2 [Gallus gallus]	0	0.25	0.08596	up	1296.86946476513
XP_015146566.1 PREDICTED: glutamate-rich protein 3 isoform X1 [Gallus gallus]	0	0.25	0.086061	up	1296.86946476513
XP_015151650.1 PREDICTED: synergin gamma isoform X7 [Gallus gallus]	0	0.24	0.085291	up	1267.6987739617
XP_015151649.1 PREDICTED: synergin gamma isoform X6 [Gallus gallus]	0	0.24	0.085344	up	1267.6987739617
XP_015151647.1 PREDICTED: synergin gamma isoform X4 [Gallus gallus]	0	0.24	0.085393	up	1267.6987739617
XP_015151642.1 PREDICTED: synergin gamma isoform X1 [Gallus gallus]	0	0.24	0.085742	up	1267.6987739617
XP_015151641.1 PREDICTED: synergin gamma isoform X1 [Gallus gallus]	0	0.24	0.085764	up	1267.6987739617
XP_015151646.1 PREDICTED: synergin gamma isoform X3 [Gallus gallus]	0	0.24	0.085783	up	1267.6987739617
XP_015151643.1 PREDICTED: synergin gamma isoform X1 [Gallus gallus]	0	0.24	0.085973	up	1267.6987739617
XP_015151645.1 PREDICTED: synergin gamma isoform X2 [Gallus gallus]	0	0.24	0.085985	up	1267.6987739617
XP_015151648.1 PREDICTED: synergin gamma isoform X5 [Gallus gallus]	0	0.24	0.086025	up	1267.6987739617
XP_425767.4 PREDICTED: transcription factor HIVEP3 isoform X1 [Gallus gallus]	0	0.24	0.085609	up	1245.05914422176
XP_015153059.1 PREDICTED: transcription factor HIVEP3 isoform X1 [Gallus gallus]	0	0.24	0.085635	up	1245.05914422176
XP_004947741.1 PREDICTED: transcription factor HIVEP3 isoform X1 [Gallus gallus]	0	0.24	0.085668	up	1245.05914422176
XP_004947738.1 PREDICTED: transcription factor HIVEP3 isoform X1 [Gallus gallus]	0	0.24	0.085799	up	1245.05914422176
XP_015153060.1 PREDICTED: transcription factor HIVEP3 isoform X2 [Gallus gallus]	0	0.24	0.085859	up	1245.05914422176
XP_004947740.1 PREDICTED: transcription factor HIVEP3 isoform X1 [Gallus gallus]	0	0.24	0.085925	up	1245.05914422176
XP_004947739.1 PREDICTED: transcription factor HIVEP3 isoform X1 [Gallus gallus]	0	0.24	0.086092	up	1245.05914422176
XP_015130482.1 PREDICTED: protein CutA-like, partial [Gallus gallus]	0	0.23	0.085931	up	1211.50046336835
XP_416881.3 PREDICTED: probable phospholipid-transporting ATPase VA [Gallus gallus]	0	0.22	0.085257	up	1127.57014205406
XP_004935096.1 PREDICTED: ankyrin repeat and SAM domain-containing protein 1A isoform X4 [Gallus gallus]	0	0.2	0.08579	up	1040.94361405835
XP_015154482.1 PREDICTED: ankyrin repeat and SAM domain-containing protein 1A isoform X5 [Gallus gallus]	0	0.2	0.085801	up	1040.94361405835
XP_004935095.1 PREDICTED: ankyrin repeat and SAM domain-containing protein 1A isoform X2 [Gallus gallus]	0	0.2	0.08604	up	1040.94361405835
XP_015154485.1 PREDICTED: ankyrin repeat and SAM domain-containing protein 1A isoform X8 [Gallus gallus]	0	0.2	0.08614	up	1040.94361405835
XP_015154481.1 PREDICTED: ankyrin repeat and SAM domain-containing protein 1A isoform X3 [Gallus gallus]	0	0.2	0.086396	up	1040.94361405835
XP_004935094.1 PREDICTED: ankyrin repeat and SAM domain-containing protein 1A isoform X1 [Gallus gallus]	0	0.2	0.086428	up	1040.94361405835
XP_015141186.1 PREDICTED: extracellular superoxide dismutase [Cu-Zn] [Gallus gallus]	0	0.2	0.08563	up	1025.87115184998
NP_001029986.2 cholesteryl ester transfer protein precursor [Gallus gallus]	0	0.2	0.085825	up	1025.84114657144
XP_416008.4 PREDICTED: ankyrin repeat domain-containing protein 26 isoform X3 [Gallus gallus]	0	0.2	0.085172	up	1013.59194273666
XP_015136515.1 PREDICTED: ankyrin repeat domain-containing protein 26 isoform X2 [Gallus gallus]	0	0.2	0.085343	up	1013.59194273666
XP_015136526.1 PREDICTED: ankyrin repeat domain-containing protein 26 isoform X4 [Gallus gallus]	0	0.2	0.085551	up	1013.59194273666
NP_001274116.1 ankyrin repeat domain-containing protein 26 [Gallus gallus]	0	0.2	0.085639	up	1013.59194273666
XP_015136530.1 PREDICTED: ankyrin repeat domain-containing protein 26 isoform X6 [Gallus gallus]	0	0.2	0.085964	up	1013.59194273666
XP_004937590.1 PREDICTED: ankyrin repeat domain-containing protein 26 isoform X1 [Gallus gallus]	0	0.2	0.085987	up	1013.59194273666
XP_015136534.1 PREDICTED: ankyrin repeat domain-containing protein 26 isoform X7 [Gallus gallus]	0	0.2	0.085989	up	1013.59194273666
XP_015136529.1 PREDICTED: ankyrin repeat domain-containing protein 26 isoform X5 [Gallus gallus]	0	0.2	0.086052	up	1013.59194273666
NP_001305374.1 sodium channel protein type 4 subunit alpha [Gallus gallus]	0	0.19	0.084862	up	1005.28335017065
XP_015154896.1 PREDICTED: sodium channel protein type 4 subunit alpha [Gallus gallus]	0	0.19	0.085811	up	1005.28335017065
XP_004945998.2 PREDICTED: A disintegrin and metalloproteinase with thrombospondin motifs 13 isoform X1 [Gallus gallus]	0	0.19	0.085357	up	993.212127736516
XP_415435.5 PREDICTED: A disintegrin and metalloproteinase with thrombospondin motifs 13 isoform X2 [Gallus gallus]	0	0.19	0.085405	up	993.212127736516
XP_417653.1 PREDICTED: complement C1q subcomponent subunit C [Gallus gallus]	0	0.19	0.085652	up	992.23044596036
NP_998752.1 mannan-binding lectin serine protease 2 precursor [Gallus gallus]	0	0.18	0.085385	up	956.553587372229
XP_015152332.1 PREDICTED: mannan-binding lectin serine protease 2 isoform X1 [Gallus gallus]	0	0.18	0.086084	up	956.553587372229
XP_015135540.1 PREDICTED: A disintegrin and metalloproteinase with thrombospondin motifs 4 [Gallus gallus]	0	0.17	0.08548	up	878.04890717876
XP_015129961.1 PREDICTED: LOW QUALITY PROTEIN: nck-associated protein 5-like, partial [Gallus gallus]	0	0.16	0.085906	up	843.948624804986
XP_015150021.1 PREDICTED: serine/threonine-protein kinase SMG1 isoform X2 [Gallus gallus]	0	0.15	0.085754	up	796.427851302963
NP_001264350.1 carboxypeptidase Q precursor [Gallus gallus]	0	0.15	0.08576	up	791.674286688158
XP_015138459.1 PREDICTED: vacuolar protein sorting-associated protein 13B, partial [Gallus gallus]	0	0.15	0.086493	up	769.060622577234
XP_420873.3 PREDICTED: pantothenate kinase 2, mitochondrial isoform X2 [Gallus gallus]	0	0.13	0.085878	up	688.470934261746
XP_004936336.2 PREDICTED: pantothenate kinase 2, mitochondrial isoform X1 [Gallus gallus]	0	0.13	0.086684	up	688.470934261746
XP_015150740.1 PREDICTED: heparan sulfate glucosamine 3-O-sulfotransferase 3A1 [Gallus gallus]	0	0.13	0.085443	up	687.555880682347
XP_015151001.1 PREDICTED: acyl-CoA synthetase family member 2, mitochondrial isoform X2 [Gallus gallus]	0	0.13	0.085463	up	677.691661874858
XP_015151000.1 PREDICTED: acyl-CoA synthetase family member 2, mitochondrial isoform X1 [Gallus gallus]	0	0.13	0.086155	up	677.691661874858
NP_001001302.1 myosin-7 [Gallus gallus]	0	0.13	0.08555	up	672.154769566348
XP_015151150.1 PREDICTED: myosin-7 isoform X1 [Gallus gallus]	0	0.13	0.085685	up	672.154769566348
XP_015151151.1 PREDICTED: myosin-7 isoform X2 [Gallus gallus]	0	0.13	0.085797	up	672.154769566348
XP_015133313.1 PREDICTED: coagulation factor X isoform X1 [Gallus gallus]	0	0.12	0.085474	up	638.457393628988
NP_990353.1 coagulation factor X precursor [Gallus gallus]	0	0.12	0.085514	up	638.457393628988
XP_015143509.1 PREDICTED: translation initiation factor IF-2-like isoform X2 [Gallus gallus]	0	0.12	0.085425	up	619.655920589079
XP_421011.5 PREDICTED: Hermansky-Pudlak syndrome 5 protein isoform X1 [Gallus gallus]	0	0.12	0.085183	up	614.292488348773
XP_015142147.1 PREDICTED: Hermansky-Pudlak syndrome 5 protein isoform X2 [Gallus gallus]	0	0.12	0.086102	up	614.292488348773
NP_001264422.1 alpha-1-antitrypsin precursor [Gallus gallus]	0	0.12	0.085193	up	612.206725995339
XP_015147557.1 PREDICTED: aminopeptidase N isoform X1 [Gallus gallus]	0	0.12	0.086686	up	599.829805880552
NP_001012957.1 serine/threonine-protein phosphatase 6 regulatory ankyrin repeat subunit C [Gallus gallus]	0	0.12	0.085397	up	597.731994139818
XP_004936980.1 PREDICTED: serine/threonine-protein phosphatase 2A regulatory subunit B'' subunit alpha isoform X5 [Gallus gallus]	0	0.11	0.085325	up	569.381165466868
XP_015129058.1 PREDICTED: E3 SUMO-protein ligase RanBP2-like, partial [Gallus gallus]	0	0.11	0.085461	up	557.266176878698
XP_015149428.1 PREDICTED: CCR4-NOT transcription complex subunit 6 isoform X1 [Gallus gallus]	0	0.1	0.085616	up	533.768890609259
XP_015149429.1 PREDICTED: CCR4-NOT transcription complex subunit 6 isoform X2 [Gallus gallus]	0	0.1	0.085671	up	533.768890609259
YP_001033965.1 large tegument protein [Gallid alphaherpesvirus 2]	0	0.1	0.085582	up	510.408269204852
XP_422197.5 PREDICTED: abnormal spindle-like microcephaly-associated protein [Gallus gallus]	0	0.1	0.085375	up	509.811471782247
XP_015145966.1 PREDICTED: voltage-dependent R-type calcium channel subunit alpha-1E isoform X4 [Gallus gallus]	0	0.1	0.085389	up	506.802621236061
XP_015145965.1 PREDICTED: voltage-dependent R-type calcium channel subunit alpha-1E isoform X3 [Gallus gallus]	0	0.1	0.085692	up	506.802621236061
XP_015131875.1 PREDICTED: protocadherin Fat 4 [Gallus gallus]	0	0.1	0.085476	up	506.332990212916
XP_015140743.1 PREDICTED: probable ribonuclease ZC3H12B [Gallus gallus]	0	0.1	0.085797	up	502.797849585357
NP_990292.1 nitric oxide synthase, inducible [Gallus gallus]	0	0.1	0.086256	up	494.193230196459
XP_003642529.1 PREDICTED: solute carrier family 13 member 3 [Gallus gallus]	0	0.09	0.086102	up	490.607591521689
XP_015140557.1 PREDICTED: retinol dehydrogenase 14 [Gallus gallus]	0	0.09	0.085265	up	487.494826955548
XP_015134209.1 PREDICTED: collagen alpha-1(XIII) chain isoform X1 [Gallus gallus]	0	0.09	0.085278	up	455.419383639195
XP_015134210.1 PREDICTED: collagen alpha-1(XIII) chain isoform X2 [Gallus gallus]	0	0.09	0.085602	up	455.419383639195
XP_015134212.1 PREDICTED: collagen alpha-1(XIII) chain isoform X3 [Gallus gallus]	0	0.09	0.085813	up	455.419383639195
XP_015134213.1 PREDICTED: collagen alpha-1(XIII) chain isoform X4 [Gallus gallus]	0	0.09	0.086075	up	455.419383639195
NP_989952.1 receptor-type tyrosine-protein phosphatase eta precursor [Gallus gallus]	0	0.09	0.085771	up	454.915004305099
XP_003642600.3 PREDICTED: disintegrin and metalloproteinase domain-containing protein 32-like [Gallus gallus]	0	0.09	0.086111	up	442.063895005436
NP_001308543.1 structural maintenance of chromosomes protein 6 [Gallus gallus]	0	0.09	0.086097	up	441.570409940319
XP_015150041.1 PREDICTED: putative short-chain dehydrogenase/reductase family 42E member 2 [Gallus gallus]	0	0.08	0.085942	up	435.091111472324
XP_015141556.1 PREDICTED: dysferlin [Gallus gallus]	0	0.08	0.085586	up	425.50351959323
XP_418957.3 PREDICTED: desmoplakin isoform X1 [Gallus gallus]	0	0.08	0.085356	up	419.824403579005
XP_001231411.2 PREDICTED: desmoplakin isoform X4 [Gallus gallus]	0	0.08	0.085779	up	419.824403579005
XP_004939723.1 PREDICTED: desmoplakin isoform X3 [Gallus gallus]	0	0.08	0.086061	up	419.824403579005
XP_004939722.1 PREDICTED: desmoplakin isoform X2 [Gallus gallus]	0	0.08	0.086145	up	419.824403579005
XP_004942708.1 PREDICTED: dystrotelin [Gallus gallus]	0	0.08	0.085951	up	407.636833913957
XP_015155144.1 PREDICTED: collagen alpha-1(XVIII) chain-like isoform X1 [Gallus gallus]	0	0.08	0.085801	up	403.375498133139
XP_015146026.1 PREDICTED: roquin-1 isoform X9 [Gallus gallus]	0	0.08	0.085222	up	403.150135519159
XP_015146027.1 PREDICTED: roquin-1 isoform X10 [Gallus gallus]	0	0.08	0.085279	up	403.150135519159
XP_015146015.1 PREDICTED: roquin-1 isoform X1 [Gallus gallus]	0	0.08	0.085326	up	403.150135519159
XP_015146025.1 PREDICTED: roquin-1 isoform X8 [Gallus gallus]	0	0.08	0.085359	up	403.150135519159
XP_015146024.1 PREDICTED: roquin-1 isoform X7 [Gallus gallus]	0	0.08	0.085435	up	403.150135519159
XP_015146017.1 PREDICTED: roquin-1 isoform X1 [Gallus gallus]	0	0.08	0.085482	up	403.150135519159
XP_015146023.1 PREDICTED: roquin-1 isoform X6 [Gallus gallus]	0	0.08	0.085637	up	403.150135519159
XP_015146021.1 PREDICTED: roquin-1 isoform X4 [Gallus gallus]	0	0.08	0.085675	up	403.150135519159
XP_015146022.1 PREDICTED: roquin-1 isoform X5 [Gallus gallus]	0	0.08	0.085737	up	403.150135519159
XP_015146018.1 PREDICTED: roquin-1 isoform X2 [Gallus gallus]	0	0.08	0.086123	up	403.150135519159
XP_015146016.1 PREDICTED: roquin-1 isoform X1 [Gallus gallus]	0	0.08	0.086377	up	403.150135519159
XP_015132302.1 PREDICTED: ephrin type-A receptor 4 isoform X3 [Gallus gallus]	0	0.07	0.085513	up	365.434461871762
XP_015132301.1 PREDICTED: ephrin type-A receptor 4 isoform X2 [Gallus gallus]	0	0.07	0.085605	up	365.434461871762
NP_990112.1 ephrin type-A receptor 4 precursor [Gallus gallus]	0	0.07	0.085722	up	365.434461871762
XP_015132300.1 PREDICTED: ephrin type-A receptor 4 isoform X1 [Gallus gallus]	0	0.07	0.085833	up	365.434461871762
XP_015148207.1 PREDICTED: IST1 homolog isoform X2 [Gallus gallus]	0	0.07	0.085589	up	363.772188554974
XP_004940504.1 PREDICTED: collagen alpha-1(XIX) chain isoform X1 [Gallus gallus]	0	0.07	0.085461	up	361.59200520438
XP_015140292.1 PREDICTED: collagen alpha-1(XIX) chain isoform X4 [Gallus gallus]	0	0.07	0.085507	up	361.59200520438
XP_004940507.1 PREDICTED: collagen alpha-1(XIX) chain isoform X3 [Gallus gallus]	0	0.07	0.085583	up	361.59200520438
XP_004940506.1 PREDICTED: collagen alpha-1(XIX) chain isoform X2 [Gallus gallus]	0	0.07	0.085659	up	361.59200520438
XP_004940505.1 PREDICTED: collagen alpha-1(XIX) chain isoform X1 [Gallus gallus]	0	0.07	0.085777	up	361.59200520438
XP_015128425.1 PREDICTED: zinc finger protein 501-like isoform X2 [Gallus gallus]	0	0.07	0.085326	up	353.290004835019
XP_015128424.1 PREDICTED: zinc finger protein 501-like isoform X1 [Gallus gallus]	0	0.07	0.085793	up	353.290004835019
XP_015151899.1 PREDICTED: sodium/hydrogen exchanger 8 isoform X1 [Gallus gallus]	0	0.07	0.08514	up	351.22196374778
XP_015151900.1 PREDICTED: sodium/hydrogen exchanger 8 isoform X2 [Gallus gallus]	0	0.07	0.085617	up	351.22196374778
XP_015138720.1 PREDICTED: DENN domain-containing protein 3 isoform X2 [Gallus gallus]	0	0.07	0.085717	up	343.969958571601
XP_418419.2 PREDICTED: DENN domain-containing protein 3 isoform X1 [Gallus gallus]	0	0.07	0.085822	up	343.969958571601
XP_415257.3 PREDICTED: phosphoinositide-3-kinase-interacting protein 1 [Gallus gallus]	0	0.07	0.085926	up	337.326405221878
XP_015143492.1 PREDICTED: ribosome biogenesis protein BMS1 homolog isoform X1 [Gallus gallus]	0	0.06	0.085657	up	327.673398966153
NP_001186449.1 ribosome biogenesis protein BMS1 homolog [Gallus gallus]	0	0.06	0.085838	up	327.673398966153
XP_015143493.1 PREDICTED: ribosome biogenesis protein BMS1 homolog isoform X2 [Gallus gallus]	0	0.06	0.086171	up	327.673398966153
XP_421891.4 PREDICTED: germinal-center associated nuclear protein [Gallus gallus]	0	0.06	0.085634	up	327.454966929628
XP_015155807.1 PREDICTED: LOW QUALITY PROTEIN: histone-lysine N-methyltransferase 2D [Gallus gallus]	0	0.06	0.085647	up	322.567953005678
XP_015128673.1 PREDICTED: LOW QUALITY PROTEIN: tetratricopeptide repeat protein 24 [Gallus gallus]	0	0.06	0.085238	up	315.012353624658
XP_422831.3 PREDICTED: acetyl-coenzyme A transporter 1 [Gallus gallus]	0	0.06	0.086026	up	313.910797585195
XP_004937744.1 PREDICTED: transcription factor 20 isoform X1 [Gallus gallus]	0	0.06	0.085446	up	294.793703317974
XP_004937745.1 PREDICTED: transcription factor 20 isoform X1 [Gallus gallus]	0	0.06	0.085545	up	294.793703317974
XP_004937747.1 PREDICTED: transcription factor 20 isoform X1 [Gallus gallus]	0	0.06	0.085547	up	294.793703317974
XP_004937746.1 PREDICTED: transcription factor 20 isoform X1 [Gallus gallus]	0	0.06	0.085578	up	294.793703317974
XP_004937748.1 PREDICTED: transcription factor 20 isoform X2 [Gallus gallus]	0	0.06	0.085703	up	294.793703317974
XP_015144668.1 PREDICTED: transcription factor 20 isoform X3 [Gallus gallus]	0	0.06	0.086097	up	294.793703317974
XP_015151943.1 PREDICTED: probable tubulin polyglutamylase TTLL9 isoform X4 [Gallus gallus]	0	0.06	0.085552	up	287.837455207417
XP_015151942.1 PREDICTED: probable tubulin polyglutamylase TTLL9 isoform X3 [Gallus gallus]	0	0.06	0.086127	up	287.837455207417
XP_015145962.1 PREDICTED: voltage-dependent R-type calcium channel subunit alpha-1E isoform X1 [Gallus gallus]	0	0.05	0.085229	up	282.122278706657
XP_015145973.1 PREDICTED: voltage-dependent R-type calcium channel subunit alpha-1E isoform X11 [Gallus gallus]	0	0.05	0.08524	up	282.122278706657
XP_015145972.1 PREDICTED: voltage-dependent R-type calcium channel subunit alpha-1E isoform X10 [Gallus gallus]	0	0.05	0.085281	up	282.122278706657
XP_015145967.1 PREDICTED: voltage-dependent R-type calcium channel subunit alpha-1E isoform X5 [Gallus gallus]	0	0.05	0.085365	up	282.122278706657
XP_015145969.1 PREDICTED: voltage-dependent R-type calcium channel subunit alpha-1E isoform X7 [Gallus gallus]	0	0.05	0.085403	up	282.122278706657
XP_015145968.1 PREDICTED: voltage-dependent R-type calcium channel subunit alpha-1E isoform X6 [Gallus gallus]	0	0.05	0.085587	up	282.122278706657
XP_015145970.1 PREDICTED: voltage-dependent R-type calcium channel subunit alpha-1E isoform X8 [Gallus gallus]	0	0.05	0.085617	up	282.122278706657
XP_015145963.1 PREDICTED: voltage-dependent R-type calcium channel subunit alpha-1E isoform X1 [Gallus gallus]	0	0.05	0.085651	up	282.122278706657
XP_015145971.1 PREDICTED: voltage-dependent R-type calcium channel subunit alpha-1E isoform X9 [Gallus gallus]	0	0.05	0.085935	up	282.122278706657
XP_015145974.1 PREDICTED: voltage-dependent R-type calcium channel subunit alpha-1E isoform X12 [Gallus gallus]	0	0.05	0.085952	up	282.122278706657
XP_015145964.1 PREDICTED: voltage-dependent R-type calcium channel subunit alpha-1E isoform X2 [Gallus gallus]	0	0.05	0.086043	up	282.122278706657
XP_004941214.2 PREDICTED: prolow-density lipoprotein receptor-related protein 1-like [Gallus gallus]	0	0.05	0.085779	up	277.319823683151
XP_015157892.1 PREDICTED: LOW QUALITY PROTEIN: fer-1-like protein 5, partial [Gallus gallus]	0	0.05	0.085408	up	274.8347169184
XP_015134025.1 PREDICTED: uncharacterized protein LOC422295 isoform X1 [Gallus gallus]	0	0.05	0.085699	up	273.24160586601
NP_001153187.1 ER lumen protein-retaining receptor 2 [Gallus gallus]	0	0.05	0.085302	up	272.765946005259
XP_015156300.1 PREDICTED: collagen alpha-1(I) chain-like [Gallus gallus]	0	0.05	0.085766	up	260.266502193545
XP_015147499.1 PREDICTED: spermatogenesis-associated protein 5-like protein 1 [Gallus gallus]	0	0.05	0.085366	up	259.248463453644
XP_003641914.1 PREDICTED: ras-specific guanine nucleotide-releasing factor 1 isoform X1 [Gallus gallus]	0	0.05	0.085535	up	257.549961832483
XP_426175.3 PREDICTED: asporin-like [Gallus gallus]	0	0.05	0.085714	up	252.185497526718
XP_015143616.1 PREDICTED: rho-related BTB domain-containing protein 1 isoform X1 [Gallus gallus]	0	0.05	0.085855	up	233.910866293167
XP_015143615.1 PREDICTED: rho-related BTB domain-containing protein 1 isoform X1 [Gallus gallus]	0	0.05	0.08591	up	233.910866293167
NP_001186537.1 rho-related BTB domain-containing protein 1 [Gallus gallus]	0	0.05	0.086051	up	233.910866293167
XP_015128024.1 PREDICTED: dol-P-Man:Man(7)GlcNAc(2)-PP-Dol alpha-1,6-mannosyltransferase isoform X1 [Gallus gallus]	0	0.04	0.085646	up	233.314478909553
XP_015127965.1 PREDICTED: dol-P-Man:Man(7)GlcNAc(2)-PP-Dol alpha-1,6-mannosyltransferase isoform X1 [Gallus gallus]	0	0.04	0.08565	up	233.314478909553
NP_001034359.2 dol-P-Man:Man(7)GlcNAc(2)-PP-Dol alpha-1,6-mannosyltransferase precursor [Gallus gallus]	0	0.04	0.085967	up	233.314478909553
XP_015128077.1 PREDICTED: dol-P-Man:Man(7)GlcNAc(2)-PP-Dol alpha-1,6-mannosyltransferase isoform X1 [Gallus gallus]	0	0.04	0.086115	up	233.314478909553
NP_001038108.1 sodium/hydrogen exchanger 1 precursor [Gallus gallus]	0	0.04	0.085463	up	230.445751894112
XP_015144482.1 PREDICTED: disintegrin and metalloproteinase domain-containing protein 12 isoform X2 [Gallus gallus]	0	0.04	0.08541	up	225.728370064837
NP_001136322.1 disintegrin and metalloproteinase domain-containing protein 12 isoform 1 precursor [Gallus gallus]	0	0.04	0.08557	up	225.728370064837
XP_015144480.1 PREDICTED: disintegrin and metalloproteinase domain-containing protein 12 isoform X1 [Gallus gallus]	0	0.04	0.085686	up	225.728370064837
XP_015144481.1 PREDICTED: disintegrin and metalloproteinase domain-containing protein 12 isoform X2 [Gallus gallus]	0	0.04	0.085714	up	225.728370064837
NP_001257643.1 disintegrin and metalloproteinase domain-containing protein 12 isoform 2 precursor [Gallus gallus]	0	0.04	0.08603	up	225.728370064837
XP_015144479.1 PREDICTED: disintegrin and metalloproteinase domain-containing protein 12 isoform X1 [Gallus gallus]	0	0.04	0.086204	up	225.728370064837
XP_015137836.1 PREDICTED: transmembrane protein 245 isoform X1 [Gallus gallus]	0	0.04	0.085672	up	219.909142583218
XP_015137838.1 PREDICTED: transmembrane protein 245 isoform X3 [Gallus gallus]	0	0.04	0.085782	up	219.909142583218
XP_015137837.1 PREDICTED: transmembrane protein 245 isoform X2 [Gallus gallus]	0	0.04	0.086109	up	219.909142583218
NP_001132911.1 collagen alpha-1(XXII) chain precursor [Gallus gallus]	0	0.04	0.085817	up	218.310355955581
XP_015138660.1 PREDICTED: collagen alpha-1(XXII) chain isoform X1 [Gallus gallus]	0	0.04	0.086259	up	218.310355955581
XP_417358.2 PREDICTED: GPI transamidase component PIG-T isoform X2 [Gallus gallus]	0	0.04	0.085388	up	217.588287737284
XP_015130538.1 PREDICTED: histone-lysine N-methyltransferase 2D-like [Gallus gallus]	0	0.04	0.085741	up	203.758656189548
NP_001025891.2 multidrug and toxin extrusion protein 1 [Gallus gallus]	0	0.04	0.08561	up	203.701035151106
XP_015151263.1 PREDICTED: multidrug and toxin extrusion protein 1 isoform X1 [Gallus gallus]	0	0.04	0.085646	up	203.701035151106
NP_989527.1 ferrochelatase, mitochondrial precursor [Gallus gallus]	0	0.03	0.085156	up	179.190803913691
XP_015144612.1 PREDICTED: collagen alpha-1(VI) chain isoform X1 [Gallus gallus]	0	0.03	0.085398	up	178.984329764112
NP_990438.1 collagen alpha-1(VI) chain precursor [Gallus gallus]	0	0.03	0.08573	up	178.984329764112
XP_015152965.1 PREDICTED: HERV-H LTR-associating protein 2 isoform X1 [Gallus gallus]	0	0.03	0.084927	up	176.637027455019
XP_015152957.1 PREDICTED: HERV-H LTR-associating protein 2 isoform X1 [Gallus gallus]	0	0.03	0.085448	up	176.637027455019
XP_015152984.1 PREDICTED: HERV-H LTR-associating protein 2 isoform X4 [Gallus gallus]	0	0.03	0.085595	up	176.637027455019
XP_015152981.1 PREDICTED: HERV-H LTR-associating protein 2 isoform X3 [Gallus gallus]	0	0.03	0.085615	up	176.637027455019
XP_015152975.1 PREDICTED: HERV-H LTR-associating protein 2 isoform X2 [Gallus gallus]	0	0.03	0.085718	up	176.637027455019
XP_015152952.1 PREDICTED: HERV-H LTR-associating protein 2 isoform X1 [Gallus gallus]	0	0.03	0.086058	up	176.637027455019
XP_015152970.1 PREDICTED: HERV-H LTR-associating protein 2 isoform X1 [Gallus gallus]	0	0.03	0.08613	up	176.637027455019
NP_001264989.2 chromosome transmission fidelity protein 18 homolog [Gallus gallus]	0	0.03	0.08585	up	175.32434368108
XP_015131026.1 PREDICTED: probable E3 ubiquitin-protein ligase HECTD4 isoform X2 [Gallus gallus]	0	0.03	0.085521	up	171.874977823428
XP_015131028.1 PREDICTED: probable E3 ubiquitin-protein ligase HECTD4 isoform X4 [Gallus gallus]	0	0.03	0.085788	up	171.874977823428
XP_015131027.1 PREDICTED: probable E3 ubiquitin-protein ligase HECTD4 isoform X3 [Gallus gallus]	0	0.03	0.085964	up	171.874977823428
XP_015131030.1 PREDICTED: probable E3 ubiquitin-protein ligase HECTD4 isoform X6 [Gallus gallus]	0	0.03	0.086057	up	171.874977823428
XP_015131025.1 PREDICTED: probable E3 ubiquitin-protein ligase HECTD4 isoform X1 [Gallus gallus]	0	0.03	0.086295	up	171.874977823428
XP_015131029.1 PREDICTED: probable E3 ubiquitin-protein ligase HECTD4 isoform X5 [Gallus gallus]	0	0.03	0.086299	up	171.874977823428
NP_989607.2 breast cancer type 2 susceptibility protein [Gallus gallus]	0	0.03	0.086306	up	170.033457438425
XP_015154557.1 PREDICTED: solute carrier family 26 member 9 [Gallus gallus]	0	0.03	0.085513	up	167.953351175
XP_425821.2 PREDICTED: solute carrier family 26 member 9 [Gallus gallus]	0	0.03	0.085909	up	167.953351175
NP_001001746.1 sia-alpha-2,3-Gal-beta-1,4-GlcNAc-R:alpha 2,8-sialyltransferase [Gallus gallus]	0	0.03	0.085904	up	166.508713787326
XP_004942823.1 PREDICTED: low-density lipoprotein receptor-related protein 2 isoform X6 [Gallus gallus]	0	0.03	0.085731	up	160.121933122167
XP_015145150.1 PREDICTED: low-density lipoprotein receptor-related protein 2 isoform X3 [Gallus gallus]	0	0.03	0.085976	up	160.121933122167
XP_417264.4 PREDICTED: protocadherin-16 [Gallus gallus]	0	0.03	0.085788	up	157.8485617682
NP_001012926.1 RRP12-like protein [Gallus gallus]	0	0.03	0.085377	up	155.334061074239
XP_001233399.3 PREDICTED: insulin receptor [Gallus gallus]	0	0.03	0.086171	up	148.870038797696
NP_001280132.1 sorbitol dehydrogenase [Gallus gallus]	0	0.03	0.085815	up	144.537799957957
XP_414701.5 PREDICTED: ATP-binding cassette sub-family A member 3 [Gallus gallus]	0	0.03	0.085569	up	141.523705182379
XP_004945491.2 PREDICTED: ATP-binding cassette sub-family A member 3 [Gallus gallus]	0	0.03	0.086055	up	141.523705182379
NP_989737.1 bombesin receptor subtype-3 [Gallus gallus]	0	0.03	0.085543	up	132.346014607135
XP_015157013.1 PREDICTED: platelet glycoprotein 4 isoform X1 [Gallus gallus]	0	0.02	0.085179	up	128.387803470454
XP_015157063.1 PREDICTED: platelet glycoprotein 4 isoform X1 [Gallus gallus]	0	0.02	0.085408	up	128.387803470454
NP_001025902.1 platelet glycoprotein 4 [Gallus gallus]	0	0.02	0.08542	up	128.387803470454
XP_015156801.1 PREDICTED: platelet glycoprotein 4 isoform X1 [Gallus gallus]	0	0.02	0.085644	up	128.387803470454
XP_015156690.1 PREDICTED: platelet glycoprotein 4 isoform X1 [Gallus gallus]	0	0.02	0.085723	up	128.387803470454
XP_015156967.1 PREDICTED: platelet glycoprotein 4 isoform X1 [Gallus gallus]	0	0.02	0.085771	up	128.387803470454
XP_015156735.1 PREDICTED: platelet glycoprotein 4 isoform X1 [Gallus gallus]	0	0.02	0.085907	up	128.387803470454
XP_015156904.1 PREDICTED: platelet glycoprotein 4 isoform X1 [Gallus gallus]	0	0.02	0.085926	up	128.387803470454
XP_015156854.1 PREDICTED: platelet glycoprotein 4 isoform X1 [Gallus gallus]	0	0.02	0.086021	up	128.387803470454
NP_990517.1 low-density lipoprotein receptor-related protein 8 precursor [Gallus gallus]	0	0.02	0.08586	up	125.832148969511
XP_425624.4 PREDICTED: von Willebrand factor A domain-containing protein 8 [Gallus gallus]	0	0.02	0.085757	up	121.798936212521
XP_015145572.1 PREDICTED: ATP-binding cassette sub-family B member 6, mitochondrial [Gallus gallus]	0	0.02	0.084925	up	119.421734533417
XP_015128882.1 PREDICTED: antigen WC1.1-like [Gallus gallus]	0	0.02	0.085834	up	109.268427210915
XP_004942212.2 PREDICTED: solute carrier family 35 member G1 isoform X3 [Gallus gallus]	0	0.02	0.085259	up	104.352237117803
XP_015144343.1 PREDICTED: solute carrier family 35 member G1 isoform X1 [Gallus gallus]	0	0.02	0.085986	up	104.352237117803
XP_004942211.2 PREDICTED: solute carrier family 35 member G1 isoform X2 [Gallus gallus]	0	0.02	0.085998	up	104.352237117803
XP_015131922.1 PREDICTED: protein Shroom3 isoform X5 [Gallus gallus]	0	0.02	0.085254	up	100.415682094261
XP_004941223.1 PREDICTED: protein Shroom3 isoform X5 [Gallus gallus]	0	0.02	0.085586	up	100.415682094261
XP_420592.4 PREDICTED: protein Shroom3 isoform X1 [Gallus gallus]	0	0.02	0.08568	up	100.415682094261
XP_004941224.1 PREDICTED: protein Shroom3 isoform X5 [Gallus gallus]	0	0.02	0.085775	up	100.415682094261
XP_015131921.1 PREDICTED: protein Shroom3 isoform X5 [Gallus gallus]	0	0.02	0.085795	up	100.415682094261
XP_004941221.1 PREDICTED: protein Shroom3 isoform X3 [Gallus gallus]	0	0.02	0.085806	up	100.415682094261
XP_015131919.1 PREDICTED: protein Shroom3 isoform X4 [Gallus gallus]	0	0.02	0.085984	up	100.415682094261
XP_015131920.1 PREDICTED: protein Shroom3 isoform X5 [Gallus gallus]	0	0.02	0.08602	up	100.415682094261
XP_004941220.1 PREDICTED: protein Shroom3 isoform X2 [Gallus gallus]	0	0.02	0.086087	up	100.415682094261
NP_006926.1 cytochrome b (mitochondrion) [Gallus gallus]	0	0.02	0.085476	up	97.6707390838886
NP_990192.1 aminopeptidase Ey [Gallus gallus]	0	0.02	0.085333	up	95.1706244838886
XP_416677.4 PREDICTED: multidrug resistance-associated protein 1-like [Gallus gallus]	0	0.02	0.085915	up	88.7018646904466
XP_004938044.1 PREDICTED: N-acylneuraminate cytidylyltransferase isoform X2 [Gallus gallus]	0	0.02	0.085719	up	87.4549727232583
XP_416429.1 PREDICTED: N-acylneuraminate cytidylyltransferase isoform X1 [Gallus gallus]	0	0.02	0.086029	up	87.4549727232583
XP_414455.4 PREDICTED: plexin-D1 [Gallus gallus]	0	0.02	0.085837	up	84.7813975986486
NP_989814.1 integrin beta-5 precursor [Gallus gallus]	0	0.02	0.081172	up	81.8719257520456
XP_015143210.1 PREDICTED: isthmin-2 isoform X1 [Gallus gallus]	0	0.02	0.072483	up	78.1125745540358
XP_015143211.1 PREDICTED: isthmin-2 isoform X2 [Gallus gallus]	0	0.02	0.072645	up	78.1125745540358
XP_015147247.1 PREDICTED: LOW QUALITY PROTEIN: SLIT and NTRK-like protein 3 [Gallus gallus]	0.11	8.54	0.077566	up	75.3593917422715
XP_015153580.1 PREDICTED: transmembrane protein 218 [Gallus gallus]	0	0.01	0.072639	up	72.8856743278717
XP_015145444.1 PREDICTED: TGF-beta receptor type-2 [Gallus gallus]	0	0.01	0.072748	up	69.9364244794292
XP_015134142.1 PREDICTED: factor VIII intron 22 protein-like, partial [Gallus gallus]	0	0.01	0.072493	up	64.3820183004584
XP_015133081.1 PREDICTED: periostin isoform X2 [Gallus gallus]	0.06	2.7	0.080447	up	45.7730162278608
XP_015133091.1 PREDICTED: periostin isoform X5 [Gallus gallus]	0.06	2.7	0.08065	up	45.7730162278608
XP_015133077.1 PREDICTED: periostin isoform X1 [Gallus gallus]	0.06	2.7	0.080715	up	45.7730162278608
XP_015133085.1 PREDICTED: periostin isoform X3 [Gallus gallus]	0.06	2.7	0.080873	up	45.7730162278608
XP_015133102.1 PREDICTED: periostin isoform X7 [Gallus gallus]	0.06	2.7	0.081109	up	45.7730162278608
XP_015133099.1 PREDICTED: periostin isoform X6 [Gallus gallus]	0.06	2.7	0.081165	up	45.7730162278608
XP_015133111.1 PREDICTED: periostin isoform X8 [Gallus gallus]	0.06	2.7	0.081192	up	45.7730162278608
XP_015133089.1 PREDICTED: periostin isoform X4 [Gallus gallus]	0.06	2.7	0.081934	up	45.7730162278608
XP_015133113.1 PREDICTED: periostin isoform X9 [Gallus gallus]	0.06	2.7	0.082228	up	45.7730162278608
XP_015144633.1 PREDICTED: collagen alpha-3(VI) chain isoform X5 [Gallus gallus]	0	0.01	0.080518	up	44.2696307625639
XP_015144640.1 PREDICTED: collagen alpha-3(VI) chain isoform X12 [Gallus gallus]	0	0.01	0.080673	up	44.2696307625639
XP_015144634.1 PREDICTED: collagen alpha-3(VI) chain isoform X6 [Gallus gallus]	0	0.01	0.080797	up	44.2696307625639
XP_015144637.1 PREDICTED: collagen alpha-3(VI) chain isoform X9 [Gallus gallus]	0	0.01	0.080915	up	44.2696307625639
XP_015144635.1 PREDICTED: collagen alpha-3(VI) chain isoform X7 [Gallus gallus]	0	0.01	0.08095	up	44.2696307625639
XP_015144632.1 PREDICTED: collagen alpha-3(VI) chain isoform X4 [Gallus gallus]	0	0.01	0.080964	up	44.2696307625639
XP_015144629.1 PREDICTED: collagen alpha-3(VI) chain isoform X1 [Gallus gallus]	0	0.01	0.080992	up	44.2696307625639
NP_990865.2 collagen alpha-3(VI) chain precursor [Gallus gallus]	0	0.01	0.080996	up	44.2696307625639
XP_015144631.1 PREDICTED: collagen alpha-3(VI) chain isoform X3 [Gallus gallus]	0	0.01	0.081077	up	44.2696307625639
XP_015144630.1 PREDICTED: collagen alpha-3(VI) chain isoform X2 [Gallus gallus]	0	0.01	0.081131	up	44.2696307625639
XP_015144638.1 PREDICTED: collagen alpha-3(VI) chain isoform X10 [Gallus gallus]	0	0.01	0.081156	up	44.2696307625639
XP_015146868.1 PREDICTED: transferrin receptor protein 1 isoform X1 [Gallus gallus]	0	0.01	0.072323	up	42.7813127095596
NP_990587.2 transferrin receptor protein 1 [Gallus gallus]	0	0.01	0.072779	up	42.7813127095596
NP_001025712.1 periostin precursor [Gallus gallus]	0.06	2.39	0.227997	up	40.509360962063
XP_015146217.1 PREDICTED: calponin-3 isoform X1 [Gallus gallus]	0	0.01	0.085862	up	39.5656993289932
XP_004936780.1 PREDICTED: uncharacterized protein C1orf228 homolog isoform X2 [Gallus gallus]	0	0.01	0.085202	up	35.2706702445328
XP_004936778.1 PREDICTED: uncharacterized protein C1orf228 homolog isoform X1 [Gallus gallus]	0	0.01	0.085339	up	35.2706702445328
XP_015146788.1 PREDICTED: uncharacterized protein C1orf228 homolog isoform X3 [Gallus gallus]	0	0.01	0.085755	up	35.2706702445328
XP_015146787.1 PREDICTED: uncharacterized protein C1orf228 homolog isoform X3 [Gallus gallus]	0	0.01	0.086	up	35.2706702445328
XP_004936910.1 PREDICTED: inaD-like protein isoform X4 [Gallus gallus]	0.99	29.01	0.414003	up	29.4195372782425
NP_990470.1 probable global transcription activator SNF2L2 [Gallus gallus]	0.04	1.11	0.285343	up	29.1140639155016
XP_015135556.1 PREDICTED: probable global transcription activator SNF2L2 isoform X1 [Gallus gallus]	0.04	1.11	0.28563	up	29.1140639155016
XP_015135557.1 PREDICTED: probable global transcription activator SNF2L2 isoform X1 [Gallus gallus]	0.04	1.11	0.285688	up	29.1140639155016
XP_015135558.1 PREDICTED: probable global transcription activator SNF2L2 isoform X1 [Gallus gallus]	0.04	1.11	0.285756	up	29.1140639155016
XP_015135559.1 PREDICTED: probable global transcription activator SNF2L2 isoform X2 [Gallus gallus]	0.04	1.11	0.285801	up	29.1140639155016
XP_015156077.1 PREDICTED: deleted in malignant brain tumors 1 protein-like isoform X1 [Gallus gallus]	0.48	12.77	0.100095	up	26.3771377634038
XP_015156078.1 PREDICTED: deleted in malignant brain tumors 1 protein-like isoform X2 [Gallus gallus]	0.48	11.8	0.09983	up	24.3583091794773
NP_001029022.1 thyrotropin receptor isoform 3 precursor [Gallus gallus]	0	0	0.085178	up	23.6663459944529
NP_001180517.1 thyrotropin receptor isoform 1 precursor [Gallus gallus]	0	0	0.085875	up	23.6663459944529
NP_001180518.1 thyrotropin receptor isoform 2 precursor [Gallus gallus]	0	0	0.085971	up	23.6663459944529
XP_015148406.1 PREDICTED: LOW QUALITY PROTEIN: putative RNA-binding protein 15B [Gallus gallus]	0.02	0.37	0.22875	up	20.0722693437743
NP_001006130.1 ubiquitin carboxyl-terminal hydrolase 10 [Gallus gallus]	0.01	0.08	0.286727	up	15.7307607914194
XP_015154330.1 PREDICTED: immunoglobulin-like and fibronectin type III domain-containing protein 1 isoform X28 [Gallus gallus]	0	0	0.085519	up	8.93439777871652
XP_015132663.1 PREDICTED: YEATS domain-containing protein 2 isoform X5 [Gallus gallus]	0.04	0.36	0.284615	up	8.36608152064145
XP_015132662.1 PREDICTED: YEATS domain-containing protein 2 isoform X4 [Gallus gallus]	0.04	0.36	0.284846	up	8.36608152064145
XP_015132658.1 PREDICTED: YEATS domain-containing protein 2 isoform X1 [Gallus gallus]	0.04	0.36	0.286083	up	8.36608152064145
XP_015136776.1 PREDICTED: neuropilin-1 isoform X1 [Gallus gallus]	0.07	0.61	0.239488	up	8.25379223974941
NP_990113.1 neuropilin-1 precursor [Gallus gallus]	0.07	0.61	0.239868	up	8.25379223974941
NP_001026640.1 protein strawberry notch homolog 1 [Gallus gallus]	0.09	0.51	0.228304	up	5.98337376157892
XP_015130823.1 PREDICTED: protein strawberry notch homolog 1 isoform X2 [Gallus gallus]	0.09	0.51	0.228775	up	5.98337376157892
XP_421885.3 PREDICTED: ankyrin repeat and SOCS box protein 1 [Gallus gallus]	0.12	0.62	0.241521	up	5.31813461514393
XP_004942570.1 PREDICTED: ankyrin repeat and SOCS box protein 1 [Gallus gallus]	0.12	0.62	0.241671	up	5.31813461514393
XP_426541.2 PREDICTED: PDZ domain-containing protein 8 [Gallus gallus]	0.03	0.16	0.228677	up	4.83559854866328
NP_997063.1 PIT54 protein precursor [Gallus gallus]	11.65	51.93	0.085827	up	4.45582677794139
NP_001292145.1 frizzled-5 precursor [Gallus gallus]	0.03	0.14	0.280776	up	4.40468865793251
NP_001034364.1 sodium/hydrogen exchanger 8 [Gallus gallus]	0.02	0.07	0.285662	up	4.24208303507667
NP_001264627.1 protein AMBP precursor [Gallus gallus]	1.34	5	0.097989	up	3.73114378191566
XP_015145379.1 PREDICTED: fibulin-1 isoform X2 [Gallus gallus]	0.7	2.6	0.157154	up	3.71449845986365
XP_015130328.1 PREDICTED: collagen alpha-1(I) chain-like, partial [Gallus gallus]	0.09	0.32	0.285553	up	3.67540731414421
NP_989496.1 fibulin-1 precursor [Gallus gallus]	0.71	2.6	0.150237	up	3.65188082200689
XP_422303.3 PREDICTED: collagen alpha-1(XI) chain isoform X1 [Gallus gallus]	0.12	0.42	0.284674	up	3.62848445792844
XP_001231624.2 PREDICTED: collagen alpha-1(XI) chain isoform X7 [Gallus gallus]	0.12	0.42	0.284686	up	3.62848445792844
XP_001231651.2 PREDICTED: collagen alpha-1(XI) chain isoform X4 [Gallus gallus]	0.12	0.42	0.28488	up	3.62848445792844
XP_015146288.1 PREDICTED: collagen alpha-1(XI) chain isoform X6 [Gallus gallus]	0.12	0.42	0.285077	up	3.62848445792844
XP_015146287.1 PREDICTED: collagen alpha-1(XI) chain isoform X3 [Gallus gallus]	0.12	0.42	0.285648	up	3.62848445792844
XP_004936601.1 PREDICTED: collagen alpha-1(XI) chain isoform X2 [Gallus gallus]	0.12	0.42	0.285681	up	3.62848445792844
XP_004936602.1 PREDICTED: collagen alpha-1(XI) chain isoform X5 [Gallus gallus]	0.12	0.42	0.286163	up	3.62848445792844
XP_015130803.1 PREDICTED: Ig lambda chain V-1 region isoform X4 [Gallus gallus]	61.26	215.56	0.050482	up	3.51862699292427
NP_001265474.1 Ig lambda chain V-1 region precursor [Gallus gallus]	61.26	215.56	0.056851	up	3.51862699292427
XP_015130801.1 PREDICTED: Ig lambda chain V-1 region isoform X2 [Gallus gallus]	61.26	215.56	0.05702	up	3.51862699292427
XP_004950259.1 PREDICTED: sushi, nidogen and EGF-like domain-containing protein 1 isoform X2 [Gallus gallus]	1.77	6.21	0.06166	up	3.51516044524658
XP_015128761.1 PREDICTED: sushi, nidogen and EGF-like domain-containing protein 1 isoform X2 [Gallus gallus]	1.77	6.21	0.070684	up	3.51516044524658
XP_015130822.1 PREDICTED: protein strawberry notch homolog 1 isoform X1 [Gallus gallus]	0.16	0.54	0.227771	up	3.37634872277654
NP_990651.1 avidin precursor [Gallus gallus]	0.02	0.08	0.286319	up	3.10131783227147
XP_004941146.1 PREDICTED: BMP-2-inducible protein kinase isoform X2 [Gallus gallus]	0.11	0.33	0.285599	up	3.00996105296642
XP_004941145.1 PREDICTED: BMP-2-inducible protein kinase isoform X1 [Gallus gallus]	0.11	0.33	0.287034	up	3.00996105296642
XP_015144624.1 PREDICTED: collagen alpha-1(III) chain isoform X1 [Gallus gallus]	0.19	0.56	0.085687	up	2.96598834822291
NP_990711.2 collagen alpha-1(III) chain precursor [Gallus gallus]	0.19	0.56	0.08597	up	2.96598834822291
NP_001335698.1 selenoprotein Pb precursor [Gallus gallus]	0.17	0.48	0.10029	up	2.91946142964191
XP_015140519.1 PREDICTED: cell growth regulator with EF hand domain protein 1 [Gallus gallus]	0.07	0.2	0.28563	up	2.91942449118859
XP_004941270.2 PREDICTED: uncharacterized protein KIAA1109 homolog isoform X3 [Gallus gallus]	0.16	0.46	0.284868	up	2.88093486295057
XP_004941274.1 PREDICTED: uncharacterized protein KIAA1109 homolog isoform X1 [Gallus gallus]	0.16	0.46	0.285515	up	2.88093486295057
XP_015131864.1 PREDICTED: uncharacterized protein KIAA1109 homolog isoform X5 [Gallus gallus]	0.16	0.46	0.285641	up	2.88093486295057
XP_004941276.2 PREDICTED: uncharacterized protein KIAA1109 homolog isoform X8 [Gallus gallus]	0.16	0.46	0.285729	up	2.88093486295057
XP_004941278.2 PREDICTED: uncharacterized protein KIAA1109 homolog isoform X10 [Gallus gallus]	0.16	0.46	0.285899	up	2.88093486295057
XP_004941269.2 PREDICTED: uncharacterized protein KIAA1109 homolog isoform X2 [Gallus gallus]	0.16	0.46	0.285915	up	2.88093486295057
XP_004941273.2 PREDICTED: uncharacterized protein KIAA1109 homolog isoform X6 [Gallus gallus]	0.16	0.46	0.286375	up	2.88093486295057
XP_015131863.1 PREDICTED: uncharacterized protein KIAA1109 homolog isoform X4 [Gallus gallus]	0.16	0.46	0.285312	up	2.88093486295056
XP_004941275.2 PREDICTED: uncharacterized protein KIAA1109 homolog isoform X7 [Gallus gallus]	0.16	0.45	0.286615	up	2.85963969588222
XP_015134078.1 PREDICTED: transcriptional regulator ATRX isoform X2 [Gallus gallus]	0.08	0.23	0.279223	up	2.76896161066135
XP_420305.3 PREDICTED: transcriptional regulator ATRX isoform X1 [Gallus gallus]	0.08	0.23	0.279638	up	2.76896161066135
XP_015134079.1 PREDICTED: transcriptional regulator ATRX isoform X2 [Gallus gallus]	0.08	0.23	0.27998	up	2.76896161066135
XP_004940854.1 PREDICTED: transcriptional regulator ATRX isoform X3 [Gallus gallus]	0.08	0.23	0.279527	up	2.75352866672587
XP_015156088.1 PREDICTED: CD5 antigen-like isoform X1 [Gallus gallus]	2.89	7.43	0.065564	up	2.56928873707781
XP_015156089.1 PREDICTED: CD5 antigen-like isoform X2 [Gallus gallus]	2.89	7.43	0.071491	up	2.56928873707781
XP_015136429.1 PREDICTED: hemoglobin subunit epsilon [Gallus gallus]	2.28	5.61	0.053382	up	2.45554963705477
NP_001075173.1 hemoglobin subunit epsilon [Gallus gallus]	2.28	5.61	0.053738	up	2.45554963705477
NP_001004390.1 hemoglobin subunit rho [Gallus gallus]	2.28	5.61	0.054366	up	2.45554963705477
XP_015156251.1 PREDICTED: hemoglobin subunit rho-like [Gallus gallus]	2.28	5.61	0.054784	up	2.45554963705477
XP_414526.5 PREDICTED: prenylcysteine oxidase-like [Gallus gallus]	0.04	0.1	0.223033	up	2.33981272664626
XP_015154265.1 PREDICTED: LOW QUALITY PROTEIN: cadherin EGF LAG seven-pass G-type receptor 2 [Gallus gallus]	0.18	0.42	0.285144	up	2.30757974825151
XP_015128435.1 PREDICTED: uncharacterized protein LOC107049414 [Gallus gallus]	0.03	0.07	0.285155	up	2.28847034374415
XP_015149980.1 PREDICTED: mucin-5B-like [Gallus gallus]	0.7	1.54	0.447967	up	2.20477088006299
NP_001004375.1 hemoglobin subunit alpha-D [Gallus gallus]	10.83	23.41	0.071203	up	2.16225401463791
NP_001305914.1 four-jointed box protein 1 precursor [Gallus gallus]	0.04	0.09	0.222893	up	2.15943131565947
NP_001004376.1 hemoglobin subunit alpha-A [Gallus gallus]	17.31	37.02	0.057127	up	2.1388749059341
XP_015131866.1 PREDICTED: uncharacterized protein KIAA1109 homolog isoform X11 [Gallus gallus]	0.16	0.33	0.285623	up	2.07684013371946
XP_015131865.1 PREDICTED: uncharacterized protein KIAA1109 homolog isoform X9 [Gallus gallus]	0.16	0.33	0.285672	up	2.07684013371946
NP_001280063.1 collagen alpha-1(VIII) chain precursor [Gallus gallus]	0.46	0.95	0.385746	up	2.07416863880965
XP_015151958.1 PREDICTED: transmembrane protein 74B [Gallus gallus]	0.06	0.12	0.369877	up	1.98908170794507
XP_001233925.3 PREDICTED: histidine-rich glycoprotein [Gallus gallus]	2.5	4.9	0.103353	up	1.95658428351804
XP_015134826.1 PREDICTED: tenascin isoform X1 [Gallus gallus]	0.33	0.61	0.242669	up	1.85604330574039
XP_015134828.1 PREDICTED: tenascin isoform X2 [Gallus gallus]	0.33	0.61	0.242692	up	1.85604330574039
XP_015134830.1 PREDICTED: tenascin isoform X3 [Gallus gallus]	0.33	0.61	0.24272	up	1.85604330574039
XP_015134827.1 PREDICTED: tenascin isoform X1 [Gallus gallus]	0.33	0.61	0.242938	up	1.85604330574039
NP_990787.2 tenascin precursor [Gallus gallus]	0.33	0.61	0.243039	up	1.85604330574039
XP_015134831.1 PREDICTED: tenascin isoform X4 [Gallus gallus]	0.33	0.61	0.24346	up	1.85604330574039
XP_015151259.1 PREDICTED: fatty aldehyde dehydrogenase isoform X1 [Gallus gallus]	0.05	0.1	0.285073	up	1.79318936559018
XP_015151260.1 PREDICTED: fatty aldehyde dehydrogenase isoform X1 [Gallus gallus]	0.05	0.1	0.285701	up	1.79318936559018
NP_001028814.1 C4b-binding protein alpha chain precursor [Gallus gallus]	3.66	6.53	0.18616	up	1.78479767423432
XP_015149943.1 PREDICTED: caskin-1 isoform X3 [Gallus gallus]	0.03	0.06	0.242511	up	1.74188896299287
XP_015149942.1 PREDICTED: caskin-1 isoform X2 [Gallus gallus]	0.03	0.06	0.242529	up	1.74188896299287
XP_015149941.1 PREDICTED: caskin-1 isoform X1 [Gallus gallus]	0.03	0.06	0.242645	up	1.74188896299287
XP_015149944.1 PREDICTED: caskin-1 isoform X4 [Gallus gallus]	0.03	0.06	0.242796	up	1.74188896299287
NP_989594.1 immunoglobulin J chain precursor [Gallus gallus]	2.98	5.13	0.228187	up	1.72136310975031
XP_422282.3 PREDICTED: antithrombin-III [Gallus gallus]	1	1.71	0.242462	up	1.71086413219701
NP_990484.1 neuronal-glial cell adhesion molecule precursor [Gallus gallus]	6.57	10.8	0.189768	up	1.644230703901
XP_004935069.1 PREDICTED: Fanconi anemia group E protein [Gallus gallus]	0.06	0.1	0.285558	up	1.59861337143478
NP_990205.1 limbic system-associated membrane protein precursor [Gallus gallus]	0.03	0.04	0.286025	up	1.46691903234241
XP_015156102.1 PREDICTED: deleted in malignant brain tumors 1 protein-like [Gallus gallus]	0.44	0.62	0.242614	up	1.41287250173548
NP_001006223.1 fatty aldehyde dehydrogenase [Gallus gallus]	0.04	0.05	0.281631	up	1.35288176698379
NP_001138321.1 complement component C6 precursor [Gallus gallus]	1.86	2.49	0.293762	up	1.34249834697632
XP_424187.3 PREDICTED: all-trans-retinol 13,14-reductase [Gallus gallus]	0.04	0.05	0.242929	up	1.33370206855025
XP_015132837.1 PREDICTED: complement component C6 isoform X1 [Gallus gallus]	1.86	2.47	0.30067	up	1.33122010534238
XP_015134563.1 PREDICTED: beta-2-microglobulin [Gallus gallus]	0.58	0.75	0.24284	up	1.30218942571296
XP_015132835.1 PREDICTED: complement component C6 isoform X1 [Gallus gallus]	1.86	2.41	0.300366	up	1.30086350953135
XP_015132838.1 PREDICTED: complement component C6 isoform X1 [Gallus gallus]	1.86	2.39	0.314843	up	1.28958526789741
NP_001156704.1 glutathione peroxidase 3 precursor [Gallus gallus]	10.37	12.28	0.338739	up	1.18385712631397
XP_015141023.1 PREDICTED: transmembrane protein 165 isoform X2 [Gallus gallus]	0.1	0.12	0.41283	up	1.17856410850193
XP_015149248.1 PREDICTED: ovoinhibitor isoform X1 [Gallus gallus]	5.3	5.93	0.376753	up	1.11918968913925
XP_416853.4 PREDICTED: matrix-remodeling-associated protein 5 [Gallus gallus]	0.16	0.18	0.386008	up	1.08211307476258
XP_004944342.1 PREDICTED: zinc finger protein 469 [Gallus gallus]	0.28	0.3	0.41415	up	1.05881543295455
XP_004944343.1 PREDICTED: zinc finger protein 469 [Gallus gallus]	0.28	0.3	0.414547	up	1.05881543295455
XP_015137094.1 PREDICTED: receptor-type tyrosine-protein phosphatase N2 [Gallus gallus]	0.09	0.08	0.443877	down	0.937487451683019
XP_015154309.1 PREDICTED: immunoglobulin-like and fibronectin type III domain-containing protein 1 isoform X7 [Gallus gallus]	0.29	0.28	0.481144	down	0.935408861108095
XP_015154334.1 PREDICTED: immunoglobulin-like and fibronectin type III domain-containing protein 1 isoform X32 [Gallus gallus]	0.29	0.28	0.480505	down	0.935408861108094
NP_001091009.1 dystroglycan precursor [Gallus gallus]	0.1	0.09	0.442777	down	0.870377223226725
XP_015148331.1 PREDICTED: maestro heat-like repeat-containing protein family member 7 [Gallus gallus]	0.06	0.04	0.308526	down	0.717909949008888
NP_001300649.1 C-reactive protein, pentraxin-related precursor [Gallus gallus]	0.61	0.43	0.42837	down	0.706369419069354
NP_989904.1 filamin-C [Gallus gallus]	0.16	0.11	0.483324	down	0.693803727798741
XP_015132660.1 PREDICTED: YEATS domain-containing protein 2 isoform X3 [Gallus gallus]	0.04	0.03	0.432522	down	0.692625109277972
XP_015148862.1 PREDICTED: collagen alpha-1(VII) chain isoform X4 [Gallus gallus]	0.35	0.24	0.477649	down	0.691546377864334
XP_015152985.1 PREDICTED: uncharacterized protein LOC101751469 isoform X1 [Gallus gallus]	0.03	0.02	0.432957	down	0.675709353121675
XP_015152986.1 PREDICTED: uncharacterized protein LOC101751469 isoform X2 [Gallus gallus]	0.03	0.02	0.43303	down	0.675709353121675
NP_001025783.2 ovoinhibitor precursor [Gallus gallus]	6.29	4.13	0.485294	down	0.65633396328987
XP_015129317.1 PREDICTED: adenylate cyclase type 6-like, partial [Gallus gallus]	0.27	0.18	0.442401	down	0.651043543638229
NP_990508.1 cathepsin D precursor [Gallus gallus]	0.03	0.02	0.50048	down	0.57195107764516
XP_015148859.1 PREDICTED: collagen alpha-1(VII) chain isoform X1 [Gallus gallus]	0.35	0.2	0.440583	down	0.561830444818945
XP_015148864.1 PREDICTED: collagen alpha-1(VII) chain isoform X6 [Gallus gallus]	0.35	0.2	0.440648	down	0.561830444818945
XP_015148861.1 PREDICTED: collagen alpha-1(VII) chain isoform X3 [Gallus gallus]	0.35	0.2	0.441321	down	0.561830444818945
XP_015148863.1 PREDICTED: collagen alpha-1(VII) chain isoform X5 [Gallus gallus]	0.35	0.2	0.44249	down	0.561830444818945
XP_015132535.1 PREDICTED: calsyntenin-2 isoform X1 [Gallus gallus]	0.29	0.16	0.500188	down	0.554889366250942
XP_015154328.1 PREDICTED: immunoglobulin-like and fibronectin type III domain-containing protein 1 isoform X26 [Gallus gallus]	0.17	0.08	0.484862	down	0.467730830486145
XP_015154318.1 PREDICTED: immunoglobulin-like and fibronectin type III domain-containing protein 1 isoform X16 [Gallus gallus]	0.17	0.08	0.485242	down	0.467730830486145
XP_015154316.1 PREDICTED: immunoglobulin-like and fibronectin type III domain-containing protein 1 isoform X14 [Gallus gallus]	0.17	0.08	0.485364	down	0.467730830486145
XP_015154342.1 PREDICTED: immunoglobulin-like and fibronectin type III domain-containing protein 1 isoform X39 [Gallus gallus]	0.17	0.08	0.485403	down	0.467730830486145
XP_015154307.1 PREDICTED: immunoglobulin-like and fibronectin type III domain-containing protein 1 isoform X5 [Gallus gallus]	0.17	0.08	0.485583	down	0.467730830486145
XP_015154349.1 PREDICTED: immunoglobulin-like and fibronectin type III domain-containing protein 1 isoform X46 [Gallus gallus]	0.17	0.08	0.485631	down	0.467730830486145
XP_015154348.1 PREDICTED: immunoglobulin-like and fibronectin type III domain-containing protein 1 isoform X45 [Gallus gallus]	0.17	0.08	0.485717	down	0.467730830486145
XP_015154315.1 PREDICTED: immunoglobulin-like and fibronectin type III domain-containing protein 1 isoform X13 [Gallus gallus]	0.17	0.08	0.485956	down	0.467730830486145
XP_015154308.1 PREDICTED: immunoglobulin-like and fibronectin type III domain-containing protein 1 isoform X6 [Gallus gallus]	0.17	0.08	0.485983	down	0.467730830486145
XP_015154327.1 PREDICTED: immunoglobulin-like and fibronectin type III domain-containing protein 1 isoform X25 [Gallus gallus]	0.17	0.08	0.486227	down	0.467730830486145
XP_015154331.1 PREDICTED: immunoglobulin-like and fibronectin type III domain-containing protein 1 isoform X29 [Gallus gallus]	0.17	0.08	0.486402	down	0.467730830486145
XP_015132473.1 PREDICTED: collagen alpha-4(IV) chain isoform X1 [Gallus gallus]	0.46	0.21	0.356515	down	0.458884879617391
XP_015132474.1 PREDICTED: collagen alpha-4(IV) chain isoform X2 [Gallus gallus]	0.46	0.21	0.356709	down	0.458884879617391
XP_015132472.1 PREDICTED: collagen alpha-4(IV) chain isoform X1 [Gallus gallus]	0.46	0.21	0.357207	down	0.458884879617391
XP_015134092.1 PREDICTED: collagen alpha-5(IV) chain isoform X2 [Gallus gallus]	0.49	0.22	0.485262	down	0.451887956397747
XP_015134091.1 PREDICTED: collagen alpha-5(IV) chain isoform X1 [Gallus gallus]	0.49	0.22	0.48529	down	0.451887956397747
XP_015134093.1 PREDICTED: collagen alpha-5(IV) chain isoform X3 [Gallus gallus]	0.49	0.22	0.486146	down	0.451887956397747
NP_990792.1 peptidyl-prolyl cis-trans isomerase B precursor [Gallus gallus]	0.02	0.01	0.442766	down	0.417269009284772
XP_429201.4 PREDICTED: aminopeptidase Q [Gallus gallus]	0.35	0.14	0.430333	down	0.403937066958939
XP_015154305.1 PREDICTED: immunoglobulin-like and fibronectin type III domain-containing protein 1 isoform X3 [Gallus gallus]	0.21	0.08	0.485274	down	0.378902466180614
XP_015154325.1 PREDICTED: immunoglobulin-like and fibronectin type III domain-containing protein 1 isoform X23 [Gallus gallus]	0.29	0.11	0.485197	down	0.362019882803036
XP_015154313.1 PREDICTED: immunoglobulin-like and fibronectin type III domain-containing protein 1 isoform X11 [Gallus gallus]	0.29	0.11	0.485867	down	0.362019882803036
XP_015154304.1 PREDICTED: immunoglobulin-like and fibronectin type III domain-containing protein 1 isoform X2 [Gallus gallus]	0.29	0.11	0.485951	down	0.362019882803036
XP_015154321.1 PREDICTED: immunoglobulin-like and fibronectin type III domain-containing protein 1 isoform X19 [Gallus gallus]	0.29	0.11	0.486488	down	0.362019882803036
XP_015154337.1 PREDICTED: immunoglobulin-like and fibronectin type III domain-containing protein 1 isoform X34 [Gallus gallus]	0.29	0.11	0.485128	down	0.357191876320067
XP_015154338.1 PREDICTED: immunoglobulin-like and fibronectin type III domain-containing protein 1 isoform X35 [Gallus gallus]	0.29	0.11	0.4859	down	0.357191876320067
XP_015145013.1 PREDICTED: ras-associated and pleckstrin homology domains-containing protein 1 isoform X2 [Gallus gallus]	0.56	0.18	0.143465	down	0.320453774717759
XP_015136701.1 PREDICTED: sodium channel protein type 5 subunit alpha [Gallus gallus]	0.27	0.09	0.429555	down	0.317331106546071
NP_001305357.1 sodium voltage-gated channel alpha subunit 11 [Gallus gallus]	0.27	0.09	0.430471	down	0.317331106546071
XP_015142806.1 PREDICTED: exonuclease 3'-5' domain-containing protein 2 isoform X1 [Gallus gallus]	0.08	0.03	0.311448	down	0.314250667343025
XP_015142807.1 PREDICTED: exonuclease 3'-5' domain-containing protein 2 isoform X1 [Gallus gallus]	0.08	0.03	0.312326	down	0.314250667343025
NP_001186629.1 exonuclease 3'-5' domain-containing protein 2 [Gallus gallus]	0.08	0.03	0.313647	down	0.314250667343025
XP_015142808.1 PREDICTED: exonuclease 3'-5' domain-containing protein 2 isoform X2 [Gallus gallus]	0.08	0.03	0.31407	down	0.314250667343025
XP_015148860.1 PREDICTED: collagen alpha-1(VII) chain isoform X2 [Gallus gallus]	0.35	0.09	0.357873	down	0.270157428425833
XP_015154320.1 PREDICTED: immunoglobulin-like and fibronectin type III domain-containing protein 1 isoform X18 [Gallus gallus]	0.29	0.08	0.48575	down	0.266959347250116
XP_015154343.1 PREDICTED: immunoglobulin-like and fibronectin type III domain-containing protein 1 isoform X40 [Gallus gallus]	0.29	0.08	0.484767	down	0.264220726674359
XP_015154345.1 PREDICTED: immunoglobulin-like and fibronectin type III domain-containing protein 1 isoform X42 [Gallus gallus]	0.29	0.08	0.485132	down	0.264220726674359
XP_015154346.1 PREDICTED: immunoglobulin-like and fibronectin type III domain-containing protein 1 isoform X43 [Gallus gallus]	0.29	0.08	0.485198	down	0.264220726674359
XP_015154344.1 PREDICTED: immunoglobulin-like and fibronectin type III domain-containing protein 1 isoform X41 [Gallus gallus]	0.29	0.08	0.485285	down	0.264220726674359
XP_015154319.1 PREDICTED: immunoglobulin-like and fibronectin type III domain-containing protein 1 isoform X17 [Gallus gallus]	0.29	0.08	0.485303	down	0.264220726674359
XP_015154301.1 PREDICTED: immunoglobulin-like and fibronectin type III domain-containing protein 1 isoform X1 [Gallus gallus]	0.29	0.08	0.485422	down	0.264220726674359
XP_015154302.1 PREDICTED: immunoglobulin-like and fibronectin type III domain-containing protein 1 isoform X1 [Gallus gallus]	0.29	0.08	0.485433	down	0.264220726674359
XP_015154310.1 PREDICTED: immunoglobulin-like and fibronectin type III domain-containing protein 1 isoform X8 [Gallus gallus]	0.29	0.08	0.485439	down	0.264220726674359
XP_015154333.1 PREDICTED: immunoglobulin-like and fibronectin type III domain-containing protein 1 isoform X31 [Gallus gallus]	0.29	0.08	0.485474	down	0.264220726674359
XP_015154324.1 PREDICTED: immunoglobulin-like and fibronectin type III domain-containing protein 1 isoform X22 [Gallus gallus]	0.29	0.08	0.485491	down	0.264220726674359
XP_015154306.1 PREDICTED: immunoglobulin-like and fibronectin type III domain-containing protein 1 isoform X4 [Gallus gallus]	0.29	0.08	0.485669	down	0.264220726674359
XP_015154339.1 PREDICTED: immunoglobulin-like and fibronectin type III domain-containing protein 1 isoform X36 [Gallus gallus]	0.29	0.08	0.485713	down	0.264220726674359
XP_015154300.1 PREDICTED: immunoglobulin-like and fibronectin type III domain-containing protein 1 isoform X1 [Gallus gallus]	0.29	0.08	0.485796	down	0.264220726674359
XP_015154303.1 PREDICTED: immunoglobulin-like and fibronectin type III domain-containing protein 1 isoform X1 [Gallus gallus]	0.29	0.08	0.485868	down	0.264220726674359
XP_015154347.1 PREDICTED: immunoglobulin-like and fibronectin type III domain-containing protein 1 isoform X44 [Gallus gallus]	0.29	0.08	0.485892	down	0.264220726674359
XP_015154311.1 PREDICTED: immunoglobulin-like and fibronectin type III domain-containing protein 1 isoform X9 [Gallus gallus]	0.29	0.08	0.485911	down	0.264220726674359
XP_015154332.1 PREDICTED: immunoglobulin-like and fibronectin type III domain-containing protein 1 isoform X30 [Gallus gallus]	0.29	0.08	0.485918	down	0.264220726674359
XP_015154329.1 PREDICTED: immunoglobulin-like and fibronectin type III domain-containing protein 1 isoform X27 [Gallus gallus]	0.29	0.08	0.486017	down	0.264220726674359
XP_015154323.1 PREDICTED: immunoglobulin-like and fibronectin type III domain-containing protein 1 isoform X21 [Gallus gallus]	0.29	0.08	0.486056	down	0.264220726674359
XP_015154335.1 PREDICTED: immunoglobulin-like and fibronectin type III domain-containing protein 1 isoform X33 [Gallus gallus]	0.29	0.08	0.48636	down	0.264220726674359
XP_015154312.1 PREDICTED: immunoglobulin-like and fibronectin type III domain-containing protein 1 isoform X10 [Gallus gallus]	0.29	0.08	0.486572	down	0.264220726674359
XP_015154340.1 PREDICTED: immunoglobulin-like and fibronectin type III domain-containing protein 1 isoform X37 [Gallus gallus]	0.29	0.08	0.486679	down	0.264220726674359
XP_414197.5 PREDICTED: zinc finger protein ZFPM1 isoform X2 [Gallus gallus]	0.45	0.12	0.433286	down	0.259735935422238
XP_015148146.1 PREDICTED: zinc finger protein ZFPM1 isoform X3 [Gallus gallus]	0.45	0.12	0.433374	down	0.259735935422238
XP_004944345.2 PREDICTED: zinc finger protein ZFPM1 isoform X1 [Gallus gallus]	0.45	0.12	0.43375	down	0.259735935422238
XP_015154317.1 PREDICTED: immunoglobulin-like and fibronectin type III domain-containing protein 1 isoform X15 [Gallus gallus]	0.29	0.08	0.484918	down	0.259338973802455
XP_015154314.1 PREDICTED: immunoglobulin-like and fibronectin type III domain-containing protein 1 isoform X12 [Gallus gallus]	0.29	0.08	0.48516	down	0.259338973802455
XP_015154341.1 PREDICTED: immunoglobulin-like and fibronectin type III domain-containing protein 1 isoform X38 [Gallus gallus]	0.29	0.08	0.485228	down	0.259338973802455
XP_015130883.1 PREDICTED: translational activator GCN1 isoform X1 [Gallus gallus]	0.85	0.22	0.357126	down	0.257734994471895
XP_015130884.1 PREDICTED: translational activator GCN1 isoform X2 [Gallus gallus]	0.85	0.22	0.357889	down	0.257734994471895
XP_015145011.1 PREDICTED: ras-associated and pleckstrin homology domains-containing protein 1 isoform X1 [Gallus gallus]	0.56	0.14	0.128483	down	0.257699539777921
XP_015145012.1 PREDICTED: ras-associated and pleckstrin homology domains-containing protein 1 isoform X1 [Gallus gallus]	0.56	0.14	0.129117	down	0.257699539777921
XP_015134089.1 PREDICTED: collagen alpha-6(IV) chain isoform X2 [Gallus gallus]	0.3	0.07	0.342718	down	0.214289618034064
XP_015134124.1 PREDICTED: X-linked interleukin-1 receptor accessory protein-like 2 isoform X2 [Gallus gallus]	0.07	0.01	0.171437	down	0.176937668128831
XP_015134123.1 PREDICTED: X-linked interleukin-1 receptor accessory protein-like 2 isoform X1 [Gallus gallus]	0.07	0.01	0.171931	down	0.176937668128831
XP_015134125.1 PREDICTED: X-linked interleukin-1 receptor accessory protein-like 2 isoform X3 [Gallus gallus]	0.07	0.01	0.171982	down	0.176937668128831
NP_001155871.1 collagen alpha-1(IV) chain precursor [Gallus gallus]	1.31	0.23	0.200705	down	0.176063946418168
NP_990573.1 low-density lipoprotein receptor-related protein 1 precursor [Gallus gallus]	0.15	0.03	0.352421	down	0.172255215732669
XP_015152908.1 PREDICTED: nodal homolog [Gallus gallus]	0.23	0.04	0.440495	down	0.168645113555689
XP_015154356.1 PREDICTED: neuron navigator 1 isoform X4 [Gallus gallus]	0.04	0.01	0.432767	down	0.159807300041858
XP_015154355.1 PREDICTED: neuron navigator 1 isoform X3 [Gallus gallus]	0.04	0.01	0.433641	down	0.159807300041858
XP_015154353.1 PREDICTED: neuron navigator 1 isoform X1 [Gallus gallus]	0.04	0.01	0.433742	down	0.159807300041858
XP_015154354.1 PREDICTED: neuron navigator 1 isoform X2 [Gallus gallus]	0.04	0.01	0.433807	down	0.159807300041858
XP_015134090.1 PREDICTED: collagen alpha-6(IV) chain isoform X3 [Gallus gallus]	0.22	0.03	0.443464	down	0.142010688839458
XP_015147250.1 PREDICTED: otolin-1 isoform X2 [Gallus gallus]	0.11	0.02	0.213598	down	0.141266230349479
NP_990198.2 transmembrane and coiled-coil domain-containing protein 3 precursor [Gallus gallus]	0.03	0	0.485223	down	0.138513416350349
XP_015133311.1 PREDICTED: transmembrane and coiled-coil domain-containing protein 3 isoform X1 [Gallus gallus]	0.03	0	0.486121	down	0.138513416350349
XP_015133312.1 PREDICTED: transmembrane and coiled-coil domain-containing protein 3 isoform X2 [Gallus gallus]	0.03	0	0.486229	down	0.138513416350349
XP_015145377.1 PREDICTED: low-density lipoprotein receptor-related protein 1B isoform X2 [Gallus gallus]	0.92	0.12	0.17116	down	0.131804905817739
XP_015145376.1 PREDICTED: low-density lipoprotein receptor-related protein 1B isoform X1 [Gallus gallus]	0.92	0.12	0.171206	down	0.131804905817739
XP_004943064.2 PREDICTED: low-density lipoprotein receptor-related protein 1B isoform X3 [Gallus gallus]	0.92	0.12	0.171337	down	0.131804905817739
XP_422146.5 PREDICTED: low-density lipoprotein receptor-related protein 1B isoform X4 [Gallus gallus]	0.92	0.12	0.171435	down	0.131804905817739
XP_420322.4 PREDICTED: collagen alpha-6(IV) chain isoform X1 [Gallus gallus]	0.26	0.03	0.171082	down	0.123872749794282
XP_015133309.1 PREDICTED: collagen alpha-1(IV) chain isoform X1 [Gallus gallus]	1.89	0.23	0.114102	down	0.122211747738595
XP_015133310.1 PREDICTED: collagen alpha-1(IV) chain isoform X2 [Gallus gallus]	1.89	0.23	0.114158	down	0.122211747738595
XP_015143681.1 PREDICTED: prosaposin isoform X3 [Gallus gallus]	1.97	0.23	0.071598	down	0.114547922461774
XP_015132680.1 PREDICTED: vesicle transport protein SFT2C [Gallus gallus]	0	0	0.441059	down	0.111021383845379
XP_015132681.1 PREDICTED: vesicle transport protein SFT2C [Gallus gallus]	0	0	0.442116	down	0.111021383845379
XP_015154262.1 PREDICTED: sortilin [Gallus gallus]	0.64	0.07	0.435628	down	0.108069693672959
XP_015128714.1 PREDICTED: LOW QUALITY PROTEIN: collagen alpha-1(I) chain [Gallus gallus]	2.91	0.27	0.12869	down	0.0941838519207139
XP_004942453.1 PREDICTED: collagen alpha-2(V) chain isoform X2 [Gallus gallus]	1.77	0.14	0.06639	down	0.0761628714033733
XP_015144689.1 PREDICTED: collagen alpha-2(V) chain isoform X3 [Gallus gallus]	1.77	0.14	0.071132	down	0.0761628714033733
XP_015144688.1 PREDICTED: collagen alpha-2(V) chain isoform X1 [Gallus gallus]	1.77	0.14	0.071228	down	0.0761628714033733
NP_001269336.1 chemokine-like receptor 1 [Gallus gallus]	0	0	0.435613	down	0.0741482913534482
XP_004940443.1 PREDICTED: midasin isoform X2 [Gallus gallus]	0.52	0.04	0.484166	down	0.0706884914517603
XP_015140177.1 PREDICTED: midasin isoform X3 [Gallus gallus]	0.52	0.04	0.485017	down	0.0706884914517603
XP_419835.4 PREDICTED: midasin isoform X1 [Gallus gallus]	0.52	0.04	0.484299	down	0.0706884914517602
XP_015143679.1 PREDICTED: prosaposin isoform X1 [Gallus gallus]	1.97	0.14	0.066774	down	0.069153065570517
NP_990142.1 prosaposin precursor [Gallus gallus]	1.97	0.14	0.071325	down	0.069153065570517
XP_015143680.1 PREDICTED: prosaposin isoform X2 [Gallus gallus]	1.97	0.14	0.071657	down	0.069153065570517
XP_015146633.1 PREDICTED: inaD-like protein isoform X1 [Gallus gallus]	0.81	0.05	0.170452	down	0.0672203384834913
XP_015146640.1 PREDICTED: inaD-like protein isoform X7 [Gallus gallus]	0.81	0.05	0.170752	down	0.0672203384834913
XP_015146635.1 PREDICTED: inaD-like protein isoform X1 [Gallus gallus]	0.81	0.05	0.170964	down	0.0672203384834913
XP_015146638.1 PREDICTED: inaD-like protein isoform X5 [Gallus gallus]	0.81	0.05	0.170985	down	0.0672203384834913
XP_015146637.1 PREDICTED: inaD-like protein isoform X2 [Gallus gallus]	0.81	0.05	0.171047	down	0.0672203384834913
XP_015146634.1 PREDICTED: inaD-like protein isoform X1 [Gallus gallus]	0.81	0.05	0.17106	down	0.0672203384834913
XP_015146636.1 PREDICTED: inaD-like protein isoform X1 [Gallus gallus]	0.81	0.05	0.171482	down	0.0672203384834913
XP_015146639.1 PREDICTED: inaD-like protein isoform X6 [Gallus gallus]	0.81	0.05	0.17168	down	0.0672203384834913
XP_004936911.1 PREDICTED: inaD-like protein isoform X8 [Gallus gallus]	0.81	0.05	0.172029	down	0.0672203384834913
XP_004936909.1 PREDICTED: inaD-like protein isoform X3 [Gallus gallus]	0.81	0.05	0.172032	down	0.0672203384834913
NP_001025940.1 C3a anaphylatoxin chemotactic receptor [Gallus gallus]	0.01	0	0.442047	down	0.0501007072650201
XP_015148872.1 PREDICTED: dynein heavy chain 12, axonemal isoform X4 [Gallus gallus]	0.28	0.01	0.200364	down	0.0489967384914308
XP_015152746.1 PREDICTED: LOW QUALITY PROTEIN: basement membrane-specific heparan sulfate proteoglycan core protein [Gallus gallus]	0.71	0.03	0.07159	down	0.0444679512291382
XP_004941707.2 PREDICTED: transmembrane protein 87A isoform X2 [Gallus gallus]	0.01	0	0.442843	down	0.0393137870259766
XP_421155.3 PREDICTED: transmembrane protein 87A isoform X1 [Gallus gallus]	0.01	0	0.443037	down	0.0393137870259766
XP_004935280.1 PREDICTED: dermatan-sulfate epimerase-like protein [Gallus gallus]	0.01	0	0.500359	down	0.0391073827244901
NP_001264341.1 regulator of microtubule dynamics protein 1 [Gallus gallus]	0.01	0	0.50009	down	0.0385163178301657
NP_001305386.1 protein myomaker [Gallus gallus]	0.01	0	0.499698	down	0.0380299390538467
NP_001244218.1 pigment epithelium-derived factor precursor [Gallus gallus]	2.11	0.07	0.171385	down	0.0325369090528583
XP_015151232.1 PREDICTED: pigment epithelium-derived factor isoform X1 [Gallus gallus]	2.11	0.07	0.171789	down	0.0325369090528583
XP_015131381.1 PREDICTED: tubulin beta-2 chain isoform X1 [Gallus gallus]	1.21	0.04	0.061845	down	0.0313423580682513
XP_004945537.1 PREDICTED: phosphatidylinositol 4-kinase alpha isoform X1 [Gallus gallus]	0.73	0.02	0.199802	down	0.0300200115078978
XP_415062.3 PREDICTED: phosphatidylinositol 4-kinase alpha isoform X2 [Gallus gallus]	0.73	0.02	0.20014	down	0.0300200115078978
XP_015128618.1 PREDICTED: 3-hydroxyacyl-CoA dehydrogenase type-2 isoform X2 [Gallus gallus]	0.01	0	0.443381	down	0.0296805527473434
XP_015128617.1 PREDICTED: 3-hydroxyacyl-CoA dehydrogenase type-2 isoform X1 [Gallus gallus]	0.01	0	0.443457	down	0.0296805527473434
XP_015149541.1 PREDICTED: antigen WC1.1 isoform X1 [Gallus gallus]	0.01	0	0.49972	down	0.0295823915808901
XP_015149545.1 PREDICTED: antigen WC1.1 isoform X2 [Gallus gallus]	0.01	0	0.500349	down	0.0295823915808901
XP_015149412.1 PREDICTED: platelet-derived growth factor receptor beta isoform X1 [Gallus gallus]	0.01	0	0.499417	down	0.028050939520685
XP_015153429.1 PREDICTED: out at first protein homolog isoform X2 [Gallus gallus]	0.01	0	0.442537	down	0.0237566674262793
NP_989831.1 out at first protein homolog precursor [Gallus gallus]	0.01	0	0.442614	down	0.0237566674262793
XP_001232341.2 PREDICTED: apelin receptor [Gallus gallus]	0.01	0	0.442208	down	0.0236682829506515
XP_419477.3 PREDICTED: potassium channel subfamily K member 17 [Gallus gallus]	0.01	0	0.443548	down	0.0228298230356656
XP_015131689.1 PREDICTED: probable E3 ubiquitin-protein ligase HERC3 isoform X2 [Gallus gallus]	0.01	0	0.442307	down	0.0226539724410418
XP_015131688.1 PREDICTED: probable E3 ubiquitin-protein ligase HERC3 isoform X1 [Gallus gallus]	0.01	0	0.442909	down	0.0226539724410418
NP_001034387.1 probable E3 ubiquitin-protein ligase HERC3 [Gallus gallus]	0.01	0	0.443631	down	0.0226539724410418
XP_001235257.3 PREDICTED: metalloreductase STEAP4 [Gallus gallus]	0.01	0	0.442767	down	0.0221330467928719
XP_004939328.1 PREDICTED: metalloreductase STEAP4 [Gallus gallus]	0.01	0	0.442795	down	0.0221330467928719
XP_015137456.1 PREDICTED: metalloreductase STEAP4 [Gallus gallus]	0.01	0	0.442852	down	0.0221330467928719
XP_415554.1 PREDICTED: ectonucleoside triphosphate diphosphohydrolase 8 [Gallus gallus]	0.01	0	0.50029	down	0.0220471482532289
XP_015146426.1 PREDICTED: inactive tyrosine-protein kinase transmembrane receptor ROR1 isoform X1 [Gallus gallus]	0.01	0	0.443435	down	0.0218814697818077
XP_015151387.1 PREDICTED: transducin beta-like protein 2 [Gallus gallus]	0.01	0	0.443155	down	0.020440426977746
XP_428541.4 PREDICTED: beta-3 adrenergic receptor [Gallus gallus]	0.01	0	0.49992	down	0.0203062175870471
NP_001027533.1 developmentally-regulated GTP-binding protein 1 [Gallus gallus]	0.02	0	0.443157	down	0.0188432857502623
XP_015139926.1 PREDICTED: probable E3 ubiquitin-protein ligase RNF217 isoform X2 [Gallus gallus]	0.02	0	0.442399	down	0.0184791653900609
XP_015132310.1 PREDICTED: beta-galactoside alpha-2,6-sialyltransferase 1 isoform X1 [Gallus gallus]	0.02	0	0.433895	down	0.0181035316419932
XP_015132316.1 PREDICTED: beta-galactoside alpha-2,6-sialyltransferase 1 isoform X1 [Gallus gallus]	0.02	0	0.433937	down	0.0181035316419932
XP_015132315.1 PREDICTED: beta-galactoside alpha-2,6-sialyltransferase 1 isoform X1 [Gallus gallus]	0.02	0	0.434312	down	0.0181035316419932
XP_015132313.1 PREDICTED: beta-galactoside alpha-2,6-sialyltransferase 1 isoform X1 [Gallus gallus]	0.02	0	0.434399	down	0.0181035316419932
XP_015132317.1 PREDICTED: beta-galactoside alpha-2,6-sialyltransferase 1 isoform X1 [Gallus gallus]	0.02	0	0.434571	down	0.0181035316419932
XP_015132322.1 PREDICTED: beta-galactoside alpha-2,6-sialyltransferase 1 isoform X1 [Gallus gallus]	0.02	0	0.434581	down	0.0181035316419932
NP_990572.1 beta-galactoside alpha-2,6-sialyltransferase 1 [Gallus gallus]	0.02	0	0.434648	down	0.0181035316419932
XP_015132319.1 PREDICTED: beta-galactoside alpha-2,6-sialyltransferase 1 isoform X1 [Gallus gallus]	0.02	0	0.434699	down	0.0181035316419932
XP_015132311.1 PREDICTED: beta-galactoside alpha-2,6-sialyltransferase 1 isoform X1 [Gallus gallus]	0.02	0	0.434973	down	0.0181035316419932
XP_015132321.1 PREDICTED: beta-galactoside alpha-2,6-sialyltransferase 1 isoform X1 [Gallus gallus]	0.02	0	0.434974	down	0.0181035316419932
XP_015132314.1 PREDICTED: beta-galactoside alpha-2,6-sialyltransferase 1 isoform X1 [Gallus gallus]	0.02	0	0.435003	down	0.0181035316419932
XP_015132320.1 PREDICTED: beta-galactoside alpha-2,6-sialyltransferase 1 isoform X1 [Gallus gallus]	0.02	0	0.435314	down	0.0181035316419932
XP_015132309.1 PREDICTED: beta-galactoside alpha-2,6-sialyltransferase 1 isoform X1 [Gallus gallus]	0.02	0	0.435622	down	0.0181035316419932
NP_990046.1 furin precursor [Gallus gallus]	0.02	0	0.443058	down	0.0176485177499245
XP_015139759.1 PREDICTED: low-density lipoprotein receptor-related protein 11 [Gallus gallus]	0.02	0	0.443083	down	0.0173576275202748
XP_003643088.1 PREDICTED: choline transporter-like protein 1 isoform X1 [Gallus gallus]	0.02	0	0.441709	down	0.0171055510292816
XP_015135998.1 PREDICTED: choline transporter-like protein 1 isoform X2 [Gallus gallus]	0.02	0	0.443322	down	0.0171055510292816
XP_015142044.1 PREDICTED: voltage-dependent L-type calcium channel subunit alpha-1C isoform X18 [Gallus gallus]	0.02	0	0.441444	down	0.0169292280381119
XP_015142055.1 PREDICTED: voltage-dependent L-type calcium channel subunit alpha-1C isoform X19 [Gallus gallus]	0.02	0	0.441893	down	0.0169292280381119
XP_015142067.1 PREDICTED: voltage-dependent L-type calcium channel subunit alpha-1C isoform X21 [Gallus gallus]	0.02	0	0.441962	down	0.0169292280381119
XP_015142033.1 PREDICTED: voltage-dependent L-type calcium channel subunit alpha-1C isoform X17 [Gallus gallus]	0.02	0	0.442028	down	0.0169292280381119
XP_015141964.1 PREDICTED: voltage-dependent L-type calcium channel subunit alpha-1C isoform X6 [Gallus gallus]	0.02	0	0.442048	down	0.0169292280381119
XP_015142006.1 PREDICTED: voltage-dependent L-type calcium channel subunit alpha-1C isoform X13 [Gallus gallus]	0.02	0	0.442088	down	0.0169292280381119
XP_015141978.1 PREDICTED: voltage-dependent L-type calcium channel subunit alpha-1C isoform X8 [Gallus gallus]	0.02	0	0.442144	down	0.0169292280381119
XP_015141927.1 PREDICTED: voltage-dependent L-type calcium channel subunit alpha-1C isoform X1 [Gallus gallus]	0.02	0	0.442155	down	0.0169292280381119
XP_015142138.1 PREDICTED: voltage-dependent L-type calcium channel subunit alpha-1C isoform X31 [Gallus gallus]	0.02	0	0.442362	down	0.0169292280381119
XP_015142114.1 PREDICTED: voltage-dependent L-type calcium channel subunit alpha-1C isoform X28 [Gallus gallus]	0.02	0	0.442366	down	0.0169292280381119
XP_015142010.1 PREDICTED: voltage-dependent L-type calcium channel subunit alpha-1C isoform X14 [Gallus gallus]	0.02	0	0.442441	down	0.0169292280381119
XP_015142101.1 PREDICTED: voltage-dependent L-type calcium channel subunit alpha-1C isoform X26 [Gallus gallus]	0.02	0	0.442453	down	0.0169292280381119
XP_015142070.1 PREDICTED: voltage-dependent L-type calcium channel subunit alpha-1C isoform X22 [Gallus gallus]	0.02	0	0.442505	down	0.0169292280381119
XP_015142002.1 PREDICTED: voltage-dependent L-type calcium channel subunit alpha-1C isoform X12 [Gallus gallus]	0.02	0	0.442514	down	0.0169292280381119
XP_015141959.1 PREDICTED: voltage-dependent L-type calcium channel subunit alpha-1C isoform X5 [Gallus gallus]	0.02	0	0.442552	down	0.0169292280381119
XP_015141996.1 PREDICTED: voltage-dependent L-type calcium channel subunit alpha-1C isoform X11 [Gallus gallus]	0.02	0	0.442566	down	0.0169292280381119
XP_015141984.1 PREDICTED: voltage-dependent L-type calcium channel subunit alpha-1C isoform X9 [Gallus gallus]	0.02	0	0.44259	down	0.0169292280381119
XP_015141971.1 PREDICTED: voltage-dependent L-type calcium channel subunit alpha-1C isoform X7 [Gallus gallus]	0.02	0	0.442703	down	0.0169292280381119
XP_015142093.1 PREDICTED: voltage-dependent L-type calcium channel subunit alpha-1C isoform X25 [Gallus gallus]	0.02	0	0.442742	down	0.0169292280381119
XP_015142084.1 PREDICTED: voltage-dependent L-type calcium channel subunit alpha-1C isoform X24 [Gallus gallus]	0.02	0	0.442823	down	0.0169292280381119
XP_015142022.1 PREDICTED: voltage-dependent L-type calcium channel subunit alpha-1C isoform X16 [Gallus gallus]	0.02	0	0.442827	down	0.0169292280381119
XP_015142015.1 PREDICTED: voltage-dependent L-type calcium channel subunit alpha-1C isoform X15 [Gallus gallus]	0.02	0	0.442844	down	0.0169292280381119
XP_015141945.1 PREDICTED: voltage-dependent L-type calcium channel subunit alpha-1C isoform X3 [Gallus gallus]	0.02	0	0.442901	down	0.0169292280381119
XP_015141936.1 PREDICTED: voltage-dependent L-type calcium channel subunit alpha-1C isoform X2 [Gallus gallus]	0.02	0	0.442938	down	0.0169292280381119
XP_015142119.1 PREDICTED: voltage-dependent L-type calcium channel subunit alpha-1C isoform X29 [Gallus gallus]	0.02	0	0.442982	down	0.0169292280381119
XP_015142064.1 PREDICTED: voltage-dependent L-type calcium channel subunit alpha-1C isoform X20 [Gallus gallus]	0.02	0	0.442996	down	0.0169292280381119
XP_015142077.1 PREDICTED: voltage-dependent L-type calcium channel subunit alpha-1C isoform X23 [Gallus gallus]	0.02	0	0.443046	down	0.0169292280381119
XP_015142129.1 PREDICTED: voltage-dependent L-type calcium channel subunit alpha-1C isoform X30 [Gallus gallus]	0.02	0	0.443149	down	0.0169292280381119
XP_015141993.1 PREDICTED: voltage-dependent L-type calcium channel subunit alpha-1C isoform X10 [Gallus gallus]	0.02	0	0.443194	down	0.0169292280381119
XP_015142143.1 PREDICTED: voltage-dependent L-type calcium channel subunit alpha-1C isoform X32 [Gallus gallus]	0.02	0	0.443215	down	0.0169292280381119
XP_015142106.1 PREDICTED: voltage-dependent L-type calcium channel subunit alpha-1C isoform X27 [Gallus gallus]	0.02	0	0.443721	down	0.0169292280381119
XP_015141950.1 PREDICTED: voltage-dependent L-type calcium channel subunit alpha-1C isoform X4 [Gallus gallus]	0.02	0	0.443837	down	0.0169292280381119
XP_003640684.3 PREDICTED: armadillo repeat-containing protein 4 isoform X1 [Gallus gallus]	0.02	0	0.499459	down	0.016924920140974
XP_015137552.1 PREDICTED: armadillo repeat-containing protein 4 isoform X1 [Gallus gallus]	0.02	0	0.499471	down	0.016924920140974
XP_015137553.1 PREDICTED: armadillo repeat-containing protein 4 isoform X2 [Gallus gallus]	0.02	0	0.500461	down	0.016924920140974
XP_015130956.1 PREDICTED: thyroid adenoma-associated protein homolog isoform X3 [Gallus gallus]	0.02	0	0.442361	down	0.0164706001946824
XP_015130957.1 PREDICTED: thyroid adenoma-associated protein homolog isoform X4 [Gallus gallus]	0.02	0	0.442698	down	0.0164706001946824
XP_015130954.1 PREDICTED: thyroid adenoma-associated protein homolog isoform X1 [Gallus gallus]	0.02	0	0.442973	down	0.0164706001946824
XP_015130955.1 PREDICTED: thyroid adenoma-associated protein homolog isoform X2 [Gallus gallus]	0.02	0	0.443232	down	0.0164706001946824
XP_015157605.1 PREDICTED: class I histocompatibility antigen, F10 alpha chain-like isoform X12 [Gallus gallus]	0.02	0	0.442649	down	0.0158103286035984
XP_015150540.1 PREDICTED: class I histocompatibility antigen, F10 alpha chain-like isoform X8 [Gallus gallus]	0.02	0	0.442902	down	0.0158103286035984
XP_015150533.1 PREDICTED: class I histocompatibility antigen, F10 alpha chain-like isoform X3 [Gallus gallus]	0.02	0	0.443441	down	0.0158103286035984
NP_001027570.2 elongation factor 1-alpha 2 [Gallus gallus]	0.93	0.01	0.056977	down	0.0155629828732463
XP_015151875.1 PREDICTED: elongation factor 1-alpha 2 isoform X1 [Gallus gallus]	0.93	0.01	0.057161	down	0.0155629828732463
NP_989783.1 low density lipoprotein receptor precursor [Gallus gallus]	0.02	0	0.170985	down	0.0148023147416972
XP_418953.5 PREDICTED: eukaryotic translation elongation factor 1 epsilon-1 [Gallus gallus]	0.02	0	0.442493	down	0.0146580307218422
XP_419330.3 PREDICTED: kinesin-like protein KIF16B [Gallus gallus]	0.02	0	0.443547	down	0.014625721310516
XP_015129179.1 PREDICTED: LETM1 domain-containing protein 1-like [Gallus gallus]	0.02	0	0.442842	down	0.0144952373040551
XP_418054.2 PREDICTED: prolargin [Gallus gallus]	0.02	0	0.49988	down	0.0140432325703284
XP_004947895.2 PREDICTED: uncharacterized protein KIAA1522 homolog isoform X3 [Gallus gallus]	0.02	0	0.44225	down	0.0139652543530723
XP_004947896.2 PREDICTED: uncharacterized protein KIAA1522 homolog isoform X4 [Gallus gallus]	0.02	0	0.442443	down	0.0139652543530723
XP_004947897.2 PREDICTED: uncharacterized protein KIAA1522 homolog isoform X5 [Gallus gallus]	0.02	0	0.442762	down	0.0139652543530723
XP_015153333.1 PREDICTED: uncharacterized protein KIAA1522 homolog isoform X1 [Gallus gallus]	0.02	0	0.442801	down	0.0139652543530723
XP_417812.5 PREDICTED: uncharacterized protein KIAA1522 homolog isoform X2 [Gallus gallus]	0.02	0	0.442986	down	0.0139652543530723
XP_001231745.3 PREDICTED: tctex1 domain-containing protein 3 [Gallus gallus]	0.02	0	0.443136	down	0.0137293646950962
XP_015135453.1 PREDICTED: nucleosome-remodeling factor subunit BPTF isoform X7 [Gallus gallus]	0.02	0	0.442298	down	0.0136494372683085
XP_015135448.1 PREDICTED: nucleosome-remodeling factor subunit BPTF isoform X3 [Gallus gallus]	0.02	0	0.442358	down	0.0136494372683085
XP_015135446.1 PREDICTED: nucleosome-remodeling factor subunit BPTF isoform X1 [Gallus gallus]	0.02	0	0.442394	down	0.0136494372683085
XP_003642377.3 PREDICTED: nucleosome-remodeling factor subunit BPTF isoform X13 [Gallus gallus]	0.02	0	0.44247	down	0.0136494372683085
XP_015135450.1 PREDICTED: nucleosome-remodeling factor subunit BPTF isoform X5 [Gallus gallus]	0.02	0	0.442528	down	0.0136494372683085
XP_015135449.1 PREDICTED: nucleosome-remodeling factor subunit BPTF isoform X4 [Gallus gallus]	0.02	0	0.44274	down	0.0136494372683085
XP_015135455.1 PREDICTED: nucleosome-remodeling factor subunit BPTF isoform X10 [Gallus gallus]	0.02	0	0.442832	down	0.0136494372683085
XP_015135451.1 PREDICTED: nucleosome-remodeling factor subunit BPTF isoform X6 [Gallus gallus]	0.02	0	0.442924	down	0.0136494372683085
XP_015135447.1 PREDICTED: nucleosome-remodeling factor subunit BPTF isoform X2 [Gallus gallus]	0.02	0	0.442956	down	0.0136494372683085
XP_015135456.1 PREDICTED: nucleosome-remodeling factor subunit BPTF isoform X11 [Gallus gallus]	0.02	0	0.44296	down	0.0136494372683085
XP_004946262.2 PREDICTED: nucleosome-remodeling factor subunit BPTF isoform X9 [Gallus gallus]	0.02	0	0.443147	down	0.0136494372683085
XP_015135454.1 PREDICTED: nucleosome-remodeling factor subunit BPTF isoform X8 [Gallus gallus]	0.02	0	0.443262	down	0.0136494372683085
XP_015150782.1 PREDICTED: matrix-remodeling-associated protein 7 isoform X3 [Gallus gallus]	0.02	0	0.442406	down	0.0136094500598213
XP_015150781.1 PREDICTED: matrix-remodeling-associated protein 7 isoform X2 [Gallus gallus]	0.02	0	0.442857	down	0.0136094500598213
XP_015150779.1 PREDICTED: matrix-remodeling-associated protein 7 isoform X1 [Gallus gallus]	0.02	0	0.443835	down	0.0136094500598213
XP_421630.4 PREDICTED: nucleolar and coiled-body phosphoprotein 1 isoform X1 [Gallus gallus]	0.02	0	0.441997	down	0.0135747073913229
XP_004942151.1 PREDICTED: nucleolar and coiled-body phosphoprotein 1 isoform X2 [Gallus gallus]	0.02	0	0.443385	down	0.0135747073913229
XP_015137261.1 PREDICTED: ectonucleoside triphosphate diphosphohydrolase 3 isoform X2 [Gallus gallus]	0.02	0	0.442232	down	0.0133733392979377
NP_001074348.1 FXYD domain-containing ion transport regulator 6 precursor [Gallus gallus]	0.02	0	0.499634	down	0.0132813905100724
XP_015153547.1 PREDICTED: FXYD domain-containing ion transport regulator 6 isoform X2 [Gallus gallus]	0.02	0	0.499694	down	0.0132813905100724
XP_015153545.1 PREDICTED: FXYD domain-containing ion transport regulator 6 isoform X2 [Gallus gallus]	0.02	0	0.500464	down	0.0132813905100724
NP_001186380.1 complement component C1q receptor precursor [Gallus gallus]	0.02	0	0.44265	down	0.0132356701404078
XP_015151844.1 PREDICTED: dolichyl-diphosphooligosaccharide--protein glycosyltransferase subunit 2 isoform X1 [Gallus gallus]	0.02	0	0.443031	down	0.0132343112743299
NP_001193425.1 fructose-bisphosphate aldolase C [Gallus gallus]	2.57	0.03	0.071479	down	0.0132155506146111
XP_015135169.1 PREDICTED: collagen alpha-1(XXVII) chain [Gallus gallus]	2.58	0.03	0.500341	down	0.0126564200599641
XP_015146127.1 PREDICTED: bromodomain testis-specific protein [Gallus gallus]	0.02	0	0.442469	down	0.0125410631092699
NP_001001751.1 cytochrome P450 family 3 subfamily A member 5 [Gallus gallus]	0.02	0	0.443205	down	0.0125165404766196
XP_015139418.1 PREDICTED: dynein heavy chain 8, axonemal [Gallus gallus]	0.02	0	0.443276	down	0.0124363400155852
XP_015131958.1 PREDICTED: WD repeat and FYVE domain-containing protein 3 isoform X7 [Gallus gallus]	0.02	0	0.441974	down	0.0123840606167863
XP_015131954.1 PREDICTED: WD repeat and FYVE domain-containing protein 3 isoform X3 [Gallus gallus]	0.02	0	0.442448	down	0.0123840606167863
XP_015131951.1 PREDICTED: WD repeat and FYVE domain-containing protein 3 isoform X1 [Gallus gallus]	0.02	0	0.44253	down	0.0123840606167863
XP_015131952.1 PREDICTED: WD repeat and FYVE domain-containing protein 3 isoform X1 [Gallus gallus]	0.02	0	0.442685	down	0.0123840606167863
XP_015131957.1 PREDICTED: WD repeat and FYVE domain-containing protein 3 isoform X6 [Gallus gallus]	0.02	0	0.442781	down	0.0123840606167863
XP_015131950.1 PREDICTED: WD repeat and FYVE domain-containing protein 3 isoform X1 [Gallus gallus]	0.02	0	0.442834	down	0.0123840606167863
XP_015131955.1 PREDICTED: WD repeat and FYVE domain-containing protein 3 isoform X4 [Gallus gallus]	0.02	0	0.443018	down	0.0123840606167863
XP_015131953.1 PREDICTED: WD repeat and FYVE domain-containing protein 3 isoform X2 [Gallus gallus]	0.02	0	0.443151	down	0.0123840606167863
XP_015131956.1 PREDICTED: WD repeat and FYVE domain-containing protein 3 isoform X5 [Gallus gallus]	0.02	0	0.443726	down	0.0123840606167863
XP_004947699.1 PREDICTED: leucine-rich repeat transmembrane neuronal protein 4 isoform X2 [Gallus gallus]	0.02	0	0.442499	down	0.0121849616040255
XP_004947696.1 PREDICTED: leucine-rich repeat transmembrane neuronal protein 4 isoform X1 [Gallus gallus]	0.02	0	0.442839	down	0.0121849616040255
XP_015152982.1 PREDICTED: leucine-rich repeat transmembrane neuronal protein 4 isoform X1 [Gallus gallus]	0.02	0	0.442882	down	0.0121849616040255
XP_004947698.1 PREDICTED: leucine-rich repeat transmembrane neuronal protein 4 isoform X1 [Gallus gallus]	0.02	0	0.443073	down	0.0121849616040255
XP_004947697.1 PREDICTED: leucine-rich repeat transmembrane neuronal protein 4 isoform X1 [Gallus gallus]	0.02	0	0.443209	down	0.0121849616040255
XP_417690.3 PREDICTED: leucine-rich repeat transmembrane neuronal protein 4 isoform X1 [Gallus gallus]	0.02	0	0.443231	down	0.0121849616040255
XP_015153447.1 PREDICTED: sortilin-related receptor isoform X1 [Gallus gallus]	0.02	0	0.443541	down	0.0119835910913253
XP_425780.3 PREDICTED: collagen alpha-2(VIII) chain [Gallus gallus]	0.02	0	0.442361	down	0.0117972227622392
NP_001025918.1 decorin precursor [Gallus gallus]	0.02	0	0.441971	down	0.011696413913294
XP_420692.2 PREDICTED: tumor suppressor candidate 3 [Gallus gallus]	0.02	0	0.442287	down	0.0116412607822621
XP_015141210.1 PREDICTED: condensin complex subunit 3 [Gallus gallus]	0.02	0	0.442608	down	0.0115671687446111
XP_015156851.1 PREDICTED: condensin complex subunit 3-like [Gallus gallus]	0.02	0	0.442749	down	0.0115671687446111
XP_003643093.1 PREDICTED: solute carrier organic anion transporter family member 4C1 isoform X1 [Gallus gallus]	0.03	0	0.443478	down	0.0113273311407074
XP_015149335.1 PREDICTED: alpha-2C adrenergic receptor [Gallus gallus]	0.03	0	0.442525	down	0.0113105732413238
XP_414320.4 PREDICTED: nuclear pore membrane glycoprotein 210 isoform X1 [Gallus gallus]	0.03	0	0.442101	down	0.0111715164037313
XP_015148934.1 PREDICTED: nuclear pore membrane glycoprotein 210 isoform X2 [Gallus gallus]	0.03	0	0.442691	down	0.0111715164037313
XP_015133305.1 PREDICTED: serine/threonine-protein kinase DCLK1 isoform X2 [Gallus gallus]	0.03	0	0.50053	down	0.0108224000928217
XP_421654.3 PREDICTED: V-set and transmembrane domain-containing protein 4 [Gallus gallus]	0.03	0	0.44312	down	0.0107676267772396
NP_001239057.1 PERQ amino acid-rich with GYF domain-containing protein 2 [Gallus gallus]	0.03	0	0.442103	down	0.0107226629940466
XP_015132343.1 PREDICTED: PERQ amino acid-rich with GYF domain-containing protein 2 isoform X6 [Gallus gallus]	0.03	0	0.442196	down	0.0107226629940466
XP_015132334.1 PREDICTED: PERQ amino acid-rich with GYF domain-containing protein 2 isoform X1 [Gallus gallus]	0.03	0	0.442271	down	0.0107226629940466
XP_015132342.1 PREDICTED: PERQ amino acid-rich with GYF domain-containing protein 2 isoform X5 [Gallus gallus]	0.03	0	0.442419	down	0.0107226629940466
XP_015132340.1 PREDICTED: PERQ amino acid-rich with GYF domain-containing protein 2 isoform X3 [Gallus gallus]	0.03	0	0.442837	down	0.0107226629940466
XP_015132335.1 PREDICTED: PERQ amino acid-rich with GYF domain-containing protein 2 isoform X1 [Gallus gallus]	0.03	0	0.442848	down	0.0107226629940466
XP_015132337.1 PREDICTED: PERQ amino acid-rich with GYF domain-containing protein 2 isoform X1 [Gallus gallus]	0.03	0	0.443009	down	0.0107226629940466
XP_015132341.1 PREDICTED: PERQ amino acid-rich with GYF domain-containing protein 2 isoform X4 [Gallus gallus]	0.03	0	0.443064	down	0.0107226629940466
XP_015132338.1 PREDICTED: PERQ amino acid-rich with GYF domain-containing protein 2 isoform X2 [Gallus gallus]	0.03	0	0.443993	down	0.0107226629940466
XP_015132336.1 PREDICTED: PERQ amino acid-rich with GYF domain-containing protein 2 isoform X1 [Gallus gallus]	0.03	0	0.444318	down	0.0107226629940466
XP_417874.2 PREDICTED: A disintegrin and metalloproteinase with thrombospondin motifs 15 [Gallus gallus]	0.03	0	0.443026	down	0.010474497320463
XP_015135840.1 PREDICTED: proprotein convertase subtilisin/kexin type 5 isoform X1 [Gallus gallus]	0.03	0	0.500772	down	0.0103915337218835
XP_015154326.1 PREDICTED: immunoglobulin-like and fibronectin type III domain-containing protein 1 isoform X24 [Gallus gallus]	0.17	0	0.442443	down	0.0103458715366504
XP_015154322.1 PREDICTED: immunoglobulin-like and fibronectin type III domain-containing protein 1 isoform X20 [Gallus gallus]	0.17	0	0.442617	down	0.0103458715366504
XP_015134641.1 PREDICTED: neuritin-like protein isoform X2 [Gallus gallus]	0.03	0	0.442581	down	0.0103325465709241
XP_015135050.1 PREDICTED: probable tRNA pseudouridine synthase 2 isoform X2 [Gallus gallus]	0.03	0	0.443508	down	0.00996895334324277
XP_015135049.1 PREDICTED: probable tRNA pseudouridine synthase 2 isoform X1 [Gallus gallus]	0.03	0	0.443633	down	0.00996895334324277
XP_015137805.1 PREDICTED: protein cordon-bleu isoform X7 [Gallus gallus]	0.03	0	0.442444	down	0.00969350391867469
XP_015137801.1 PREDICTED: protein cordon-bleu isoform X4 [Gallus gallus]	0.03	0	0.442456	down	0.00969350391867469
XP_015137803.1 PREDICTED: protein cordon-bleu isoform X6 [Gallus gallus]	0.03	0	0.442702	down	0.00969350391867469
XP_015137798.1 PREDICTED: protein cordon-bleu isoform X2 [Gallus gallus]	0.03	0	0.442863	down	0.00969350391867469
XP_015137802.1 PREDICTED: protein cordon-bleu isoform X5 [Gallus gallus]	0.03	0	0.442927	down	0.00969350391867469
XP_015137800.1 PREDICTED: protein cordon-bleu isoform X3 [Gallus gallus]	0.03	0	0.442935	down	0.00969350391867469
XP_015137804.1 PREDICTED: protein cordon-bleu isoform X7 [Gallus gallus]	0.03	0	0.44312	down	0.00969350391867469
XP_004935203.1 PREDICTED: protein cordon-bleu isoform X1 [Gallus gallus]	0.03	0	0.443204	down	0.00969350391867469
XP_015137799.1 PREDICTED: protein cordon-bleu isoform X3 [Gallus gallus]	0.03	0	0.44331	down	0.00969350391867469
XP_015147249.1 PREDICTED: otolin-1 isoform X1 [Gallus gallus]	0.03	0	0.44208	down	0.00963049256015849
XP_015142223.1 PREDICTED: serine/threonine-protein kinase WNK1 isoform X7 [Gallus gallus]	0.03	0	0.442631	down	0.00962881767138838
XP_015142181.1 PREDICTED: serine/threonine-protein kinase WNK1 isoform X2 [Gallus gallus]	0.03	0	0.442663	down	0.00962881767138838
XP_015142201.1 PREDICTED: serine/threonine-protein kinase WNK1 isoform X4 [Gallus gallus]	0.03	0	0.442757	down	0.00962881767138838
XP_015142178.1 PREDICTED: serine/threonine-protein kinase WNK1 isoform X1 [Gallus gallus]	0.03	0	0.44276	down	0.00962881767138838
XP_015142190.1 PREDICTED: serine/threonine-protein kinase WNK1 isoform X3 [Gallus gallus]	0.03	0	0.44277	down	0.00962881767138838
XP_015142237.1 PREDICTED: serine/threonine-protein kinase WNK1 isoform X9 [Gallus gallus]	0.03	0	0.442908	down	0.00962881767138838
XP_015142215.1 PREDICTED: serine/threonine-protein kinase WNK1 isoform X6 [Gallus gallus]	0.03	0	0.443072	down	0.00962881767138838
XP_015142207.1 PREDICTED: serine/threonine-protein kinase WNK1 isoform X5 [Gallus gallus]	0.03	0	0.443133	down	0.00962881767138838
XP_015142230.1 PREDICTED: serine/threonine-protein kinase WNK1 isoform X8 [Gallus gallus]	0.03	0	0.443559	down	0.00962881767138838
NP_001001750.1 beta-2-microglobulin precursor [Gallus gallus]	0.03	0	0.443553	down	0.00960464849900272
XP_015134574.1 PREDICTED: dual oxidase maturation factor 1 isoform X2 [Gallus gallus]	0.03	0	0.44267	down	0.00951547661415743
XP_015134575.1 PREDICTED: dual oxidase maturation factor 1 isoform X3 [Gallus gallus]	0.03	0	0.442744	down	0.00951547661415743
XP_425055.3 PREDICTED: dual oxidase maturation factor 1 isoform X1 [Gallus gallus]	0.03	0	0.443021	down	0.00951547661415743
XP_015129627.1 PREDICTED: cyclin-related protein FAM58A-like [Gallus gallus]	0.03	0	0.49988	down	0.00934629024309899
NP_001007870.1 syndecan-4 precursor [Gallus gallus]	0.03	0	0.443214	down	0.00909799226518267
XP_004939490.1 PREDICTED: ectonucleoside triphosphate diphosphohydrolase 3 isoform X1 [Gallus gallus]	0.03	0	0.442497	down	0.00905167543140515
NP_001308493.1 ectonucleoside triphosphate diphosphohydrolase 3 [Gallus gallus]	0.03	0	0.442633	down	0.00905167543140515
XP_015137260.1 PREDICTED: ectonucleoside triphosphate diphosphohydrolase 3 isoform X1 [Gallus gallus]	0.03	0	0.442735	down	0.00905167543140515
XP_015140513.1 PREDICTED: abhydrolase domain-containing protein 1 isoform X4 [Gallus gallus]	0.03	0	0.44239	down	0.00896478176706087
XP_015140511.1 PREDICTED: abhydrolase domain-containing protein 1 isoform X2 [Gallus gallus]	0.03	0	0.442659	down	0.00896478176706087
XP_015140510.1 PREDICTED: abhydrolase domain-containing protein 1 isoform X1 [Gallus gallus]	0.03	0	0.443313	down	0.00896478176706087
XP_015140512.1 PREDICTED: abhydrolase domain-containing protein 1 isoform X3 [Gallus gallus]	0.03	0	0.443538	down	0.00896478176706087
XP_015143281.1 PREDICTED: cytoplasmic dynein 1 heavy chain 1 [Gallus gallus]	0.03	0	0.43373	down	0.00892636110630235
XP_015139421.1 PREDICTED: translation initiation factor IF-2-like [Gallus gallus]	0.03	0	0.442678	down	0.00889974143358113
XP_003642383.2 PREDICTED: UNC93-like protein MFSD11 isoform X1 [Gallus gallus]	0.03	0	0.171161	down	0.00884402354364141
XP_015150777.1 PREDICTED: UNC93-like protein MFSD11 isoform X2 [Gallus gallus]	0.03	0	0.171179	down	0.00884402354364141
XP_015150778.1 PREDICTED: UNC93-like protein MFSD11 isoform X2 [Gallus gallus]	0.03	0	0.1718	down	0.00884402354364141
XP_004946169.1 PREDICTED: UNC93-like protein MFSD11 isoform X1 [Gallus gallus]	0.03	0	0.172054	down	0.00884402354364141
XP_004946170.1 PREDICTED: UNC93-like protein MFSD11 isoform X1 [Gallus gallus]	0.03	0	0.172356	down	0.00884402354364141
XP_015140728.1 PREDICTED: tudor domain-containing protein 6 [Gallus gallus]	0.03	0	0.442896	down	0.00880728069745144
XP_015146865.1 PREDICTED: type-1 angiotensin II receptor isoform X1 [Gallus gallus]	0.03	0	0.499242	down	0.00864774775076514
XP_015146867.1 PREDICTED: type-1 angiotensin II receptor isoform X1 [Gallus gallus]	0.03	0	0.499612	down	0.00864774775076514
XP_015146861.1 PREDICTED: type-1 angiotensin II receptor isoform X1 [Gallus gallus]	0.03	0	0.499636	down	0.00864774775076514
NP_990488.1 type-1 angiotensin II receptor [Gallus gallus]	0.03	0	0.499709	down	0.00864774775076514
XP_015146864.1 PREDICTED: type-1 angiotensin II receptor isoform X1 [Gallus gallus]	0.03	0	0.499797	down	0.00864774775076514
XP_015146866.1 PREDICTED: type-1 angiotensin II receptor isoform X1 [Gallus gallus]	0.03	0	0.500369	down	0.00864774775076514
XP_015146863.1 PREDICTED: type-1 angiotensin II receptor isoform X1 [Gallus gallus]	0.03	0	0.500372	down	0.00864774775076514
XP_015146862.1 PREDICTED: type-1 angiotensin II receptor isoform X1 [Gallus gallus]	0.03	0	0.500726	down	0.00864774775076514
XP_015139773.1 PREDICTED: metabotropic glutamate receptor 1 isoform X3 [Gallus gallus]	0.03	0	0.442006	down	0.00857552037707571
XP_004935642.1 PREDICTED: metabotropic glutamate receptor 1 isoform X1 [Gallus gallus]	0.03	0	0.442094	down	0.00857552037707571
XP_015139771.1 PREDICTED: metabotropic glutamate receptor 1 isoform X2 [Gallus gallus]	0.03	0	0.442383	down	0.00857552037707571
XP_419652.2 PREDICTED: metabotropic glutamate receptor 1 isoform X1 [Gallus gallus]	0.03	0	0.44315	down	0.00857552037707571
XP_015139772.1 PREDICTED: metabotropic glutamate receptor 1 isoform X3 [Gallus gallus]	0.03	0	0.443171	down	0.00857552037707571
XP_015139774.1 PREDICTED: metabotropic glutamate receptor 1 isoform X4 [Gallus gallus]	0.03	0	0.443256	down	0.00857552037707571
XP_015144976.1 PREDICTED: GPI inositol-deacylase [Gallus gallus]	0.03	0	0.500207	down	0.00850501336960947
XP_015150098.1 PREDICTED: transmembrane protein 8A isoform X2 [Gallus gallus]	0.03	0	0.443135	down	0.00843425049147622
XP_015130873.1 PREDICTED: apelin receptor A-like [Gallus gallus]	0.03	0	0.441911	down	0.00817638946099572
NP_989583.1 vascular endothelial growth factor receptor 1 precursor [Gallus gallus]	0.04	0	0.442804	down	0.00810248290180494
XP_015140729.1 PREDICTED: fibrocystin [Gallus gallus]	0.04	0	0.500223	down	0.00800923742802273
XP_420574.3 PREDICTED: protein phosphatase 1K, mitochondrial [Gallus gallus]	0.04	0	0.433773	down	0.00799358847880475
XP_015131949.1 PREDICTED: protein phosphatase 1K, mitochondrial [Gallus gallus]	0.04	0	0.434057	down	0.00799358847880475
XP_015141157.1 PREDICTED: transmembrane protein 156 isoform X4 [Gallus gallus]	0.04	0	0.498981	down	0.00798147886085746
XP_015141155.1 PREDICTED: transmembrane protein 156 isoform X3 [Gallus gallus]	0.04	0	0.499396	down	0.00798147886085746
XP_015141154.1 PREDICTED: transmembrane protein 156 isoform X2 [Gallus gallus]	0.04	0	0.499706	down	0.00798147886085746
XP_015141158.1 PREDICTED: transmembrane protein 156 isoform X5 [Gallus gallus]	0.04	0	0.500063	down	0.00798147886085746
XP_004936174.2 PREDICTED: transmembrane protein 156 isoform X1 [Gallus gallus]	0.04	0	0.500641	down	0.00798147886085746
XP_015156558.1 PREDICTED: retinoic acid receptor responder protein 2-like [Gallus gallus]	0.04	0	0.433377	down	0.00798033190818049
NP_001264405.1 retinoic acid receptor responder protein 2 precursor [Gallus gallus]	0.04	0	0.433747	down	0.00798033190818049
XP_015156560.1 PREDICTED: retinoic acid receptor responder protein 2-like [Gallus gallus]	0.04	0	0.433905	down	0.00798033190818049
NP_001264406.1 retinoic acid receptor responder protein 2 precursor [Gallus gallus]	0.04	0	0.434084	down	0.00798033190818049
XP_003640527.1 PREDICTED: nucleolar pre-ribosomal-associated protein 1 [Gallus gallus]	0.04	0	0.441978	down	0.00790644305343706
XP_015133220.1 PREDICTED: dehydrogenase/reductase SDR family member on chromosome X [Gallus gallus]	0.04	0	0.433285	down	0.0079028995172451
NP_001264942.1 COMM domain-containing protein 7 isoform 1 [Gallus gallus]	0.04	0	0.442516	down	0.0078786205650187
XP_414483.2 PREDICTED: alpha-1B adrenergic receptor isoform X1 [Gallus gallus]	0.04	0	0.442788	down	0.0076363765163048
XP_004944873.1 PREDICTED: alpha-1B adrenergic receptor isoform X2 [Gallus gallus]	0.04	0	0.443309	down	0.0076363765163048
XP_015143414.1 PREDICTED: protein Smaug homolog 1 isoform X3 [Gallus gallus]	0.04	0	0.442813	down	0.00723099580560872
XP_015143415.1 PREDICTED: protein Smaug homolog 1 isoform X4 [Gallus gallus]	0.04	0	0.442815	down	0.00723099580560872
XP_015143413.1 PREDICTED: protein Smaug homolog 1 isoform X2 [Gallus gallus]	0.04	0	0.442982	down	0.00723099580560872
XP_015143412.1 PREDICTED: protein Smaug homolog 1 isoform X1 [Gallus gallus]	0.04	0	0.443506	down	0.00723099580560872
NP_989497.2 laminin subunit beta-1 variant precursor [Gallus gallus]	0.04	0	0.432826	down	0.00720282226615758
NP_001012792.1 FH1/FH2 domain-containing protein 1 [Gallus gallus]	0.04	0	0.432518	down	0.00718113736727757
XP_015134619.1 PREDICTED: FH1/FH2 domain-containing protein 1 isoform X1 [Gallus gallus]	0.04	0	0.433533	down	0.00718113736727757
XP_015136599.1 PREDICTED: obscurin [Gallus gallus]	0.04	0	0.43257	down	0.0071803249927424
XP_415183.1 PREDICTED: transmembrane protein 119 [Gallus gallus]	0.04	0	0.443402	down	0.00717745393011695
XP_425654.4 PREDICTED: lysosomal Pro-X carboxypeptidase [Gallus gallus]	0.04	0	0.43358	down	0.00715729832527788
XP_015156455.1 PREDICTED: ATP-binding cassette sub-family B member 8, mitochondrial [Gallus gallus]	0.04	0	0.214498	down	0.00715353941076042
XP_015148373.1 PREDICTED: protein bassoon isoform X2 [Gallus gallus]	0.04	0	0.432988	down	0.00686311276120952
XP_015148372.1 PREDICTED: protein bassoon isoform X1 [Gallus gallus]	0.04	0	0.433162	down	0.00686311276120952
NP_990829.1 interleukin-8 precursor [Gallus gallus]	0.04	0	0.500084	down	0.00682080513507696
XP_015156874.1 PREDICTED: LOW QUALITY PROTEIN: interleukin-8-like [Gallus gallus]	0.04	0	0.500343	down	0.00682080513507696
XP_418841.4 PREDICTED: probable C-mannosyltransferase DPY19L1 isoform X1 [Gallus gallus]	0.04	0	0.432537	down	0.00675629912775937
XP_015137164.1 PREDICTED: probable C-mannosyltransferase DPY19L1 isoform X2 [Gallus gallus]	0.04	0	0.43307	down	0.00675629912775937
XP_015137165.1 PREDICTED: probable C-mannosyltransferase DPY19L1 isoform X3 [Gallus gallus]	0.04	0	0.433156	down	0.00675629912775937
XP_004937297.1 PREDICTED: lipid phosphate phosphohydrolase 1 isoform X1 [Gallus gallus]	0.04	0	0.442907	down	0.00670330879563122
XP_015136737.1 PREDICTED: sodium channel protein type 5 subunit alpha isoform X2 [Gallus gallus]	0.04	0	0.442398	down	0.00648162785888362
NP_001305375.1 sodium channel protein type 5 subunit alpha [Gallus gallus]	0.04	0	0.442735	down	0.00648162785888362
XP_015136738.1 PREDICTED: sodium channel protein type 5 subunit alpha isoform X3 [Gallus gallus]	0.04	0	0.442794	down	0.00648162785888362
XP_015136736.1 PREDICTED: sodium channel protein type 5 subunit alpha isoform X1 [Gallus gallus]	0.04	0	0.443121	down	0.00648162785888362
XP_015136739.1 PREDICTED: sodium channel protein type 5 subunit alpha isoform X4 [Gallus gallus]	0.04	0	0.443345	down	0.00648162785888362
XP_015137867.1 PREDICTED: syntaxin-17 isoform X1 [Gallus gallus]	0.35	0	0.07124	down	0.0064805008016731
XP_015137866.1 PREDICTED: syntaxin-17 isoform X1 [Gallus gallus]	0.35	0	0.071301	down	0.0064805008016731
NP_001026180.1 syntaxin-17 [Gallus gallus]	0.35	0	0.071563	down	0.0064805008016731
XP_015138400.1 PREDICTED: cHz-cadherin isoform X2 [Gallus gallus]	0.04	0	0.500053	down	0.0063108943013666
XP_015138101.1 PREDICTED: coiled-coil domain-containing protein 178 [Gallus gallus]	0.05	0	0.443437	down	0.00619936122174601
NP_989905.1 filamin-A [Gallus gallus]	0.05	0	0.444041	down	0.00617691030922462
XP_015140663.1 PREDICTED: L-threonine 3-dehydrogenase, mitochondrial [Gallus gallus]	0.05	0	0.442959	down	0.00616170521686099
XP_015140662.1 PREDICTED: L-threonine 3-dehydrogenase, mitochondrial [Gallus gallus]	0.05	0	0.442975	down	0.00616170521686099
XP_420039.1 PREDICTED: L-threonine 3-dehydrogenase, mitochondrial [Gallus gallus]	0.05	0	0.443442	down	0.00616170521686099
NP_989961.2 adenylate cyclase type 9 [Gallus gallus]	0.05	0	0.442854	down	0.00615034895251161
XP_015149614.1 PREDICTED: adenylate cyclase type 9 isoform X1 [Gallus gallus]	0.05	0	0.443254	down	0.00615034895251161
XP_015134497.1 PREDICTED: vacuolar protein sorting-associated protein 13C isoform X3 [Gallus gallus]	0.05	0	0.441845	down	0.00610296019329082
XP_004943803.1 PREDICTED: vacuolar protein sorting-associated protein 13C isoform X2 [Gallus gallus]	0.05	0	0.442601	down	0.00610296019329082
XP_001233000.2 PREDICTED: vacuolar protein sorting-associated protein 13C isoform X1 [Gallus gallus]	0.05	0	0.443015	down	0.00610296019329082
XP_423831.4 PREDICTED: A-kinase anchor protein 8, partial [Gallus gallus]	0.05	0	0.442061	down	0.006065442155207
NP_001006296.1 vesicle-associated membrane protein-associated protein B/C [Gallus gallus]	0.05	0	0.442935	down	0.00605035767842435
XP_015155515.1 PREDICTED: receptor-type tyrosine-protein phosphatase S isoform X1 [Gallus gallus]	0.05	0	0.441928	down	0.0060428503844961
XP_015155513.1 PREDICTED: receptor-type tyrosine-protein phosphatase S isoform X1 [Gallus gallus]	0.05	0	0.442152	down	0.0060428503844961
XP_015155518.1 PREDICTED: receptor-type tyrosine-protein phosphatase S isoform X3 [Gallus gallus]	0.05	0	0.442498	down	0.0060428503844961
XP_015155523.1 PREDICTED: receptor-type tyrosine-protein phosphatase S isoform X8 [Gallus gallus]	0.05	0	0.442534	down	0.0060428503844961
XP_015155519.1 PREDICTED: receptor-type tyrosine-protein phosphatase S isoform X4 [Gallus gallus]	0.05	0	0.442565	down	0.0060428503844961
XP_015155520.1 PREDICTED: receptor-type tyrosine-protein phosphatase S isoform X5 [Gallus gallus]	0.05	0	0.442683	down	0.0060428503844961
XP_015155517.1 PREDICTED: receptor-type tyrosine-protein phosphatase S isoform X2 [Gallus gallus]	0.05	0	0.442785	down	0.0060428503844961
XP_015155516.1 PREDICTED: receptor-type tyrosine-protein phosphatase S isoform X1 [Gallus gallus]	0.05	0	0.44298	down	0.0060428503844961
XP_015155521.1 PREDICTED: receptor-type tyrosine-protein phosphatase S isoform X6 [Gallus gallus]	0.05	0	0.443003	down	0.0060428503844961
XP_015155522.1 PREDICTED: receptor-type tyrosine-protein phosphatase S isoform X7 [Gallus gallus]	0.05	0	0.443038	down	0.0060428503844961
XP_015155514.1 PREDICTED: receptor-type tyrosine-protein phosphatase S isoform X1 [Gallus gallus]	0.05	0	0.443425	down	0.0060428503844961
XP_426302.3 PREDICTED: rho guanine nucleotide exchange factor 38 [Gallus gallus]	0.05	0	0.434065	down	0.00602256848556718
XP_015143161.1 PREDICTED: synapse differentiation-inducing gene protein 1-like [Gallus gallus]	0.05	0	0.443232	down	0.00589030502362727
NP_001316413.1 cytochrome P450, family 2, subfamily AB, polypeptide 1 [Gallus gallus]	0.05	0	0.442938	down	0.00581835736157273
XP_015155744.1 PREDICTED: sodium channel protein type 8 subunit alpha isoform X3 [Gallus gallus]	0.05	0	0.442006	down	0.00581576669330608
XP_003643160.1 PREDICTED: sodium channel protein type 8 subunit alpha isoform X2 [Gallus gallus]	0.05	0	0.442488	down	0.00581576669330608
XP_424477.2 PREDICTED: sodium channel protein type 8 subunit alpha isoform X1 [Gallus gallus]	0.05	0	0.44286	down	0.00581576669330608
XP_015155743.1 PREDICTED: sodium channel protein type 8 subunit alpha isoform X1 [Gallus gallus]	0.05	0	0.442928	down	0.00581576669330608
XP_015139530.1 PREDICTED: glycoprotein integral membrane protein 1 isoform X1 [Gallus gallus]	0.05	0	0.433516	down	0.00565523862925019
NP_001006393.2 proteasome activator complex subunit 4 [Gallus gallus]	0.05	0	0.443159	down	0.00564018095425262
XP_015138840.1 PREDICTED: proteasome activator complex subunit 4 isoform X1 [Gallus gallus]	0.05	0	0.443821	down	0.00564018095425262
XP_001235643.3 PREDICTED: rho guanine nucleotide exchange factor 10 isoform X1 [Gallus gallus]	0.05	0	0.442238	down	0.00556001276580574
XP_015140411.1 PREDICTED: rho guanine nucleotide exchange factor 10 isoform X4 [Gallus gallus]	0.05	0	0.442372	down	0.00556001276580574
XP_015140408.1 PREDICTED: rho guanine nucleotide exchange factor 10 isoform X1 [Gallus gallus]	0.05	0	0.443157	down	0.00556001276580574
XP_015140410.1 PREDICTED: rho guanine nucleotide exchange factor 10 isoform X3 [Gallus gallus]	0.05	0	0.44361	down	0.00556001276580574
XP_015140409.1 PREDICTED: rho guanine nucleotide exchange factor 10 isoform X2 [Gallus gallus]	0.05	0	0.443786	down	0.00556001276580574
XP_015133764.1 PREDICTED: protocadherin-19 isoform X2 [Gallus gallus]	0.05	0	0.499945	down	0.0054923707917712
XP_015133763.1 PREDICTED: protocadherin-19 isoform X1 [Gallus gallus]	0.05	0	0.500066	down	0.0054923707917712
NP_001092077.1 protocadherin-19 precursor [Gallus gallus]	0.05	0	0.500241	down	0.0054923707917712
XP_004934511.2 PREDICTED: uncharacterized protein LOC101752166 isoform X2 [Gallus gallus]	0.05	0	0.432	down	0.00549198466752001
XP_015141175.1 PREDICTED: LOW QUALITY PROTEIN: protocadherin-7 [Gallus gallus]	0.05	0	0.498888	down	0.00548048756410479
XP_015152146.1 PREDICTED: laminin subunit alpha-5 isoform X2 [Gallus gallus]	0.05	0	0.432587	down	0.00534326790487265
XP_015152147.1 PREDICTED: laminin subunit alpha-5 isoform X3 [Gallus gallus]	0.05	0	0.43286	down	0.00534326790487265
XP_015152145.1 PREDICTED: laminin subunit alpha-5 isoform X1 [Gallus gallus]	0.05	0	0.433492	down	0.00534326790487265
XP_418337.3 PREDICTED: protein virilizer homolog [Gallus gallus]	0.05	0	0.499893	down	0.00522883739011334
XP_015153913.1 PREDICTED: insulin receptor-related protein isoform X1 [Gallus gallus]	0.05	0	0.499427	down	0.0051611183639284
XP_015153915.1 PREDICTED: insulin receptor-related protein isoform X3 [Gallus gallus]	0.05	0	0.500352	down	0.0051611183639284
NP_001265076.1 beta-galactosidase preproprotein [Gallus gallus]	0.06	0	0.433174	down	0.00515083800910853
NP_001001754.1 cHz-cadherin precursor [Gallus gallus]	0.06	0	0.499475	down	0.00503873936113401
XP_004943388.2 PREDICTED: uncharacterized protein LRRC15 [Gallus gallus]	0.06	0	0.44252	down	0.00501627786784509
XP_015143530.1 PREDICTED: pro-neuregulin-3, membrane-bound isoform isoform X4 [Gallus gallus]	0.06	0	0.442796	down	0.00486291682935617
XP_015143528.1 PREDICTED: pro-neuregulin-3, membrane-bound isoform isoform X2 [Gallus gallus]	0.06	0	0.442871	down	0.00486291682935617
XP_015143527.1 PREDICTED: pro-neuregulin-3, membrane-bound isoform isoform X1 [Gallus gallus]	0.06	0	0.443097	down	0.00486291682935617
XP_015143529.1 PREDICTED: pro-neuregulin-3, membrane-bound isoform isoform X3 [Gallus gallus]	0.06	0	0.443659	down	0.00486291682935617
NP_001012555.2 F-box only protein 7 [Gallus gallus]	0.06	0	0.433431	down	0.00480660420627688
XP_004939498.2 PREDICTED: phosphoinositide 3-kinase regulatory subunit 4 [Gallus gallus]	0.06	0	0.442927	down	0.00469282524470803
XP_001235241.1 PREDICTED: phosphoinositide 3-kinase regulatory subunit 4 [Gallus gallus]	0.06	0	0.443778	down	0.00469282524470803
XP_015148344.1 PREDICTED: alpha/beta hydrolase domain-containing protein 14A [Gallus gallus]	0.06	0	0.443527	down	0.00466669357029181
NP_001007853.1 ras-related protein Rap-1b precursor [Gallus gallus]	0.06	0	0.44178	down	0.00465876297308299
XP_015137180.1 PREDICTED: ras-related protein Rap-1b isoform X1 [Gallus gallus]	0.06	0	0.44253	down	0.00465876297308299
XP_417994.1 PREDICTED: ras-related protein Rap-1A [Gallus gallus]	0.06	0	0.442896	down	0.00465876297308299
XP_015133896.1 PREDICTED: mediator of RNA polymerase II transcription subunit 12 isoform X2 [Gallus gallus]	0.06	0	0.433466	down	0.0046099081003173
XP_015133895.1 PREDICTED: mediator of RNA polymerase II transcription subunit 12 isoform X1 [Gallus gallus]	0.06	0	0.433824	down	0.0046099081003173
XP_015133897.1 PREDICTED: mediator of RNA polymerase II transcription subunit 12 isoform X3 [Gallus gallus]	0.06	0	0.433833	down	0.0046099081003173
XP_004940347.1 PREDICTED: collagen alpha-1(X) chain isoform X1 [Gallus gallus]	0.06	0	0.443079	down	0.00450473264324032
XP_003641055.1 PREDICTED: collagen alpha-1(X) chain isoform X2 [Gallus gallus]	0.06	0	0.443102	down	0.00450473264324032
XP_424134.1 PREDICTED: 60S acidic ribosomal protein P2 [Gallus gallus]	0.06	0	0.499253	down	0.00450138914325801
NP_990822.1 78 kDa glucose-regulated protein precursor [Gallus gallus]	0.07	0	0.443043	down	0.00427411056145345
XP_015143235.1 PREDICTED: protein Daple isoform X2 [Gallus gallus]	0.07	0	0.499986	down	0.00426765268766572
XP_004941925.1 PREDICTED: protein Daple isoform X1 [Gallus gallus]	0.07	0	0.500584	down	0.00426765268766572
XP_420945.4 PREDICTED: 1-phosphatidylinositol 4,5-bisphosphate phosphodiesterase beta-2 isoform X1 [Gallus gallus]	0.07	0	0.442455	down	0.00419013207372324
XP_015141761.1 PREDICTED: 1-phosphatidylinositol 4,5-bisphosphate phosphodiesterase beta-2 isoform X2 [Gallus gallus]	0.07	0	0.443028	down	0.00419013207372324
XP_015141762.1 PREDICTED: 1-phosphatidylinositol 4,5-bisphosphate phosphodiesterase beta-2 isoform X3 [Gallus gallus]	0.07	0	0.443891	down	0.00419013207372324
XP_015144208.1 PREDICTED: SH3 and PX domain-containing protein 2A isoform X1 [Gallus gallus]	0.07	0	0.442007	down	0.00414810348268078
XP_015144209.1 PREDICTED: SH3 and PX domain-containing protein 2A isoform X6 [Gallus gallus]	0.07	0	0.442755	down	0.00414810348268078
XP_004942319.1 PREDICTED: SH3 and PX domain-containing protein 2A isoform X2 [Gallus gallus]	0.07	0	0.442803	down	0.00414810348268078
XP_004942320.1 PREDICTED: SH3 and PX domain-containing protein 2A isoform X4 [Gallus gallus]	0.07	0	0.443153	down	0.00414810348268078
XP_421741.4 PREDICTED: SH3 and PX domain-containing protein 2A isoform X3 [Gallus gallus]	0.07	0	0.443275	down	0.00414810348268078
XP_004942321.1 PREDICTED: SH3 and PX domain-containing protein 2A isoform X5 [Gallus gallus]	0.07	0	0.443282	down	0.00414810348268078
XP_015133245.1 PREDICTED: sodium/hydrogen exchanger 7 isoform X4 [Gallus gallus]	0.07	0	0.499566	down	0.00412893141803327
XP_015133242.1 PREDICTED: sodium/hydrogen exchanger 7 isoform X1 [Gallus gallus]	0.07	0	0.499731	down	0.00412893141803327
XP_015133247.1 PREDICTED: sodium/hydrogen exchanger 7 isoform X6 [Gallus gallus]	0.07	0	0.499789	down	0.00412893141803327
XP_015133243.1 PREDICTED: sodium/hydrogen exchanger 7 isoform X2 [Gallus gallus]	0.07	0	0.499825	down	0.00412893141803327
XP_015133246.1 PREDICTED: sodium/hydrogen exchanger 7 isoform X5 [Gallus gallus]	0.07	0	0.50019	down	0.00412893141803327
XP_015133244.1 PREDICTED: sodium/hydrogen exchanger 7 isoform X3 [Gallus gallus]	0.07	0	0.500484	down	0.00412893141803327
XP_015129908.1 PREDICTED: stress-induced-phosphoprotein 1, partial [Gallus gallus]	0.07	0	0.442492	down	0.0040772942026716
XP_015134444.1 PREDICTED: ras-related protein Rab-8B isoform X4 [Gallus gallus]	0.07	0	0.442853	down	0.00406585488306091
XP_004943799.2 PREDICTED: ras-related protein Rab-8B isoform X1 [Gallus gallus]	0.07	0	0.442911	down	0.00406585488306091
XP_015134443.1 PREDICTED: ras-related protein Rab-8B isoform X3 [Gallus gallus]	0.07	0	0.44319	down	0.00406585488306091
XP_015134442.1 PREDICTED: ras-related protein Rab-8B isoform X2 [Gallus gallus]	0.07	0	0.443336	down	0.00406585488306091
NP_001186315.1 glycoprotein integral membrane protein 1 precursor [Gallus gallus]	0.07	0	0.443165	down	0.00406032449196107
XP_015137167.1 PREDICTED: nuclear protein MDM1 isoform X2 [Gallus gallus]	0.07	0	0.442668	down	0.0039708378817127
XP_015137170.1 PREDICTED: nuclear protein MDM1 isoform X3 [Gallus gallus]	0.07	0	0.442768	down	0.0039708378817127
XP_015137163.1 PREDICTED: nuclear protein MDM1 isoform X1 [Gallus gallus]	0.07	0	0.443491	down	0.0039708378817127
NP_001025913.1 nuclear protein MDM1 [Gallus gallus]	0.07	0	0.443796	down	0.0039708378817127
XP_015134141.1 PREDICTED: RNA-binding motif protein, X-linked 2, partial [Gallus gallus]	0.07	0	0.442816	down	0.00395750855982843
XP_424930.4 PREDICTED: excitatory amino acid transporter 3 [Gallus gallus]	0.07	0	0.442649	down	0.00394619010426868
XP_015134219.1 PREDICTED: PAB-dependent poly(A)-specific ribonuclease subunit PAN3 isoform X9 [Gallus gallus]	0.07	0	0.442029	down	0.00386978408101075
XP_015134215.1 PREDICTED: PAB-dependent poly(A)-specific ribonuclease subunit PAN3 isoform X7 [Gallus gallus]	0.07	0	0.442517	down	0.00386978408101075
XP_015134241.1 PREDICTED: PAB-dependent poly(A)-specific ribonuclease subunit PAN3 isoform X13 [Gallus gallus]	0.07	0	0.442655	down	0.00386978408101075
XP_015147077.1 PREDICTED: probable cation-transporting ATPase 13A5 isoform X5 [Gallus gallus]	0.07	0	0.499704	down	0.00384739930316997
XP_015147074.1 PREDICTED: probable cation-transporting ATPase 13A5 isoform X2 [Gallus gallus]	0.07	0	0.499837	down	0.00384739930316997
XP_422713.3 PREDICTED: probable cation-transporting ATPase 13A5 isoform X1 [Gallus gallus]	0.07	0	0.500048	down	0.00384739930316997
XP_004943391.1 PREDICTED: probable cation-transporting ATPase 13A5 isoform X3 [Gallus gallus]	0.07	0	0.500392	down	0.00384739930316997
XP_015145918.1 PREDICTED: protein PRRC2C isoform X6 [Gallus gallus]	0.07	0	0.442366	down	0.00382781717960102
XP_015155135.1 PREDICTED: inactive phospholipase C-like protein 2 isoform X3 [Gallus gallus]	0.07	0	0.443241	down	0.00382408427563339
XP_415299.2 PREDICTED: RING finger protein 215 isoform X1 [Gallus gallus]	0.07	0	0.159188	down	0.00382160746944308
XP_004934507.1 PREDICTED: RING finger protein 215 isoform X3 [Gallus gallus]	0.07	0	0.15939	down	0.00382160746944308
XP_015150410.1 PREDICTED: RING finger protein 215 isoform X2 [Gallus gallus]	0.07	0	0.16025	down	0.00382160746944308
XP_015138399.1 PREDICTED: cHz-cadherin isoform X1 [Gallus gallus]	0.07	0	0.500145	down	0.00382062688445137
XP_015156253.1 PREDICTED: collagen alpha-1(I) chain-like, partial [Gallus gallus]	0.07	0	0.443094	down	0.00381772152214446
XP_418662.2 PREDICTED: tissue factor pathway inhibitor 2 isoform X2 [Gallus gallus]	0.08	0	0.442629	down	0.00373049533394454
XP_015137423.1 PREDICTED: tissue factor pathway inhibitor 2 isoform X1 [Gallus gallus]	0.08	0	0.442898	down	0.00373049533394454
XP_015148828.1 PREDICTED: interleukin-17 receptor C [Gallus gallus]	0.08	0	0.443081	down	0.00366913294686042
XP_015135682.1 PREDICTED: DENN domain-containing protein 4C isoform X1 [Gallus gallus]	0.08	0	0.442173	down	0.00363459660742044
XP_015135685.1 PREDICTED: DENN domain-containing protein 4C isoform X3 [Gallus gallus]	0.08	0	0.442388	down	0.00363459660742044
XP_015135683.1 PREDICTED: DENN domain-containing protein 4C isoform X1 [Gallus gallus]	0.08	0	0.442442	down	0.00363459660742044
XP_004949183.1 PREDICTED: DENN domain-containing protein 4C isoform X1 [Gallus gallus]	0.08	0	0.44249	down	0.00363459660742044
XP_004949184.1 PREDICTED: DENN domain-containing protein 4C isoform X1 [Gallus gallus]	0.08	0	0.442538	down	0.00363459660742044
XP_015135684.1 PREDICTED: DENN domain-containing protein 4C isoform X1 [Gallus gallus]	0.08	0	0.44254	down	0.00363459660742044
XP_424821.3 PREDICTED: DENN domain-containing protein 4C isoform X2 [Gallus gallus]	0.08	0	0.443326	down	0.00363459660742044
XP_015155870.1 PREDICTED: electroneutral sodium bicarbonate exchanger 1 isoform X1 [Gallus gallus]	0.08	0	0.442693	down	0.00355870134972141
XP_015155869.1 PREDICTED: electroneutral sodium bicarbonate exchanger 1 isoform X1 [Gallus gallus]	0.08	0	0.443283	down	0.00355870134972141
XP_015157143.1 PREDICTED: titin-like [Gallus gallus]	0.08	0	0.443819	down	0.00355487036660561
NP_001001462.1 syndecan-2 precursor [Gallus gallus]	0.08	0	0.499447	down	0.00351003593292672
XP_015146171.1 PREDICTED: uncharacterized protein KIAA1107 homolog isoform X1 [Gallus gallus]	0.08	0	0.499811	down	0.00347961202579739
XP_015157695.1 PREDICTED: ATP-dependent RNA helicase DDX25 isoform X3 [Gallus gallus]	0.08	0	0.442503	down	0.00346132978424695
XP_015157696.1 PREDICTED: ATP-dependent RNA helicase DDX25 isoform X4 [Gallus gallus]	0.08	0	0.443105	down	0.00346132978424695
XP_015157693.1 PREDICTED: ATP-dependent RNA helicase DDX25 isoform X1 [Gallus gallus]	0.08	0	0.443115	down	0.00346132978424695
XP_015157694.1 PREDICTED: ATP-dependent RNA helicase DDX25 isoform X2 [Gallus gallus]	0.08	0	0.443172	down	0.00346132978424695
XP_015157717.1 PREDICTED: LOW QUALITY PROTEIN: ATP-dependent RNA helicase DDX25-like, partial [Gallus gallus]	0.08	0	0.443179	down	0.00346132978424695
NP_001008682.1 disintegrin and metalloproteinase domain-containing protein 17 precursor [Gallus gallus]	0.08	0	0.442487	down	0.00341854461347798
XP_015144996.1 PREDICTED: Krueppel-like factor 7 isoform X2 [Gallus gallus]	0.08	0	0.442291	down	0.00340673215414202
XP_004942701.2 PREDICTED: Krueppel-like factor 7 isoform X3 [Gallus gallus]	0.08	0	0.443092	down	0.00340673215414202
NP_001305919.1 Krueppel-like factor 7 [Gallus gallus]	0.08	0	0.44385	down	0.00340673215414202
XP_015136660.1 PREDICTED: zinc finger protein 282-like isoform X2 [Gallus gallus]	0.08	0	0.44333	down	0.0033836429158283
XP_003642070.1 PREDICTED: sulfatase-modifying factor 1 isoform X1 [Gallus gallus]	0.08	0	0.441747	down	0.00336966359916182
XP_004944772.1 PREDICTED: sulfatase-modifying factor 1 isoform X3 [Gallus gallus]	0.08	0	0.442778	down	0.00336966359916182
XP_004944771.1 PREDICTED: sulfatase-modifying factor 1 isoform X2 [Gallus gallus]	0.08	0	0.444083	down	0.00336966359916182
XP_015140976.1 PREDICTED: atrial natriuretic peptide-converting enzyme [Gallus gallus]	0.08	0	0.443149	down	0.00334961939590294
NP_001280211.1 sodium channel protein type 9 subunit alpha [Gallus gallus]	0.09	0	0.442319	down	0.00333163738284886
XP_015145123.1 PREDICTED: sodium channel protein type 9 subunit alpha isoform X2 [Gallus gallus]	0.09	0	0.443002	down	0.00333163738284886
XP_422021.5 PREDICTED: sodium channel protein type 9 subunit alpha isoform X1 [Gallus gallus]	0.09	0	0.443011	down	0.00333163738284886
XP_003641949.1 PREDICTED: sodium/hydrogen exchanger 5 isoform X2 [Gallus gallus]	0.09	0	0.213978	down	0.0033142132621916
XP_015134685.1 PREDICTED: sodium/hydrogen exchanger 5 isoform X1 [Gallus gallus]	0.09	0	0.214497	down	0.0033142132621916
XP_415416.3 PREDICTED: snRNA-activating protein complex subunit 4 isoform X1 [Gallus gallus]	0.09	0	0.158783	down	0.00330053059720355
XP_015135283.1 PREDICTED: snRNA-activating protein complex subunit 4 isoform X2 [Gallus gallus]	0.09	0	0.159169	down	0.00330053059720355
XP_015157646.1 PREDICTED: snRNA-activating protein complex subunit 4-like [Gallus gallus]	0.09	0	0.159411	down	0.00330053059720355
XP_015135284.1 PREDICTED: snRNA-activating protein complex subunit 4 isoform X3 [Gallus gallus]	0.09	0	0.159492	down	0.00330053059720355
XP_015135285.1 PREDICTED: snRNA-activating protein complex subunit 4 isoform X4 [Gallus gallus]	0.09	0	0.159535	down	0.00330053059720355
XP_015149231.1 PREDICTED: heterogeneous nuclear ribonucleoprotein A/B isoform X1 [Gallus gallus]	0.09	0	0.442337	down	0.00320371550009583
XP_015149232.1 PREDICTED: heterogeneous nuclear ribonucleoprotein A/B isoform X1 [Gallus gallus]	0.09	0	0.442573	down	0.00320371550009583
XP_015149238.1 PREDICTED: heterogeneous nuclear ribonucleoprotein A/B isoform X2 [Gallus gallus]	0.09	0	0.442746	down	0.00320371550009583
XP_015149237.1 PREDICTED: heterogeneous nuclear ribonucleoprotein A/B isoform X2 [Gallus gallus]	0.09	0	0.442752	down	0.00320371550009583
XP_015149236.1 PREDICTED: heterogeneous nuclear ribonucleoprotein A/B isoform X2 [Gallus gallus]	0.09	0	0.442773	down	0.00320371550009583
XP_015149235.1 PREDICTED: heterogeneous nuclear ribonucleoprotein A/B isoform X2 [Gallus gallus]	0.09	0	0.443005	down	0.00320371550009583
NP_990659.1 heterogeneous nuclear ribonucleoprotein A/B [Gallus gallus]	0.09	0	0.443035	down	0.00320371550009583
XP_015149234.1 PREDICTED: heterogeneous nuclear ribonucleoprotein A/B isoform X1 [Gallus gallus]	0.09	0	0.443192	down	0.00320371550009583
XP_015149233.1 PREDICTED: heterogeneous nuclear ribonucleoprotein A/B isoform X1 [Gallus gallus]	0.09	0	0.443193	down	0.00320371550009583
XP_015142526.1 PREDICTED: midkine isoform X1 [Gallus gallus]	0.09	0	0.213547	down	0.00317215968210772
NP_001106760.1 midkine precursor [Gallus gallus]	0.09	0	0.213779	down	0.00317215968210772
XP_015142525.1 PREDICTED: midkine isoform X1 [Gallus gallus]	0.09	0	0.214042	down	0.00317215968210772
XP_015142527.1 PREDICTED: midkine isoform X1 [Gallus gallus]	0.09	0	0.214498	down	0.00317215968210772
XP_015146173.1 PREDICTED: putative RNA polymerase II subunit B1 CTD phosphatase RPAP2 isoform X1 [Gallus gallus]	0.09	0	0.442421	down	0.00307472934226259
XP_422341.3 PREDICTED: putative RNA polymerase II subunit B1 CTD phosphatase RPAP2 isoform X2 [Gallus gallus]	0.09	0	0.442608	down	0.00307472934226259
XP_015146174.1 PREDICTED: putative RNA polymerase II subunit B1 CTD phosphatase RPAP2 isoform X3 [Gallus gallus]	0.09	0	0.4433	down	0.00307472934226259
XP_015146175.1 PREDICTED: putative RNA polymerase II subunit B1 CTD phosphatase RPAP2 isoform X4 [Gallus gallus]	0.09	0	0.443503	down	0.00307472934226259
XP_425032.3 PREDICTED: heterogeneous nuclear ribonucleoprotein K isoform X3 [Gallus gallus]	0.09	0	0.442132	down	0.00306936404328477
XP_003643054.2 PREDICTED: heterogeneous nuclear ribonucleoprotein K isoform X3 [Gallus gallus]	0.09	0	0.44226	down	0.00306936404328477
XP_004949260.1 PREDICTED: heterogeneous nuclear ribonucleoprotein K isoform X4 [Gallus gallus]	0.09	0	0.442472	down	0.00306936404328477
XP_004949259.1 PREDICTED: heterogeneous nuclear ribonucleoprotein K isoform X3 [Gallus gallus]	0.09	0	0.443117	down	0.00306936404328477
XP_015135863.1 PREDICTED: heterogeneous nuclear ribonucleoprotein K isoform X3 [Gallus gallus]	0.09	0	0.443397	down	0.00306936404328477
NP_001308483.1 dipeptidyl peptidase 1 precursor [Gallus gallus]	0.09	0	0.499588	down	0.00306484640390454
XP_015131066.1 PREDICTED: MLX-interacting protein isoform X2 [Gallus gallus]	0.09	0	0.442856	down	0.00305770366450361
XP_015131065.1 PREDICTED: MLX-interacting protein isoform X1 [Gallus gallus]	0.09	0	0.442971	down	0.00305770366450361
XP_015136646.1 PREDICTED: microtubule-associated protein 4 isoform X3 [Gallus gallus]	0.09	0	0.441556	down	0.00302391077054937
XP_015136650.1 PREDICTED: microtubule-associated protein 4 isoform X6 [Gallus gallus]	0.09	0	0.441981	down	0.00302391077054937
XP_015136653.1 PREDICTED: microtubule-associated protein 4 isoform X9 [Gallus gallus]	0.09	0	0.442377	down	0.00302391077054937
XP_015136643.1 PREDICTED: microtubule-associated protein 4 isoform X1 [Gallus gallus]	0.09	0	0.442429	down	0.00302391077054937
XP_015136648.1 PREDICTED: microtubule-associated protein 4 isoform X4 [Gallus gallus]	0.09	0	0.442792	down	0.00302391077054937
XP_015136644.1 PREDICTED: microtubule-associated protein 4 isoform X2 [Gallus gallus]	0.09	0	0.44281	down	0.00302391077054937
XP_015136651.1 PREDICTED: microtubule-associated protein 4 isoform X7 [Gallus gallus]	0.09	0	0.443055	down	0.00302391077054937
XP_015136652.1 PREDICTED: microtubule-associated protein 4 isoform X8 [Gallus gallus]	0.09	0	0.443072	down	0.00302391077054937
XP_015136649.1 PREDICTED: microtubule-associated protein 4 isoform X5 [Gallus gallus]	0.09	0	0.443586	down	0.00302391077054937
XP_015136645.1 PREDICTED: microtubule-associated protein 4 isoform X1 [Gallus gallus]	0.09	0	0.443887	down	0.00302391077054937
XP_015128506.1 PREDICTED: LOW QUALITY PROTEIN: arf-GAP with coiled-coil, ANK repeat and PH domain-containing protein 1-like [Gallus gallus]	0.09	0	0.499718	down	0.00300911401920956
XP_015155652.1 PREDICTED: protein piccolo isoform X2 [Gallus gallus]	0.1	0	0.442327	down	0.00297938036579483
XP_015155698.1 PREDICTED: protein piccolo isoform X3 [Gallus gallus]	0.1	0	0.442442	down	0.00297938036579483
XP_015155749.1 PREDICTED: protein piccolo isoform X4 [Gallus gallus]	0.1	0	0.442592	down	0.00297938036579483
XP_015155598.1 PREDICTED: protein piccolo isoform X1 [Gallus gallus]	0.1	0	0.442991	down	0.00297938036579483
XP_015155866.1 PREDICTED: protein piccolo isoform X6 [Gallus gallus]	0.1	0	0.443108	down	0.00297938036579483
XP_015155811.1 PREDICTED: protein piccolo isoform X5 [Gallus gallus]	0.1	0	0.443518	down	0.00297938036579483
XP_003642967.1 PREDICTED: atrial natriuretic peptide receptor 2 [Gallus gallus]	0.1	0	0.442787	down	0.00295321213764388
NP_996835.1 DNA (cytosine-5)-methyltransferase 1 [Gallus gallus]	0.1	0	0.442115	down	0.00294072936141864
XP_015153544.1 PREDICTED: FXYD domain-containing ion transport regulator 6 isoform X1 [Gallus gallus]	0.1	0	0.500273	down	0.002922296641018
XP_004935680.2 PREDICTED: A-kinase anchor protein 12 isoform X1 [Gallus gallus]	0.1	0	0.442669	down	0.00289820971875418
NP_996874.1 adiponectin precursor [Gallus gallus]	0.1	0	0.442633	down	0.00289467838421218
XP_015132332.1 PREDICTED: adiponectin isoform X1 [Gallus gallus]	0.1	0	0.442865	down	0.00289467838421218
XP_415522.4 PREDICTED: pappalysin-1 [Gallus gallus]	0.1	0	0.442358	down	0.00287936797716124
XP_015142995.1 PREDICTED: AT-rich interactive domain-containing protein 4A isoform X3 [Gallus gallus]	0.1	0	0.443017	down	0.00287786372592689
XP_015142993.1 PREDICTED: AT-rich interactive domain-containing protein 4A isoform X1 [Gallus gallus]	0.1	0	0.443416	down	0.00287786372592689
NP_990555.1 actin-related protein 2 [Gallus gallus]	0.1	0	0.499449	down	0.00286486902949653
XP_015139679.1 PREDICTED: NHS-like protein 1 isoform X3 [Gallus gallus]	0.1	0	0.441933	down	0.00286027158871532
XP_004935750.1 PREDICTED: NHS-like protein 1 isoform X9 [Gallus gallus]	0.1	0	0.442124	down	0.00286027158871532
XP_015139678.1 PREDICTED: NHS-like protein 1 isoform X2 [Gallus gallus]	0.1	0	0.44231	down	0.00286027158871532
XP_419717.3 PREDICTED: NHS-like protein 1 isoform X8 [Gallus gallus]	0.1	0	0.442424	down	0.00286027158871532
XP_004935742.1 PREDICTED: NHS-like protein 1 isoform X5 [Gallus gallus]	0.1	0	0.442426	down	0.00286027158871532
XP_004935747.1 PREDICTED: NHS-like protein 1 isoform X7 [Gallus gallus]	0.1	0	0.442829	down	0.00286027158871532
XP_015139681.1 PREDICTED: NHS-like protein 1 isoform X10 [Gallus gallus]	0.1	0	0.443253	down	0.00286027158871532
XP_004935746.2 PREDICTED: NHS-like protein 1 isoform X1 [Gallus gallus]	0.1	0	0.443295	down	0.00286027158871532
XP_004935744.1 PREDICTED: NHS-like protein 1 isoform X6 [Gallus gallus]	0.1	0	0.443442	down	0.00286027158871532
XP_015139680.1 PREDICTED: NHS-like protein 1 isoform X4 [Gallus gallus]	0.1	0	0.443654	down	0.00286027158871532
XP_015135376.1 PREDICTED: serine/threonine-protein kinase/endoribonuclease IRE1 isoform X2 [Gallus gallus]	0.1	0	0.442529	down	0.00285284323476284
NP_001272428.1 serine/threonine-protein kinase/endoribonuclease IRE1 precursor [Gallus gallus]	0.1	0	0.443825	down	0.00285284323476284
XP_004937975.2 PREDICTED: IQ motif and SEC7 domain-containing protein 3 isoform X2 [Gallus gallus]	0.1	0	0.442323	down	0.00284023159287298
XP_004937976.2 PREDICTED: IQ motif and SEC7 domain-containing protein 3 isoform X2 [Gallus gallus]	0.1	0	0.442542	down	0.00284023159287298
XP_416377.5 PREDICTED: IQ motif and SEC7 domain-containing protein 3 isoform X3 [Gallus gallus]	0.1	0	0.442918	down	0.00284023159287298
XP_015142407.1 PREDICTED: IQ motif and SEC7 domain-containing protein 3 isoform X1 [Gallus gallus]	0.1	0	0.443251	down	0.00284023159287298
NP_001006298.1 protein-S-isoprenylcysteine O-methyltransferase [Gallus gallus]	0.1	0	0.214368	down	0.00282945047478055
XP_422058.4 PREDICTED: tubulin polyglutamylase TTLL4 isoform X1 [Gallus gallus]	0.1	0	0.442717	down	0.00282382858976107
XP_015152910.1 PREDICTED: G-protein coupled receptor 124 isoform X1 [Gallus gallus]	0.1	0	0.443533	down	0.00279845082229062
XP_015152305.1 PREDICTED: protein deglycase DJ-1 isoform X1 [Gallus gallus]	0.1	0	0.499849	down	0.0027793804253573
NP_989916.1 protein DJ-1 [Gallus gallus]	0.1	0	0.500377	down	0.0027793804253573
XP_015148465.1 PREDICTED: voltage-dependent L-type calcium channel subunit alpha-1D isoform X5 [Gallus gallus]	0.1	0	0.44162	down	0.0027621313272904
XP_015148478.1 PREDICTED: voltage-dependent L-type calcium channel subunit alpha-1D isoform X18 [Gallus gallus]	0.1	0	0.442031	down	0.0027621313272904
XP_015148486.1 PREDICTED: voltage-dependent L-type calcium channel subunit alpha-1D isoform X26 [Gallus gallus]	0.1	0	0.442044	down	0.0027621313272904
XP_015148477.1 PREDICTED: voltage-dependent L-type calcium channel subunit alpha-1D isoform X17 [Gallus gallus]	0.1	0	0.442085	down	0.0027621313272904
XP_015148489.1 PREDICTED: voltage-dependent L-type calcium channel subunit alpha-1D isoform X29 [Gallus gallus]	0.1	0	0.442107	down	0.0027621313272904
XP_015148482.1 PREDICTED: voltage-dependent L-type calcium channel subunit alpha-1D isoform X22 [Gallus gallus]	0.1	0	0.442127	down	0.0027621313272904
XP_015148462.1 PREDICTED: voltage-dependent L-type calcium channel subunit alpha-1D isoform X2 [Gallus gallus]	0.1	0	0.442328	down	0.0027621313272904
NP_990365.1 voltage-dependent L-type calcium channel subunit alpha-1D [Gallus gallus]	0.1	0	0.442328	down	0.0027621313272904
XP_015148480.1 PREDICTED: voltage-dependent L-type calcium channel subunit alpha-1D isoform X20 [Gallus gallus]	0.1	0	0.442329	down	0.0027621313272904
XP_015148475.1 PREDICTED: voltage-dependent L-type calcium channel subunit alpha-1D isoform X15 [Gallus gallus]	0.1	0	0.442431	down	0.0027621313272904
XP_015148470.1 PREDICTED: voltage-dependent L-type calcium channel subunit alpha-1D isoform X10 [Gallus gallus]	0.1	0	0.442479	down	0.0027621313272904
XP_015148461.1 PREDICTED: voltage-dependent L-type calcium channel subunit alpha-1D isoform X1 [Gallus gallus]	0.1	0	0.442551	down	0.0027621313272904
XP_015148471.1 PREDICTED: voltage-dependent L-type calcium channel subunit alpha-1D isoform X11 [Gallus gallus]	0.1	0	0.442604	down	0.0027621313272904
XP_015148473.1 PREDICTED: voltage-dependent L-type calcium channel subunit alpha-1D isoform X13 [Gallus gallus]	0.1	0	0.442606	down	0.0027621313272904
XP_015148469.1 PREDICTED: voltage-dependent L-type calcium channel subunit alpha-1D isoform X9 [Gallus gallus]	0.1	0	0.442749	down	0.0027621313272904
XP_015148481.1 PREDICTED: voltage-dependent L-type calcium channel subunit alpha-1D isoform X21 [Gallus gallus]	0.1	0	0.442814	down	0.0027621313272904
XP_015148483.1 PREDICTED: voltage-dependent L-type calcium channel subunit alpha-1D isoform X23 [Gallus gallus]	0.1	0	0.442843	down	0.0027621313272904
XP_015148474.1 PREDICTED: voltage-dependent L-type calcium channel subunit alpha-1D isoform X14 [Gallus gallus]	0.1	0	0.442885	down	0.0027621313272904
XP_015148488.1 PREDICTED: voltage-dependent L-type calcium channel subunit alpha-1D isoform X28 [Gallus gallus]	0.1	0	0.442918	down	0.0027621313272904
XP_015148487.1 PREDICTED: voltage-dependent L-type calcium channel subunit alpha-1D isoform X27 [Gallus gallus]	0.1	0	0.442931	down	0.0027621313272904
XP_015148463.1 PREDICTED: voltage-dependent L-type calcium channel subunit alpha-1D isoform X3 [Gallus gallus]	0.1	0	0.442972	down	0.0027621313272904
XP_015148466.1 PREDICTED: voltage-dependent L-type calcium channel subunit alpha-1D isoform X6 [Gallus gallus]	0.1	0	0.443044	down	0.0027621313272904
XP_015148472.1 PREDICTED: voltage-dependent L-type calcium channel subunit alpha-1D isoform X12 [Gallus gallus]	0.1	0	0.443057	down	0.0027621313272904
XP_015148485.1 PREDICTED: voltage-dependent L-type calcium channel subunit alpha-1D isoform X25 [Gallus gallus]	0.1	0	0.443091	down	0.0027621313272904
XP_015148491.1 PREDICTED: voltage-dependent L-type calcium channel subunit alpha-1D isoform X31 [Gallus gallus]	0.1	0	0.443135	down	0.0027621313272904
XP_015148464.1 PREDICTED: voltage-dependent L-type calcium channel subunit alpha-1D isoform X4 [Gallus gallus]	0.1	0	0.443172	down	0.0027621313272904
XP_015148484.1 PREDICTED: voltage-dependent L-type calcium channel subunit alpha-1D isoform X24 [Gallus gallus]	0.1	0	0.443213	down	0.0027621313272904
XP_015148468.1 PREDICTED: voltage-dependent L-type calcium channel subunit alpha-1D isoform X8 [Gallus gallus]	0.1	0	0.443278	down	0.0027621313272904
XP_015148479.1 PREDICTED: voltage-dependent L-type calcium channel subunit alpha-1D isoform X19 [Gallus gallus]	0.1	0	0.443446	down	0.0027621313272904
XP_015148467.1 PREDICTED: voltage-dependent L-type calcium channel subunit alpha-1D isoform X7 [Gallus gallus]	0.1	0	0.443467	down	0.0027621313272904
XP_015148490.1 PREDICTED: voltage-dependent L-type calcium channel subunit alpha-1D isoform X30 [Gallus gallus]	0.1	0	0.443874	down	0.0027621313272904
XP_015152426.1 PREDICTED: dnaJ homolog subfamily C member 16 isoform X1 [Gallus gallus]	0.1	0	0.442121	down	0.00275080068318103
NP_001034419.1 dnaJ homolog subfamily C member 16 precursor [Gallus gallus]	0.1	0	0.443076	down	0.00275080068318103
XP_015154875.1 PREDICTED: C-type mannose receptor 2 [Gallus gallus]	0.1	0	0.500309	down	0.00274675876657271
XP_015135186.1 PREDICTED: collagen alpha-1(XXVII) chain isoform X3 [Gallus gallus]	0.1	0	0.443252	down	0.0027118303774654
XP_417173.2 PREDICTED: cytoplasmic dynein 2 heavy chain 1 isoform X1 [Gallus gallus]	0.1	0	0.170616	down	0.0027094046586499
XP_015135181.1 PREDICTED: cytoplasmic dynein 2 heavy chain 1 isoform X2 [Gallus gallus]	0.1	0	0.171352	down	0.0027094046586499
XP_015139402.1 PREDICTED: netrin-4 isoform X2 [Gallus gallus]	0.1	0	0.442587	down	0.00270838467217496
XP_004937702.2 PREDICTED: netrin-4 isoform X1 [Gallus gallus]	0.1	0	0.443428	down	0.00270838467217496
XP_015144790.1 PREDICTED: ATP-binding cassette sub-family A member 12 isoform X2 [Gallus gallus]	0.1	0	0.498496	down	0.00270444747285893
XP_015144789.1 PREDICTED: ATP-binding cassette sub-family A member 12 isoform X1 [Gallus gallus]	0.1	0	0.501016	down	0.00270444747285893
XP_422450.1 PREDICTED: fatty-acid amide hydrolase 1 [Gallus gallus]	0.11	0	0.442661	down	0.00266872181442514
XP_015152344.1 PREDICTED: guanine nucleotide-binding protein G(I)/G(S)/G(T) subunit beta-1 isoform X1 [Gallus gallus]	0.11	0	0.499676	down	0.00266240164357051
XP_015152345.1 PREDICTED: guanine nucleotide-binding protein G(I)/G(S)/G(T) subunit beta-1 isoform X1 [Gallus gallus]	0.11	0	0.499684	down	0.00266240164357051
NP_001012853.2 guanine nucleotide-binding protein G(I)/G(S)/G(T) subunit beta-1 [Gallus gallus]	0.11	0	0.499912	down	0.00266240164357051
[truncated: 587 more rows]

## Sheet: Tumor vs Protected Leghorn
Description	Leghorn protected Normalized Intensity	Leghorn tumor producing Normalized Intensity	P-value	Direction in Tumor producing	Ratio Tumor / Protected	Described Prevsioulsy in Exosomes
[truncated: 1,621 more rows]
