# Supplementary material for: Comparison of the Transcriptomes and Proteomes of Serum Exosomes from Marek’s Disease Virus-Vaccinated and Protected and Lymphoma-Bearing Chickens
Source: Genes (Basel). 2019 Feb 5;10(2):116. doi: 10.3390/genes10020116 (PMC6410298; doi:10.3390/genes10020116)
Supplement: Supplementary file 1 [file genes-10-00116-s001.zip › Supplementary Data/Supplementary file 7-Leghorn TEX_report-3.xlsx]

## Sheet: Dataset(Leghorn TEX)
Name of dataset: Leghorn TEX
No. of identified items: 309 of 482
No. of unidentified items: 173
ID type: GeneSymbol
Number of mapped gene: 309
Is dataset quantitative :NO
Mapped items:
Dataset item (Gene symbol )		Entrez ID	Gene symbol	Description	Alternate names	Chromosome	Map location
TBL2		26608	TBL2	transducin (beta)-like 2	WBSCR13|WS-betaTRP	7	7q11.23
ZNF532		55205	ZNF532	zinc finger protein 532	-	18	18q21.32
ROR1		4919	ROR1	receptor tyrosine kinase-like orphan receptor 1	NTRKR1|dJ537F10.1	1	1p31.3
SACM1L		22908	SACM1L	SAC1 suppressor of actin mutations 1-like (yeast)	SAC1	3	3p21.3
MYCBP2		23077	MYCBP2	MYC binding protein 2, E3 ubiquitin protein ligase	PAM	13	13q22
XPO1		7514	XPO1	exportin 1	CRM1|emb|exp1	2	2p15
LYST		1130	LYST	lysosomal trafficking regulator	CHS|CHS1	1	1q42.1-q42.2
RMDN1		51115	RMDN1	regulator of microtubule dynamics 1	CGI-90|FAM82B|RMD-1|RMD1	8	8q21.3
GKN1		56287	GKN1	gastrokine 1	AMP18|BRICD1|CA11|FOV|foveolin	2	2p13.3
VPS13A		23230	VPS13A	vacuolar protein sorting 13 homolog A (S. cerevisiae)	CHAC|CHOREIN	9	9q21
SORT1		6272	SORT1	sortilin 1	Gp95|LDLCQ6|NT3	1	1p13.3|1p21.3-p13.1
ABHD14A		25864	ABHD14A	abhydrolase domain containing 14A	DORZ1	3	3p21.1
SRRM1		10250	SRRM1	serine/arginine repetitive matrix 1	160-KD|POP101|SRM160	1	1p36.11
FAM171A2		284069	FAM171A2	family with sequence similarity 171, member A2	-	17	17q21.31
DZANK1		55184	DZANK1	double zinc ribbon and ankyrin repeat domains 1	ANKRD64|C20orf12|C20orf84|bA189K21.1|bA189K21.8|dJ568F9.2	20	20p11.23
KIAA1107		23285	KIAA1107	KIAA1107	-	1	1p22.1
LYPD6		130574	LYPD6	LY6/PLAUR domain containing 6	-	2	2q23.2
NSD1		64324	NSD1	nuclear receptor binding SET domain protein 1	ARA267|KMT3B|SOTOS|SOTOS1|STO	5	5q35
HTR2C		3358	HTR2C	5-hydroxytryptamine (serotonin) receptor 2C, G protein-coupled	5-HT1C|5-HT2C|5-HTR2C|5HTR2C|HTR1C	X	Xq24
MAN1A1		4121	MAN1A1	mannosidase, alpha, class 1A, member 1	HUMM3|HUMM9|MAN9	6	6q22
BANK1		55024	BANK1	B-cell scaffold protein with ankyrin repeats 1	BANK	4	4q24
CD36		948	CD36	CD36 molecule (thrombospondin receptor)	BDPLT10|CHDS7|FAT|GP3B|GP4|GPIV|PASIV|SCARB3	7	7q11.2
STX17		55014	STX17	syntaxin 17	-	9	9q31.1
ALDH3A2		224	ALDH3A2	aldehyde dehydrogenase 3 family, member A2	ALDH10|FALDH|SLS	17	17p11.2
ALG3		10195	ALG3	ALG3, alpha-1,3- mannosyltransferase	CDG1D|CDGS4|CDGS6|D16Ertd36e|NOT56L|Not56|not	3	3q27.1
LMNB1		4001	LMNB1	lamin B1	ADLD|LMN|LMN2|LMNB	5	5q23.2
B2M		567	B2M	beta-2-microglobulin	-	15	15q21.1
PPP2R1A		5518	PPP2R1A	protein phosphatase 2, regulatory subunit A, alpha	MRD36|PP2A-Aalpha|PP2AAALPHA|PR65A	19	19q13.41
AGTPBP1		23287	AGTPBP1	ATP/GTP binding protein 1	CCP1|NNA1	9	9q21.33
APLNR		187	APLNR	apelin receptor	AGTRL1|APJ|APJR|HG11	11	11q12
PI4KA		5297	PI4KA	phosphatidylinositol 4-kinase, catalytic, alpha	PI4K-ALPHA|PIK4CA|pi4K230	22	22q11.21
HSPBP1		23640	HSPBP1	HSPA (heat shock 70kDa) binding protein, cytoplasmic cochaperone 1	FES1	19	19q13.42
ENTPD1		953	ENTPD1	ectonucleoside triphosphate diphosphohydrolase 1	ATPDase|CD39|NTPDase-1|SPG64	10	10q24
NPAS3		64067	NPAS3	neuronal PAS domain protein 3	MOP6|PASD6|bHLHe12	14	14q13.1
MYL6		4637	MYL6	myosin, light chain 6, alkali, smooth muscle and non-muscle	ESMLC|LC17|LC17-GI|LC17-NM|LC17A|LC17B|MLC-3|MLC1SM|MLC3NM|MLC3SM	12	12q13.2
TSPAN10		83882	TSPAN10	tetraspanin 10	OCSP	17	17q25.3
EXOC4		60412	EXOC4	exocyst complex component 4	SEC8|SEC8L1|Sec8p	7	7q31
ATM		472	ATM	ATM serine/threonine kinase	AT1|ATA|ATC|ATD|ATDC|ATE|TEL1|TELO1	11	11q22-q23
HSPA4L		22824	HSPA4L	heat shock 70kDa protein 4-like	APG-1|HSPH3|Osp94	4	4q28
NSUN3		63899	NSUN3	NOP2/Sun domain family, member 3	MST077|MSTP077	3	3q11.1
PDE10A		10846	PDE10A	phosphodiesterase 10A	HSPDE10A	6	6q26
ZFHX4		79776	ZFHX4	zinc finger homeobox 4	ZFH4|ZHF4	8	8q21.11
APOA1		335	APOA1	apolipoprotein A-I	-	11	11q23-q24
GFOD2		81577	GFOD2	glucose-fructose oxidoreductase domain containing 2	-	16	16q22.1
GRIN3B		116444	GRIN3B	glutamate receptor, ionotropic, N-methyl-D-aspartate 3B	GluN3B|NR3B	19	19p13.3
PRRC2A		7916	PRRC2A	proline-rich coiled-coil 2A	BAT2|D6S51|D6S51E|G2	6	6p21.3
SLCO5A1		81796	SLCO5A1	solute carrier organic anion transporter family, member 5A1	OATP-J|OATP-RP4|OATP5A1|OATPRP4|SLC21A15	8	8q13.3
SCARF2		91179	SCARF2	scavenger receptor class F, member 2	NSR1|SREC-II|SREC2|SRECRP-1|VDEGS	22	22q11.21
GDF11		10220	GDF11	growth differentiation factor 11	BMP-11|BMP11	12	12q13.2
SCARB1		949	SCARB1	scavenger receptor class B, member 1	CD36L1|CLA-1|CLA1|HDLQTL6|SR-BI|SRB1	12	12q24.31
HCN4		10021	HCN4	hyperpolarization activated cyclic nucleotide gated potassium channel 4	SSS2	15	15q24.1
NEMP1		23306	NEMP1	nuclear envelope integral membrane protein 1	TMEM194|TMEM194A	12	12q13.3
MGA		23269	MGA	MGA, MAX dimerization protein	MAD5|MXD5	15	15q14
ZC3H6		376940	ZC3H6	zinc finger CCCH-type containing 6	ZC3HDC6	2	2q13
GCN1		10985	GCN1	GCN1 eIF2 alpha kinase activator homolog	GCN1L|GCN1L1|PRIC295	12	12q24.2
GRM1		2911	GRM1	glutamate receptor, metabotropic 1	GPRC1A|MGLU1|MGLUR1|PPP1R85|SCAR13	6	6q24
SLC26A3		1811	SLC26A3	solute carrier family 26 (anion exchanger), member 3	CLD|DRA	7	7q31
BMS1		9790	BMS1	BMS1 ribosome biogenesis factor	ACC|BMS1L	10	10q11.21
SLC16A12		387700	SLC16A12	solute carrier family 16, member 12	CJMG|CRT2|MCT12	10	10q23.31
TTC38		55020	TTC38	tetratricopeptide repeat domain 38	LL22NC03-5H6.5	22	22q13
PRKAR1A		5573	PRKAR1A	protein kinase, cAMP-dependent, regulatory, type I, alpha	ACRDYS1|ADOHR|CAR|CNC|CNC1|PKR1|PPNAD1|PRKAR1|TSE1	17	17q24.2
RBM15B		29890	RBM15B	RNA binding motif protein 15B	HUMAGCGB|OTT3	3	3p21.2
PCSK4		54760	PCSK4	proprotein convertase subtilisin/kexin type 4	PC4|SPC5	19	19p13.3
PLD3		23646	PLD3	phospholipase D family, member 3	AD19|HU-K4|HUK4	19	19q13.2
CDCP1		64866	CDCP1	CUB domain containing protein 1	CD318|SIMA135|TRASK	3	3p21.31
SH3TC2		79628	SH3TC2	SH3 domain and tetratricopeptide repeats 2	CMT4C|MNMN	5	5q32
ATAD3A		55210	ATAD3A	ATPase family, AAA domain containing 3A	-	1	1p36.33
HSPG2		3339	HSPG2	heparan sulfate proteoglycan 2	HSPG|PLC|PRCAN|SJA|SJS|SJS1	1	1p36.1-p34
TRRAP		8295	TRRAP	transformation/transcription domain-associated protein	PAF350/400|PAF400|STAF40|TR-AP|Tra1	7	7q21.2-q22.1
BSN		8927	BSN	bassoon presynaptic cytomatrix protein	ZNF231	3	3p21.31
PTCH2		8643	PTCH2	patched 2	PTC2	1	1p34.1
COL24A1		255631	COL24A1	collagen, type XXIV, alpha 1	-	1	1p22.3
HCN2		610	HCN2	hyperpolarization activated cyclic nucleotide gated potassium channel 2	BCNG-2|BCNG2|HAC-1	19	19p13.3
COL9A1		1297	COL9A1	collagen, type IX, alpha 1	DJ149L1.1.2|EDM6|MED|STL4	6	6q13
ASH1L		55870	ASH1L	ash1 (absent, small, or homeotic)-like (Drosophila)	ASH1|ASH1L1|KMT2H	1	1q22
ABCA13		154664	ABCA13	ATP-binding cassette, sub-family A (ABC1), member 13	-	7	7p12.3
NBEA		26960	NBEA	neurobeachin	BCL8B|LYST2	13	13q13
HNRNPAB		3182	HNRNPAB	heterogeneous nuclear ribonucleoprotein A/B	ABBP1|HNRPAB	5	5q35.3
FLNA		2316	FLNA	filamin A, alpha	ABP-280|ABPX|CSBS|CVD1|FLN|FLN-A|FLN1|FMD|MNS|NHBP|OPD|OPD1|OPD2|XLVD|XMVD	X	Xq28
CFAP47		286464	CFAP47	cilia and flagella associated protein 47	CHDC2|CXorf22|CXorf30|CXorf59	X	Xp21.1
SPEN		23013	SPEN	spen family transcriptional repressor	HIAA0929|MINT|RBM15C|SHARP	1	1p36
PEBP1		5037	PEBP1	phosphatidylethanolamine binding protein 1	HCNP|HCNPpp|HEL-210|HEL-S-34|PBP|PEBP|PEBP-1|RKIP	12	12q24.23
ATP6V1A		523	ATP6V1A	ATPase, H+ transporting, lysosomal 70kDa, V1 subunit A	ATP6A1|ATP6V1A1|HO68|VA68|VPP2|Vma1	3	3q13.31
EEF1B2		1933	EEF1B2	eukaryotic translation elongation factor 1 beta 2	EEF1B|EEF1B1|EF1B	2	2q33.3
EPRS		2058	EPRS	glutamyl-prolyl-tRNA synthetase	EARS|GLUPRORS|PARS|PIG32|QARS|QPRS	1	1q41
CAPZB		832	CAPZB	capping protein (actin filament) muscle Z-line, beta	CAPB|CAPPB|CAPZ	1	1p36.1
DNAH10		196385	DNAH10	dynein, axonemal, heavy chain 10	-	12	12q24.31
LCOR		84458	LCOR	ligand dependent nuclear receptor corepressor	MLR2	10	10q24
CCT3		7203	CCT3	chaperonin containing TCP1, subunit 3 (gamma)	CCT-gamma|CCTG|PIG48|TCP-1-gamma|TRIC5	1	1q23
APRT		353	APRT	adenine phosphoribosyltransferase	AMP|APRTD	16	16q24
UGP2		7360	UGP2	UDP-glucose pyrophosphorylase 2	UDPG|UDPGP|UDPGP2|UGP1|UGPP1|UGPP2|pHC379	2	2p14-p13
PCBP2		5094	PCBP2	poly(rC) binding protein 2	HNRNPE2|HNRPE2|hnRNP-E2	12	12q13.13
SCN8A		6334	SCN8A	sodium channel, voltage gated, type VIII alpha subunit	CERIII|CIAT|EIEE13|MED|NaCh6|Nav1.6|PN4	12	12q13
IQGAP1		8826	IQGAP1	IQ motif containing GTPase activating protein 1	HUMORFA01|SAR1|p195	15	15q26.1
BRD1		23774	BRD1	bromodomain containing 1	BRL|BRPF1|BRPF2	22	22q13.33
DPY19L4		286148	DPY19L4	dpy-19-like 4 (C. elegans)	-	8	8q22.1
GON4L		54856	GON4L	gon-4-like (C. elegans)	GON-4|GON4|YARP	1	1q22
STIP1		10963	STIP1	stress-induced phosphoprotein 1	HEL-S-94n|HOP|IEF-SSP-3521|P60|STI1|STI1L	11	11q13
HYDIN		54768	HYDIN	HYDIN, axonemal central pair apparatus protein	CILD5|HYDIN1|HYDIN2|PPP1R31	16	16q22.2
RP1L1		94137	RP1L1	retinitis pigmentosa 1-like 1	DCDC4B	8	8p23.1
FAM20C		56975	FAM20C	family with sequence similarity 20, member C	DMP-4|DMP4|GEF-CK|RNS	7	7p22.3
COL13A1		1305	COL13A1	collagen, type XIII, alpha 1	COLXIIIA1	10	10q22
ALDH5A1		7915	ALDH5A1	aldehyde dehydrogenase 5 family, member A1	SSADH|SSDH	6	6p22
COL12A1		1303	COL12A1	collagen, type XII, alpha 1	BA209D8.1|COL12A1L|DJ234P15.1	6	6q12-q13
ZCCHC6		79670	ZCCHC6	zinc finger, CCHC domain containing 6	PAPD6|TUT7	9	9q21
KIAA1109		84162	KIAA1109	KIAA1109	FSA|Tweek	4	4q27
EIF2S3		1968	EIF2S3	eukaryotic translation initiation factor 2, subunit 3 gamma, 52kDa	EIF2|EIF2G|EIF2gamma|eIF-2gA	X	Xp22.2-p22.1
COL27A1		85301	COL27A1	collagen, type XXVII, alpha 1	STLS	9	9q32
MYO15A		51168	MYO15A	myosin XVA	DFNB3|MYO15	17	17p11.2
NUMA1		4926	NUMA1	nuclear mitotic apparatus protein 1	NMP-22|NUMA	11	11q13
DOCK7		85440	DOCK7	dedicator of cytokinesis 7	EIEE23|ZIR2	1	1p31.3
KAT5		10524	KAT5	K(lysine) acetyltransferase 5	ESA1|HTATIP|HTATIP1|PLIP|TIP|TIP60|ZC2HC5|cPLA2	11	11q13
CFAP61		26074	CFAP61	cilia and flagella associated protein 61	C20orf26|CaM-IP3|dJ1002M8.3|dJ1178H5.4	20	20p11.23
CLSTN2		64084	CLSTN2	calsyntenin 2	ALC-GAMMA|CDHR13|CS2|CSTN2|alcagamma	3	3q23
ADAMTS2		9509	ADAMTS2	ADAM metallopeptidase with thrombospondin type 1 motif, 2	ADAM-TS2|ADAMTS-2|ADAMTS-3|NPI|PC I-NP|PCI-NP|PCINP|PCPNI|PNPI	5	5qter
ENO1		2023	ENO1	enolase 1, (alpha)	ENO1L1|MPB1|NNE|PPH	1	1p36.2
HMCN1		83872	HMCN1	hemicentin 1	ARMD1|FBLN6|FIBL-6|FIBL6	1	1q25.3-q31.1
PIGQ		9091	PIGQ	phosphatidylinositol glycan anchor biosynthesis, class Q	GPI1|c407A10.1	16	16p13.3
ATG16L1		55054	ATG16L1	autophagy related 16-like 1	APG16L|ATG16A|ATG16L|IBD10|WDR30	2	2q37.1
TARBP1		6894	TARBP1	TAR (HIV-1) RNA binding protein 1	TRM3|TRP-185|TRP185	1	1q42.3
VWA8		23078	VWA8	von Willebrand factor A domain containing 8	KIAA0564	13	13q14.11
GPLD1		2822	GPLD1	glycosylphosphatidylinositol specific phospholipase D1	GPIPLD|GPIPLDM|PIGPLD|PIGPLD1|PLD	6	6p22.1
ILK		3611	ILK	integrin-linked kinase	HEL-S-28|ILK-1|ILK-2|P59|p59ILK	11	11p15.4
PCLO		27445	PCLO	piccolo presynaptic cytomatrix protein	ACZ|PCH3	7	7q21.11
BID		637	BID	BH3 interacting domain death agonist	FP497	22	22q11.1
BPTF		2186	BPTF	bromodomain PHD finger transcription factor	FAC1|FALZ|NURF301	17	17q24.3
KCTD1		284252	KCTD1	potassium channel tetramerization domain containing 1	C18orf5|SENS	18	18q11.2
SKIDA1		387640	SKIDA1	SKI/DACH domain containing 1	C10orf140|DLN-1	10	10p12.31
NCOR1		9611	NCOR1	nuclear receptor corepressor 1	N-CoR|N-CoR1|PPP1R109|TRAC1|hN-CoR	17	17p11.2
AHNAK2		113146	AHNAK2	AHNAK nucleoprotein 2	C14orf78	14	14q32.33
THBS4		7060	THBS4	thrombospondin 4	TSP-4|TSP4	5	5q13
NAGA		4668	NAGA	N-acetylgalactosaminidase, alpha-	D22S674|GALB	22	22q11
RAP1A		5906	RAP1A	RAP1A, member of RAS oncogene family	C21KG|G-22K|KREV-1|KREV1|RAP1|SMGP21	1	1p13.3
CETP		1071	CETP	cholesteryl ester transfer protein, plasma	BPIFF|HDLCQ10	16	16q21
RNF215		200312	RNF215	ring finger protein 215	-	22	22q12.2
CFI		3426	CFI	complement factor I	AHUS3|ARMD13|C3BINA|C3b-INA|FI|IF|KAF	4	4q25
COL4A6		1288	COL4A6	collagen, type IV, alpha 6	CXDELq22.3|DELXq22.3|DFNX6	X	Xq22
COL1A1		1277	COL1A1	collagen, type I, alpha 1	EDSC|OI1|OI2|OI3|OI4	17	17q21.33
COL16A1		1307	COL16A1	collagen, type XVI, alpha 1	447AA|FP1572	1	1p35-p34
SZT2		23334	SZT2	seizure threshold 2 homolog (mouse)	C1orf84|EIEE18|KIAA0467|SZT2A|SZT2B	1	1p34.2
IFFO2		126917	IFFO2	intermediate filament family orphan 2	-	1	1p36.13
CORO1C		23603	CORO1C	coronin, actin binding protein, 1C	HCRNN4	12	12q24.1
ANP32A		8125	ANP32A	acidic (leucine-rich) nuclear phosphoprotein 32 family, member A	C15orf1|HPPCn|I1PP2A|LANP|MAPM|PHAP1|PHAPI|PP32	15	15q23
MCRS1		10445	MCRS1	microspherule protein 1	ICP22BP|INO80Q|MCRS2|MSP58|P78	12	12q13.12
FZD5		7855	FZD5	frizzled class receptor 5	C2orf31|HFZ5	2	2q33.3
ATXN2		6311	ATXN2	ataxin 2	ASL13|ATX2|SCA2|TNRC13	12	12q24.1
ESD		2098	ESD	esterase D	FGH	13	13q14.1-q14.2
RBM15		64783	RBM15	RNA binding motif protein 15	OTT|OTT1|SPEN	1	1p13
ACTN2		88	ACTN2	actinin, alpha 2	CMD1AA|CMH23	1	1q42-q43
IGFN1		91156	IGFN1	immunoglobulin-like and fibronectin type III domain containing 1	EEF1A2BP1	1	1q32.1
CAP1		10487	CAP1	CAP, adenylate cyclase-associated protein 1 (yeast)	CAP|CAP1-PEN	1	1p34.2
NRG3		10718	NRG3	neuregulin 3	HRG3|pro-NRG3	10	10q23.1
LCP1		3936	LCP1	lymphocyte cytosolic protein 1 (L-plastin)	CP64|HEL-S-37|L-PLASTIN|LC64P|LPL|PLS2	13	13q14.3
SOX1		6656	SOX1	SRY (sex determining region Y)-box 1	-	13	13q34
RAN		5901	RAN	RAN, member RAS oncogene family	ARA24|Gsp1|TC4	12	12q24.3
COL19A1		1310	COL19A1	collagen, type XIX, alpha 1	COL9A1L|D6S228E	6	6q12-q13
KLHL36		79786	KLHL36	kelch-like family member 36	C16orf44	16	16q24.1
WDR81		124997	WDR81	WD repeat domain 81	CAMRQ2|PPP1R166	17	17p13.3
C1QTNF3		114899	C1QTNF3	C1q and tumor necrosis factor related protein 3	C1ATNF3|CORCS|CORS|CORS-26|CORS26|CTRP3	5	5p13
RAPH1		65059	RAPH1	Ras association (RalGDS/AF-6) and pleckstrin homology domains 1	ALS2CR18|ALS2CR9|LPD|PREL-2|PREL2|RMO1|RalGDS/AF-6	2	2q33
MACF1		23499	MACF1	microtubule-actin crosslinking factor 1	ABP620|ACF7|MACF|OFC4	1	1p32-p31
PABPC4		8761	PABPC4	poly(A) binding protein, cytoplasmic 4 (inducible form)	APP-1|APP1|PABP4|iPABP	1	1p34.2
SEPP1		6414	SEPP1	selenoprotein P, plasma, 1	SELP|SEPP|SeP	5	5q31
KPNB1		3837	KPNB1	karyopherin (importin) beta 1	IMB1|IPO1|IPOB|Impnb|NTF97	17	17q21.32
STAB1		23166	STAB1	stabilin 1	CLEVER-1|FEEL-1|FELE-1|FEX1|STAB-1	3	3p21.1
F9		2158	F9	coagulation factor IX	FIX|HEMB|P19|PTC|THPH8	X	Xq27.1-q27.2
COL4A1		1282	COL4A1	collagen, type IV, alpha 1	BSVD|RATOR	13	13q34
CBR1		873	CBR1	carbonyl reductase 1	CBR|SDR21C1|hCBR1	21	21q22.13
EPHB3		2049	EPHB3	EPH receptor B3	ETK2|HEK2|TYRO6	3	3q27.1
NCAPH2		29781	NCAPH2	non-SMC condensin II complex, subunit H2	CAPH2	22	22q13.33
LEMD3		23592	LEMD3	LEM domain containing 3	MAN1	12	12q14
CCT7		10574	CCT7	chaperonin containing TCP1, subunit 7 (eta)	CCTETA|CCTH|NIP7-1|TCP1ETA	2	2p13.2
VCAM1		7412	VCAM1	vascular cell adhesion molecule 1	CD106|INCAM-100	1	1p32-p31
NPM1		4869	NPM1	nucleophosmin (nucleolar phosphoprotein B23, numatrin)	B23|NPM	5	5q35.1
EEF1D		1936	EEF1D	eukaryotic translation elongation factor 1 delta (guanine nucleotide exchange protein)	EF-1D|EF1D|FP1047	8	8q24.3
MYEF2		50804	MYEF2	myelin expression factor 2	HsT18564|MEF-2|MST156|MSTP156|myEF-2	15	15q21.1
SAE1		10055	SAE1	SUMO1 activating enzyme subunit 1	AOS1|HSPC140|SUA1|UBLE1A	19	19q13.32
RANBP2		5903	RANBP2	RAN binding protein 2	ADANE|ANE1|IIAE3|NUP358|TRP1|TRP2	2	2q12.3
FAT2		2196	FAT2	FAT atypical cadherin 2	CDHF8|CDHR9|HFAT2|MEGF1	5	5q33.1
RP1		6101	RP1	retinitis pigmentosa 1 (autosomal dominant)	DCDC4A|ORP1	8	8q12.1
KRT14		3861	KRT14	keratin 14, type I	CK14|EBS3|EBS4|K14|NFJ	17	17q21.2
MRI1		84245	MRI1	methylthioribose-1-phosphate isomerase 1	MRDI|MTNA|Ypr118w	19	19p13.2
SPP2		6694	SPP2	secreted phosphoprotein 2, 24kDa	SPP-24|SPP24	2	2q37.1
GP1BA		2811	GP1BA	glycoprotein Ib (platelet), alpha polypeptide	BDPLT1|BDPLT3|BSS|CD42B|CD42b-alpha|DBPLT3|GP1B|GPIbA|VWDP	17	17p13.2
PCSK9		255738	PCSK9	proprotein convertase subtilisin/kexin type 9	FH3|HCHOLA3|LDLCQ1|NARC-1|NARC1|PC9	1	1p32.3
TUBA3E		112714	TUBA3E	tubulin, alpha 3e	-	2	2q21.1
HECTD4		283450	HECTD4	HECT domain containing E3 ubiquitin protein ligase 4	C12orf51|POTAGE	12	12q24.13
BMP2K		55589	BMP2K	BMP2 inducible kinase	BIKE|HRIHFB2017	4	4q21.21
SERPINA1		5265	SERPINA1	serpin peptidase inhibitor, clade A (alpha-1 antiproteinase, antitrypsin), member 1	A1A|A1AT|AAT|PI|PI1|PRO2275|alpha1AT	14	14q32.1
LRP1B		53353	LRP1B	low density lipoprotein receptor-related protein 1B	LRP-DIT|LRPDIT	2	2q21.2
TUBA4A		7277	TUBA4A	tubulin, alpha 4a	ALS22|H2-ALPHA|TUBA1	2	2q35
C1QA		712	C1QA	complement component 1, q subcomponent, A chain	-	1	1p36.12
TKT		7086	TKT	transketolase	HEL107|TK|TKT1	3	3p14.3
CDH5		1003	CDH5	cadherin 5, type 2 (vascular endothelium)	7B4|CD144	16	16q22.1
DSCAM		1826	DSCAM	Down syndrome cell adhesion molecule	CHD2|CHD2-42|CHD2-52	21	21q22.2
PFN1		5216	PFN1	profilin 1	ALS18	17	17p13.3
PPAP2A		8611	PPAP2A	phosphatidic acid phosphatase type 2A	LLP1a|LPP1|PAP-2a|PAP2	5	5q11
KMT2A		4297	KMT2A	lysine (K)-specific methyltransferase 2A	ALL-1|CXXC7|HRX|HTRX1|MLL|MLL-AF9|MLL/GAS7|MLL1|MLL1A|TET1-MLL|TRX1|WDSTS	11	11q23
SSPO		23145	SSPO	SCO-spondin	-	7	7q36.1
CLEC3B		7123	CLEC3B	C-type lectin domain family 3, member B	TN|TNA	3	3p22-p21.3
TUBAL3		79861	TUBAL3	tubulin, alpha-like 3	-	10	10p15.1
TPM2		7169	TPM2	tropomyosin 2 (beta)	AMCD1|DA1|DA2B|HEL-S-273|NEM4|TMSB	9	9p13
COL7A1		1294	COL7A1	collagen, type VII, alpha 1	EBD1|EBDCT|EBR1|NDNC8	3	3p21.1
CCT8		10694	CCT8	chaperonin containing TCP1, subunit 8 (theta)	C21orf112|Cctq|D21S246|PRED71	21	21q22.11
GPRIN1		114787	GPRIN1	G protein regulated inducer of neurite outgrowth 1	GRIN1	5	5q35.2
CRLS1		54675	CRLS1	cardiolipin synthase 1	C20orf155|CLS|CLS1|GCD10|dJ967N21.6	20	20p13-p12.3
PARVB		29780	PARVB	parvin, beta	CGI-56	22	22q13.2-q13.33
GDA		9615	GDA	guanine deaminase	CYPIN|GUANASE|NEDASIN	9	9q21.13
PSME1		5720	PSME1	proteasome (prosome, macropain) activator subunit 1 (PA28 alpha)	IFI5111|PA28A|PA28alpha|REGalpha	14	14q11.2
H3F3C		440093	H3F3C	H3 histone, family 3C	H3.5	12	12p11.21
TLN2		83660	TLN2	talin 2	ILWEQ	15	15q22.2
IGSF9		57549	IGSF9	immunoglobulin superfamily, member 9	FP18798|IGSF9A|Nrt1	1	1q22-q23
ABHD11		83451	ABHD11	abhydrolase domain containing 11	PP1226|WBSCR21	7	7q11.23
SERBP1		26135	SERBP1	SERPINE1 mRNA binding protein 1	CGI-55|CHD3IP|HABP4L|PAI-RBP1|PAIRBP1	1	1p31
ACTN1		87	ACTN1	actinin, alpha 1	BDPLT15	14	14q24|14q22-q24
ACTN4		81	ACTN4	actinin, alpha 4	ACTININ-4|FSGS|FSGS1	19	19q13
HDGF		3068	HDGF	hepatoma-derived growth factor	HMG1L2	1	1q23.1
NCL		4691	NCL	nucleolin	C23	2	2q37.1
LMNA		4000	LMNA	lamin A/C	CDCD1|CDDC|CMD1A|CMT2B1|EMD2|FPL|FPLD|FPLD2|HGPS|IDC|LDP1|LFP|LGMD1B|LMN1|LMNC|LMNL1|PRO1	1	1q22
EIF4A2		1974	EIF4A2	eukaryotic translation initiation factor 4A2	BM-010|DDX2B|EIF4A|EIF4F|eIF-4A-II|eIF4A-II	3	3q28
VIM		7431	VIM	vimentin	CTRCT30|HEL113	10	10p13
APOA5		116519	APOA5	apolipoprotein A-V	APOAV|RAP3	11	11q23
CPN2		1370	CPN2	carboxypeptidase N, polypeptide 2	ACBP	3	3q29
HGFAC		3083	HGFAC	HGF activator	HGFA	4	4p16
SOD3		6649	SOD3	superoxide dismutase 3, extracellular	EC-SOD	4	4p15.2
ZP1		22917	ZP1	zona pellucida glycoprotein 1 (sperm receptor)	HEL163|OOMD	11	11q12.2
EEF1A2		1917	EEF1A2	eukaryotic translation elongation factor 1 alpha 2	EEF1AL|EF-1-alpha-2|EF1A|EIEE33|HS1|MRD38|STN|STNL	20	20q13.3
FETUB		26998	FETUB	fetuin B	16G2|Gugu|IRL685	3	3q27
F13B		2165	F13B	coagulation factor XIII, B polypeptide	FXIIIB	1	1q31-q32.1
ARF3		377	ARF3	ADP-ribosylation factor 3	-	12	12q13
TUBB		203068	TUBB	tubulin, beta class I	CDCBM6|M40|OK/SW-cl.56|TUBB1|TUBB5	6	6p21.33
FLNB		2317	FLNB	filamin B, beta	ABP-278|ABP-280|AOI|FH1|FLN-B|FLN1L|LRS1|SCT|TABP|TAP	3	3p14.3
PPIA		5478	PPIA	peptidylprolyl isomerase A (cyclophilin A)	CYPA|CYPH|HEL-S-69p	7	7p13
LCAT		3931	LCAT	lecithin-cholesterol acyltransferase	-	16	16q22.1
FBLN1		2192	FBLN1	fibulin 1	FBLN|FIBL1	22	22q13.31
TCTN3		26123	TCTN3	tectonic family member 3	C10orf61|JBTS18|OFD4|TECT3	10	10q24.1
EEF2		1938	EEF2	eukaryotic translation elongation factor 2	EEF-2|EF-2|EF2|SCA26	19	19p13.3
ABCB5		340273	ABCB5	ATP-binding cassette, sub-family B (MDR/TAP), member 5	ABCB5alpha|ABCB5beta|EST422562	7	7p21.1
VCL		7414	VCL	vinculin	CMD1W|CMH15|HEL114|MV|MVCL	10	10q22.2
POSTN		10631	POSTN	periostin, osteoblast specific factor	OSF-2|OSF2|PDLPOSTN|PN|periostin	13	13q13.3
H2AFX		3014	H2AFX	H2A histone family, member X	H2A.X|H2A/X|H2AX	11	11q23.3
TUBB2B		347733	TUBB2B	tubulin, beta 2B class IIb	PMGYSA|bA506K6.1	6	6p25
TUBA1C		84790	TUBA1C	tubulin, alpha 1c	TUBA6|bcm948	12	12q13.12
OBSCN		84033	OBSCN	obscurin, cytoskeletal calmodulin and titin-interacting RhoGEF	ARHGEF30|UNC89	1	1q42.13
PSAP		5660	PSAP	prosaposin	GLBA|SAP1	10	10q21-q22
RBP4		5950	RBP4	retinol binding protein 4, plasma	MCOPCB10|RDCCAS	10	10q23.33
AGT		183	AGT	angiotensinogen (serpin peptidase inhibitor, clade A, member 8)	ANHU|SERPINA8	1	1q42.2
GAPDH		2597	GAPDH	glyceraldehyde-3-phosphate dehydrogenase	G3PD|GAPD|HEL-S-162eP	12	12p13
CA2		760	CA2	carbonic anhydrase II	CA-II|CAC|CAII|Car2|HEL-76	8	8q22
ALB		213	ALB	albumin	ANALBA|FDAH|PRO0883|PRO0903|PRO1341	4	4q13.3
F5		2153	F5	coagulation factor V (proaccelerin, labile factor)	FVL|PCCF|RPRGL1|THPH2	1	1q23
VWF		7450	VWF	von Willebrand factor	F8VWF|VWD	12	12p13.3
CLU		1191	CLU	clusterin	AAG4|APO-J|APOJ|CLI|CLU1|CLU2|KUB1|NA1/NA2|SGP-2|SGP2|SP-40|TRPM-2|TRPM2	8	8p21-p12
PKM		5315	PKM	pyruvate kinase, muscle	CTHBP|HEL-S-30|OIP3|PK3|PKM2|TCB|THBP1	15	15q22
C8G		733	C8G	complement component 8, gamma polypeptide	C8C	9	9q34.3
COL2A1		1280	COL2A1	collagen, type II, alpha 1	ANFH|AOM|COL11A3|SEDC|STL1	12	12q13.11
C7		730	C7	complement component 7	-	5	5p13
ITIH3		3699	ITIH3	inter-alpha-trypsin inhibitor heavy chain 3	H3P|ITI-HC3|SHAP	3	3p21.1
ITIH2		3698	ITIH2	inter-alpha-trypsin inhibitor heavy chain 2	H2P|SHAP	10	10p15
C8B		732	C8B	complement component 8, beta polypeptide	C82	1	1p32.2
ACTA1		58	ACTA1	actin, alpha 1, skeletal muscle	ACTA|ASMA|CFTD|CFTD1|CFTDM|MPFD|NEM1|NEM2|NEM3	1	1q42.13
HBB		3043	HBB	hemoglobin, beta	CD113t-C|beta-globin	11	11p15.5
APOC3		345	APOC3	apolipoprotein C-III	APOCIII|HALP2	11	11q23.3
IGLL1		3543	IGLL1	immunoglobulin lambda-like polypeptide 1	14.1|AGM2|CD179b|IGL1|IGL5|IGLJ14.1|IGLL|IGO|IGVPB|VPREB2	22	22q11.23
FN1		2335	FN1	fibronectin 1	CIG|ED-B|FINC|FN|FNZ|GFND|GFND2|LETS|MSF	2	2q34
A2ML1		144568	A2ML1	alpha-2-macroglobulin-like 1	CPAMD9	12	12p13.31
C3		718	C3	complement component 3	AHUS5|ARMD9|ASP|C3a|C3b|CPAMD1|HEL-S-62p	19	19p13.3-p13.2
APOH		350	APOH	apolipoprotein H (beta-2-glycoprotein I)	B2G1|B2GP1|BG	17	17q24.2
C5		727	C5	complement component 5	C5D|C5a|C5b|CPAMD4|ECLZB	9	9q33-q34
ACTB		60	ACTB	actin, beta	BRWS1|PS1TP5BP1	7	7p22
FGA		2243	FGA	fibrinogen alpha chain	Fib2	4	4q28
JMJD1C		221037	JMJD1C	jumonji domain containing 1C	TRIP8	10	10q21.3
VNN1		8876	VNN1	vanin 1	HDLCQ8|Tiff66	6	6q23-q24
FCGBP		8857	FCGBP	Fc fragment of IgG binding protein	FC(GAMMA)BP	19	19q13.1
COL3A1		1281	COL3A1	collagen, type III, alpha 1	EDS4A	2	2q31
PRDX1		5052	PRDX1	peroxiredoxin 1	MSP23|NKEF-A|NKEFA|PAG|PAGA|PAGB|PRX1|PRXI|TDPX2	1	1p34.1
CP		1356	CP	ceruloplasmin (ferroxidase)	CP-2	3	3q23-q25
JCHAIN		3512	JCHAIN	joining chain of multimeric IgA and IgM	IGCJ|IGJ|JCH	4	4q21
LECT2		3950	LECT2	leukocyte cell-derived chemotaxin 2	chm-II|chm2	5	5q31.1
C6		729	C6	complement component 6	-	5	5p13
CD5L		922	CD5L	CD5 molecule-like	AIM|API6|PRO229|SP-ALPHA|Spalpha	1	1q23.1
C4B		721	C4B	complement component 4B (Chido blood group)	C4B1|C4B12|C4B2|C4B3|C4B5|C4BD|C4B_2|C4F|CH|CO4|CPAMD3	6	6p21.3
PLG		5340	PLG	plasminogen	-	6	6q26
AHSG		197	AHSG	alpha-2-HS-glycoprotein	A2HS|AHS|FETUA|HSGA	3	3q27
SERPINC1		462	SERPINC1	serpin peptidase inhibitor, clade C (antithrombin), member 1	AT3|AT3D|ATIII|THPH7	1	1q25.1
SERPINA4		5267	SERPINA4	serpin peptidase inhibitor, clade A (alpha-1 antiproteinase, antitrypsin), member 4	KAL|KLST|KST|PI-4|PI4|kallistatin	14	14q32.13
KNG1		3827	KNG1	kininogen 1	BDK|BK|KNG	3	3q27
VTN		7448	VTN	vitronectin	V75|VN|VNT	17	17q11
CFH		3075	CFH	complement factor H	AHUS1|AMBP1|ARMD4|ARMS1|CFHL3|FH|FHL1|HF|HF1|HF2|HUS	1	1q32
SERPINF2		5345	SERPINF2	serpin peptidase inhibitor, clade F (alpha-2 antiplasmin, pigment epithelium derived factor), member 2	A2AP|AAP|ALPHA-2-PI|API|PLI	17	17p13
HRG		3273	HRG	histidine-rich glycoprotein	HPRG|HRGP|THPH11	3	3q27
ORM1		5004	ORM1	orosomucoid 1	AGP-A|AGP1|HEL-S-153w|ORM	9	9q32
GPX3		2878	GPX3	glutathione peroxidase 3	GPx-P|GSHPx-3|GSHPx-P	5	5q33.1
SERPING1		710	SERPING1	serpin peptidase inhibitor, clade G (C1 inhibitor), member 1	C1IN|C1INH|C1NH|HAE1|HAE2	11	11q12.1
TLN1		7094	TLN1	talin 1	ILWEQ|TLN	9	9p13
C1R		715	C1R	complement component 1, r subcomponent	-	12	12p13
HPS5		11234	HPS5	Hermansky-Pudlak syndrome 5	AIBP63	11	11p14
TECTA		7007	TECTA	tectorin alpha	DFNA12|DFNA8|DFNB21	11	11q22-q24
APOA2		336	APOA2	apolipoprotein A-II	Apo-AII|ApoA-II|apoAII	1	1q23.3
FGG		2266	FGG	fibrinogen gamma chain	-	4	4q28
FGB		2244	FGB	fibrinogen beta chain	HEL-S-78p	4	4q28
SERPIND1		3053	SERPIND1	serpin peptidase inhibitor, clade D (heparin cofactor), member 1	D22S673|HC2|HCF2|HCII|HLS2|LS2|THPH10	22	22q11.21
GSN		2934	GSN	gelsolin	ADF|AGEL	9	9q33
TTR		7276	TTR	transthyretin	CTS|CTS1|HEL111|HsT2651|PALB|TBPA	18	18q12.1
THRB		7068	THRB	thyroid hormone receptor, beta	C-ERBA-2|C-ERBA-BETA|ERBA2|GRTH|NR1A2|PRTH|THR1|THRB1|THRB2	3	3p24.2
C8A		731	C8A	complement component 8, alpha polypeptide	-	1	1p32
ACTBL2		345651	ACTBL2	actin, beta-like 2	ACT	5	5q11.2
ACTA2		59	ACTA2	actin, alpha 2, smooth muscle, aorta	AAT6|ACTSA|MYMY5	10	10q23.3
APOB		338	APOB	apolipoprotein B	FLDB|LDLCQ4	2	2p24-p23

## Sheet: Cellular component
Analysis: Cellular component
Dataset name: Leghorn TEX
Number of genes in the dataset: 309
Number of genes in the dataset (which are available in Cellular component database) :281
Number of genes in background: 19230
Is analysis quantitative: No
						Corrected p-values
Cellular component	No. of genes in the dataset	No.of genes in the background dataset	Percentage of genes	Fold enrichment	P-value (Hypergeometric test)	Bonferroni method	BH method	Q-value (Storey-Tibshirani method)
Plasma membrane	67	3479	21.6828	1.19865	0.0595853	1	0.572016	1	ROR1; SORT1; HTR2C; CD36; B2M; APLNR; ENTPD1; EXOC4; APOA1; SCARB1; HCN4; NEMP1; GRM1; SLC26A3; CDCP1; PTCH2; HCN2; ASH1L; ABCA13; NBEA; FLNA; PEBP1; ATP6V1A; SCN8A; IQGAP1; COL13A1; MYO15A; CLSTN2; ENO1; RAP1A; COL1A1; ANP32A; FZD5; NRG3; STAB1; F9; EPHB3; VCAM1; GP1BA; LRP1B; CDH5; DSCAM; PPAP2A; GDA; TLN2; ACTN4; NCL; VIM; ARF3; TUBB; FLNB; ABCB5; VCL; PSAP; CA2; F5; APOH; ACTB; FGA; VNN1; CP;…
ER-Golgi intermediate compartment	2	30	0.647249	4.16809	0.0834229	1	0.703264	1	MAN1A1; FN1;
Integral to membrane	11	1702	3.55987	0.402561	0.999931	1	1	1	SORT1; GRIN3B; SLCO5A1; SCARF2; NEMP1; SLC16A12; ATG16L1; LEMD3; FLNB; PSAP; VNN1;
Integral to plasma membrane	15	934	4.85437	1.00008	0.538573	1	1	1	ROR1; CD36; APLNR; ENTPD1; GRM1; PTCH2; ATP6V1A; FZD5; NRG3; STAB1; EPHB3; GP1BA; DSCAM; PPAP2A; ABCB5;
Golgi aparatus	30	897	9.70874	2.08198	0.000126356	0.0990632	0.00450287	0.0249691	ZNF532; SACM1L; SORT1; MAN1A1; CD36; PI4KA; APOA1; PLD3; NBEA; IQGAP1; STIP1; CLSTN2; FZD5; ATXN2; MACF1; F9; MYEF2; C1QA; VIM; F13B; ARF3; PSAP; CA2; F5; VWF; ACTB; CP; JCHAIN; FGG; APOB;
Nucleus	107	5847	34.6278	1.13893	0.0601087	1	0.572016	1	TBL2; ZNF532; MYCBP2; XPO1; SRRM1; NSD1; CD36; LMNB1; B2M; PPP2R1A; AGTPBP1; NPAS3; ATM; ZFHX4; GFOD2; MGA; ZC3H6; GCN1; BMS1; RBM15B; TRRAP; BSN; ASH1L; NBEA; HNRNPAB; FLNA; SPEN; EPRS; CAPZB; LCOR; PCBP2; IQGAP1; BRD1; GON4L; STIP1; ALDH5A1; ZCCHC6; KIAA1109; NUMA1; KAT5; ENO1; TARBP1; ILK; BPTF; KCTD1; NCOR1; AHNAK2; RAP1A; CORO1C; ANP32A; MCRS1; ATXN2; RBM15; CAP1; SOX1; RAN; MACF1; KPNB1; LE…
Perinuclear region of cytoplasm	6	119	1.94175	3.14266	0.0125324	1	0.251956	1	SORT1; ANP32A; ATXN2; PCSK9; ACTN4; LMNA;
Actin cytoskeleton	10	132	3.23625	4.71883	5.49921e-05	0.0431138	0.00205304	0.0113844	FLNA; CAPZB; CORO1C; ACTN2; TLN2; ACTN1; ACTN4; FLNB; ACTA1; GSN;
Ribonucleoprotein complex	9	65	2.91262	8.62485	9.22959e-07	0.0007236	5.56615e-05	0.000308652	XPO1; HNRNPAB; ATXN2; PABPC4; NPM1; ACTN4; NCL; EEF2; ACTB;
Nucleolus	41	1257	13.2686	2.03029	1.22452e-05	0.00960022	0.000554128	0.00307273	ZNF532; XPO1; STX17; LMNB1; ATM; GCN1; BMS1; RBM15B; HNRNPAB; FLNA; SPEN; EEF1B2; CCT3; PCBP2; IQGAP1; EIF2S3; NUMA1; KAT5; MCRS1; ACTN2; RAN; CCT7; NPM1; MYEF2; RP1; KRT14; SERBP1; ACTN1; ACTN4; NCL; LMNA; VIM; EEF1A2; TUBB; PPIA; EEF2; H2AFX; GAPDH; ACTB; PRDX1; ACTA2;
Mitochondrion	30	1259	9.70874	1.48335	0.0200481	1	0.296561	1	LMNB1; PPP2R1A; TRRAP; FLNA; CAPZB; IQGAP1; ALDH5A1; NUMA1; BID; RAP1A; LCP1; RAN; MACF1; KPNB1; CCT7; EEF1D; RANBP2; CCT8; ABHD11; ACTN1; ACTN4; VIM; PPIA; EEF2; GAPDH; CLU; ACTB; PRDX1; GSN; ACTA2;
Cytosol	38	1178	12.2977	2.00796	3.34335e-05	0.0262119	0.00137957	0.00764995	XPO1; PPP2R1A; PRKAR1A; FLNA; EEF1B2; EPRS; CCT3; APRT; EIF2S3; NUMA1; ATG16L1; ILK; BID; RAP1A; ACTN2; LCP1; RAN; KPNB1; CCT7; EEF1D; RANBP2; KRT14; TUBA4A; TKT; CCT8; PARVB; ACTN1; EIF4A2; VIM; TUBB; PPIA; EEF2; VCL; OBSCN; PKM; ACTB; TLN1; GSN;
Ribosome	3	144	0.970874	1.30071	0.408609	1	1	1	GCN1; BMS1; EEF2;
Membrane fraction	12	346	3.8835	2.16004	0.0105047	1	0.231628	1	MAN1A1; CD36; PPP2R1A; PI4KA; SLC26A3; BID; LEMD3; GP1BA; CDH5; DSCAM; PPAP2A; VIM;
Cytoplasm	128	5684	41.4239	1.40151	5.02922e-06	0.00394291	0.000246432	0.0013665	ROR1; MYCBP2; XPO1; LYST; SRRM1; BANK1; CD36; STX17; LMNB1; B2M; PPP2R1A; AGTPBP1; PI4KA; MYL6; EXOC4; ATM; HSPA4L; PDE10A; APOA1; GCN1; GRM1; PRKAR1A; PCSK4; CDCP1; COL9A1; NBEA; FLNA; SPEN; PEBP1; ATP6V1A; EEF1B2; EPRS; CAPZB; CCT3; APRT; UGP2; PCBP2; IQGAP1; BRD1; GON4L; STIP1; ZCCHC6; EIF2S3; NUMA1; KAT5; ENO1; ILK; PCLO; BID; BPTF; NCOR1; RAP1A; CORO1C; ANP32A; MCRS1; ATXN2; ESD; ACTN2; CAP1…
Exosomes	126	2043	40.7767	3.83832	6.272e-44	4.91725e-41	4.91725e-41	2.72669e-40	XPO1; SORT1; MAN1A1; CD36; B2M; PPP2R1A; PI4KA; ENTPD1; MYL6; EXOC4; APOA1; PRRC2A; SCARB1; GCN1; PLD3; HSPG2; FLNA; SPEN; PEBP1; ATP6V1A; EPRS; CAPZB; CCT3; APRT; UGP2; IQGAP1; STIP1; FAM20C; COL12A1; EIF2S3; MYO15A; NUMA1; ENO1; PCLO; BPTF; RAP1A; CETP; CFI; CORO1C; ESD; ACTN2; CAP1; LCP1; RAN; C1QTNF3; SEPP1; KPNB1; CBR1; EPHB3; CCT7; NPM1; EEF1D; FAT2; KRT14; PCSK9; TUBA3E; HECTD4; SERPINA1; …
Perinuclear region	3	131	0.970874	1.42978	0.352023	1	1	1	BPTF; RAP1A; PKM;
Chromatin	1	32	0.323625	1.96355	0.404762	1	1	1	RAN;
Lysosome	78	1620	25.2427	2.99667	4.30255e-19	3.3732e-16	6.7464e-17	3.74099e-16	SACM1L; LYST; SORT1; CD36; ALDH3A2; PI4KA; ENTPD1; EXOC4; APOA1; SCARB1; GCN1; PLD3; FLNA; PEBP1; ATP6V1A; CAPZB; CCT3; APRT; UGP2; IQGAP1; STIP1; ENO1; GPLD1; ILK; BID; NAGA; RAP1A; SZT2; ESD; CAP1; LCP1; WDR81; KPNB1; STAB1; CBR1; CCT7; PCSK9; SERPINA1; TKT; PFN1; CCT8; ABHD11; ACTN4; ARF3; TUBB; FLNB; PPIA; EEF2; VCL; TUBA1C; PSAP; AGT; GAPDH; CA2; ALB; F5; CLU; PKM; C8B; HBB; FN1; APOH; ACTB;…
Endoplasmic reticulum	28	1104	9.06149	1.57887	0.0115575	1	0.244894	1	SACM1L; SORT1; ABHD14A; MAN1A1; STX17; ALDH3A2; GRM1; PLD3; CLSTN2; PIGQ; CETP; ANP32A; STAB1; F9; LEMD3; EEF1D; SERPINA1; VIM; F13B; TCTN3; F5; VWF; FN1; CP; JCHAIN; CFH; FGB; APOB;
Secretory granule	1	50	0.323625	1.25682	0.555586	1	1	1	VWF;
Nucleosome	1	44	0.323625	1.42816	0.510106	1	1	1	H2AFX;
Protein phosphatase type 2A complex	1	13	0.323625	4.83116	0.189947	1	1	1	PPP2R1A;
Endosome	4	303	1.2945	0.823558	0.720493	1	1	1	SORT1; ATP6V1A; STAB1; C3;
Cell surface	5	205	1.61812	1.52079	0.234569	1	1	1	SORT1; CD36; VCAM1; ZP1; APOH;
Very-low-density lipoprotein particle	6	14	1.94175	26.6958	4.41919e-08	3.46465e-05	3.14968e-06	1.74655e-05	APOA1; APOA5; APOC3; APOH; APOA2; APOB;
Extracellular	111	1825	35.9223	3.78533	2.49995e-37	1.95996e-34	6.53319e-35	3.62276e-34	GKN1; B2M; ENTPD1; APOA1; SCARB1; GRM1; SLC26A3; PRKAR1A; HSPG2; TRRAP; COL24A1; COL9A1; FAM20C; COL12A1; COL27A1; MYO15A; ADAMTS2; ENO1; HMCN1; GPLD1; THBS4; NAGA; CETP; CFI; COL4A6; COL1A1; COL16A1; ACTN2; COL19A1; C1QTNF3; SEPP1; KPNB1; STAB1; F9; COL4A1; VCAM1; SPP2; PCSK9; SERPINA1; C1QA; TKT; DSCAM; PFN1; CLEC3B; TPM2; COL7A1; HDGF; VIM; APOA5; CPN2; HGFAC; SOD3; FETUB; F13B; LCAT; FBLN1; P…
Kinetochore	4	90	1.2945	2.77243	0.0571417	1	0.572016	1	XPO1; RANBP2; TUBB; ACTA1;
Extracellular region	62	442	20.0647	8.73045	2.51894e-40	1.97485e-37	9.87423e-38	5.47542e-37	B2M; APOA1; FLNA; THBS4; CETP; COL1A1; NRG3; SEPP1; F9; COL4A1; SERPINA1; TUBA4A; C1QA; CLEC3B; APOA5; CPN2; HGFAC; FETUB; F13B; PPIA; LCAT; FBLN1; VCL; PSAP; AGT; ALB; F5; VWF; C8G; COL2A1; C7; ITIH3; ITIH2; C8B; APOC3; FN1; C3; C5; FGA; CP; JCHAIN; C6; CD5L; PLG; AHSG; SERPINC1; KNG1; VTN; SERPINF2; HRG; ORM1; SERPING1; TLN1; C1R; APOA2; FGG; FGB; SERPIND1; GSN; TTR; C8A; APOB;
Nuclear pore	3	42	0.970874	4.45883	0.0297449	1	0.396728	1	RAN; KPNB1; RANBP2;
Membrane	6	350	1.94175	1.06857	0.494019	1	1	1	SACM1L; ALDH3A2; PPP2R1A; C8B; IGLL1; C8A;
Extracellular space	41	404	13.2686	6.31691	3.16917e-21	2.48463e-18	6.21158e-19	3.44442e-18	APOA1; HSPG2; COL12A1; THBS4; CETP; COL1A1; VCAM1; PCSK9; SERPINA1; CLEC3B; HDGF; APOA5; SOD3; LCAT; FBLN1; PSAP; RBP4; AGT; ALB; CLU; APOC3; FN1; A2ML1; APOH; C5; FGA; COL3A1; CP; LECT2; CD5L; PLG; AHSG; SERPINC1; SERPINA4; VTN; CFH; ORM1; GPX3; FGG; FGB; C8A;
Extracellular matrix	14	120	4.53074	7.26487	8.27931e-09	6.49098e-06	6.49098e-07	3.59935e-06	HSPG2; COL12A1; COL1A1; COL4A1; SOD3; FBLN1; POSTN; VWF; CLU; FN1; APOH; COL3A1; VTN; SERPING1;
Endoplasmic reticulum membrane	1	150	0.323625	0.418994	0.912788	1	1	1	ALG3;
Nucleoplasm	9	449	2.91262	1.24875	0.297167	1	1	1	XPO1; ATM; RBM15B; NUMA1; MCRS1; RAN; KPNB1; NPM1; H2AFX;
NuA4 histone acetyltransferase complex	3	14	0.970874	13.3701	0.0013114	1	0.0380792	0.211155	TRRAP; KAT5; ACTB;
F-actin capping protein complex	1	6	0.323625	10.4581	0.0926324	1	0.741059	1	CAPZB;
Centrosome	37	656	11.9741	3.51088	3.28721e-11	2.57718e-08	3.22147e-09	1.78636e-08	LMNB1; PPP2R1A; MYL6; GCN1; HNRNPAB; EEF1B2; EPRS; CCT3; PCBP2; DOCK7; ENO1; TARBP1; LCP1; RAN; PABPC4; KPNB1; CCT7; NPM1; EEF1D; KRT14; TUBA4A; TKT; PFN1; CCT8; SERBP1; NCL; VIM; ARF3; TUBB; FLNB; PPIA; EEF2; GAPDH; ACTA1; ACTB; PRDX1; TLN1;
Low-density lipoprotein particle	2	6	0.647249	20.8127	0.00369923	1	0.0966732	0.536068	APOA5; APOB;
Soluble fraction	7	180	2.26537	2.42342	0.0266017	1	0.379195	1	PPP2R1A; EPRS; ALDH5A1; SOD3; FBLN1; AGT; FGB;
N-methyl-D-aspartate selective glutamate receptor complex	1	5	0.323625	12.5456	0.0778102	1	0.663078	1	GRIN3B;
Nuclear envelope	3	71	0.970874	2.63787	0.106156	1	0.800554	1	XPO1; LMNB1; LMNA;
Focal adhesion	4	45	1.2945	5.54424	0.00580341	1	0.14677	0.813863	ACTN2; ACTN1; VCL; TLN1;
Cytoskeleton	39	427	12.6214	5.68519	1.30521e-18	1.02329e-15	1.70548e-16	9.45716e-16	LYST; VPS13A; CD36; B2M; MYL6; APOA1; FLNA; CAPZB; DNAH10; CCT3; PCLO; CORO1C; ACTN2; MACF1; KRT14; GP1BA; PFN1; TPM2; PARVB; ACTN1; ACTN4; VIM; TUBB; FLNB; PPIA; VCL; GAPDH; ALB; VWF; CLU; ACTB; FGA; TLN1; FGG; FGB; GSN; TTR; ACTBL2; APOB;
Intracellular	3	151	0.970874	1.24042	0.438485	1	1	1	VPS13A; GDA; JMJD1C;
Cell-cell junction	1	38	0.323625	1.6536	0.459989	1	1	1	CDH5;
Trans-Golgi network	1	31	0.323625	2.02687	0.395025	1	1	1	ATXN2;
Platelet alpha granule lumen	11	35	3.55987	19.5705	4.57169e-12	3.5842e-09	5.12029e-10	2.83928e-09	THBS4; SERPINA1; ALB; F5; FN1; FGA; SERPINF2; HRG; SERPING1; FGG; FGB;
Microtubule	8	129	2.589	3.86381	0.00115308	0.904014	0.0347698	0.192804	PPP2R1A; CCT3; NUMA1; MACF1; CCT7; TUBA4A; CCT8; TUBA1C;
Striated muscle thin filament	1	4	0.323625	15.6741	0.0627467	1	0.572016	1	ACTA1;
Caveola	1	24	0.323625	2.6178	0.322275	1	1	1	SCARB1;
Cytoplasmic membrane-bounded vesicle	2	19	0.647249	6.57992	0.0367622	1	0.450337	1	SORT1; ESD;
Endosome membrane	1	27	0.323625	2.32704	0.354465	1	1	1	APOB;
Stress fiber	1	16	0.323625	3.92588	0.228399	1	1	1	ACTA1;
Proteinaceous extracellular matrix	3	70	0.970874	2.67555	0.102829	1	0.800554	1	COL19A1; FBLN1; FN1;
Protein complex	4	65	1.2945	3.83859	0.020568	1	0.298617	1	PRKAR1A; ACTN4; VCL; ALB;
Histone methyltransferase complex	1	11	0.323625	5.70875	0.163256	1	1	1	KMT2A;
Apical part of cell	2	13	0.647249	9.61448	0.0178601	1	0.274555	1	VCAM1; CA2;
Microvillus	1	11	0.323625	5.70875	0.163256	1	1	1	VCAM1;
Dendritic spine	1	5	0.323625	12.5456	0.0778102	1	0.663078	1	ACTN2;
Spherical high-density lipoprotein particle	4	8	1.2945	31.1544	4.35025e-06	0.00341059	0.000227373	0.00126082	APOA1; CLU; APOC3; APOA2;
Spindle	1	30	0.323625	2.09441	0.38513	1	1	1	NUMA1;
Filopodium	2	10	0.647249	12.4959	0.010636	1	0.231628	1	ACTN2; VCAM1;
Myosin complex	1	10	0.323625	6.27905	0.149584	1	1	1	MYL6;
Late endosome	2	40	0.647249	3.12633	0.135042	1	0.958381	1	RAP1A; PCSK9;
Cell cortex	2	20	0.647249	6.25109	0.0404219	1	0.480422	1	MACF1; NCL;
Early endosome membrane	1	7	0.323625	8.96624	0.107217	1	0.800554	1	B2M;
Chylomicron	5	8	1.61812	38.9235	5.58354e-08	4.37749e-05	3.64791e-06	2.02283e-05	APOA5; APOC3; APOH; APOA2; APOB;
Spindle pole	1	24	0.323625	2.6178	0.322275	1	1	1	NUMA1;
Histone deacetylase complex	1	21	0.323625	2.99159	0.288486	1	1	1	NCOR1;
Mitochondrial outer membrane	1	29	0.323625	2.16661	0.375073	1	1	1	BID;
Microsome	6	156	1.94175	2.39734	0.0404437	1	0.480422	1	SORT1; ALDH3A2; EXOC4; ATM; ILK; APOB;
Microtubule cytoskeleton	2	47	0.647249	2.6608	0.174381	1	1	1	LYST; PPP2R1A;
Intracellular membrane-bounded organelle	3	127	0.970874	1.47481	0.334448	1	1	1	PSAP; VWF; TLN1;
Cell junction	1	38	0.323625	1.6536	0.459989	1	1	1	CDH5;
Axon	1	27	0.323625	2.32704	0.354465	1	1	1	DOCK7;
Peroxisome	1	111	0.323625	0.566195	0.835247	1	1	1	ATM;
Muscle thin filament tropomyosin	1	4	0.323625	15.6741	0.0627467	1	0.572016	1	TPM2;
Integral to nuclear inner membrane	1	3	0.323625	20.8815	0.0474379	1	0.495884	1	LEMD3;
Endoplasmic reticulum lumen	3	24	0.970874	7.80156	0.00647633	1	0.153862	0.853189	APOA1; APOA2; APOB;
MLL1 complex	3	27	0.970874	6.93504	0.00903384	1	0.20831	1	MGA; MCRS1; KMT2A;
Pseudopodium	3	5	0.970874	37.3883	4.01191e-05	0.0314534	0.00157267	0.0087207	ACTN2; ACTN1; ACTN4;
Golgi membrane	1	55	0.323625	1.14258	0.590253	1	1	1	B2M;
Endocytic vesicle	1	16	0.323625	3.92588	0.228399	1	1	1	APOA1;
Voltage-gated potassium channel complex	1	42	0.323625	1.49615	0.493938	1	1	1	HCN2;
STAGA complex	1	12	0.323625	5.23342	0.176709	1	1	1	TRRAP;
Polysome	1	7	0.323625	8.96624	0.107217	1	0.800554	1	ATXN2;
Coated pit	1	13	0.323625	4.83116	0.189947	1	1	1	SORT1;
External side of plasma membrane	4	35	1.2945	7.12786	0.0023118	1	0.0624982	0.346562	VCAM1; FGA; FGG; FGB;
Eukaryotic translation initiation factor 4F complex	1	9	0.323625	6.97595	0.135689	1	0.958381	1	EIF4A2;
Collagen type III	1	1	0.323625	62.231	0.0160686	1	0.251956	1	COL3A1;
Clathrin-coated vesicle	1	19	0.323625	3.30633	0.265033	1	1	1	SORT1;
Cell-cell adherens junction	1	13	0.323625	4.83116	0.189947	1	1	1	VCL;
High-density lipoprotein particle	6	11	1.94175	33.9699	7.0815e-09	5.5519e-06	6.16878e-07	3.42068e-06	APOA1; CETP; APOA5; LCAT; APOH; APOA2;
Transcriptional repressor complex	1	17	0.323625	3.69508	0.240808	1	1	1	NCOR1;
Early endosome	1	69	0.323625	0.910786	0.673635	1	1	1	SORT1;
Intermediate-density lipoprotein particle	2	4	0.647249	31.1931	0.0015116	1	0.0423247	0.234697	APOC3; APOB;
Hemoglobin complex	1	10	0.323625	6.27905	0.149584	1	1	1	HBB;
Unconventional myosin complex	1	7	0.323625	8.96624	0.107217	1	0.800554	1	MYL6;
Spindle microtubule	2	24	0.647249	5.20968	0.0563208	1	0.572016	1	NUMA1; NCOR1;
Cytoplasmic vesicle	3	160	0.970874	1.17065	0.476021	1	1	1	GKN1; APOA1; A2ML1;
Nuclear inner membrane	1	10	0.323625	6.27905	0.149584	1	1	1	LEMD3;
Lysosomal lumen	1	1	0.323625	62.231	0.0160686	1	0.251956	1	PSAP;
Stored secretory granule	1	19	0.323625	3.30633	0.265033	1	1	1	APOA1;
Platelet alpha granule membrane	2	11	0.647249	11.361	0.0128626	1	0.251956	1	CD36; GP1BA;
Intermediate filament	3	36	0.970874	5.20176	0.0198409	1	0.296561	1	KRT14; LMNA; VIM;
Actin filament	3	24	0.970874	7.80156	0.00647633	1	0.153862	0.853189	IQGAP1; ACTN2; ACTA1;
Transcription factor TFTC complex	1	14	0.323625	4.48632	0.202972	1	1	1	TRRAP;
Annulate lamellae	1	2	0.323625	31.2703	0.0318799	1	0.396728	1	XPO1;
Clathrin-coated endocytic vesicle membrane	1	2	0.323625	31.2703	0.0318799	1	0.396728	1	APOB;
Extrinsic to external side of plasma membrane	1	3	0.323625	20.8815	0.0474379	1	0.495884	1	PLG;
Chromosome	2	59	0.647249	2.11971	0.244936	1	1	1	PPP2R1A; MCRS1;
Collagen type II	1	1	0.323625	62.231	0.0160686	1	0.251956	1	COL2A1;
Golgi-associated vesicle	1	6	0.323625	10.4581	0.0926324	1	0.741059	1	PI4KA;
Others	2	51	0.647249	2.45215	0.197599	1	1	1	STAB1; SERPINA1;
Fibrinogen complex	4	7	1.2945	35.5986	2.20304e-06	0.00172718	0.00012337	0.000684108	FN1; FGA; FGG; FGB;
Synapse	1	33	0.323625	1.90407	0.414343	1	1	1	TLN2;
Platelet alpha granule	4	10	1.2945	24.9297	1.27223e-05	0.0099743	0.000554128	0.00307273	VWF; FGA; FGG; FGB;
Neuron projection	1	12	0.323625	5.23342	0.176709	1	1	1	DOCK7;
Collagen type IV	1	5	0.323625	12.5456	0.0778102	1	0.663078	1	COL4A6;
Costamere	1	6	0.323625	10.4581	0.0926324	1	0.741059	1	VCL;
Sarcomere	1	15	0.323625	4.18743	0.215788	1	1	1	ACTA1;
Alphav-beta3 integrin-vitronectin complex	1	3	0.323625	20.8815	0.0474379	1	0.495884	1	VTN;
Basement membrane	2	21	0.647249	5.95356	0.0442127	1	0.495884	1	THBS4; COL7A1;
Growth cone	1	8	0.323625	7.84686	0.121568	1	0.874398	1	DOCK7;
Lamin fiLament	2	3	0.647249	41.5563	0.000763918	0.598912	0.0239565	0.132842	LMNB1; LMNA;
Tight junction	1	14	0.323625	4.48632	0.202972	1	1	1	ASH1L;
MOZ/MORF histone acetyltransferase complex	1	8	0.323625	7.84686	0.121568	1	0.874398	1	BRD1;
Chromosome, centromeric region	1	19	0.323625	3.30633	0.265033	1	1	1	PPP2R1A;
Weibel-Palade body	1	2	0.323625	31.2703	0.0318799	1	0.396728	1	VWF;
PCAF complex	1	6	0.323625	10.4581	0.0926324	1	0.741059	1	TRRAP;
Complement component C1 complex	1	2	0.323625	31.2703	0.0318799	1	0.396728	1	C1QA;
Chromosome, telomeric region	2	17	0.647249	7.35358	0.0298571	1	0.396728	1	ATM; H2AFX;
Mitochondrial membrane	2	56	0.647249	2.23325	0.227091	1	1	1	ACTN2; ACTN1;
MLL5-L complex	1	8	0.323625	7.84686	0.121568	1	0.874398	1	ACTB;
Multivesicular body	1	4	0.323625	15.6741	0.0627467	1	0.572016	1	DPY19L4;
Intermediate filament cytoskeleton	1	11	0.323625	5.70875	0.163256	1	1	1	VIM;
Chylomicron remnant	1	1	0.323625	62.231	0.0160686	1	0.251956	1	APOB;
Vesicle	1	4	0.323625	15.6741	0.0627467	1	0.572016	1	CETP;
Zymogen granule	2	34	0.647249	3.67787	0.103255	1	0.800554	1	EXOC4; CLU;
WASH complex	1	7	0.323625	8.96624	0.107217	1	0.800554	1	CAPZB;
Stress granule	1	8	0.323625	7.84686	0.121568	1	0.874398	1	ATXN2;
Eukaryotic translation elongation factor 1 complex	2	3	0.647249	41.5563	0.000763918	0.598912	0.0239565	0.132842	EEF1B2; EEF1D;
Cell projection	3	41	0.970874	4.56755	0.0279436	1	0.39121	1	FLNA; RP1L1; RAPH1;
Membrane attack complex	2	2	0.647249	62.231	0.000257379	0.201785	0.00877327	0.0486492	C7; C8A;
Proton-transporting two-sector ATPase complex	1	5	0.323625	12.5456	0.0778102	1	0.663078	1	ATP6V1A;
Nuclear part	1	3	0.323625	20.8815	0.0474379	1	0.495884	1	NCOR1;
Collagen type I	1	2	0.323625	31.2703	0.0318799	1	0.396728	1	COL1A1;
Sarcoplasm	1	3	0.323625	20.8815	0.0474379	1	0.495884	1	OBSCN;
Spindle pole centrosome	1	3	0.323625	20.8815	0.0474379	1	0.495884	1	NPM1;
Keratin filament	1	5	0.323625	12.5456	0.0778102	1	0.663078	1	KRT14;
Myofibril	1	5	0.323625	12.5456	0.0778102	1	0.663078	1	OBSCN;
Collagen type VII	1	1	0.323625	62.231	0.0160686	1	0.251956	1	COL7A1;
Collagen type IX	1	3	0.323625	20.8815	0.0474379	1	0.495884	1	COL9A1;
Basal part of cell	1	4	0.323625	15.6741	0.0627467	1	0.572016	1	DOCK7;
Collagen	1	4	0.323625	15.6741	0.0627467	1	0.572016	1	COL19A1;
Collagen type XII	1	1	0.323625	62.231	0.0160686	1	0.251956	1	COL12A1;
Mature chylomicron	1	1	0.323625	62.231	0.0160686	1	0.251956	1	APOB;
Piccolo NuA4 histone acetyltransferase complex	1	3	0.323625	20.8815	0.0474379	1	0.495884	1	KAT5;
Nuclear lamina	1	4	0.323625	15.6741	0.0627467	1	0.572016	1	LMNA;
Secretory vesicle (None)	1	6	0.323625	10.4581	0.0926324	1	0.741059	1	ATP6V1A;
Collagen type XVI	1	1	0.323625	62.231	0.0160686	1	0.251956	1	COL16A1;
Collagen type XIII	1	1	0.323625	62.231	0.0160686	1	0.251956	1	COL13A1;
Endosome lumen	1	1	0.323625	62.231	0.0160686	1	0.251956	1	APOB;
Cell-substrate junction	1	1	0.323625	62.231	0.0160686	1	0.251956	1	VCL;

## Sheet: Molecular function
Analysis: Molecular function
Dataset name: Leghorn TEX
Number of genes in the dataset: 309
Number of genes in the dataset (which are available in Molecular function database) :305
Number of genes in background: 19230
Is analysis quantitative: No
						Corrected p-values
Molecular function	No. of genes in the dataset	No.of genes in the background dataset	Percentage of genes	Fold enrichment	P-value (Hypergeometric test)	Bonferroni method	BH method	Q-value (Storey-Tibshirani method)
Molecular function unknown	45	5685	14.5631	0.492702	1	1	1	1	TBL2; RMDN1; GKN1; DZANK1; LYPD6; HSPBP1; TSPAN10; NSUN3; GFOD2; PRRC2A; NEMP1; BMS1; TTC38; CDCP1; SH3TC2; CFAP47; DPY19L4; HYDIN; RP1L1; FAM20C; KIAA1109; CFAP61; VWA8; KCTD1; SKIDA1; AHNAK2; RNF215; SZT2; CAP1; KLHL36; WDR81; C1QTNF3; NCAPH2; MRI1; HECTD4; SSPO; CLEC3B; GPRIN1; H3F3C; ABHD11; TCTN3; IGLL1; FCGBP; HPS5; ACTBL2;
Protease inhibitor activity	12	94	3.8835	7.95016	3.52799e-08	7.90269e-06	1.97567e-06	9.85735e-06	PEBP1; SPP2; SERPINA1; ITIH3; ITIH2; A2ML1; SERPINC1; SERPINA4; KNG1; SERPINF2; SERPING1; SERPIND1;
Acyltransferase activity	2	80	0.647249	1.56336	0.369048	1	1	1	KAT5; LCAT;
Cell adhesion molecule activity	6	356	1.94175	1.05056	0.510527	1	1	1	CDCP1; VCAM1; FAT2; CDH5; DSCAM; POSTN;
Ligase activity	2	112	0.647249	1.11672	0.539685	1	1	1	EPRS; SAE1;
Transporter activity	22	576	7.11974	2.37792	0.000169555	0.0379803	0.00633005	0.0315829	XPO1; VPS13A; EXOC4; APOA1; SLC26A3; SLC16A12; ABCA13; ATP6V1A; CETP; KPNB1; RANBP2; APOA5; FETUB; ABCB5; RBP4; ALB; HBB; APOC3; APOH; APOA2; TTR; APOB;
Translation regulator activity	9	101	2.91262	5.55095	3.63834e-05	0.00814988	0.00162998	0.00813254	GCN1; EEF1B2; EIF2S3; MCRS1; MRI1; CRLS1; EIF4A2; EEF1A2; EEF2;
ATPase activity	1	111	0.323625	0.566195	0.835247	1	1	1	ATAD3A;
Catalytic activity	7	532	2.26537	0.819984	0.754872	1	1	1	ALDH3A2; ALDH5A1; ENO1; NAGA; GAPDH; CA2; PKM;
Transferase activity	4	156	1.2945	1.59955	0.242546	1	1	1	ALG3; APRT; PIGQ; F13B;
GTPase activator activity	1	144	0.323625	0.436451	0.903813	1	1	1	IQGAP1;
Oxidoreductase activity	2	161	0.647249	0.776873	0.733895	1	1	1	CBR1; CP;
Hydrolase activity	5	203	1.61812	1.53577	0.228681	1	1	1	ABHD14A; MAN1A1; ENTPD1; ESD; VNN1;
Isomerase activity	1	45	0.323625	1.39643	0.517996	1	1	1	PPIA;
Serine-type peptidase activity	2	98	0.647249	1.27624	0.468854	1	1	1	PCSK4; HGFAC;
Receptor binding	1	129	0.323625	0.487197	0.877143	1	1	1	BID;
Structural molecule activity	7	269	2.26537	1.62165	0.14382	1	1	1	LMNB1; NUMA1; IGFN1; RP1; TUBAL3; LMNA; ACTA1;
Structural constituent of cytoskeleton	15	137	4.85437	6.81766	5.83746e-09	1.30759e-06	4.35864e-07	2.17468e-06	MYL6; CAPZB; DNAH10; PCLO; KRT14; TUBA4A; TPM2; ACTN4; VIM; TUBB; TUBB2B; TUBA1C; ACTB; GSN; ACTA2;
Cytoskeletal protein binding	11	218	3.55987	3.14281	0.000834908	0.187019	0.0233774	0.116638	CORO1C; ACTN2; RAPH1; MACF1; PFN1; PARVB; TLN2; ACTN1; FLNB; VCL; TLN1;
Deaminase activity	1	19	0.323625	3.30633	0.265033	1	1	1	GDA;
Metallopeptidase activity	1	101	0.323625	0.622249	0.806101	1	1	1	ADAMTS2;
Peptide hormone	1	45	0.323625	1.39643	0.517996	1	1	1	AGT;
G-protein coupled receptor activity	3	736	0.970874	0.254501	0.999521	1	1	1	HTR2C; APLNR; FZD5;
Cytoskeletal anchoring activity	2	39	0.647249	3.20647	0.1296	1	1	1	NBEA; FLNA;
Protein serine/threonine kinase activity	4	301	1.2945	0.82903	0.715678	1	1	1	ATM; PRKAR1A; ILK; BMP2K;
Transcription regulator activity	9	832	2.91262	0.673912	0.922254	1	1	1	MYCBP2; MGA; TRRAP; SPEN; LCOR; KAT5; BPTF; MYEF2; JMJD1C;
Extracellular matrix structural constituent	22	166	7.11974	8.25074	2.89758e-14	6.49058e-12	6.49058e-12	3.23839e-11	HSPG2; COL24A1; COL9A1; COL13A1; COL12A1; COL27A1; MYO15A; HMCN1; THBS4; COL4A6; COL1A1; COL16A1; COL19A1; COL4A1; COL7A1; ZP1; FBLN1; COL2A1; FN1; COL3A1; VTN; TECTA;
Receptor activity	8	361	2.589	1.38077	0.226236	1	1	1	SORT1; CD36; SCARF2; SCARB1; PTCH2; STAB1; GP1BA; LRP1B;
Ligand-dependent nuclear receptor activity	1	35	0.323625	1.7953	0.433045	1	1	1	THRB;
Transcription factor activity	10	842	3.23625	0.739816	0.874016	1	1	1	ZNF532; NSD1; NPAS3; ZFHX4; BSN; ASH1L; BRD1; NCOR1; SOX1; KMT2A;
Defense/immunity protein activity	3	61	0.970874	3.07024	0.0749004	1	0.798938	1	CD5L; AHSG; ORM1;
Receptor signaling complex scaffold activity	2	322	0.647249	0.388449	0.96703	1	1	1	LYST; STIP1;
Calcium ion binding	2	185	0.647249	0.676095	0.800601	1	1	1	CLSTN2; LCP1;
Transmembrane receptor protein tyrosine kinase activity	2	56	0.647249	2.23325	0.227091	1	1	1	ROR1; EPHB3;
Ubiquitin-specific protease activity	1	377	0.323625	0.166715	0.997905	1	1	1	PSME1;
Ribonuclease activity	1	48	0.323625	1.30917	0.540914	1	1	1	SRRM1;
Growth factor activity	4	110	1.2945	2.2684	0.101414	1	1	1	GDF11; NRG3; HDGF; LECT2;
Binding	1	22	0.323625	2.85567	0.299932	1	1	1	HRG;
Protein binding	5	182	1.61812	1.71297	0.169924	1	1	1	VWF; FGA; HRG; FGG; FGB;
RNA binding	8	366	2.589	1.3619	0.237105	1	1	1	RBM15B; PCBP2; TARBP1; ATXN2; RBM15; PABPC4; SERBP1; NCL;
GTPase activity	4	222	1.2945	1.12403	0.479474	1	1	1	RAP1A; RAN; TUBA3E; ARF3;
DNA binding	5	654	1.61812	0.476717	0.981236	1	1	1	ZC3H6; PCBP2; GON4L; ZCCHC6; H2AFX;
Chaperone activity	5	126	1.61812	2.47423	0.0528293	1	0.696104	1	BANK1; CCT3; CCT7; NPM1; CCT8;
Auxiliary transport protein activity	3	333	0.970874	0.562492	0.905747	1	1	1	STX17; SLCO5A1; GRM1;
MHC class I receptor activity	2	37	0.647249	3.37975	0.11888	1	1	1	B2M; ANP32A;
MHC class II receptor activity	2	38	0.647249	3.29083	0.124212	1	1	1	B2M; ANP32A;
Voltage-gated ion channel activity	3	130	0.970874	1.44078	0.347633	1	1	1	HCN4; HCN2; SCN8A;
Complement activity	11	28	3.55987	24.4614	2.60072e-13	5.82561e-11	2.91281e-11	1.4533e-10	CFI; C1QA; CLU; C8G; C7; C8B; C3; C5; C6; C1R; C8A;
Antigen binding	2	42	0.647249	2.97749	0.146074	1	1	1	IGSF9; JCHAIN;
Peptidase activity	1	58	0.323625	1.08349	0.609746	1	1	1	PLG;
Heat shock protein activity	1	27	0.323625	2.32704	0.354465	1	1	1	HSPA4L;
Kinase activity	1	14	0.323625	4.48632	0.202972	1	1	1	PKM;
Nucleotidyltransferase activity	1	11	0.323625	5.70875	0.163256	1	1	1	UGP2;
Guanyl-nucleotide exchange factor activity	3	112	0.970874	1.67231	0.268681	1	1	1	DOCK7; EEF1D; OBSCN;
Lipid kinase activity	1	35	0.323625	1.7953	0.433045	1	1	1	PI4KA;
Extracellular ligand-gated ion channel activity	1	41	0.323625	1.53263	0.485656	1	1	1	GRIN3B;
Phospholipase activity	2	45	0.647249	2.77904	0.162947	1	1	1	PLD3; GPLD1;
Phosphoric diester hydrolase activity	1	29	0.323625	2.16661	0.375073	1	1	1	PDE10A;
Carboxypeptidase activity	1	21	0.323625	2.99159	0.288486	1	1	1	AGTPBP1;
Enzyme regulator activity	1	13	0.323625	4.83116	0.189947	1	1	1	CPN2;
Aminopeptidase activity	1	29	0.323625	2.16661	0.375073	1	1	1	PCSK9;
Metal ion binding	2	7	0.647249	17.8437	0.00512408	1	0.114779	0.572677	F5; HRG;
Extracellular matrix binding	1	2	0.323625	31.2703	0.0318799	1	0.549315	1	F9;
Peroxidase activity	3	20	0.970874	9.36109	0.00382454	0.856697	0.0951886	0.474931	SEPP1; PRDX1; GPX3;
Complement binding	2	3	0.647249	41.5563	0.000763918	0.171118	0.0233774	0.116638	CFH; HRG;
MRNA binding	1	4	0.323625	15.6741	0.0627467	1	0.73975	1	HNRNPAB;
Immunoglobulin binding	1	2	0.323625	31.2703	0.0318799	1	0.549315	1	HRG;
Polysaccharide binding	1	2	0.323625	31.2703	0.0318799	1	0.549315	1	HRG;
Lipid phosphatase activity	2	28	0.647249	4.4657	0.0740031	1	0.798938	1	SACM1L; PPAP2A;
Protein serine/threonine phosphatase activity	1	44	0.323625	1.42816	0.510106	1	1	1	PPP2R1A;
Lipid binding	1	11	0.323625	5.70875	0.163256	1	1	1	PSAP;
Superoxide dismutase activity	1	3	0.323625	20.8815	0.0474379	1	0.664131	1	SOD3;
Transferase activity, transferring aldehyde or ketonic groups	1	3	0.323625	20.8815	0.0474379	1	0.664131	1	TKT;
Intracellular transporter activity	1	4	0.323625	15.6741	0.0627467	1	0.73975	1	ATG16L1;
Nucleotide binding	1	3	0.323625	20.8815	0.0474379	1	0.664131	1	LEMD3;

## Sheet: Biological process
Analysis: Biological process
Dataset name: Leghorn TEX
Number of genes in the dataset: 309
Number of genes in the dataset (which are available in Biological process database) :305
Number of genes in background: 19230
Is analysis quantitative: No
						Corrected p-values
Biological process	No. of genes in the dataset	No.of genes in the background dataset	Percentage of genes	Fold enrichment	P-value (Hypergeometric test)	Bonferroni method	BH method	Q-value (Storey-Tibshirani method)
Biological_process unknown	36	4731	11.6505	0.47367	1	1	1	1	RMDN1; ABHD14A; DZANK1; TSPAN10; NSUN3; GFOD2; PRRC2A; NEMP1; BMS1; TTC38; SH3TC2; CFAP47; DPY19L4; GON4L; HYDIN; RP1L1; FAM20C; CFAP61; VWA8; KCTD1; SKIDA1; RNF215; SZT2; IGFN1; KLHL36; NCAPH2; MRI1; SSPO; CLEC3B; GPRIN1; H3F3C; ABHD11; ZP1; FETUB; TCTN3; ACTBL2;
Protein metabolism	41	1323	13.2686	1.92901	3.99018e-05	0.00710252	0.00355126	0.0217917	VPS13A; BANK1; AGTPBP1; HSPBP1; HSPA4L; GCN1; PCSK4; EEF1B2; EPRS; CCT3; EIF2S3; ADAMTS2; F9; NPM1; MRI1; SPP2; PCSK9; SERPINA1; CCT8; PSME1; EIF4A2; CPN2; HGFAC; EEF1A2; F13B; EEF2; F5; VWF; ITIH3; ITIH2; A2ML1; FGA; PLG; SERPINC1; SERPINA4; KNG1; SERPINF2; SERPING1; FGG; FGB; SERPIND1;
Metabolism	29	1683	9.38511	1.07267	0.374445	1	1	1	MAN1A1; CD36; ALDH3A2; ALG3; ENTPD1; PLD3; ATAD3A; ATP6V1A; UGP2; ALDH5A1; ENO1; PIGQ; NAGA; ESD; SEPP1; CBR1; SAE1; TKT; PPAP2A; GDA; SOD3; LCAT; GAPDH; CA2; PKM; VNN1; PRDX1; CP; GPX3;
Energy pathways	26	1633	8.41424	0.991194	0.54976	1	1	1	MAN1A1; ALG3; ENTPD1; PLD3; ATAD3A; ATP6V1A; UGP2; ALDH5A1; ENO1; PIGQ; NAGA; ESD; SEPP1; CBR1; SAE1; TKT; GDA; SOD3; LCAT; GAPDH; CA2; PKM; VNN1; PRDX1; CP; GPX3;
Cell growth and/or maintenance	57	1125	18.4466	3.15356	7.55924e-15	1.34555e-12	1.34555e-12	8.25671e-12	GKN1; LMNB1; MYL6; HSPG2; COL24A1; COL9A1; NBEA; FLNA; CAPZB; DNAH10; COL13A1; COL12A1; KIAA1109; COL27A1; MYO15A; NUMA1; THBS4; COL4A6; COL1A1; COL16A1; CORO1C; ACTN2; CAP1; COL19A1; C1QTNF3; RAPH1; COL4A1; RP1; KRT14; TUBA3E; TUBA4A; CDH5; PFN1; TUBAL3; TPM2; COL7A1; TLN2; ACTN1; ACTN4; LMNA; VIM; TUBB; FLNB; FBLN1; VCL; TUBB2B; TUBA1C; COL2A1; ACTA1; FN1; ACTB; COL3A1; VTN; TLN1; TECTA; GSN; A…
Transport	25	1215	8.09061	1.28098	0.122285	1	1	1	VPS13A; STX17; EXOC4; APOA1; SLCO5A1; HCN4; GRM1; SLC26A3; SLC16A12; HCN2; ABCA13; SCN8A; ATG16L1; AHNAK2; CETP; KPNB1; APOA5; RBP4; ALB; HBB; APOC3; APOH; APOA2; TTR; APOB;
Cell communication	52	3713	16.8285	0.871701	0.883498	1	1	1	TBL2; ROR1; SACM1L; XPO1; LYST; SORT1; LYPD6; HTR2C; PPP2R1A; APLNR; PI4KA; ATM; PDE10A; GDF11; SCARB1; PRKAR1A; CDCP1; PTCH2; PEBP1; IQGAP1; STIP1; DOCK7; CLSTN2; HMCN1; GPLD1; ILK; RAP1A; FZD5; NRG3; LCP1; RAN; WDR81; MACF1; STAB1; EPHB3; VCAM1; EEF1D; RANBP2; FAT2; GP1BA; HECTD4; BMP2K; LRP1B; DSCAM; HDGF; ARF3; POSTN; OBSCN; PSAP; AGT; AHSG; THRB;
Signal transduction	53	3934	17.1521	0.838551	0.938606	1	1	1	TBL2; ROR1; SACM1L; XPO1; LYST; SORT1; LYPD6; HTR2C; PPP2R1A; APLNR; PI4KA; ATM; PDE10A; GDF11; SCARB1; PRKAR1A; CDCP1; PTCH2; PEBP1; IQGAP1; STIP1; DOCK7; KAT5; CLSTN2; HMCN1; GPLD1; ILK; RAP1A; FZD5; NRG3; LCP1; RAN; WDR81; MACF1; STAB1; EPHB3; VCAM1; EEF1D; RANBP2; FAT2; GP1BA; HECTD4; BMP2K; LRP1B; DSCAM; HDGF; ARF3; POSTN; OBSCN; PSAP; AGT; AHSG; THRB;
Regulation of nucleobase, nucleoside, nucleotide and nucleic acid metabolism	32	2828	10.356	0.704388	0.990543	1	1	1	ZNF532; MYCBP2; SRRM1; NSD1; NPAS3; ZFHX4; MGA; ZC3H6; RBM15B; TRRAP; BSN; ASH1L; HNRNPAB; SPEN; LCOR; PCBP2; BRD1; ZCCHC6; TARBP1; BPTF; NCOR1; MCRS1; ATXN2; RBM15; SOX1; PABPC4; MYEF2; KMT2A; CRLS1; SERBP1; NCL; JMJD1C;
Immune response	23	576	7.44337	2.48596	6.22104e-05	0.0110734	0.00369115	0.0226501	B2M; CFI; ANP32A; LEMD3; C1QA; IGSF9; CLU; C8G; C7; C8B; IGLL1; A2ML1; C3; C5; FCGBP; JCHAIN; LECT2; C6; CD5L; CFH; ORM1; C1R; C8A;
Purine salvage	1	1	0.323625	62.231	0.0160686	1	0.476703	1	APRT;
Ion transport	1	48	0.323625	1.30917	0.540914	1	1	1	GRIN3B;
Apoptosis	3	220	0.970874	0.851395	0.689463	1	1	1	KAT5; BID; HRG;
Protein folding	2	16	0.647249	7.81289	0.0266226	1	0.676974	1	CCT7; PPIA;
Peptide metabolism	1	4	0.323625	15.6741	0.0627467	1	1	1	PPIA;
Cell-cell adhesion	1	12	0.323625	5.23342	0.176709	1	1	1	CDCP1;
Cell adhesion	3	54	0.970874	3.46816	0.0559362	1	1	1	SCARF2; CDCP1; PARVB;
Cell differentiation	1	29	0.323625	2.16661	0.375073	1	1	1	KIAA1109;
DNA repair	2	58	0.647249	2.15626	0.238979	1	1	1	KAT5; H2AFX;
Lipid metabolism	1	33	0.323625	1.90407	0.414343	1	1	1	KIAA1109;
Cell organization and biogenesis	2	7	0.647249	17.8437	0.00512408	0.912087	0.228022	1	KIAA1109; HPS5;
Muscle development	1	5	0.323625	12.5456	0.0778102	1	1	1	OBSCN;
Synaptic vesicle transport	1	3	0.323625	20.8815	0.0474379	1	1	1	PCLO;
Regulation of membrane potential	1	1	0.323625	62.231	0.0160686	1	0.476703	1	ABCB5;

## Sheet: Biological pathway
Analysis: Biological pathway
Dataset name: Leghorn TEX
Number of genes in the dataset: 309
Number of genes in the dataset (which are available in Biological pathway database) :159
Number of genes in background: 19230
Is analysis quantitative: No
						Corrected p-values
Biological pathway	No. of genes in the dataset	No.of genes in the background dataset	Percentage of genes	Fold enrichment	P-value (Hypergeometric test)	Bonferroni method	BH method	Q-value (Storey-Tibshirani method)
The role of Nef in HIV-1 replication and disease pathogenesis	1	27	0.323625	2.32704	0.354465	1	1	1	B2M;
Vif-mediated degradation of APOBEC3G	1	69	0.323625	0.910786	0.673635	1	1	1	PSME1;
APOBEC3G mediated resistance to HIV-1 infection	1	5	0.323625	12.5456	0.0778102	1	0.633907	1	PPIA;
Nuclear import of Rev protein	3	30	0.970874	6.24177	0.0121043	1	0.168249	0.777977	RAN; KPNB1; RANBP2;
Interactions of Rev with host cellular proteins	4	33	1.2945	7.55972	0.00185272	1	0.0359341	0.166158	XPO1; RAN; KPNB1; RANBP2;
Nef mediated downregulation of MHC class I complex cell surface expression	1	9	0.323625	6.97595	0.135689	1	0.857309	1	B2M;
Nef-mediates down modulation of cell surface receptors by recruiting them to clathrin adapters	1	20	0.323625	3.1411	0.276854	1	1	1	B2M;
Developmental Biology	7	432	2.26537	1.00979	0.544301	1	1	1	CD36; MYL6; STIP1; NCOR1; RAP1A; CAP1; TLN1;
Vpu mediated degradation of CD4	1	67	0.323625	0.93797	0.662849	1	1	1	PSME1;
MicroRNA (miRNA) Biogenesis	1	22	0.323625	2.85567	0.299932	1	1	1	RAN;
Regulatory RNA pathways	1	22	0.323625	2.85567	0.299932	1	1	1	RAN;
Sema4D in semaphorin signaling	1	27	0.323625	2.32704	0.354465	1	1	1	MYL6;
Sema4D induced cell migration and growth-cone collapse	1	22	0.323625	2.85567	0.299932	1	1	1	MYL6;
SEMA3A-Plexin repulsion signaling by inhibiting Integrin adhesion	1	14	0.323625	4.48632	0.202972	1	1	1	TLN1;
Axon guidance	5	219	1.61812	1.42358	0.276862	1	1	1	MYL6; STIP1; RAP1A; CAP1; TLN1;
Semaphorin interactions	2	64	0.647249	1.95414	0.274769	1	1	1	MYL6; TLN1;
NCAM signaling for neurite out-growth	2	57	0.647249	2.19408	0.233031	1	1	1	RAP1A; TLN1;
CHL1 interactions	1	5	0.323625	12.5456	0.0778102	1	0.633907	1	STIP1;
Netrin mediated repulsion signals	2	15	0.647249	8.3334	0.023541	1	0.278485	1	RAP1A; TLN1;
Signaling by Robo receptor	1	23	0.323625	2.73157	0.311194	1	1	1	CAP1;
Role of Abl in Robo-Slit signaling	1	9	0.323625	6.97595	0.135689	1	0.857309	1	CAP1;
Recycling pathway of L1	2	32	0.647249	3.90767	0.093184	1	0.690804	1	RAP1A; TLN1;
L1CAM interactions	3	79	0.970874	2.37078	0.134204	1	0.857309	1	STIP1; RAP1A; TLN1;
Platelet Adhesion to exposed collagen	3	13	0.970874	14.3978	0.00104274	1	0.0220163	0.101802	CD36; COL1A1; VWF;
Platelet sensitization by LDL	1	8	0.323625	7.84686	0.121568	1	0.817644	1	APOB;
GP1b-IX-V activation signalling	2	9	0.647249	13.8828	0.00859947	1	0.128071	0.592193	FLNA; VWF;
Platelet activation, signaling and aggregation	11	138	3.55987	4.96459	1.45291e-05	0.0242346	0.000425168	0.00196596	APOA1; FLNA; RAP1A; CAP1; TUBA4A; PFN1; PPIA; VCL; PSAP; VWF; TLN1;
Transcriptional Regulation of White Adipocyte Differentiation	2	69	0.647249	1.81255	0.304546	1	1	1	CD36; NCOR1;
Amyloids	1	2	0.323625	31.2703	0.0318799	1	0.34087	1	HSPG2;
Hemostasis	31	375	10.0324	5.14595	8.3667e-14	1.39557e-10	1.39557e-10	6.45303e-10	CD36; APOA1; PRKAR1A; FLNA; CAPZB; RAP1A; COL1A1; CAP1; F9; TUBA4A; PFN1; F13B; PPIA; VCL; PSAP; F5; VWF; HBB; FN1; FGA; JMJD1C; PLG; SERPINC1; KNG1; SERPINF2; HRG; SERPING1; TLN1; FGG; FGB; APOB;
Platelet homeostasis	1	40	0.323625	1.57094	0.477238	1	1	1	APOB;
Cell surface interactions at the vascular wall	3	72	0.970874	2.60124	0.109525	1	0.767594	1	PPIA; FN1; APOB;
Dissolution of Fibrin Clot	3	10	0.970874	18.7128	0.000453459	0.756369	0.0100849	0.0466322	PLG; SERPINF2; HRG;
Platelet degranulation	9	28	2.91262	20.0179	3.35902e-10	5.60284e-07	9.33807e-08	4.31788e-07	APOA1; FLNA; CAP1; TUBA4A; PFN1; PPIA; VCL; PSAP; TLN1;
Response to elevated platelet cytosolic Ca2+	9	39	2.91262	14.3733	8.82416e-09	1.47187e-05	1.47187e-06	6.80585e-06	APOA1; FLNA; CAP1; TUBA4A; PFN1; PPIA; VCL; PSAP; TLN1;
Intrinsic Pathway	4	18	1.2945	13.856	0.000167458	0.279319	0.0040481	0.0187182	F9; VWF; KNG1; SERPING1;
Common Pathway	6	16	1.94175	23.3609	1.14689e-07	0.000191301	1.36644e-05	6.31834e-05	F13B; F5; FGA; SERPINC1; FGG; FGB;
Formation of Fibrin Clot (Clotting Cascade)	10	33	3.23625	18.871	6.62481e-11	1.10502e-07	2.76255e-08	1.27739e-07	F9; F13B; F5; VWF; FGA; SERPINC1; KNG1; SERPING1; FGG; FGB;
Extrinsic Pathway	1	5	0.323625	12.5456	0.0778102	1	0.633907	1	F9;
p130Cas linkage to MAPK signaling for integrins	2	10	0.647249	12.4959	0.010636	1	0.152938	0.707178	RAP1A; TLN1;
Platelet Aggregation (Plug Formation)	2	29	0.647249	4.31177	0.0786683	1	0.633907	1	RAP1A; TLN1;
Integrin alphaIIb beta3 signaling	2	20	0.647249	6.25109	0.0404219	1	0.418123	1	RAP1A; TLN1;
GRB2:SOS provides linkage to MAPK signaling for Intergrins	2	10	0.647249	12.4959	0.010636	1	0.152938	0.707178	RAP1A; TLN1;
Mitotic Prometaphase	2	99	0.647249	1.26335	0.474127	1	1	1	XPO1; RANBP2;
Mitotic Prophase	3	62	0.970874	3.02073	0.0778147	1	0.633907	1	PPP2R1A; TUBA4A; TUBB;
Golgi Cisternae Pericentriolar Stack Reorganization	3	62	0.970874	3.02073	0.0778147	1	0.633907	1	PPP2R1A; TUBA4A; TUBB;
Mitotic M-M/G1 phases	6	242	1.94175	1.54543	0.195246	1	1	1	XPO1; PPP2R1A; RANBP2; TUBA4A; PSME1; TUBB;
M Phase	5	158	1.61812	1.97315	0.111616	1	0.776579	1	XPO1; PPP2R1A; RANBP2; TUBA4A; TUBB;
DNA Replication	6	261	1.94175	1.43293	0.243864	1	1	1	XPO1; PPP2R1A; RANBP2; TUBA4A; PSME1; TUBB;
Post-Elongation Processing of the Transcript	1	43	0.323625	1.46137	0.502088	1	1	1	SRRM1;
Post-Elongation Processing of Intron-Containing pre-mRNA	1	34	0.323625	1.84808	0.42377	1	1	1	SRRM1;
mRNA 3'-end processing	1	34	0.323625	1.84808	0.42377	1	1	1	SRRM1;
Basigin interactions	1	9	0.323625	6.97595	0.135689	1	0.857309	1	PPIA;
Factors involved in megakaryocyte development and platelet production	4	119	1.2945	2.09685	0.125269	1	0.839151	1	PRKAR1A; CAPZB; HBB; JMJD1C;
Netrin-1 signaling	2	45	0.647249	2.77904	0.162947	1	0.983073	1	RAP1A; TLN1;
Neurotransmitter Receptor Binding And Downstream Transmission In The Postsynaptic Cell	1	89	0.323625	0.706138	0.764268	1	1	1	ACTN2;
Activation of NMDA receptor upon glutamate binding and postsynaptic events	1	34	0.323625	1.84808	0.42377	1	1	1	ACTN2;
Unblocking of NMDA receptor, glutamate binding and activation	1	11	0.323625	5.70875	0.163256	1	0.983073	1	ACTN2;
Post NMDA receptor activation events	1	34	0.323625	1.84808	0.42377	1	1	1	ACTN2;
Neuronal System	2	188	0.647249	0.665307	0.807808	1	1	1	ALDH5A1; ACTN2;
Smooth Muscle Contraction	5	24	1.61812	12.9853	3.43014e-05	0.0572148	0.000969742	0.00448404	MYL6; TPM2; VCL; TLN1; ACTA2;
Striated Muscle Contraction	3	30	0.970874	6.24177	0.0121043	1	0.168249	0.777977	ACTN2; TPM2; VIM;
Muscle contraction	7	50	2.26537	8.72305	1.42761e-05	0.0238126	0.000425168	0.00196596	MYL6; ACTN2; TPM2; VIM; VCL; TLN1; ACTA2;
Transmission across Chemical Synapses	2	121	0.647249	1.03367	0.581659	1	1	1	ALDH5A1; ACTN2;
Neurotransmitter Release Cycle	1	26	0.323625	2.41651	0.343908	1	1	1	ALDH5A1;
Degradation of GABA	1	2	0.323625	31.2703	0.0318799	1	0.34087	1	ALDH5A1;
GABA synthesis, release, reuptake and degradation	1	17	0.323625	3.69508	0.240808	1	1	1	ALDH5A1;
CREB phosphorylation through the activation of Ras	1	28	0.323625	2.24396	0.364852	1	1	1	ACTN2;
Ras activation uopn Ca2+ infux through NMDA receptor	1	17	0.323625	3.69508	0.240808	1	1	1	ACTN2;
CREB phosphorylation through the activation of CaMKII	1	15	0.323625	4.18743	0.215788	1	1	1	ACTN2;
Vpr-mediated nuclear import of PICs	1	31	0.323625	2.02687	0.395025	1	1	1	RANBP2;
Interactions of Vpr with host cellular proteins	1	34	0.323625	1.84808	0.42377	1	1	1	RANBP2;
Host Interactions of HIV factors	7	141	2.26537	3.09368	0.00784181	1	0.11891	0.549836	XPO1; B2M; RAN; KPNB1; RANBP2; PSME1; PPIA;
Rev-mediated nuclear export of HIV-1 RNA	3	32	0.970874	5.85178	0.0144442	1	0.191214	0.884162	XPO1; RAN; RANBP2;
Late Phase of HIV Life Cycle	3	92	0.970874	2.03582	0.184342	1	1	1	XPO1; RAN; RANBP2;
Uncoating of the HIV Virion	1	1	0.323625	62.231	0.0160686	1	0.201523	0.93183	PPIA;
Reverse Transcription of HIV RNA	1	1	0.323625	62.231	0.0160686	1	0.201523	0.93183	PPIA;
Early Phase of HIV Life Cycle	1	11	0.323625	5.70875	0.163256	1	0.983073	1	PPIA;
Binding and entry of HIV virion	1	2	0.323625	31.2703	0.0318799	1	0.34087	1	PPIA;
Integration of provirus	1	8	0.323625	7.84686	0.121568	1	0.817644	1	PPIA;
Minus-strand DNA synthesis	1	1	0.323625	62.231	0.0160686	1	0.201523	0.93183	PPIA;
Plus-strand DNA synthesis	1	1	0.323625	62.231	0.0160686	1	0.201523	0.93183	PPIA;
HIV Life Cycle	4	103	1.2945	2.42255	0.084481	1	0.66784	1	XPO1; RAN; RANBP2; PPIA;
HIV Infection	7	203	2.26537	2.14886	0.0461495	1	0.456726	1	XPO1; B2M; RAN; KPNB1; RANBP2; PSME1; PPIA;
PLC-gamma1 signalling	1	30	0.323625	2.09441	0.38513	1	1	1	PRKAR1A;
Insulin receptor recycling	1	28	0.323625	2.24396	0.364852	1	1	1	ATP6V1A;
Signalling by NGF	2	143	0.647249	0.874655	0.672179	1	1	1	PRKAR1A; RAP1A;
Signalling to ERKs	1	30	0.323625	2.09441	0.38513	1	1	1	RAP1A;
Frs2-mediated activation	1	19	0.323625	3.30633	0.265033	1	1	1	RAP1A;
ARMS-mediated activation	1	18	0.323625	3.48991	0.253018	1	1	1	RAP1A;
Prolonged ERK activation events	1	20	0.323625	3.1411	0.276854	1	1	1	RAP1A;
NGF signalling via TRKA from the plasma membrane	2	107	0.647249	1.1689	0.515143	1	1	1	PRKAR1A; RAP1A;
Signaling by FGFR	2	95	0.647249	1.31654	0.452849	1	1	1	PPP2R1A; PRKAR1A;
Signaling by Insulin receptor	1	79	0.323625	0.795511	0.722617	1	1	1	ATP6V1A;
Spry regulation of FGF signaling	1	16	0.323625	3.92588	0.228399	1	1	1	PPP2R1A;
Negative regulation of FGFR signaling	1	17	0.323625	3.69508	0.240808	1	1	1	PPP2R1A;
Phospholipase C-mediated cascade	1	27	0.323625	2.32704	0.354465	1	1	1	PRKAR1A;
Downstream signaling of activated FGFR	1	66	0.323625	0.952179	0.657324	1	1	1	PRKAR1A;
Signaling by EGFR	1	98	0.323625	0.641295	0.796394	1	1	1	PRKAR1A;
Signal Transduction	23	1208	7.44337	1.18537	0.227827	1	1	1	HTR2C; PPP2R1A; APLNR; PDE10A; GRM1; PRKAR1A; ATP6V1A; RAP1A; COL1A1; FZD5; VCAM1; PSME1; AGT; COL2A1; FN1; C3; C5; FGA; KNG1; VTN; TLN1; FGG; FGB;
PKA activation	1	19	0.323625	3.30633	0.265033	1	1	1	PRKAR1A;
PKA-mediated phosphorylation of CREB	1	20	0.323625	3.1411	0.276854	1	1	1	PRKAR1A;
DAG and IP3 signaling	1	27	0.323625	2.32704	0.354465	1	1	1	PRKAR1A;
EGFR interacts with phospholipase C-gamma	1	29	0.323625	2.16661	0.375073	1	1	1	PRKAR1A;
Calmodulin induced events	1	25	0.323625	2.51313	0.333179	1	1	1	PRKAR1A;
CaM pathway	1	25	0.323625	2.51313	0.333179	1	1	1	PRKAR1A;
Assembly of the pre-replicative complex	1	83	0.323625	0.757178	0.740092	1	1	1	PSME1;
DNA Replication Pre-Initiation	1	98	0.323625	0.641295	0.796394	1	1	1	PSME1;
M/G1 Transition	1	98	0.323625	0.641295	0.796394	1	1	1	PSME1;
Autodegradation of Cdh1 by Cdh1:APC/C	1	60	0.323625	1.04738	0.622224	1	1	1	PSME1;
APC/C:Cdc20 mediated degradation of Securin	1	66	0.323625	0.952179	0.657324	1	1	1	PSME1;
APC/C:Cdh1 mediated degradation of Cdc20 and other APC/C:Cdh1 targeted proteins in late mitosis/early G1	1	69	0.323625	0.910786	0.673635	1	1	1	PSME1;
Loss of Nlp from mitotic centrosomes	3	61	0.970874	3.07024	0.0749004	1	0.633907	1	PPP2R1A; TUBA4A; TUBB;
Regulation of mitotic cell cycle	1	81	0.323625	0.775871	0.731496	1	1	1	PSME1;
Recruitment of NuMA to mitotic centrosomes	1	12	0.323625	5.23342	0.176709	1	1	1	NUMA1;
Loss of proteins required for interphase microtubule organizationÃÂ from the centrosome	3	61	0.970874	3.07024	0.0749004	1	0.633907	1	PPP2R1A; TUBA4A; TUBB;
APC/C-mediated degradation of cell cycle proteins	1	81	0.323625	0.775871	0.731496	1	1	1	PSME1;
Regulation of APC/C activators between G1/S and early anaphase	1	78	0.323625	0.805709	0.718068	1	1	1	PSME1;
APC/C:Cdc20 mediated degradation of mitotic proteins	1	71	0.323625	0.885134	0.684076	1	1	1	PSME1;
Activation of APC/C and APC/C:Cdc20 mediated degradation of mitotic proteins	1	72	0.323625	0.872842	0.689172	1	1	1	PSME1;
SCF-beta-TrCP mediated degradation of Emi1	1	70	0.323625	0.897777	0.678898	1	1	1	PSME1;
Ubiquitin-dependent degradation of Cyclin D	1	66	0.323625	0.952179	0.657324	1	1	1	PSME1;
Ubiquitin-dependent degradation of Cyclin D1	1	66	0.323625	0.952179	0.657324	1	1	1	PSME1;
Mitotic G2-G2/M phases	5	99	1.61812	3.14895	0.0217956	1	0.263442	1	XPO1; PPP2R1A; NUMA1; TUBA4A; TUBB;
G2/M Transition	5	96	1.61812	3.24734	0.0193549	1	0.239141	1	XPO1; PPP2R1A; NUMA1; TUBA4A; TUBB;
Cyclin A/B1 associated events during G2/M transition	1	14	0.323625	4.48632	0.202972	1	1	1	XPO1;
Recruitment of mitotic centrosome proteins and complexes	4	70	1.2945	3.56444	0.026189	1	0.303355	1	PPP2R1A; NUMA1; TUBA4A; TUBB;
Centrosome maturation	4	70	1.2945	3.56444	0.026189	1	0.303355	1	PPP2R1A; NUMA1; TUBA4A; TUBB;
SCF(Skp2)-mediated degradation of p27/p21	1	67	0.323625	0.93797	0.662849	1	1	1	PSME1;
Cyclin E associated events during G1/S transition	1	78	0.323625	0.805709	0.718068	1	1	1	PSME1;
G1/S Transition	1	117	0.323625	0.537162	0.850594	1	1	1	PSME1;
S Phase	1	121	0.323625	0.519406	0.860025	1	1	1	PSME1;
Cyclin A:Cdk2-associated events at S phase entry	1	90	0.323625	0.698293	0.768074	1	1	1	PSME1;
Transport of Mature mRNA Derived from an Intronless Transcript	1	35	0.323625	1.7953	0.433045	1	1	1	RANBP2;
Transport of the SLBP independent Mature mRNA	1	32	0.323625	1.96355	0.404762	1	1	1	RANBP2;
Mitotic G1-G1/S phases	1	140	0.323625	0.44892	0.897325	1	1	1	PSME1;
Cell Cycle, Mitotic	7	317	2.26537	1.37611	0.249395	1	1	1	XPO1; PPP2R1A; NUMA1; RANBP2; TUBA4A; PSME1; TUBB;
Transport of Mature mRNA derived from an Intron-Containing Transcript	2	51	0.647249	2.45215	0.197599	1	1	1	SRRM1; RANBP2;
Transport of Mature Transcript to Cytoplasm	2	55	0.647249	2.27385	0.221162	1	1	1	SRRM1; RANBP2;
Transport of the SLBP Dependant Mature mRNA	1	33	0.323625	1.90407	0.414343	1	1	1	RANBP2;
Transport of Mature mRNAs Derived from Intronless Transcripts	1	36	0.323625	1.74544	0.442172	1	1	1	RANBP2;
mRNA Splicing - Major Pathway	2	107	0.647249	1.1689	0.515143	1	1	1	SRRM1; PCBP2;
mRNA Splicing	2	107	0.647249	1.1689	0.515143	1	1	1	SRRM1; PCBP2;
Processing of Capped Intron-Containing Pre-mRNA	3	138	0.970874	1.35726	0.382631	1	1	1	SRRM1; PCBP2; RANBP2;
mRNA Processing	3	157	0.970874	1.19302	0.463631	1	1	1	SRRM1; PCBP2; RANBP2;
Unfolded Protein Response	3	63	0.970874	2.97279	0.0807779	1	0.647777	1	HDGF; LMNA; TLN1;
Insulin Synthesis and Processing	1	132	0.323625	0.476126	0.88301	1	1	1	EXOC4;
Activation of Chaperones by IRE1alpha	3	45	0.970874	4.16164	0.0355072	1	0.377236	1	HDGF; LMNA; TLN1;
Regulation of Insulin-like Growth Factor (IGF) Activity by Insulin-like Growth Factor Binding Proteins (IGFBPs)	1	14	0.323625	4.48632	0.202972	1	1	1	PLG;
Diabetes pathways	5	216	1.61812	1.44335	0.267658	1	1	1	EXOC4; HDGF; LMNA; PLG; TLN1;
Nucleosome assembly	1	35	0.323625	1.7953	0.433045	1	1	1	NPM1;
Deposition of New CENPA-containing Nucleosomes at the Centromere	1	35	0.323625	1.7953	0.433045	1	1	1	NPM1;
Removal of licensing factors from origins	1	85	0.323625	0.739364	0.748413	1	1	1	PSME1;
Chromosome Maintenance	1	69	0.323625	0.910786	0.673635	1	1	1	NPM1;
Regulation of DNA replication	1	88	0.323625	0.714161	0.7604	1	1	1	PSME1;
CDT1 association with the CDC6:ORC:origin complex	1	74	0.323625	0.849255	0.699118	1	1	1	PSME1;
Synthesis of DNA	1	109	0.323625	0.576583	0.82979	1	1	1	PSME1;
Switching of origins to a post-replicative state	1	83	0.323625	0.757178	0.740092	1	1	1	PSME1;
Orc1 removal from chromatin	1	83	0.323625	0.757178	0.740092	1	1	1	PSME1;
CDK-mediated phosphorylation and removal of Cdc6	1	66	0.323625	0.952179	0.657324	1	1	1	PSME1;
Signaling by GPCR	10	800	3.23625	0.778656	0.832154	1	1	1	HTR2C; APLNR; PDE10A; GRM1; PRKAR1A; FZD5; AGT; C3; C5; KNG1;
GPCR ligand binding	8	336	2.589	1.4835	0.174945	1	1	1	HTR2C; APLNR; GRM1; FZD5; AGT; C3; C5; KNG1;
Class A/1 (Rhodopsin-like receptors)	6	274	1.94175	1.36494	0.278985	1	1	1	HTR2C; APLNR; AGT; C3; C5; KNG1;
Peptide ligand-binding receptors	5	167	1.61812	1.86682	0.1322	1	0.857309	1	APLNR; AGT; C3; C5; KNG1;
Signaling by PDGF	1	78	0.323625	0.805709	0.718068	1	1	1	PRKAR1A;
Downstream signal transduction	1	75	0.323625	0.837933	0.703971	1	1	1	PRKAR1A;
G alpha (s) signalling events	1	31	0.323625	2.02687	0.395025	1	1	1	PDE10A;
GPCR downstream signaling	2	530	0.647249	0.236004	0.998361	1	1	1	HTR2C; PDE10A;
Class C/3 (Metabotropic glutamate/pheromone receptors)	1	15	0.323625	4.18743	0.215788	1	1	1	GRM1;
G alpha (q) signalling events	1	120	0.323625	0.523734	0.857724	1	1	1	HTR2C;
Opioid Signalling	1	53	0.323625	1.18569	0.576722	1	1	1	PRKAR1A;
PLC beta mediated events	1	39	0.323625	1.61121	0.468683	1	1	1	PRKAR1A;
G-protein mediated events	1	40	0.323625	1.57094	0.477238	1	1	1	PRKAR1A;
Ca-dependent events	1	27	0.323625	2.32704	0.354465	1	1	1	PRKAR1A;
Amine ligand-binding receptors	1	36	0.323625	1.74544	0.442172	1	1	1	HTR2C;
Serotonin receptors	1	12	0.323625	5.23342	0.176709	1	1	1	HTR2C;
Class B/2 (Secretin family receptors)	1	47	0.323625	1.33702	0.533398	1	1	1	FZD5;
Adaptive Immune System	5	237	1.61812	1.31546	0.3332	1	1	1	B2M; RAP1A; VCAM1; PSME1; C3;
tRNA Aminoacylation	1	42	0.323625	1.49615	0.493938	1	1	1	EPRS;
Cytosolic tRNA aminoacylation	1	24	0.323625	2.6178	0.322275	1	1	1	EPRS;
Immune System	17	522	5.50162	2.02783	0.00482465	1	0.0788971	0.364816	B2M; PPP2R1A; PCBP2; RAP1A; VCAM1; C1QA; PSME1; C8G; C7; C8B; C3; C5; C6; C4B; TLN1; C1R; C8A;
RNA Polymerase II Transcription	1	101	0.323625	0.622249	0.806101	1	1	1	SRRM1;
Formation and Maturation of mRNA Transcript	3	185	0.970874	1.01246	0.573502	1	1	1	SRRM1; PCBP2; RANBP2;
DARPP-32 events	1	18	0.323625	3.48991	0.253018	1	1	1	PRKAR1A;
Signaling by Wnt	1	75	0.323625	0.837933	0.703971	1	1	1	PSME1;
Degradation of beta-catenin by the destruction complex	1	75	0.323625	0.837933	0.703971	1	1	1	PSME1;
Integrin cell surface interactions	10	72	3.23625	8.65064	2.20612e-07	0.000367981	2.45321e-05	0.000113435	RAP1A; COL1A1; VCAM1; COL2A1; FN1; FGA; VTN; TLN1; FGG; FGB;
Gene Expression	9	378	2.91262	1.4833	0.156786	1	0.961466	1	SRRM1; EEF1B2; EPRS; PCBP2; EIF2S3; EEF1D; RANBP2; EIF4A2; EEF2;
Cleavage of Growing Transcript in the Termination Region	1	43	0.323625	1.46137	0.502088	1	1	1	SRRM1;
RNA Polymerase II Transcription Termination	1	43	0.323625	1.46137	0.502088	1	1	1	SRRM1;
Purine salvage	1	7	0.323625	8.96624	0.107217	1	0.757789	1	APRT;
Purine catabolism	1	11	0.323625	5.70875	0.163256	1	0.983073	1	GDA;
DNA Repair	2	106	0.647249	1.17993	0.510132	1	1	1	ATM; H2AFX;
Sphingolipid metabolism	1	29	0.323625	2.16661	0.375073	1	1	1	PPAP2A;
Bile acid and bile salt metabolism	1	27	0.323625	2.32704	0.354465	1	1	1	ALB;
Recycling of bile acids and salts	1	11	0.323625	5.70875	0.163256	1	0.983073	1	ALB;
Homologous Recombination Repair	2	22	0.647249	5.68307	0.0481294	1	0.456726	1	ATM; H2AFX;
Double-Strand Break Repair	2	27	0.647249	4.63104	0.0694314	1	0.606344	1	ATM; H2AFX;
ATM mediated response to DNA double-strand break	2	6	0.647249	20.8127	0.00369923	1	0.0623264	0.288194	ATM; H2AFX;
Homologous recombination repair of replication-independent double-strand breaks	2	22	0.647249	5.68307	0.0481294	1	0.456726	1	ATM; H2AFX;
ATM mediated phosphorylation of repair proteins	2	6	0.647249	20.8127	0.00369923	1	0.0623264	0.288194	ATM; H2AFX;
Recruitment of repair and signaling proteins to double-strand breaks	2	8	0.647249	15.616	0.00675987	1	0.104402	0.482751	ATM; H2AFX;
MRN complex relocalizes to nuclear foci	1	4	0.323625	15.6741	0.0627467	1	0.565738	1	H2AFX;
Assembly of the RAD50-MRE11-NBS1 complex at DNA double-strand breaks	1	4	0.323625	15.6741	0.0627467	1	0.565738	1	H2AFX;
Metabolism	14	823	4.53074	1.05935	0.452311	1	1	1	XPO1; PPP2R1A; PRKAR1A; APRT; UGP2; IQGAP1; RAP1A; ANP32A; RANBP2; MRI1; TKT; GDA; PSME1; EIF4A2;
L13a-mediated translational silencing of Ceruloplasmin expression	2	102	0.647249	1.2262	0.489754	1	1	1	EIF2S3; EIF4A2;
Purine metabolism	2	24	0.647249	5.20968	0.0563208	1	0.524822	1	APRT; GDA;
Metabolism of nucleotides	2	58	0.647249	2.15626	0.238979	1	1	1	APRT; GDA;
3' -UTR-mediated translational regulation	2	102	0.647249	1.2262	0.489754	1	1	1	EIF2S3; EIF4A2;
Stabilization of p53	2	69	0.647249	1.81255	0.304546	1	1	1	ATM; PSME1;
p53-Dependent G1 DNA Damage Response	2	72	0.647249	1.73704	0.322312	1	1	1	ATM; PSME1;
p53-Dependent G1/S DNA damage checkpoint	2	72	0.647249	1.73704	0.322312	1	1	1	ATM; PSME1;
G1/S DNA Damage Checkpoints	2	76	0.647249	1.64563	0.345816	1	1	1	ATM; PSME1;
Cell Cycle Checkpoints	2	118	0.647249	1.05995	0.567986	1	1	1	ATM; PSME1;
Autodegradation of the E3 ubiquitin ligase COP1	2	68	0.647249	1.83921	0.298604	1	1	1	ATM; PSME1;
G2/M DNA damage checkpoint	1	29	0.323625	2.16661	0.375073	1	1	1	ATM;
G2/M Checkpoints	1	43	0.323625	1.46137	0.502088	1	1	1	ATM;
p53-Independent G1/S DNA damage checkpoint	2	70	0.647249	1.78666	0.310479	1	1	1	ATM; PSME1;
Ubiquitin Mediated Degradation of Phosphorylated Cdc25A	2	69	0.647249	1.81255	0.304546	1	1	1	ATM; PSME1;
p53-Independent DNA Damage Response	2	70	0.647249	1.78666	0.310479	1	1	1	ATM; PSME1;
Biosynthesis of the N-glycan precursor (dolichol lipid-linked oligosaccharide, LLO) and transfer to a nascent protein	1	30	0.323625	2.09441	0.38513	1	1	1	ALG3;
Post-translational modification: synthesis of GPI-anchored proteins	1	26	0.323625	2.41651	0.343908	1	1	1	PIGQ;
Removal of aminoterminal propeptides from gamma-carboxylated proteins	1	10	0.323625	6.27905	0.149584	1	0.927532	1	F9;
Asparagine N-linked glycosylation	2	77	0.647249	1.62426	0.351652	1	1	1	MAN1A1; ALG3;
Synthesis of glycosylphosphatidylinositol (GPI)	1	17	0.323625	3.69508	0.240808	1	1	1	PIGQ;
Progressive trimming of alpha-1,2-linked mannose residues from Man9/8/7GlcNAc2 to produce Man5GlcNAc2	1	3	0.323625	20.8815	0.0474379	1	0.456726	1	MAN1A1;
N-glycan trimming and elongation in the cis-Golgi	1	5	0.323625	12.5456	0.0778102	1	0.633907	1	MAN1A1;
Transport to the Golgi and subsequent modification	1	28	0.323625	2.24396	0.364852	1	1	1	MAN1A1;
Folding of actin by CCT/TriC	4	9	1.2945	27.6966	7.73127e-06	0.0128958	0.000234468	0.00108417	CCT3; CCT7; CCT8; ACTB;
Association of TriC/CCT with target proteins during biosynthesis	3	9	0.970874	20.7897	0.000321238	0.535825	0.00742954	0.0343538	CCT3; CCT7; CCT8;
Post-chaperonin tubulin folding pathway	1	12	0.323625	5.23342	0.176709	1	1	1	TUBB2B;
Post-translational protein modification	4	114	1.2945	2.18881	0.111738	1	0.776579	1	MAN1A1; ALG3; PIGQ; F9;
Prefoldin mediated transfer of substrate to CCT/TriC	3	14	0.970874	13.3701	0.0013114	1	0.0270051	0.12487	CCT3; CCT7; CCT8;
Formation of tubulin folding intermediates by CCT/TriC	3	8	0.970874	23.3852	0.000216736	0.361515	0.00509176	0.023544	CCT3; CCT7; CCT8;
Post-translational modification: gamma carboxylation and hypusine formation	1	14	0.323625	4.48632	0.202972	1	1	1	F9;
Gamma-carboxylation, transport, and amino-terminal cleavage of proteins	1	12	0.323625	5.23342	0.176709	1	1	1	F9;
Gamma-carboxylation of protein precursors	1	9	0.323625	6.97595	0.135689	1	0.857309	1	F9;
Transport of gamma-carboxylated protein precursors from the endoplasmic reticulum to the Golgi apparatus	1	8	0.323625	7.84686	0.121568	1	0.817644	1	F9;
Cooperation of Prefoldin and TriC/CCT in actin and tubulin folding	4	15	1.2945	16.6253	7.7599e-05	0.129435	0.00202242	0.00935158	CCT3; CCT7; CCT8; ACTB;
Chaperonin-mediated protein folding	4	16	1.2945	15.5869	0.000102159	0.170402	0.00254331	0.0117601	CCT3; CCT7; CCT8; ACTB;
Protein folding	5	28	1.61812	11.1309	7.52436e-05	0.125506	0.00202242	0.00935158	CCT3; CCT7; CCT8; TUBB2B; ACTB;
Eukaryotic Translation Elongation	3	85	0.970874	2.20345	0.156729	1	0.961466	1	EEF1B2; EEF1D; EEF2;
Peptide chain elongation	1	82	0.323625	0.766411	0.735829	1	1	1	EEF2;
Recycling of eIF2:GDP	1	8	0.323625	7.84686	0.121568	1	0.817644	1	EIF2S3;
Ribosomal scanning and start codon recognition	2	54	0.647249	2.31595	0.215247	1	1	1	EIF2S3; EIF4A2;
GTP hydrolysis and joining of the 60S ribosomal subunit	2	103	0.647249	1.21429	0.494898	1	1	1	EIF2S3; EIF4A2;
Translation initiation complex formation	2	54	0.647249	2.31595	0.215247	1	1	1	EIF2S3; EIF4A2;
Activation of the mRNA upon binding of the cap-binding complex and eIFs, and subsequent binding to 43S	2	55	0.647249	2.27385	0.221162	1	1	1	EIF2S3; EIF4A2;
Formation of the ternary complex, and subsequently, the 43S complex	1	47	0.323625	1.33702	0.533398	1	1	1	EIF2S3;
Translation	5	117	1.61812	2.66454	0.0406091	1	0.418123	1	EEF1B2; EIF2S3; EEF1D; EIF4A2; EEF2;
Eukaryotic Translation Initiation	2	110	0.647249	1.13703	0.529972	1	1	1	EIF2S3; EIF4A2;
Cap-dependent Translation Initiation	2	110	0.647249	1.13703	0.529972	1	1	1	EIF2S3; EIF4A2;
Metabolism of proteins	14	259	4.53074	3.36611	8.24042e-05	0.13745	0.00211462	0.00977789	MAN1A1; ALG3; EEF1B2; CCT3; EIF2S3; PIGQ; F9; CCT7; EEF1D; CCT8; EIF4A2; EEF2; TUBB2B; ACTB;
NEP/NS2 Interacts with the Cellular Export Machinery	3	29	0.970874	6.45693	0.0110227	1	0.157144	0.726627	XPO1; RAN; RANBP2;
Export of Viral Ribonucleoproteins from Nucleus	3	31	0.970874	6.04048	0.0132446	1	0.181082	0.837315	XPO1; RAN; RANBP2;
Influenza Life Cycle	4	135	1.2945	1.84836	0.172737	1	1	1	XPO1; RAN; KPNB1; RANBP2;
Transport of Ribonucleoproteins into the Host Nucleus	2	29	0.647249	4.31177	0.0786683	1	0.633907	1	KPNB1; RANBP2;
Influenza Infection	4	140	1.2945	1.78235	0.188699	1	1	1	XPO1; RAN; KPNB1; RANBP2;
Meiotic Synapsis	3	47	0.970874	3.98459	0.0396445	1	0.415894	1	LMNB1; LMNA; H2AFX;
Meiotic Recombination	2	42	0.647249	2.97749	0.146074	1	0.91944	1	ATM; H2AFX;
Meiosis	4	72	1.2945	3.46544	0.0286706	1	0.329811	1	LMNB1; ATM; LMNA; H2AFX;
Formation of the active cofactor, UDP-glucuronate	1	3	0.323625	20.8815	0.0474379	1	0.456726	1	UGP2;
Glucuronidation	1	6	0.323625	10.4581	0.0926324	1	0.690804	1	UGP2;
Phase II conjugation	1	39	0.323625	1.61121	0.468683	1	1	1	UGP2;
Regulation of Insulin Secretion	3	48	0.970874	3.90159	0.0418008	1	0.427753	1	PRKAR1A; IQGAP1; RAP1A;
Integration of energy metabolism	4	83	1.2945	3.00622	0.044753	1	0.455171	1	PRKAR1A; IQGAP1; RAP1A; TKT;
Methionine salvage pathway	1	6	0.323625	10.4581	0.0926324	1	0.690804	1	MRI1;
Regulation of ornithine decarboxylase (ODC)	1	70	0.323625	0.897777	0.678898	1	1	1	PSME1;
Metabolism of polyamines	1	15	0.323625	4.18743	0.215788	1	1	1	MRI1;
Biological oxidations	1	98	0.323625	0.641295	0.796394	1	1	1	UGP2;
Regulation of Insulin Secretion by Glucagon-like Peptide-1	3	16	0.970874	11.6999	0.00197009	1	0.0373421	0.172668	PRKAR1A; IQGAP1; RAP1A;
Glucagon signaling in metabolic regulation	1	33	0.323625	1.90407	0.414343	1	1	1	PRKAR1A;
PKA activation in glucagon signalling	1	17	0.323625	3.69508	0.240808	1	1	1	PRKAR1A;
Insulin effects increased synthesis of Xylulose-5-Phosphate	1	2	0.323625	31.2703	0.0318799	1	0.34087	1	TKT;
Nonsense-Mediated Decay	1	104	0.323625	0.604301	0.815347	1	1	1	PPP2R1A;
Stabilization of mRNA by HuR	2	8	0.647249	15.616	0.00675987	1	0.104402	0.482751	XPO1; ANP32A;
Regulation of mRNA Stability by Proteins that Bind AU-rich Elements	3	104	0.970874	1.80094	0.234221	1	1	1	XPO1; ANP32A; PSME1;
Destabilization of mRNA by AUF1 (hnRNP D0)	1	71	0.323625	0.885134	0.684076	1	1	1	PSME1;
Deadenylation-dependent mRNA decay	1	46	0.323625	1.36608	0.52576	1	1	1	EIF4A2;
Deadenylation of mRNA	1	22	0.323625	2.85567	0.299932	1	1	1	EIF4A2;
Metabolism of mRNA	5	234	1.61812	1.33233	0.32371	1	1	1	XPO1; PPP2R1A; ANP32A; PSME1; EIF4A2;
Metabolism of RNA	6	281	1.94175	1.33094	0.298364	1	1	1	XPO1; PPP2R1A; ANP32A; RANBP2; PSME1; EIF4A2;
Metabolism of amino acids and derivatives	2	188	0.647249	0.665307	0.807808	1	1	1	MRI1; PSME1;
Nonsense Mediated Decay Enhanced by the Exon Junction Complex	1	104	0.323625	0.604301	0.815347	1	1	1	PPP2R1A;
Metabolism of non-coding RNA	1	50	0.323625	1.25682	0.555586	1	1	1	RANBP2;
snRNP Assembly	1	50	0.323625	1.25682	0.555586	1	1	1	RANBP2;
Glucose metabolism	1	36	0.323625	1.74544	0.442172	1	1	1	UGP2;
Glucose transport	1	38	0.323625	1.6536	0.459989	1	1	1	RANBP2;
Regulation of Glucokinase by Glucokinase Regulatory Protein	1	29	0.323625	2.16661	0.375073	1	1	1	RANBP2;
Hexose transport	1	40	0.323625	1.57094	0.477238	1	1	1	RANBP2;
BMAL1:CLOCK/NPAS2 Activates Gene Expression	1	23	0.323625	2.73157	0.311194	1	1	1	NCOR1;
Metabolism of carbohydrates	3	92	0.970874	2.03582	0.184342	1	1	1	UGP2; RANBP2; TKT;
Circadian Clock	1	32	0.323625	1.96355	0.404762	1	1	1	NCOR1;
Lipoprotein metabolism	10	27	3.23625	23.063	6.57593e-12	1.09687e-08	3.65622e-09	1.69062e-08	APOA1; SCARB1; HSPG2; CETP; APOA5; LCAT; ALB; APOC3; APOA2; APOB;
LDL-mediated lipid transport	2	4	0.647249	31.1931	0.0015116	1	0.0303776	0.140464	CETP; APOB;
HDL-mediated lipid transport	6	15	1.94175	24.9173	7.26601e-08	0.000121197	1.10179e-05	5.09463e-05	APOA1; SCARB1; CETP; LCAT; ALB; APOC3;
Chylomicron-mediated lipid transport	6	16	1.94175	23.3609	1.14689e-07	0.000191301	1.36644e-05	6.31834e-05	APOA1; HSPG2; APOA5; APOC3; APOA2; APOB;
Glycogen synthesis	1	2	0.323625	31.2703	0.0318799	1	0.34087	1	UGP2;
Pentose phosphate pathway (hexose monophosphate shunt)	1	6	0.323625	10.4581	0.0926324	1	0.690804	1	TKT;
Cell-cell junction organization	1	45	0.323625	1.39643	0.517996	1	1	1	CDH5;
Cell-Cell communication	9	117	2.91262	4.79191	0.000115042	0.191891	0.00282192	0.0130484	FLNA; IQGAP1; ILK; ACTN2; CDH5; DSCAM; PARVB; ACTN1; ACTN4;
Cell junction organization	5	69	1.61812	4.51786	0.00503765	1	0.0815806	0.377224	FLNA; ILK; CDH5; PARVB; ACTN1;
Transmembrane transport of small molecules	8	378	2.589	1.31867	0.263889	1	1	1	APOA1; SLC26A3; PRKAR1A; ATP6V1A; RANBP2; ABCB5; ALB; CP;
Transport of inorganic cations/anions and amino acids/oligopeptides	1	94	0.323625	0.668581	0.782693	1	1	1	SLC26A3;
SLC-mediated transmembrane transport	4	247	1.2945	1.01027	0.563211	1	1	1	SLC26A3; RANBP2; ALB; CP;
ABC-family proteins mediated transport	2	25	0.647249	5.00137	0.0605858	1	0.558327	1	APOA1; ABCB5;
ABCA transporters in lipid homeostasis	1	9	0.323625	6.97595	0.135689	1	0.857309	1	APOA1;
Localization of the PINCH-ILK-PARVIN complex to focal adhesions	1	4	0.323625	15.6741	0.0627467	1	0.565738	1	ILK;
Regulation of cytoskeletal remodeling and cell spreading by IPP complex components	2	8	0.647249	15.616	0.00675987	1	0.104402	0.482751	PARVB; ACTN1;
Adherens junctions interactions	1	27	0.323625	2.32704	0.354465	1	1	1	CDH5;
Cell-extracellular matrix interactions	4	16	1.2945	15.5869	0.000102159	0.170402	0.00254331	0.0117601	FLNA; ILK; PARVB; ACTN1;
DSCAM interactions	1	9	0.323625	6.97595	0.135689	1	0.857309	1	DSCAM;
Nephrin interactions	4	29	1.2945	8.60208	0.00113094	1	0.0235801	0.109033	IQGAP1; ACTN2; ACTN1; ACTN4;
Metal ion SLC transporters	1	25	0.323625	2.51313	0.333179	1	1	1	CP;
Multifunctional anion exchangers	1	7	0.323625	8.96624	0.107217	1	0.757789	1	SLC26A3;
Transport of glucose and other sugars, bile salts and organic acids, metal ions and amine compounds	1	94	0.323625	0.668581	0.782693	1	1	1	CP;
Transferrin endocytosis and recycling	1	27	0.323625	2.32704	0.354465	1	1	1	ATP6V1A;
Iron uptake and transport	2	37	0.647249	3.37975	0.11888	1	0.817644	1	ATP6V1A; CP;
Regulation of Water Balance by Renal Aquaporins	1	24	0.323625	2.6178	0.322275	1	1	1	PRKAR1A;
Lipid digestion, mobilization, and transport	10	46	3.23625	13.5391	2.42538e-09	4.04553e-06	5.05691e-07	2.33829e-06	APOA1; SCARB1; HSPG2; CETP; APOA5; LCAT; ALB; APOC3; APOA2; APOB;
Metabolism of lipids and lipoproteins	11	257	3.55987	2.6659	0.00306954	1	0.0550536	0.254565	APOA1; SCARB1; HSPG2; CETP; PPAP2A; APOA5; LCAT; ALB; APOC3; APOA2; APOB;
Transport of vitamins, nucleosides, and related molecules	1	30	0.323625	2.09441	0.38513	1	1	1	ALB;
Aquaporin-mediated transport	1	27	0.323625	2.32704	0.354465	1	1	1	PRKAR1A;
Transport of organic anions	1	10	0.323625	6.27905	0.149584	1	0.927532	1	ALB;
Class I MHC mediated antigen processing & presentation	2	101	0.647249	1.23834	0.484577	1	1	1	B2M; PSME1;
Antigen processing: Ubiquitination & Proteasome degradation	1	69	0.323625	0.910786	0.673635	1	1	1	PSME1;
Transcription	1	178	0.323625	0.353089	0.944806	1	1	1	SRRM1;
Regulation of Apoptosis	1	75	0.323625	0.837933	0.703971	1	1	1	PSME1;
Regulation of activated PAK-2p34 by proteasome mediated degradation	1	66	0.323625	0.952179	0.657324	1	1	1	PSME1;
Cdc20:Phospho-APC/C mediated degradation of Cyclin A	1	69	0.323625	0.910786	0.673635	1	1	1	PSME1;
Caspase-mediated cleavage of cytoskeletal proteins	2	11	0.647249	11.361	0.0128626	1	0.177313	0.819885	VIM; GSN;
Apoptotic cleavage of cellular proteins	4	39	1.2945	6.39699	0.00345365	1	0.0606389	0.280391	LMNB1; LMNA; VIM; GSN;
Breakdown of the nuclear lamina	2	4	0.647249	31.1931	0.0015116	1	0.0303776	0.140464	LMNB1; LMNA;
Apoptotic execution phase	5	48	1.61812	6.49401	0.00100857	1	0.0218481	0.101024	LMNB1; KPNB1; LMNA; VIM; GSN;
Activation of DNA fragmentation factor	1	8	0.323625	7.84686	0.121568	1	0.817644	1	KPNB1;
Apoptosis induced DNA fragmentation	1	8	0.323625	7.84686	0.121568	1	0.817644	1	KPNB1;
Activation and oligomerization of BAK protein	1	2	0.323625	31.2703	0.0318799	1	0.34087	1	BID;
Activation, translocation and oligomerization of BAX	1	2	0.323625	31.2703	0.0318799	1	0.34087	1	BID;
BH3-only proteins associate with and inactivate anti-apoptotic BCL-2 members	1	3	0.323625	20.8815	0.0474379	1	0.456726	1	BID;
Intrinsic Pathway for Apoptosis	2	31	0.647249	4.03368	0.0882628	1	0.690804	1	BID; VIM;
Activation of BH3-only proteins	1	17	0.323625	3.69508	0.240808	1	1	1	BID;
Activation, myristolyation of BID and translocation to mitochondria	2	5	0.647249	24.9669	0.00249258	1	0.0461958	0.213607	BID; VIM;
Activation of BAD and translocation to mitochondria	1	7	0.323625	8.96624	0.107217	1	0.757789	1	BID;
Apoptosis	7	158	2.26537	2.76083	0.0140829	1	0.187922	0.868941	LMNB1; BID; KPNB1; PSME1; LMNA; VIM; GSN;
Innate Immune System	11	183	3.55987	3.74386	0.000189798	0.316583	0.00452262	0.0209124	PCBP2; C1QA; C8G; C7; C8B; C3; C5; C6; C4B; C1R; C8A;
Endosomal/Vacuolar pathway	1	9	0.323625	6.97595	0.135689	1	0.857309	1	B2M;
Cross-presentation of soluble exogenous antigens (endosomes)	1	67	0.323625	0.93797	0.662849	1	1	1	PSME1;
Immunoregulatory interactions between a Lymphoid and a non-Lymphoid cell	3	52	0.970874	3.60153	0.0509997	1	0.480608	1	B2M; VCAM1; C3;
Rap1 signalling	1	10	0.323625	6.27905	0.149584	1	0.927532	1	RAP1A;
Antigen Presentation: Folding, assembly and peptide loading of class I MHC	1	23	0.323625	2.73157	0.311194	1	1	1	B2M;
Antigen processing-Cross presentation	2	86	0.647249	1.4543	0.403262	1	1	1	B2M; PSME1;
ER-Phagosome pathway	2	80	0.647249	1.56336	0.369048	1	1	1	B2M; PSME1;
RIG-I/MDA5 mediated induction of IFN-alpha/beta pathways	1	67	0.323625	0.93797	0.662849	1	1	1	PCBP2;
Cytokine Signaling in Immune system	5	193	1.61812	1.61534	0.199949	1	1	1	B2M; PPP2R1A; RAP1A; VCAM1; TLN1;
Negative regulators of RIG-I/MDA5 signaling	1	28	0.323625	2.24396	0.364852	1	1	1	PCBP2;
Interferon alpha/beta signaling	3	77	0.970874	2.43235	0.126966	1	0.847116	1	PPP2R1A; RAP1A; TLN1;
Interferon Signaling	5	98	1.61812	3.18108	0.020961	1	0.25708	1	B2M; PPP2R1A; RAP1A; VCAM1; TLN1;
Interferon gamma signaling	2	47	0.647249	2.6608	0.174381	1	1	1	B2M; VCAM1;
Regulation of IFNA signaling	3	38	0.970874	4.92806	0.0229008	1	0.272847	1	PPP2R1A; RAP1A; TLN1;
Classical antibody-mediated complement activation	2	6	0.647249	20.8127	0.00369923	1	0.0623264	0.288194	C1QA; C1R;
Complement cascade	10	22	3.23625	28.3023	5.41215e-13	9.02747e-10	4.51373e-10	2.08713e-09	C1QA; C8G; C7; C8B; C3; C5; C6; C4B; C1R; C8A;
Creation of C4 and C2 activators	2	9	0.647249	13.8828	0.00859947	1	0.128071	0.592193	C1QA; C1R;
Initial triggering of complement	4	15	1.2945	16.6253	7.7599e-05	0.129435	0.00202242	0.00935158	C1QA; C3; C4B; C1R;
Terminal pathway of complement	6	7	1.94175	53.3536	1.13291e-10	1.8897e-07	3.7794e-08	1.74757e-07	C8G; C7; C8B; C5; C6; C8A;
Activation of C3 and C5	2	3	0.647249	41.5563	0.000763918	1	0.016766	0.0775251	C3; C5;
Alternative complement activation	1	3	0.323625	20.8815	0.0474379	1	0.456726	1	C3;
glycogen biosynthesis II (from UDP-D-Glucose)	1	6	0.323625	10.4581	0.0926324	1	0.690804	1	UGP2;
colanic acid building blocks biosynthesis	1	13	0.323625	4.83116	0.189947	1	1	1	UGP2;
glutathione redox reactions I	1	9	0.323625	6.97595	0.135689	1	0.857309	1	GPX3;
triacylglycerol biosynthesis	1	24	0.323625	2.6178	0.322275	1	1	1	PPAP2A;
choline biosynthesis III	1	9	0.323625	6.97595	0.135689	1	0.857309	1	PLD3;
3-phosphoinositide biosynthesis	2	26	0.647249	4.80909	0.0649575	1	0.576325	1	SACM1L; PI4KA;
adenine and adenosine salvage I	1	1	0.323625	62.231	0.0160686	1	0.201523	0.93183	APRT;
dopamine degradation	1	7	0.323625	8.96624	0.107217	1	0.757789	1	ALDH3A2;
4-aminobutyrate degradation I	1	2	0.323625	31.2703	0.0318799	1	0.34087	1	ALDH5A1;
putrescine degradation III	1	5	0.323625	12.5456	0.0778102	1	0.633907	1	ALDH3A2;
oxidative ethanol degradation III (microsomal)	1	6	0.323625	10.4581	0.0926324	1	0.690804	1	ALDH3A2;
ethanol degradation IV (peroxisomal)	1	7	0.323625	8.96624	0.107217	1	0.757789	1	ALDH3A2;
ethanol degradation II (cytosol)	1	6	0.323625	10.4581	0.0926324	1	0.690804	1	ALDH3A2;
glutamate degradation III (via 4-aminobutyrate)	1	4	0.323625	15.6741	0.0627467	1	0.565738	1	ALDH5A1;
phenylalanine degradation IV (mammalian, via side chain)	1	5	0.323625	12.5456	0.0778102	1	0.633907	1	ALDH3A2;
tryptophan degradation X (mammalian, via tryptamine)	1	6	0.323625	10.4581	0.0926324	1	0.690804	1	ALDH3A2;
formaldehyde oxidation II (glutathione-dependent)	1	2	0.323625	31.2703	0.0318799	1	0.34087	1	ESD;
3-phosphoinositide degradation	1	19	0.323625	3.30633	0.265033	1	1	1	SACM1L;
fatty acid alpha-oxidation	1	1	0.323625	62.231	0.0160686	1	0.201523	0.93183	ALDH3A2;
serotonin degradation	1	7	0.323625	8.96624	0.107217	1	0.757789	1	ALDH3A2;
noradrenaline and adrenaline degradation	1	7	0.323625	8.96624	0.107217	1	0.757789	1	ALDH3A2;
purine nucleotides degradation II (aerobic)	1	12	0.323625	5.23342	0.176709	1	1	1	GDA;
guanosine nucleotides degradation III	1	3	0.323625	20.8815	0.0474379	1	0.456726	1	GDA;
superoxide radicals degradation	1	5	0.323625	12.5456	0.0778102	1	0.633907	1	SOD3;
pentose phosphate pathway (non-oxidative branch)	1	6	0.323625	10.4581	0.0926324	1	0.690804	1	TKT;
pentose phosphate pathway	1	10	0.323625	6.27905	0.149584	1	0.927532	1	TKT;
Wnt signaling network	6	200	1.94175	1.86995	0.104233	1	0.757789	1	XPO1; TRRAP; FLNA; FZD5; PRDX1; GSN;
Beta2 integrin cell surface interactions	6	28	1.94175	13.3527	4.5859e-06	0.00764928	0.000141653	0.000654997	VCAM1; C3; FGA; KNG1; FGG; FGB;
Osteopontin-mediated events	2	29	0.647249	4.31177	0.0786683	1	0.633907	1	ILK; GSN;
Regulation of cytoplasmic and nuclear SMAD2/3 signaling	5	305	1.61812	1.02219	0.544538	1	1	1	XPO1; ATM; NCOR1; RAN; KPNB1;
ErbB2/ErbB3 signaling events	1	38	0.323625	1.6536	0.459989	1	1	1	DOCK7;
Validated targets of C-MYC transcriptional repression	1	63	0.323625	0.997514	0.6402	1	1	1	CLU;
IL6-mediated signaling events	1	47	0.323625	1.33702	0.533398	1	1	1	FGG;
Signaling events mediated by the Hedgehog family	2	65	0.647249	1.92408	0.280735	1	1	1	XPO1; PTCH2;
Degradation of beta catenin	1	18	0.323625	3.48991	0.253018	1	1	1	FZD5;
Canonical NF-kappaB pathway	3	35	0.970874	5.35034	0.0184015	1	0.229057	1	XPO1; ATM; RAN;
Signaling events mediated by HDAC Class I	4	113	1.2945	2.20818	0.109114	1	0.767594	1	XPO1; NCOR1; RAN; RANBP2;
Integrins in angiogenesis	7	64	2.26537	6.81518	7.3281e-05	0.122233	0.00200381	0.00926554	PI4KA; ILK; VCL; FN1; VTN; TLN1; GSN;
Syndecan-1-mediated signaling events	44	1297	14.2395	2.11162	2.05497e-06	0.00342769	6.72097e-05	0.000310774	XPO1; B2M; PPP2R1A; EXOC4; ATM; TRRAP; COL24A1; PEBP1; IQGAP1; KAT5; ENO1; GPLD1; BID; NCOR1; RAP1A; COL1A1; FZD5; ACTN2; RAN; KPNB1; NPM1; KRT14; ACTN1; ACTN4; NCL; EEF2; VCL; AGT; GAPDH; CLU; PKM; ACTA1; FN1; FGA; PRDX1; CP; PLG; AHSG; VTN; TLN1; FGG; FGB; GSN; ACTA2;
Downstream signaling in na&#xef;ve CD8+ T cells	1	65	0.323625	0.966826	0.651708	1	1	1	B2M;
Regulation of CDC42 activity	23	768	7.44337	1.86448	0.00323858	1	0.0574675	0.265727	XPO1; B2M; ATM; TRRAP; COL24A1; IQGAP1; KAT5; ENO1; NCOR1; RAN; KPNB1; NPM1; KRT14; VCL; OBSCN; AGT; PKM; ACTA1; PRDX1; CP; TLN1; FGG; GSN;
Notch-mediated HES/HEY network	3	94	0.970874	1.9925	0.192457	1	1	1	SPEN; ENO1; NCOR1;
Glypican pathway	46	1335	14.8867	2.14474	7.58376e-07	0.00126497	6.5855e-05	0.00030451	XPO1; B2M; PPP2R1A; EXOC4; ATM; TRRAP; COL24A1; FLNA; PEBP1; IQGAP1; KAT5; ENO1; GPLD1; BID; NCOR1; RAP1A; COL1A1; FZD5; ACTN2; RAN; KPNB1; NPM1; KRT14; ACTN1; ACTN4; NCL; EEF2; VCL; AGT; GAPDH; CLU; PKM; ACTA1; FN1; FGA; PRDX1; CP; PLG; AHSG; SERPINC1; VTN; TLN1; FGG; FGB; GSN; ACTA2;
GMCSF-mediated signaling events	44	1289	14.2395	2.12472	1.74691e-06	0.00291384	6.5855e-05	0.00030451	XPO1; B2M; PPP2R1A; EXOC4; ATM; TRRAP; COL24A1; PEBP1; IQGAP1; KAT5; ENO1; GPLD1; BID; NCOR1; RAP1A; COL1A1; FZD5; ACTN2; RAN; KPNB1; NPM1; KRT14; ACTN1; ACTN4; NCL; EEF2; VCL; AGT; GAPDH; CLU; PKM; ACTA1; FN1; FGA; PRDX1; CP; PLG; AHSG; VTN; TLN1; FGG; FGB; GSN; ACTA2;
Validated transcriptional targets of deltaNp63 isoforms	3	64	0.970874	2.92635	0.0837895	1	0.665528	1	ATM; FZD5; KRT14;
Sumoylation by RanBP2 regulates transcriptional repression	3	15	0.970874	12.4794	0.00161985	1	0.0321656	0.148732	XPO1; RAN; RANBP2;
Insulin Pathway	44	1285	14.2395	2.13134	1.60957e-06	0.00268477	6.5855e-05	0.00030451	XPO1; B2M; PPP2R1A; EXOC4; ATM; TRRAP; COL24A1; PEBP1; IQGAP1; KAT5; ENO1; GPLD1; BID; NCOR1; RAP1A; COL1A1; FZD5; ACTN2; RAN; KPNB1; NPM1; KRT14; ACTN1; ACTN4; NCL; EEF2; VCL; AGT; GAPDH; CLU; PKM; ACTA1; FN1; FGA; PRDX1; CP; PLG; AHSG; VTN; TLN1; FGG; FGB; GSN; ACTA2;
C-MYC pathway	7	149	2.26537	2.92759	0.0104505	1	0.152908	0.707037	TRRAP; KAT5; ENO1; NPM1; NCL; GAPDH; CLU;
Signaling events mediated by HDAC Class II	3	38	0.970874	4.92806	0.0229008	1	0.272847	1	XPO1; RAN; RANBP2;
Stabilization and expansion of the E-cadherin adherens junction	10	275	3.23625	2.26513	0.0138364	1	0.186121	0.860616	XPO1; EXOC4; TRRAP; IQGAP1; RAP1A; FZD5; ACTN1; VCL; PRDX1; GSN;
FOXA transcription factor networks	7	81	2.26537	5.38501	0.000325154	0.542356	0.00742954	0.0343538	APOA1; SERPINA1; DSCAM; ALB; VTN; TTR; APOB;
Glypican 3 network	6	206	1.94175	1.81549	0.115575	1	0.799916	1	XPO1; TRRAP; FLNA; FZD5; PRDX1; GSN;
Nectin adhesion pathway	44	1292	14.2395	2.11979	1.857e-06	0.00309747	6.5855e-05	0.00030451	XPO1; B2M; PPP2R1A; EXOC4; ATM; TRRAP; COL24A1; PEBP1; IQGAP1; KAT5; ENO1; GPLD1; BID; NCOR1; RAP1A; COL1A1; FZD5; ACTN2; RAN; KPNB1; NPM1; KRT14; ACTN1; ACTN4; NCL; EEF2; VCL; AGT; GAPDH; CLU; PKM; ACTA1; FN1; FGA; PRDX1; CP; PLG; AHSG; VTN; TLN1; FGG; FGB; GSN; ACTA2;
Validated nuclear estrogen receptor beta network	1	15	0.323625	4.18743	0.215788	1	1	1	C3;
Neurotrophic factor-mediated Trk receptor signaling	1	101	0.323625	0.622249	0.806101	1	1	1	RAP1A;
Aurora B signaling	4	41	1.2945	6.08501	0.00414697	1	0.0684866	0.316678	PEBP1; NPM1; NCL; VIM;
CD40/CD40L signaling	3	58	0.970874	3.22902	0.0664596	1	0.586533	1	XPO1; ATM; RAN;
TRAIL signaling pathway	48	1325	15.534	2.25486	9.56029e-08	0.000159466	1.32888e-05	6.14468e-05	XPO1; LMNB1; B2M; PPP2R1A; EXOC4; ATM; TRRAP; COL24A1; PEBP1; IQGAP1; NUMA1; KAT5; ENO1; GPLD1; BID; NCOR1; RAP1A; COL1A1; FZD5; ACTN2; RAN; KPNB1; NPM1; KRT14; ACTN1; ACTN4; NCL; LMNA; VIM; EEF2; VCL; AGT; GAPDH; CLU; PKM; ACTA1; FN1; FGA; PRDX1; CP; PLG; AHSG; VTN; TLN1; FGG; FGB; GSN; ACTA2;
LPA receptor mediated events	3	100	0.970874	1.87297	0.217304	1	1	1	XPO1; ATM; RAN;
IGF1 pathway	44	1288	14.2395	2.12637	1.71158e-06	0.00285492	6.5855e-05	0.00030451	XPO1; B2M; PPP2R1A; EXOC4; ATM; TRRAP; COL24A1; PEBP1; IQGAP1; KAT5; ENO1; GPLD1; BID; NCOR1; RAP1A; COL1A1; FZD5; ACTN2; RAN; KPNB1; NPM1; KRT14; ACTN1; ACTN4; NCL; EEF2; VCL; AGT; GAPDH; CLU; PKM; ACTA1; FN1; FGA; PRDX1; CP; PLG; AHSG; VTN; TLN1; FGG; FGB; GSN; ACTA2;
PLK1 signaling events	4	104	1.2945	2.39925	0.0868085	1	0.683003	1	XPO1; PPP2R1A; ATM; RAN;
Lissencephaly gene (LIS1) in neuronal migration and development	1	31	0.323625	2.02687	0.395025	1	1	1	IQGAP1;
ATF-2 transcription factor network	2	59	0.647249	2.11971	0.244936	1	1	1	COL24A1; KAT5;
HIF-1-alpha transcription factor network	4	66	1.2945	3.78043	0.0216263	1	0.263304	1	ENO1; NPM1; PKM; CP;
CDC42 signaling events	23	755	7.44337	1.89658	0.00262327	1	0.0480836	0.222336	XPO1; B2M; ATM; TRRAP; COL24A1; IQGAP1; KAT5; ENO1; NCOR1; RAN; KPNB1; NPM1; KRT14; VCL; OBSCN; AGT; PKM; ACTA1; PRDX1; CP; TLN1; FGG; GSN;
Signaling events mediated by Hepatocyte Growth Factor Receptor (c-Met)	44	1290	14.2395	2.12307	1.78291e-06	0.00297389	6.5855e-05	0.00030451	XPO1; B2M; PPP2R1A; EXOC4; ATM; TRRAP; COL24A1; PEBP1; IQGAP1; KAT5; ENO1; GPLD1; BID; NCOR1; RAP1A; COL1A1; FZD5; ACTN2; RAN; KPNB1; NPM1; KRT14; ACTN1; ACTN4; NCL; EEF2; VCL; AGT; GAPDH; CLU; PKM; ACTA1; FN1; FGA; PRDX1; CP; PLG; AHSG; VTN; TLN1; FGG; FGB; GSN; ACTA2;
Glypican 1 network	45	1296	14.5631	2.16126	8.25765e-07	0.00137738	6.5855e-05	0.00030451	XPO1; B2M; PPP2R1A; EXOC4; ATM; TRRAP; COL24A1; PEBP1; IQGAP1; KAT5; ENO1; GPLD1; BID; NCOR1; RAP1A; COL1A1; FZD5; ACTN2; RAN; KPNB1; NPM1; KRT14; ACTN1; ACTN4; NCL; EEF2; VCL; AGT; GAPDH; CLU; PKM; ACTA1; FN1; FGA; PRDX1; CP; PLG; AHSG; SERPINC1; VTN; TLN1; FGG; FGB; GSN; ACTA2;
Validated targets of C-MYC transcriptional activation	6	81	1.94175	4.61682	0.00193874	1	0.0371703	0.171874	TRRAP; KAT5; ENO1; NPM1; NCL; GAPDH;
N-cadherin signaling events	6	251	1.94175	1.49001	0.217815	1	1	1	XPO1; TRRAP; IQGAP1; FZD5; PRDX1; GSN;
VEGFR3 signaling in lymphatic endothelium	2	25	0.647249	5.00137	0.0605858	1	0.558327	1	COL1A1; FN1;
Fc-epsilon receptor I signaling in mast cells	1	61	0.323625	1.03021	0.628314	1	1	1	PPAP2A;
PDGF receptor signaling network	44	1290	14.2395	2.12307	1.78291e-06	0.00297389	6.5855e-05	0.00030451	XPO1; B2M; PPP2R1A; EXOC4; ATM; TRRAP; COL24A1; PEBP1; IQGAP1; KAT5; ENO1; GPLD1; BID; NCOR1; RAP1A; COL1A1; FZD5; ACTN2; RAN; KPNB1; NPM1; KRT14; ACTN1; ACTN4; NCL; EEF2; VCL; AGT; GAPDH; CLU; PKM; ACTA1; FN1; FGA; PRDX1; CP; PLG; AHSG; VTN; TLN1; FGG; FGB; GSN; ACTA2;
EphrinB-EPHB pathway	5	60	1.61812	5.19542	0.00275131	1	0.0498824	0.230654	RAP1A; EPHB3; FGA; FGG; FGB;
Integrin family cell surface interactions	53	1375	17.1521	2.39916	2.19378e-09	3.65922e-06	5.05691e-07	2.33829e-06	XPO1; B2M; PPP2R1A; EXOC4; ATM; PRKAR1A; TRRAP; COL24A1; PEBP1; IQGAP1; KAT5; ENO1; GPLD1; BID; NCOR1; RAP1A; COL4A6; COL1A1; FZD5; ACTN2; RAN; KPNB1; COL4A1; VCAM1; NPM1; KRT14; COL7A1; ACTN1; ACTN4; NCL; EEF2; VCL; AGT; GAPDH; CLU; PKM; COL2A1; ACTA1; FN1; C3; FGA; COL3A1; PRDX1; CP; PLG; AHSG; KNG1; VTN; TLN1; FGG; FGB; GSN; ACTA2;
IL1-mediated signaling events	4	234	1.2945	1.06639	0.520528	1	1	1	XPO1; ATM; RAN; KPNB1;
Caspase cascade in apoptosis	7	52	2.26537	8.38761	1.86035e-05	0.0310306	0.000535011	0.00247386	LMNB1; NUMA1; BID; LMNA; VIM; ACTA1; GSN;
Fanconi anemia pathway	2	48	0.647249	2.60538	0.180145	1	1	1	ATM; H2AFX;
S1P2 pathway	1	26	0.323625	2.41651	0.343908	1	1	1	CDH5;
BARD1 signaling events	2	29	0.647249	4.31177	0.0786683	1	0.633907	1	ATM; NPM1;
Coregulation of Androgen receptor activity	2	61	0.647249	2.05023	0.256864	1	1	1	PRDX1; GSN;
Regulation of Telomerase	2	68	0.647249	1.83921	0.298604	1	1	1	ATM; NCL;
Cellular roles of Anthrax toxin	1	22	0.323625	2.85567	0.299932	1	1	1	VCAM1;
Internalization of ErbB1	44	1285	14.2395	2.13134	1.60957e-06	0.00268477	6.5855e-05	0.00030451	XPO1; B2M; PPP2R1A; EXOC4; ATM; TRRAP; COL24A1; PEBP1; IQGAP1; KAT5; ENO1; GPLD1; BID; NCOR1; RAP1A; COL1A1; FZD5; ACTN2; RAN; KPNB1; NPM1; KRT14; ACTN1; ACTN4; NCL; EEF2; VCL; AGT; GAPDH; CLU; PKM; ACTA1; FN1; FGA; PRDX1; CP; PLG; AHSG; VTN; TLN1; FGG; FGB; GSN; ACTA2;
TGF-beta receptor signaling	5	305	1.61812	1.02219	0.544538	1	1	1	XPO1; ATM; NCOR1; RAN; KPNB1;
FOXA2 and FOXA3 transcription factor networks	3	43	0.970874	4.35516	0.0316061	1	0.34087	1	APOA1; ALB; TTR;
Posttranslational regulation of adherens junction stability and dissassembly	6	231	1.94175	1.61901	0.168967	1	1	1	XPO1; TRRAP; IQGAP1; FZD5; PRDX1; GSN;
Signaling events mediated by TCPTP	2	92	0.647249	1.35946	0.436573	1	1	1	COL1A1; KPNB1;
a4b7 Integrin signaling	1	9	0.323625	6.97595	0.135689	1	0.857309	1	VCAM1;
Signaling events mediated by VEGFR1 and VEGFR2	45	1293	14.5631	2.16628	7.75128e-07	0.00129291	6.5855e-05	0.00030451	XPO1; B2M; PPP2R1A; EXOC4; ATM; TRRAP; COL24A1; PEBP1; IQGAP1; KAT5; ENO1; GPLD1; BID; NCOR1; RAP1A; COL1A1; FZD5; ACTN2; RAN; KPNB1; NPM1; KRT14; CDH5; ACTN1; ACTN4; NCL; EEF2; VCL; AGT; GAPDH; CLU; PKM; ACTA1; FN1; FGA; PRDX1; CP; PLG; AHSG; VTN; TLN1; FGG; FGB; GSN; ACTA2;
Beta1 integrin cell surface interactions	51	1348	16.5049	2.35488	8.63482e-09	1.44029e-05	1.47187e-06	6.80585e-06	XPO1; B2M; PPP2R1A; EXOC4; ATM; PRKAR1A; TRRAP; COL24A1; PEBP1; IQGAP1; KAT5; ENO1; GPLD1; BID; NCOR1; RAP1A; COL4A6; COL1A1; FZD5; ACTN2; RAN; KPNB1; COL4A1; VCAM1; NPM1; KRT14; COL7A1; ACTN1; ACTN4; NCL; EEF2; VCL; AGT; GAPDH; CLU; PKM; COL2A1; ACTA1; FN1; FGA; COL3A1; PRDX1; CP; PLG; AHSG; VTN; TLN1; FGG; FGB; GSN; ACTA2;
Thromboxane A2 receptor signaling	1	54	0.323625	1.16374	0.583543	1	1	1	VCAM1;
Urokinase-type plasminogen activator (uPA) and uPAR-mediated signaling	44	1285	14.2395	2.13134	1.60957e-06	0.00268477	6.5855e-05	0.00030451	XPO1; B2M; PPP2R1A; EXOC4; ATM; TRRAP; COL24A1; PEBP1; IQGAP1; KAT5; ENO1; GPLD1; BID; NCOR1; RAP1A; COL1A1; FZD5; ACTN2; RAN; KPNB1; NPM1; KRT14; ACTN1; ACTN4; NCL; EEF2; VCL; AGT; GAPDH; CLU; PKM; ACTA1; FN1; FGA; PRDX1; CP; PLG; AHSG; VTN; TLN1; FGG; FGB; GSN; ACTA2;
TCR signaling in na&#xef;ve CD8+ T cells	5	127	1.61812	2.45475	0.0543057	1	0.508887	1	XPO1; B2M; ATM; RAP1A; RAN;
Ceramide signaling pathway	1	49	0.323625	1.28246	0.54831	1	1	1	BID;
Reelin signaling pathway	1	29	0.323625	2.16661	0.375073	1	1	1	RAP1A;
Signaling by Aurora kinases	7	98	2.26537	4.45097	0.00102639	1	0.021949	0.101491	XPO1; ATM; PEBP1; RAN; NPM1; NCL; VIM;
Validated nuclear estrogen receptor alpha network	5	64	1.61812	4.87076	0.00364652	1	0.0623264	0.288194	LCOR; NCOR1; ANP32A; DSCAM; C3;
Polo-like kinase signaling events in the cell cycle	4	109	1.2945	2.28921	0.0989046	1	0.729969	1	XPO1; PPP2R1A; ATM; RAN;
IFN-gamma pathway	44	1293	14.2395	2.11815	1.89511e-06	0.00316104	6.5855e-05	0.00030451	XPO1; B2M; PPP2R1A; EXOC4; ATM; TRRAP; COL24A1; PEBP1; IQGAP1; KAT5; ENO1; GPLD1; BID; NCOR1; RAP1A; COL1A1; FZD5; ACTN2; RAN; KPNB1; NPM1; KRT14; ACTN1; ACTN4; NCL; EEF2; VCL; AGT; GAPDH; CLU; PKM; ACTA1; FN1; FGA; PRDX1; CP; PLG; AHSG; VTN; TLN1; FGG; FGB; GSN; ACTA2;
Regulation of RAC1 activity	7	205	2.26537	2.12789	0.0481918	1	0.456726	1	COL24A1; IQGAP1; KAT5; VCL; OBSCN; ACTA1; TLN1;
PAR1-mediated thrombin signaling events	44	1296	14.2395	2.11325	2.01387e-06	0.00335913	6.72097e-05	0.000310774	XPO1; B2M; PPP2R1A; EXOC4; ATM; TRRAP; COL24A1; PEBP1; IQGAP1; KAT5; ENO1; GPLD1; BID; NCOR1; RAP1A; COL1A1; FZD5; ACTN2; RAN; KPNB1; NPM1; KRT14; ACTN1; ACTN4; NCL; EEF2; VCL; AGT; GAPDH; CLU; PKM; ACTA1; FN1; FGA; PRDX1; CP; PLG; AHSG; VTN; TLN1; FGG; FGB; GSN; ACTA2;
Beta3 integrin cell surface interactions	8	43	2.589	11.5896	3.61087e-07	0.000602293	3.76433e-05	0.000174061	COL4A6; COL1A1; COL4A1; FN1; FGA; VTN; FGG; FGB;
Noncanonical Wnt signaling pathway	6	182	1.94175	2.05488	0.0739437	1	0.633907	1	XPO1; TRRAP; FLNA; FZD5; PRDX1; GSN;
Regulation of p38-alpha and p38-beta	3	164	0.970874	1.1421	0.492332	1	1	1	XPO1; RAN; KPNB1;
Alpha4 beta1 integrin signaling events	4	33	1.2945	7.55972	0.00185272	1	0.0359341	0.166158	PRKAR1A; VCAM1; FN1; TLN1;
PDGFR-beta signaling pathway	44	1285	14.2395	2.13134	1.60957e-06	0.00268477	6.5855e-05	0.00030451	XPO1; B2M; PPP2R1A; EXOC4; ATM; TRRAP; COL24A1; PEBP1; IQGAP1; KAT5; ENO1; GPLD1; BID; NCOR1; RAP1A; COL1A1; FZD5; ACTN2; RAN; KPNB1; NPM1; KRT14; ACTN1; ACTN4; NCL; EEF2; VCL; AGT; GAPDH; CLU; PKM; ACTA1; FN1; FGA; PRDX1; CP; PLG; AHSG; VTN; TLN1; FGG; FGB; GSN; ACTA2;
p63 transcription factor network	3	105	0.970874	1.78379	0.238487	1	1	1	ATM; FZD5; KRT14;
Canonical Wnt signaling pathway	5	155	1.61812	2.01134	0.105126	1	0.757789	1	XPO1; TRRAP; FZD5; PRDX1; GSN;
E-cadherin signaling in the nascent adherens junction	10	275	3.23625	2.26513	0.0138364	1	0.186121	0.860616	XPO1; EXOC4; TRRAP; IQGAP1; RAP1A; FZD5; ACTN1; VCL; PRDX1; GSN;
EPHB forward signaling	2	40	0.647249	3.12633	0.135042	1	0.857309	1	RAP1A; EPHB3;
Integrin-linked kinase signaling	23	654	7.44337	2.18947	0.000394005	0.657201	0.00888109	0.0410657	XPO1; B2M; ATM; TRRAP; COL24A1; IQGAP1; KAT5; ENO1; ILK; NCOR1; RAN; KPNB1; NPM1; KRT14; PARVB; ACTN1; AGT; PKM; ACTA1; PRDX1; CP; FGG; GSN;
Regulation of nuclear beta catenin signaling and target gene transcription	4	135	1.2945	1.84836	0.172737	1	1	1	XPO1; TRRAP; PRDX1; GSN;
Ephrin B reverse signaling	3	30	0.970874	6.24177	0.0121043	1	0.168249	0.777977	FGA; FGG; FGB;
p38 MAPK signaling pathway	4	189	1.2945	1.32028	0.361135	1	1	1	XPO1; ATM; RAN; KPNB1;
EGF receptor (ErbB1) signaling pathway	44	1285	14.2395	2.13134	1.60957e-06	0.00268477	6.5855e-05	0.00030451	XPO1; B2M; PPP2R1A; EXOC4; ATM; TRRAP; COL24A1; PEBP1; IQGAP1; KAT5; ENO1; GPLD1; BID; NCOR1; RAP1A; COL1A1; FZD5; ACTN2; RAN; KPNB1; NPM1; KRT14; ACTN1; ACTN4; NCL; EEF2; VCL; AGT; GAPDH; CLU; PKM; ACTA1; FN1; FGA; PRDX1; CP; PLG; AHSG; VTN; TLN1; FGG; FGB; GSN; ACTA2;
p75(NTR)-mediated signaling	6	178	1.94175	2.10105	0.0679966	1	0.596939	1	XPO1; SORT1; ATM; RAP1A; RAN; PLG;
Thrombin/protease-activated receptor (PAR) pathway	44	1297	14.2395	2.11162	2.05497e-06	0.00342769	6.72097e-05	0.000310774	XPO1; B2M; PPP2R1A; EXOC4; ATM; TRRAP; COL24A1; PEBP1; IQGAP1; KAT5; ENO1; GPLD1; BID; NCOR1; RAP1A; COL1A1; FZD5; ACTN2; RAN; KPNB1; NPM1; KRT14; ACTN1; ACTN4; NCL; EEF2; VCL; AGT; GAPDH; CLU; PKM; ACTA1; FN1; FGA; PRDX1; CP; PLG; AHSG; VTN; TLN1; FGG; FGB; GSN; ACTA2;
Class I PI3K signaling events	44	1285	14.2395	2.13134	1.60957e-06	0.00268477	6.5855e-05	0.00030451	XPO1; B2M; PPP2R1A; EXOC4; ATM; TRRAP; COL24A1; PEBP1; IQGAP1; KAT5; ENO1; GPLD1; BID; NCOR1; RAP1A; COL1A1; FZD5; ACTN2; RAN; KPNB1; NPM1; KRT14; ACTN1; ACTN4; NCL; EEF2; VCL; AGT; GAPDH; CLU; PKM; ACTA1; FN1; FGA; PRDX1; CP; PLG; AHSG; VTN; TLN1; FGG; FGB; GSN; ACTA2;
Arf6 signaling events	44	1285	14.2395	2.13134	1.60957e-06	0.00268477	6.5855e-05	0.00030451	XPO1; B2M; PPP2R1A; EXOC4; ATM; TRRAP; COL24A1; PEBP1; IQGAP1; KAT5; ENO1; GPLD1; BID; NCOR1; RAP1A; COL1A1; FZD5; ACTN2; RAN; KPNB1; NPM1; KRT14; ACTN1; ACTN4; NCL; EEF2; VCL; AGT; GAPDH; CLU; PKM; ACTA1; FN1; FGA; PRDX1; CP; PLG; AHSG; VTN; TLN1; FGG; FGB; GSN; ACTA2;
EPO signaling pathway	1	34	0.323625	1.84808	0.42377	1	1	1	RAP1A;
Plasma membrane estrogen receptor signaling	44	1298	14.2395	2.10999	2.09686e-06	0.00349756	6.72608e-05	0.00031101	XPO1; B2M; PPP2R1A; EXOC4; ATM; TRRAP; COL24A1; PEBP1; IQGAP1; KAT5; ENO1; GPLD1; BID; NCOR1; RAP1A; COL1A1; FZD5; ACTN2; RAN; KPNB1; NPM1; KRT14; ACTN1; ACTN4; NCL; EEF2; VCL; AGT; GAPDH; CLU; PKM; ACTA1; FN1; FGA; PRDX1; CP; PLG; AHSG; VTN; TLN1; FGG; FGB; GSN; ACTA2;
FoxO family signaling	2	49	0.647249	2.55222	0.185938	1	1	1	XPO1; RAN;
IL2-mediated signaling events	3	115	0.970874	1.62869	0.281758	1	1	1	XPO1; ATM; RAN;
FAS (CD95) signaling pathway	10	130	3.23625	4.79142	4.82878e-05	0.0805441	0.0013424	0.0062072	XPO1; LMNB1; ATM; NUMA1; BID; RAN; LMNA; VIM; ACTA1; GSN;
C-MYB transcription factor network	3	84	0.970874	2.22968	0.152896	1	0.944555	1	IQGAP1; NCOR1; LECT2;
p73 transcription factor network	3	78	0.970874	2.40117	0.130567	1	0.857309	1	KAT5; SERPINA1; PPAP2A;
IL3-mediated signaling events	44	1292	14.2395	2.11979	1.857e-06	0.00309747	6.5855e-05	0.00030451	XPO1; B2M; PPP2R1A; EXOC4; ATM; TRRAP; COL24A1; PEBP1; IQGAP1; KAT5; ENO1; GPLD1; BID; NCOR1; RAP1A; COL1A1; FZD5; ACTN2; RAN; KPNB1; NPM1; KRT14; ACTN1; ACTN4; NCL; EEF2; VCL; AGT; GAPDH; CLU; PKM; ACTA1; FN1; FGA; PRDX1; CP; PLG; AHSG; VTN; TLN1; FGG; FGB; GSN; ACTA2;
AP-1 transcription factor network	19	621	6.14887	1.90498	0.00575585	1	0.0914357	0.422794	XPO1; B2M; ATM; TRRAP; COL24A1; KAT5; ENO1; NCOR1; RAN; KPNB1; NPM1; KRT14; AGT; PKM; ACTA1; PRDX1; CP; FGG; GSN;
Signaling events regulated by Ret tyrosine kinase	4	69	1.2945	3.61609	0.0249985	1	0.293644	1	XPO1; ATM; RAP1A; RAN;
Hypoxic and oxygen homeostasis regulation of HIF-1-alpha	4	80	1.2945	3.11894	0.0399561	1	0.416542	1	ENO1; NPM1; PKM; CP;
amb2 Integrin signaling	4	40	1.2945	6.2371	0.00378958	1	0.0632102	0.292281	RAP1A; PLG; TLN1; APOB;
Glucocorticoid receptor signaling	2	85	0.647249	1.47141	0.397619	1	1	1	KRT14; FGG;
Hedgehog signaling events mediated by Gli proteins	1	48	0.323625	1.30917	0.540914	1	1	1	XPO1;
mTOR signaling pathway	44	1285	14.2395	2.13134	1.60957e-06	0.00268477	6.5855e-05	0.00030451	XPO1; B2M; PPP2R1A; EXOC4; ATM; TRRAP; COL24A1; PEBP1; IQGAP1; KAT5; ENO1; GPLD1; BID; NCOR1; RAP1A; COL1A1; FZD5; ACTN2; RAN; KPNB1; NPM1; KRT14; ACTN1; ACTN4; NCL; EEF2; VCL; AGT; GAPDH; CLU; PKM; ACTA1; FN1; FGA; PRDX1; CP; PLG; AHSG; VTN; TLN1; FGG; FGB; GSN; ACTA2;
RAC1 signaling pathway	7	205	2.26537	2.12789	0.0481918	1	0.456726	1	COL24A1; IQGAP1; KAT5; VCL; OBSCN; ACTA1; TLN1;
ErbB receptor signaling network	46	1308	14.8867	2.18901	4.28259e-07	0.000714336	4.20198e-05	0.000194297	XPO1; B2M; PPP2R1A; EXOC4; ATM; TRRAP; COL24A1; PEBP1; IQGAP1; DOCK7; KAT5; ENO1; GPLD1; BID; NCOR1; RAP1A; COL1A1; FZD5; ACTN2; NRG3; RAN; KPNB1; NPM1; KRT14; ACTN1; ACTN4; NCL; EEF2; VCL; AGT; GAPDH; CLU; PKM; ACTA1; FN1; FGA; PRDX1; CP; PLG; AHSG; VTN; TLN1; FGG; FGB; GSN; ACTA2;
Signaling events mediated by focal adhesion kinase	44	1285	14.2395	2.13134	1.60957e-06	0.00268477	6.5855e-05	0.00030451	XPO1; B2M; PPP2R1A; EXOC4; ATM; TRRAP; COL24A1; PEBP1; IQGAP1; KAT5; ENO1; GPLD1; BID; NCOR1; RAP1A; COL1A1; FZD5; ACTN2; RAN; KPNB1; NPM1; KRT14; ACTN1; ACTN4; NCL; EEF2; VCL; AGT; GAPDH; CLU; PKM; ACTA1; FN1; FGA; PRDX1; CP; PLG; AHSG; VTN; TLN1; FGG; FGB; GSN; ACTA2;
VEGF and VEGFR signaling network	45	1301	14.5631	2.15296	9.17099e-07	0.00152972	6.5855e-05	0.00030451	XPO1; B2M; PPP2R1A; EXOC4; ATM; TRRAP; COL24A1; PEBP1; IQGAP1; KAT5; ENO1; GPLD1; BID; NCOR1; RAP1A; COL1A1; FZD5; ACTN2; RAN; KPNB1; NPM1; KRT14; CDH5; ACTN1; ACTN4; NCL; EEF2; VCL; AGT; GAPDH; CLU; PKM; ACTA1; FN1; FGA; PRDX1; CP; PLG; AHSG; VTN; TLN1; FGG; FGB; GSN; ACTA2;
Glucocorticoid receptor regulatory network	2	80	0.647249	1.56336	0.369048	1	1	1	KRT14; FGG;
Alpha9 beta1 integrin signaling events	45	1302	14.5631	2.1513	9.36465e-07	0.00156202	6.5855e-05	0.00030451	XPO1; B2M; PPP2R1A; EXOC4; ATM; TRRAP; COL24A1; PEBP1; IQGAP1; KAT5; ENO1; GPLD1; BID; NCOR1; RAP1A; COL1A1; FZD5; ACTN2; RAN; KPNB1; VCAM1; NPM1; KRT14; ACTN1; ACTN4; NCL; EEF2; VCL; AGT; GAPDH; CLU; PKM; ACTA1; FN1; FGA; PRDX1; CP; PLG; AHSG; VTN; TLN1; FGG; FGB; GSN; ACTA2;
Syndecan-2-mediated signaling events	2	77	0.647249	1.62426	0.351652	1	1	1	FN1; KNG1;
ALK1 pathway	5	324	1.61812	0.962246	0.598273	1	1	1	XPO1; ATM; NCOR1; RAN; KPNB1;
ErbB4 signaling events	2	32	0.647249	3.90767	0.093184	1	0.690804	1	NCOR1; NRG3;
Arf6 downstream pathway	44	1285	14.2395	2.13134	1.60957e-06	0.00268477	6.5855e-05	0.00030451	XPO1; B2M; PPP2R1A; EXOC4; ATM; TRRAP; COL24A1; PEBP1; IQGAP1; KAT5; ENO1; GPLD1; BID; NCOR1; RAP1A; COL1A1; FZD5; ACTN2; RAN; KPNB1; NPM1; KRT14; ACTN1; ACTN4; NCL; EEF2; VCL; AGT; GAPDH; CLU; PKM; ACTA1; FN1; FGA; PRDX1; CP; PLG; AHSG; VTN; TLN1; FGG; FGB; GSN; ACTA2;
Role of Calcineurin-dependent NFAT signaling in lymphocytes	3	95	0.970874	1.97153	0.196548	1	1	1	XPO1; RAN; KPNB1;
IL4-mediated signaling events	1	62	0.323625	1.0136	0.634305	1	1	1	COL1A1;
HIV-1 Nef: Negative effector of Fas and TNF-alpha	1	35	0.323625	1.7953	0.433045	1	1	1	BID;
Validated transcriptional targets of AP1 family members Fra1 and Fra2	1	134	0.323625	0.46902	0.886765	1	1	1	B2M;
CXCR4-mediated signaling events	5	190	1.61812	1.64085	0.191584	1	1	1	XPO1; ATM; FLNA; RAP1A; RAN;
S1P1 pathway	44	1285	14.2395	2.13134	1.60957e-06	0.00268477	6.5855e-05	0.00030451	XPO1; B2M; PPP2R1A; EXOC4; ATM; TRRAP; COL24A1; PEBP1; IQGAP1; KAT5; ENO1; GPLD1; BID; NCOR1; RAP1A; COL1A1; FZD5; ACTN2; RAN; KPNB1; NPM1; KRT14; ACTN1; ACTN4; NCL; EEF2; VCL; AGT; GAPDH; CLU; PKM; ACTA1; FN1; FGA; PRDX1; CP; PLG; AHSG; VTN; TLN1; FGG; FGB; GSN; ACTA2;
FOXA1 transcription factor network	4	44	1.2945	5.67022	0.00535407	1	0.0858711	0.397064	SERPINA1; DSCAM; VTN; APOB;
ATM pathway	6	307	1.94175	1.21823	0.372076	1	1	1	PPP2R1A; ATM; TRRAP; KAT5; BID; H2AFX;
TNF receptor signaling pathway	11	299	3.55987	2.29144	0.00930389	1	0.137335	0.635032	XPO1; LMNB1; ATM; NUMA1; BID; RAN; KPNB1; LMNA; VIM; ACTA1; GSN;
p53 pathway	4	189	1.2945	1.32028	0.361135	1	1	1	ATM; TRRAP; KAT5; BID;
ErbB1 downstream signaling	44	1285	14.2395	2.13134	1.60957e-06	0.00268477	6.5855e-05	0.00030451	XPO1; B2M; PPP2R1A; EXOC4; ATM; TRRAP; COL24A1; PEBP1; IQGAP1; KAT5; ENO1; GPLD1; BID; NCOR1; RAP1A; COL1A1; FZD5; ACTN2; RAN; KPNB1; NPM1; KRT14; ACTN1; ACTN4; NCL; EEF2; VCL; AGT; GAPDH; CLU; PKM; ACTA1; FN1; FGA; PRDX1; CP; PLG; AHSG; VTN; TLN1; FGG; FGB; GSN; ACTA2;
EGFR-dependent Endothelin signaling events	44	1286	14.2395	2.12968	1.64293e-06	0.00274041	6.5855e-05	0.00030451	XPO1; B2M; PPP2R1A; EXOC4; ATM; TRRAP; COL24A1; PEBP1; IQGAP1; KAT5; ENO1; GPLD1; BID; NCOR1; RAP1A; COL1A1; FZD5; ACTN2; RAN; KPNB1; NPM1; KRT14; ACTN1; ACTN4; NCL; EEF2; VCL; AGT; GAPDH; CLU; PKM; ACTA1; FN1; FGA; PRDX1; CP; PLG; AHSG; VTN; TLN1; FGG; FGB; GSN; ACTA2;
Syndecan-4-mediated signaling events	9	209	2.91262	2.68265	0.00684751	1	0.104786	0.484524	XPO1; TRRAP; FLNA; FZD5; ACTN1; FN1; PRDX1; PLG; GSN;
IL8-mediated signaling events	1	38	0.323625	1.6536	0.459989	1	1	1	PPP2R1A;
ATR signaling pathway	6	250	1.94175	1.49597	0.215264	1	1	1	PPP2R1A; ATM; TRRAP; KAT5; BID; H2AFX;
RXR and RAR heterodimerization with other nuclear receptor	1	26	0.323625	2.41651	0.343908	1	1	1	THRB;
Regulation of nuclear SMAD2/3 signaling	5	305	1.61812	1.02219	0.544538	1	1	1	XPO1; ATM; NCOR1; RAN; KPNB1;
ALK1 signaling events	5	321	1.61812	0.971239	0.590023	1	1	1	XPO1; ATM; NCOR1; RAN; KPNB1;
Angiopoietin receptor Tie2-mediated signaling	2	50	0.647249	2.50119	0.191757	1	1	1	FN1; PLG;
Arf6 trafficking events	44	1285	14.2395	2.13134	1.60957e-06	0.00268477	6.5855e-05	0.00030451	XPO1; B2M; PPP2R1A; EXOC4; ATM; TRRAP; COL24A1; PEBP1; IQGAP1; KAT5; ENO1; GPLD1; BID; NCOR1; RAP1A; COL1A1; FZD5; ACTN2; RAN; KPNB1; NPM1; KRT14; ACTN1; ACTN4; NCL; EEF2; VCL; AGT; GAPDH; CLU; PKM; ACTA1; FN1; FGA; PRDX1; CP; PLG; AHSG; VTN; TLN1; FGG; FGB; GSN; ACTA2;
E-cadherin signaling events	10	280	3.23625	2.22468	0.0155101	1	0.201523	0.93183	XPO1; EXOC4; TRRAP; IQGAP1; RAP1A; FZD5; ACTN1; VCL; PRDX1; GSN;
Androgen-mediated signaling	3	130	0.970874	1.44078	0.347633	1	1	1	KAT5; PRDX1; GSN;
Endothelins	45	1304	14.5631	2.148	9.76351e-07	0.00162855	6.5855e-05	0.00030451	XPO1; B2M; PPP2R1A; EXOC4; ATM; TRRAP; COL24A1; PEBP1; IQGAP1; KAT5; ENO1; GPLD1; BID; NCOR1; RAP1A; COL1A1; FZD5; ACTN2; RAN; KPNB1; NPM1; KRT14; ACTN1; ACTN4; NCL; EEF2; VCL; AGT; GAPDH; CLU; PKM; ACTA1; FN1; FGA; COL3A1; PRDX1; CP; PLG; AHSG; VTN; TLN1; FGG; FGB; GSN; ACTA2;
Beta5 beta6 beta7 and beta8 integrin cell surface interactions	3	17	0.970874	11.0121	0.00236398	1	0.0443048	0.204863	VCAM1; FN1; VTN;
TCR signaling in na&#xef;ve CD4+ T cells	5	133	1.61812	2.34402	0.0636621	1	0.568628	1	XPO1; ATM; FLNA; RAP1A; RAN;
Notch signaling pathway	3	94	0.970874	1.9925	0.192457	1	1	1	SPEN; ENO1; NCOR1;
E2F transcription factor network	2	73	0.647249	1.71325	0.32821	1	1	1	ATM; TRRAP;
IL5-mediated signaling events	44	1289	14.2395	2.12472	1.74691e-06	0.00291384	6.5855e-05	0.00030451	XPO1; B2M; PPP2R1A; EXOC4; ATM; TRRAP; COL24A1; PEBP1; IQGAP1; KAT5; ENO1; GPLD1; BID; NCOR1; RAP1A; COL1A1; FZD5; ACTN2; RAN; KPNB1; NPM1; KRT14; ACTN1; ACTN4; NCL; EEF2; VCL; AGT; GAPDH; CLU; PKM; ACTA1; FN1; FGA; PRDX1; CP; PLG; AHSG; VTN; TLN1; FGG; FGB; GSN; ACTA2;
IL23-mediated signaling events	3	66	0.970874	2.83768	0.0899545	1	0.690804	1	XPO1; ATM; RAN;
Direct p53 effectors	2	138	0.647249	0.906343	0.653101	1	1	1	TRRAP; BID;
Retinoic acid receptors-mediated signaling	1	47	0.323625	1.33702	0.533398	1	1	1	THRB;
IL12-mediated signaling events	4	111	1.2945	2.24796	0.103952	1	0.757789	1	XPO1; B2M; ATM; RAN;
IL2 signaling events mediated by PI3K	3	67	0.970874	2.79533	0.0931062	1	0.690804	1	XPO1; ATM; RAN;
Sphingosine 1-phosphate (S1P) pathway	45	1308	14.5631	2.14144	1.06094e-06	0.00176964	6.5855e-05	0.00030451	XPO1; B2M; PPP2R1A; EXOC4; ATM; TRRAP; COL24A1; PEBP1; IQGAP1; KAT5; ENO1; GPLD1; BID; NCOR1; RAP1A; COL1A1; FZD5; ACTN2; RAN; KPNB1; NPM1; KRT14; CDH5; ACTN1; ACTN4; NCL; EEF2; VCL; AGT; GAPDH; CLU; PKM; ACTA1; FN1; FGA; PRDX1; CP; PLG; AHSG; VTN; TLN1; FGG; FGB; GSN; ACTA2;
Regulation of Androgen receptor activity	3	108	0.970874	1.73424	0.251363	1	1	1	KAT5; PRDX1; GSN;
Proteoglycan syndecan-mediated signaling events	46	1342	14.8867	2.13355	8.76608e-07	0.00146218	6.5855e-05	0.00030451	XPO1; B2M; PPP2R1A; EXOC4; ATM; TRRAP; COL24A1; FLNA; PEBP1; IQGAP1; KAT5; ENO1; GPLD1; BID; NCOR1; RAP1A; COL1A1; FZD5; ACTN2; RAN; KPNB1; NPM1; KRT14; ACTN1; ACTN4; NCL; EEF2; VCL; AGT; GAPDH; CLU; PKM; ACTA1; FN1; FGA; PRDX1; CP; PLG; AHSG; KNG1; VTN; TLN1; FGG; FGB; GSN; ACTA2;
IL8- and CXCR2-mediated signaling events	1	34	0.323625	1.84808	0.42377	1	1	1	PPP2R1A;
BMP receptor signaling	5	226	1.61812	1.37949	0.298575	1	1	1	XPO1; ATM; RAN; KPNB1; AHSG;
Endogenous TLR signaling	3	57	0.970874	3.28566	0.0637491	1	0.568628	1	XPO1; ATM; RAN;
Aurora A signaling	3	64	0.970874	2.92635	0.0837895	1	0.665528	1	XPO1; ATM; RAN;
RhoA signaling pathway	7	205	2.26537	2.12789	0.0481918	1	0.456726	1	COL24A1; IQGAP1; KAT5; VCL; OBSCN; ACTA1; TLN1;
Class I PI3K signaling events mediated by Akt	44	1285	14.2395	2.13134	1.60957e-06	0.00268477	6.5855e-05	0.00030451	XPO1; B2M; PPP2R1A; EXOC4; ATM; TRRAP; COL24A1; PEBP1; IQGAP1; KAT5; ENO1; GPLD1; BID; NCOR1; RAP1A; COL1A1; FZD5; ACTN2; RAN; KPNB1; NPM1; KRT14; ACTN1; ACTN4; NCL; EEF2; VCL; AGT; GAPDH; CLU; PKM; ACTA1; FN1; FGA; PRDX1; CP; PLG; AHSG; VTN; TLN1; FGG; FGB; GSN; ACTA2;
LKB1 signaling events	44	1305	14.2395	2.09867	2.41311e-06	0.00402507	7.59447e-05	0.000351164	XPO1; B2M; PPP2R1A; EXOC4; ATM; TRRAP; COL24A1; PEBP1; IQGAP1; KAT5; ENO1; GPLD1; BID; NCOR1; RAP1A; COL1A1; FZD5; ACTN2; RAN; KPNB1; NPM1; KRT14; ACTN1; ACTN4; NCL; EEF2; VCL; AGT; GAPDH; CLU; PKM; ACTA1; FN1; FGA; PRDX1; CP; PLG; AHSG; VTN; TLN1; FGG; FGB; GSN; ACTA2;
Regulation of RhoA activity	7	205	2.26537	2.12789	0.0481918	1	0.456726	1	COL24A1; IQGAP1; KAT5; VCL; OBSCN; ACTA1; TLN1;
Signaling events mediated by PRL	1	23	0.323625	2.73157	0.311194	1	1	1	AGT;
Trk receptor signaling mediated by the MAPK pathway	1	34	0.323625	1.84808	0.42377	1	1	1	RAP1A;
Trk receptor signaling mediated by PI3K and PLC-gamma	1	63	0.323625	0.997514	0.6402	1	1	1	RAP1A;
AndrogenReceptor	4	78	1.2945	3.1989	0.0369296	1	0.389865	1	NSD1; FLNA; KAT5; RAN;
Wnt	2	82	0.647249	1.52523	0.380544	1	1	1	FZD5; SOX1;
Hedgehog	1	16	0.323625	3.92588	0.228399	1	1	1	PTCH2;
Alpha6Beta4Integrin	1	48	0.323625	1.30917	0.540914	1	1	1	VIM;
TNF alpha/NF-kB	2	171	0.647249	0.731445	0.763726	1	1	1	FLNA; PEBP1;
TGFBR	2	125	0.647249	1.00059	0.599393	1	1	1	XPO1; KPNB1;
EGFR1	2	138	0.647249	0.906343	0.653101	1	1	1	PRKAR1A; PEBP1;
NOTCH	2	57	0.647249	2.19408	0.233031	1	1	1	SPEN; NCOR1;
Mesenchymal-to-epithelial transition	1	223	0.323625	0.281841	0.973579	1	1	1	ABHD11;
Epithelial-to-mesenchymal transition	7	185	2.26537	2.35792	0.0302543	1	0.34087	1	VCAM1; TPM2; VIM; FBLN1; FN1; SERPING1; C1R;

## Sheet: Protein domain
Analysis: Protein domain
Dataset name: Leghorn TEX
Number of genes in the dataset: 309
Number of genes in the dataset (which are available in Protein domain database) :270
Number of genes in background: 19230
Is analysis quantitative: No
						Corrected p-values
Protein domain	No. of genes in the dataset	No.of genes in the background dataset	Percentage of genes	Fold enrichment	P-value (Hypergeometric test)	Bonferroni method	BH method	Q-value (Storey-Tibshirani method)
coiled coil region	58	2968	18.7702	1.21631	0.062443	1	0.699589	1	TBL2; MYCBP2; VPS13A; KIAA1107; NSD1; MAN1A1; STX17; LMNB1; HSPBP1; EXOC4; ZFHX4; APOA1; GRIN3B; PRRC2A; MGA; ZC3H6; GCN1; GRM1; BMS1; ATAD3A; BSN; SPEN; DNAH10; IQGAP1; HYDIN; RP1L1; NUMA1; DOCK7; ATG16L1; PCLO; BPTF; KCTD1; NCOR1; IFFO2; MCRS1; ACTN2; RAPH1; MACF1; EEF1D; RANBP2; KRT14; TUBA3E; HECTD4; KMT2A; TPM2; PSME1; TLN2; ACTN1; LMNA; VIM; APOA5; TUBB; VCL; TUBB2B; TUBA1C; JMJD1C; TLN1; A…
signal peptide	113	3668	36.5696	1.91731	2.95974e-13	2.87095e-10	2.87095e-10	1.59673e-09	TBL2; ROR1; RMDN1; SORT1; FAM171A2; LYPD6; HTR2C; CD36; B2M; APOA1; GRIN3B; SCARF2; GDF11; SCARB1; GRM1; PCSK4; CDCP1; HSPG2; COL24A1; COL9A1; ABCA13; COL12A1; COL27A1; NUMA1; CLSTN2; ADAMTS2; HMCN1; GPLD1; NAGA; CETP; RNF215; CFI; COL4A6; COL1A1; COL16A1; FZD5; COL19A1; C1QTNF3; SEPP1; STAB1; COL4A1; EPHB3; VCAM1; FAT2; SPP2; GP1BA; PCSK9; SERPINA1; LRP1B; C1QA; CDH5; DSCAM; PPAP2A; CLEC3B; COL7…
transmembrane domain	52	4771	16.8285	0.678396	0.999744	1	1	1	ROR1; SACM1L; GKN1; SORT1; FAM171A2; HTR2C; MAN1A1; CD36; STX17; ALDH3A2; ALG3; APLNR; ENTPD1; TSPAN10; GRIN3B; SLCO5A1; SCARB1; HCN4; NEMP1; GRM1; SLC26A3; SLC16A12; PLD3; CDCP1; PTCH2; HCN2; ABCA13; SCN8A; DPY19L4; FAM20C; KIAA1109; CLSTN2; PIGQ; NRG3; SOX1; STAB1; EPHB3; LEMD3; VCAM1; FAT2; GP1BA; LRP1B; CDH5; DSCAM; PPAP2A; CRLS1; IGSF9; ZP1; LCAT; TCTN3; ABCB5; GPX3;
TPR	2	93	0.647249	1.34485	0.442027	1	1	1	SH3TC2; STIP1;
WW	1	49	0.323625	1.28246	0.54831	1	1	1	IQGAP1;
MyTH4	1	8	0.323625	7.84686	0.121568	1	1	1	MYO15A;
IG	6	340	1.94175	1.09999	0.466122	1	1	1	HMCN1; IGFN1; VCAM1; DSCAM; IGSF9; OBSCN;
ZnF_U1	1	26	0.323625	2.41651	0.343908	1	1	1	ZFHX4;
ZnF_C2H2	2	799	0.647249	0.156549	0.999974	1	1	1	ZNF532; ZFHX4;
CA	3	114	0.970874	1.64297	0.277392	1	1	1	CLSTN2; FAT2; CDH5;
EFh	6	144	1.94175	2.5971	0.0290064	1	0.429493	1	MYL6; ACTN2; LCP1; MACF1; ACTN1; ACTN4;
S_TKc	2	307	0.647249	0.407428	0.959474	1	1	1	BMP2K; OBSCN;
HX	1	23	0.323625	2.73157	0.311194	1	1	1	VTN;
DEXDc	1	112	0.323625	0.56114	0.83791	1	1	1	EIF4A2;
HELICc	1	111	0.323625	0.566195	0.835247	1	1	1	EIF4A2;
AT_hook	2	28	0.647249	4.4657	0.0740031	1	0.754759	1	ASH1L; KMT2A;
RRM	7	221	2.26537	1.97385	0.066595	1	0.725811	1	RBM15B; HNRNPAB; SPEN; RBM15; PABPC4; MYEF2; NCL;
RING	3	311	0.970874	0.602281	0.879201	1	1	1	MYCBP2; NSD1; RNF215;
SH3	3	216	0.970874	0.867161	0.677503	1	1	1	SH3TC2; MYO15A; OBSCN;
CH	9	66	2.91262	8.49419	1.05377e-06	0.00102215	0.000182199	0.00101333	FLNA; IQGAP1; ACTN2; LCP1; MACF1; PARVB; ACTN1; ACTN4; FLNB;
SPEC	4	32	1.2945	7.79589	0.00164877	1	0.0484639	0.26954	ACTN2; MACF1; ACTN1; ACTN4;
LRRNT	2	99	0.647249	1.26335	0.474127	1	1	1	GP1BA; CPN2;
LRR	2	233	0.647249	0.53682	0.891182	1	1	1	GP1BA; CPN2;
LRR_TYP	2	132	0.647249	0.947537	0.629055	1	1	1	GP1BA; CPN2;
LRRCT	2	90	0.647249	1.38967	0.425578	1	1	1	GP1BA; CPN2;
IGc2	8	211	2.589	2.36231	0.0210841	1	0.346637	1	ROR1; HSPG2; HMCN1; IGFN1; VCAM1; DSCAM; IGSF9; OBSCN;
KH	1	40	0.323625	1.57094	0.477238	1	1	1	PCBP2;
IG_like	5	128	1.61812	2.43557	0.0558058	1	0.668291	1	IGFN1; VCAM1; DSCAM; IGSF9; OBSCN;
ANK	2	249	0.647249	0.502327	0.911681	1	1	1	DZANK1; ILK;
PLDc	1	6	0.323625	10.4581	0.0926324	1	0.847674	1	PLD3;
FN3	8	187	2.589	2.66548	0.0109126	1	0.22749	1	COL12A1; IGFN1; EPHB3; DSCAM; COL7A1; IGSF9; OBSCN; FN1;
BTB	2	179	0.647249	0.698756	0.785466	1	1	1	KCTD1; KLHL36;
GAS2	1	5	0.323625	12.5456	0.0778102	1	0.754759	1	MACF1;
SET	3	47	0.970874	3.98459	0.0396445	1	0.519665	1	NSD1; ASH1L; KMT2A;
PAS	1	32	0.323625	1.96355	0.404762	1	1	1	NPAS3;
HLH	2	116	0.647249	1.07822	0.558693	1	1	1	NPAS3; MGA;
ZnF_C4	1	46	0.323625	1.36608	0.52576	1	1	1	THRB;
HOLI	1	48	0.323625	1.30917	0.540914	1	1	1	THRB;
WD40	6	269	1.94175	1.39031	0.26533	1	1	1	TBL2; LYST; NBEA; ATG16L1; CORO1C; WDR81;
TBOX	1	17	0.323625	3.69508	0.240808	1	1	1	MGA;
EGF	12	208	3.8835	3.59307	0.000143985	0.139666	0.00698328	0.0388387	SCARF2; HSPG2; HMCN1; THBS4; NRG3; STAB1; F9; FAT2; LRP1B; HGFAC; FBLN1; TECTA;
EGF_like	8	87	2.589	5.72889	7.89244e-05	0.0765567	0.00427242	0.0237618	NSD1; SCARF2; HSPG2; STAB1; LRP1B; FBLN1; FCGBP; TECTA;
VIT	2	9	0.647249	13.8828	0.00859947	1	0.189579	1	ITIH3; ITIH2;
VWA	7	84	2.26537	5.19271	0.000406564	0.394367	0.0157747	0.0877337	COL12A1; HMCN1; VWA8; COL7A1; VWF; ITIH3; ITIH2;
SANT	2	49	0.647249	2.55222	0.185938	1	1	1	GON4L; NCOR1;
FN2	2	14	0.647249	8.92822	0.0206182	1	0.344821	1	HGFAC; FN1;
FN1	2	4	0.647249	31.1931	0.0015116	1	0.0472983	0.263058	HGFAC; FN1;
KR	3	16	0.970874	11.6999	0.00197009	1	0.0545996	0.303665	ROR1; HGFAC; PLG;
Tryp_SPc	5	115	1.61812	2.71087	0.0381528	1	0.506962	1	CFI; F9; HGFAC; PLG; C1R;
EGF_CA	6	98	1.94175	3.81602	0.00501653	1	0.113163	0.629378	HMCN1; THBS4; F9; LRP1B; FBLN1; C1R;
VWC	6	38	1.94175	9.83974	2.93576e-05	0.0284769	0.0017798	0.00989868	COL1A1; VWF; COL2A1; FCGBP; COL3A1; TECTA;
AAA	5	145	1.61812	2.15004	0.0849126	1	0.815497	1	ATAD3A; ABCA13; DNAH10; VWA8; ABCB5;
FA58C	1	20	0.323625	3.1411	0.276854	1	1	1	F5;
Zn_pept	1	21	0.323625	2.99159	0.288486	1	1	1	AGTPBP1;
RanBD	1	13	0.323625	4.83116	0.189947	1	1	1	RANBP2;
SPRY	1	77	0.323625	0.816171	0.713445	1	1	1	HECTD4;
CCP	6	55	1.94175	6.79892	0.000245222	0.237865	0.0108547	0.0603701	F13B; C7; APOH; C6; CFH; C1R;
IQ	4	84	1.2945	2.97044	0.0464205	1	0.589933	1	SCN8A; IQGAP1; MYO15A; OBSCN;
RasGAP	1	15	0.323625	4.18743	0.215788	1	1	1	IQGAP1;
HOX	1	234	0.323625	0.268593	0.977939	1	1	1	ZFHX4;
PDZ	2	150	0.647249	0.83384	0.697452	1	1	1	PCLO; AHNAK2;
B41	3	51	0.970874	3.67213	0.0486149	1	0.596917	1	MYO15A; TLN2; TLN1;
PH	2	278	0.647249	0.449928	0.939932	1	1	1	RAPH1; OBSCN;
HDc	1	24	0.323625	2.6178	0.322275	1	1	1	PDE10A;
C2	1	138	0.323625	0.455426	0.893919	1	1	1	PCLO;
HECTc	1	28	0.323625	2.24396	0.364852	1	1	1	HECTD4;
Kelch	1	58	0.323625	1.08349	0.609746	1	1	1	KLHL36;
PAC	1	26	0.323625	2.41651	0.343908	1	1	1	NPAS3;
C1Q	2	28	0.647249	4.4657	0.0740031	1	0.754759	1	C1QTNF3; C1QA;
ACTIN	4	31	1.2945	8.04729	0.00146096	1	0.0472983	0.263058	ACTA1; ACTB; ACTBL2; ACTA2;
GLA	1	13	0.323625	4.83116	0.189947	1	1	1	F9;
TyrKc	2	88	0.647249	1.42125	0.414473	1	1	1	ROR1; EPHB3;
PWWP	3	19	0.970874	9.85352	0.00328964	1	0.0818191	0.455051	NSD1; BRD1; HDGF;
LINK	1	14	0.323625	4.48632	0.202972	1	1	1	STAB1;
JmjC	1	33	0.323625	1.90407	0.414343	1	1	1	JMJD1C;
CUB	1	49	0.323625	1.28246	0.54831	1	1	1	C1R;
CHROMO	1	34	0.323625	1.84808	0.42377	1	1	1	KAT5;
FRI	1	19	0.323625	3.30633	0.265033	1	1	1	FZD5;
Frizzled	1	11	0.323625	5.70875	0.163256	1	1	1	FZD5;
STYKc	2	48	0.647249	2.60538	0.180145	1	1	1	ILK; OBSCN;
TSP1	6	64	1.94175	5.84297	0.000562089	0.545226	0.0209702	0.11663	ADAMTS2; HMCN1; C7; C8B; C6; C8A;
ARM	1	29	0.323625	2.16661	0.375073	1	1	1	GCN1;
PHD	5	92	1.61812	3.38852	0.0163904	1	0.289066	1	NSD1; ASH1L; BRD1; BPTF; KMT2A;
LRRcap	1	11	0.323625	5.70875	0.163256	1	1	1	ANP32A;
acidPPc	1	18	0.323625	3.48991	0.253018	1	1	1	PPAP2A;
SAM	1	92	0.323625	0.683114	0.775502	1	1	1	EPHB3;
CT	1	21	0.323625	2.99159	0.288486	1	1	1	VWF;
ZnF_C2HC	1	42	0.323625	1.49615	0.493938	1	1	1	ZCCHC6;
IGc1	2	41	0.647249	3.05009	0.140535	1	1	1	B2M; IGLL1;
VWD	3	15	0.970874	12.4794	0.00161985	1	0.0484639	0.26954	VWF; FCGBP; TECTA;
C8	3	12	0.970874	15.5966	0.000811727	0.787375	0.029162	0.16219	VWF; FCGBP; TECTA;
VWC_def	1	5	0.323625	12.5456	0.0778102	1	0.754759	1	VWF;
TGFB	2	38	0.647249	3.29083	0.124212	1	1	1	GDF11; VWF;
TSPN	7	26	2.26537	16.772	1.30817e-07	0.000126893	6.34464e-05	0.000352868	COL24A1; COL9A1; COL12A1; COL27A1; THBS4; COL16A1; COL19A1;
KAZAL	2	47	0.647249	2.6608	0.174381	1	1	1	SLCO5A1; C6;
ZnF_C3H1	1	44	0.323625	1.42816	0.510106	1	1	1	ZC3H6;
BACK	1	61	0.323625	1.03021	0.628314	1	1	1	KLHL36;
CLECT	1	86	0.323625	0.730768	0.752474	1	1	1	CLEC3B;
DUF1899	1	8	0.323625	7.84686	0.121568	1	1	1	CORO1C;
DUF1900	1	8	0.323625	7.84686	0.121568	1	1	1	CORO1C;
RA	1	31	0.323625	2.02687	0.395025	1	1	1	RAPH1;
MYSc	1	38	0.323625	1.6536	0.459989	1	1	1	MYO15A;
RhoGEF	1	67	0.323625	0.93797	0.662849	1	1	1	OBSCN;
LDLa	7	47	2.26537	9.27972	9.36699e-06	0.00908598	0.000698921	0.00388717	HSPG2; CFI; LRP1B; C7; C8B; C6; C8A;
SR	2	26	0.647249	4.80909	0.0649575	1	0.716009	1	CFI; CD5L;
FHA	1	28	0.323625	2.24396	0.364852	1	1	1	MCRS1;
LEM	1	7	0.323625	8.96624	0.107217	1	0.936942	1	LEMD3;
cNMP	3	34	0.970874	5.50766	0.0170224	1	0.294852	1	HCN4; PRKAR1A; HCN2;
GEL	1	8	0.323625	7.84686	0.121568	1	1	1	GSN;
Carb_anhydrase	1	17	0.323625	3.69508	0.240808	1	1	1	CA2;
Tubulin	6	23	1.94175	16.2542	1.31484e-06	0.00127539	0.000182199	0.00101333	TUBA3E; TUBA4A; TUBAL3; TUBB; TUBB2B; TUBA1C;
Tubulin_C	6	22	1.94175	16.9927	9.85094e-07	0.000955541	0.000182199	0.00101333	TUBA3E; TUBA4A; TUBAL3; TUBB; TUBB2B; TUBA1C;
AARP2CN	1	2	0.323625	31.2703	0.0318799	1	0.429493	1	BMS1;
DUF663	1	2	0.323625	31.2703	0.0318799	1	0.429493	1	BMS1;
EGF_Lam	2	33	0.647249	3.78929	0.0981828	1	0.890068	1	HSPG2; STAB1;
LU	1	17	0.323625	3.69508	0.240808	1	1	1	LYPD6;
SERPIN	7	35	2.26537	12.4604	1.18129e-06	0.00114585	0.000182199	0.00101333	SERPINA1; AGT; SERPINC1; SERPINA4; SERPINF2; SERPING1; SERPIND1;
GAF	1	8	0.323625	7.84686	0.121568	1	1	1	PDE10A;
BAH	1	11	0.323625	5.70875	0.163256	1	1	1	ASH1L;
LamG	2	44	0.647249	2.84218	0.157283	1	1	1	HSPG2; FAT2;
HMG	1	51	0.323625	1.23218	0.562746	1	1	1	SOX1;
t_SNARE	1	22	0.323625	2.85567	0.299932	1	1	1	STX17;
ZP	2	15	0.647249	8.3334	0.023541	1	0.38058	1	ZP1; TECTA;
FAS1	2	4	0.647249	31.1931	0.0015116	1	0.0472983	0.263058	STAB1; POSTN;
Transket_pyr	1	8	0.323625	7.84686	0.121568	1	1	1	TKT;
CLb	1	2	0.323625	31.2703	0.0318799	1	0.429493	1	CLU;
CLa	1	2	0.323625	31.2703	0.0318799	1	0.429493	1	CLU;
Gp_dh_N	1	2	0.323625	31.2703	0.0318799	1	0.429493	1	GAPDH;
BROMO	4	43	1.2945	5.80206	0.00492861	1	0.113163	0.629378	ASH1L; BRD1; BPTF; KMT2A;
IBN_N	2	16	0.647249	7.81289	0.0266226	1	0.423343	1	XPO1; KPNB1;
H3	1	18	0.323625	3.48991	0.253018	1	1	1	H3F3C;
Lig_chan-Glu_bd	1	18	0.323625	3.48991	0.253018	1	1	1	GRIN3B;
PBPe	1	18	0.323625	3.48991	0.253018	1	1	1	GRIN3B;
LY	1	15	0.323625	4.18743	0.215788	1	1	1	LRP1B;
IRS	2	14	0.647249	8.92822	0.0206182	1	0.344821	1	TLN2; TLN1;
EPH_lbd	1	14	0.323625	4.48632	0.202972	1	1	1	EPHB3;
FU	1	18	0.323625	3.48991	0.253018	1	1	1	PCSK4;
Beach	3	9	0.970874	20.7897	0.000321238	0.311601	0.0129834	0.0722092	LYST; NBEA; WDR81;
PI3Ka	1	9	0.323625	6.97595	0.135689	1	1	1	PI4KA;
PI3Kc	3	16	0.970874	11.6999	0.00197009	1	0.0545996	0.303665	PI4KA; ATM; TRRAP;
PROF	1	2	0.323625	31.2703	0.0318799	1	0.429493	1	PFN1;
FOLN	1	11	0.323625	5.70875	0.163256	1	1	1	FCGBP;
RAN	1	1	0.323625	62.231	0.0160686	1	0.28864	1	RAN;
SEA	1	14	0.323625	4.48632	0.202972	1	1	1	HSPG2;
STI1	1	9	0.323625	6.97595	0.135689	1	1	1	STIP1;
GluR_Homer-bdg	1	2	0.323625	31.2703	0.0318799	1	0.429493	1	GRM1;
ZnF_RBZ	2	23	0.647249	5.43609	0.0521671	1	0.632526	1	DZANK1; RANBP2;
RAS	1	23	0.323625	2.73157	0.311194	1	1	1	RAP1A;
COLFI	5	11	1.61812	28.3177	4.42695e-07	0.000429414	0.000143138	0.000796086	COL24A1; COL27A1; COL1A1; COL2A1; COL3A1;
Enolase_N	1	4	0.323625	15.6741	0.0627467	1	0.699589	1	ENO1;
Enolase_C	1	4	0.323625	15.6741	0.0627467	1	0.699589	1	ENO1;
ARF	1	21	0.323625	2.99159	0.288486	1	1	1	ARF3;
CY	4	17	1.2945	14.6706	0.000131908	0.127951	0.00673424	0.0374536	FETUB; AHSG; KNG1; HRG;
FATC	2	6	0.647249	20.8127	0.00369923	1	0.0875183	0.486748	ATM; TRRAP;
Int_alpha	1	19	0.323625	3.30633	0.265033	1	1	1	GPLD1;
FBG	3	29	0.970874	6.45693	0.0110227	1	0.22749	1	FGA; FGG; FGB;
EF-1_beta_acid	2	2	0.647249	62.231	0.000257379	0.249658	0.0108547	0.0603701	EEF1B2; EEF1D;
EF1_GNE	2	2	0.647249	62.231	0.000257379	0.249658	0.0108547	0.0603701	EEF1B2; EEF1D;
PAN_AP	1	6	0.323625	10.4581	0.0926324	1	0.847674	1	PLG;
HABP4_PAI-RBP1	1	19	0.323625	3.30633	0.265033	1	1	1	SERBP1;
ILWEQ	2	4	0.647249	31.1931	0.0015116	1	0.0472983	0.263058	TLN2; TLN1;
H2A	1	27	0.323625	2.32704	0.354465	1	1	1	H2AFX;
DDT	1	5	0.323625	12.5456	0.0778102	1	0.754759	1	BPTF;
AWS	2	5	0.647249	24.9669	0.00249258	1	0.065346	0.363433	NSD1; ASH1L;
PostSET	3	18	0.970874	10.4006	0.00280329	1	0.0715576	0.39798	NSD1; ASH1L; KMT2A;
BPI1	1	9	0.323625	6.97595	0.135689	1	1	1	CETP;
BPI2	1	9	0.323625	6.97595	0.135689	1	1	1	CETP;
SAPA	1	3	0.323625	20.8815	0.0474379	1	0.589933	1	PSAP;
SapB	1	6	0.323625	10.4581	0.0926324	1	0.847674	1	PSAP;
C345C	3	17	0.970874	11.0121	0.00236398	1	0.0636962	0.354257	C3; C5; C4B;
FYRN	1	5	0.323625	12.5456	0.0778102	1	0.754759	1	KMT2A;
FYRC	1	4	0.323625	15.6741	0.0627467	1	0.699589	1	KMT2A;
CARP	1	5	0.323625	12.5456	0.0778102	1	0.754759	1	CAP1;
MACPF	4	12	1.2945	20.7782	2.92344e-05	0.0283574	0.0017798	0.00989868	C7; C8B; C6; C8A;
WHEP-TRS	1	5	0.323625	12.5456	0.0778102	1	0.754759	1	EPRS;
RIIa	1	6	0.323625	10.4581	0.0926324	1	0.847674	1	PRKAR1A;
A2M_N_2	4	9	1.2945	27.6966	7.73127e-06	0.00749933	0.000624944	0.00347573	A2ML1; C3; C5; C4B;
ANATO	4	7	1.2945	35.5986	2.20304e-06	0.00213695	0.000267119	0.00148563	FBLN1; C3; C5; C4B;
A2M	4	9	1.2945	27.6966	7.73127e-06	0.00749933	0.000624944	0.00347573	A2ML1; C3; C5; C4B;
A2M_recep	4	9	1.2945	27.6966	7.73127e-06	0.00749933	0.000624944	0.00347573	A2ML1; C3; C5; C4B;
LamB	1	7	0.323625	8.96624	0.107217	1	0.936942	1	HSPG2;
EFG_C	1	6	0.323625	10.4581	0.0926324	1	0.847674	1	EEF2;
LsmAD	1	2	0.323625	31.2703	0.0318799	1	0.429493	1	ATXN2;
BRICHOS	1	9	0.323625	6.97595	0.135689	1	1	1	GKN1;
PWI	1	3	0.323625	20.8815	0.0474379	1	0.589933	1	SRRM1;
Fib_alpha	3	3	0.970874	62.231	4.10939e-06	0.00398611	0.000442901	0.00246327	FGA; FGG; FGB;
FIMAC	3	4	0.970874	46.7121	1.62414e-05	0.0157541	0.00112529	0.00625851	CFI; C7; C6;
DCX	1	7	0.323625	8.96624	0.107217	1	0.936942	1	RP1;
ALBUMIN	1	4	0.323625	15.6741	0.0627467	1	0.699589	1	ALB;
C4	2	6	0.647249	20.8127	0.00369923	1	0.0875183	0.486748	COL4A6; COL4A1;
IG_FLMN	2	10	0.647249	12.4959	0.010636	1	0.22749	1	FLNA; FLNB;
G2F	1	3	0.323625	20.8815	0.0474379	1	0.589933	1	HMCN1;
SO	1	9	0.323625	6.97595	0.135689	1	1	1	VTN;
APC10	1	7	0.323625	8.96624	0.107217	1	0.936942	1	MYCBP2;
DBB	1	2	0.323625	31.2703	0.0318799	1	0.429493	1	BANK1;
CRM1_C	1	1	0.323625	62.231	0.0160686	1	0.28864	1	XPO1;
TAN	1	1	0.323625	62.231	0.0160686	1	0.28864	1	ATM;
VPS10	1	5	0.323625	12.5456	0.0778102	1	0.754759	1	SORT1;
PolyA	1	5	0.323625	12.5456	0.0778102	1	0.754759	1	PABPC4;
EFG_IV	1	4	0.323625	15.6741	0.0627467	1	0.699589	1	EEF2;
LPD_N	1	2	0.323625	31.2703	0.0318799	1	0.429493	1	APOB;
ProRS-C_1	1	1	0.323625	62.231	0.0160686	1	0.28864	1	EPRS;
efhand_Ca_insen	3	6	0.970874	31.1673	7.92819e-05	0.0769035	0.00427242	0.0237618	ACTN2; ACTN1; ACTN4;
DUF1943	1	1	0.323625	62.231	0.0160686	1	0.28864	1	APOB;
TR_THY	1	1	0.323625	62.231	0.0160686	1	0.28864	1	TTR;
NIDO	1	5	0.323625	12.5456	0.0778102	1	0.754759	1	TECTA;
FSA_C	1	1	0.323625	62.231	0.0160686	1	0.28864	1	KIAA1109;

## Sheet: Site of expression
Analysis: Site of expression
Dataset name: Leghorn TEX
Number of genes in the dataset: 309
Number of genes in the dataset (which are available in Site of expression database) :308
Number of genes in background: 19230
Is analysis quantitative: No
						Corrected p-values
Site of expression	No. of genes in the dataset	No.of genes in the background dataset	Percentage of genes	Fold enrichment	P-value (Hypergeometric test)	Bonferroni method	BH method	Q-value (Storey-Tibshirani method)
T cells	64	1726	20.712	2.30787	1.61512e-10	1.36963e-07	9.64525e-10	3.58428e-09	XPO1; SRRM1; LMNB1; PPP2R1A; MYL6; ATM; APOA1; PRRC2A; GCN1; PRKAR1A; TRRAP; HNRNPAB; FLNA; PEBP1; EEF1B2; EPRS; CAPZB; CCT3; APRT; PCBP2; IQGAP1; STIP1; EIF2S3; NUMA1; ENO1; ILK; BID; NCOR1; ANP32A; ESD; RBM15; CAP1; LCP1; RAN; MACF1; PABPC4; KPNB1; CCT7; NPM1; EEF1D; RANBP2; TUBA4A; TKT; PFN1; CCT8; PSME1; SERBP1; ACTN1; ACTN4; HDGF; NCL; EIF4A2; VIM; TUBB; FLNB; PPIA; EEF2; GAPDH; ALB; PKM; HB…
Monocyte	138	2842	44.6602	3.02198	5.88744e-37	4.99255e-34	1.42644e-35	5.30081e-35	TBL2; SACM1L; MYCBP2; XPO1; RMDN1; CD36; ALDH3A2; LMNB1; B2M; MYL6; ATM; APOA1; GCN1; PRKAR1A; PLD3; CDCP1; ATAD3A; HNRNPAB; FLNA; PEBP1; ATP6V1A; EEF1B2; EPRS; CAPZB; CCT3; APRT; UGP2; PCBP2; IQGAP1; STIP1; ALDH5A1; ZCCHC6; EIF2S3; NUMA1; DOCK7; ENO1; VWA8; GPLD1; ILK; BID; NAGA; RAP1A; CFI; ANP32A; ESD; ACTN2; CAP1; LCP1; RAN; PABPC4; SEPP1; KPNB1; CBR1; CCT7; NPM1; EEF1D; RANBP2; KRT14; SERPIN…
MDA468	69	760	22.3301	5.65067	1.15064e-32	9.75739e-30	2.26916e-31	8.43244e-31	XPO1; LMNB1; B2M; PPP2R1A; MYL6; HNRNPAB; FLNA; PEBP1; EEF1B2; EPRS; CAPZB; CCT3; UGP2; PCBP2; IQGAP1; STIP1; COL12A1; NUMA1; ENO1; ILK; BID; ANP32A; CAP1; RAN; PABPC4; KPNB1; CBR1; CCT7; NPM1; EEF1D; PCSK9; TKT; PFN1; CCT8; PSME1; SERBP1; ACTN1; ACTN4; HDGF; NCL; LMNA; EIF4A2; SOD3; ARF3; TUBB; FLNB; PPIA; FBLN1; EEF2; VCL; TUBA1C; PSAP; GAPDH; ALB; CLU; PKM; ACTA1; HBB; FN1; ACTB; PRDX1; CP; C4…
Small intestine	170	8360	55.0162	1.26554	2.59073e-05	0.0219694	0.000104616	0.000388764	TBL2; ZNF532; MYCBP2; XPO1; VPS13A; SORT1; FAM171A2; KIAA1107; HTR2C; CD36; STX17; ALDH3A2; LMNB1; B2M; PPP2R1A; PI4KA; HSPBP1; ENTPD1; EXOC4; ATM; NSUN3; ZFHX4; APOA1; PRRC2A; SLCO5A1; SCARF2; NEMP1; MGA; GCN1; GRM1; SLC26A3; TTC38; PRKAR1A; PCSK4; PLD3; CDCP1; HSPG2; ASH1L; NBEA; FLNA; SPEN; PEBP1; ATP6V1A; EEF1B2; EPRS; CAPZB; LCOR; CCT3; SCN8A; IQGAP1; BRD1; DPY19L4; FAM20C; ALDH5A1; COL12A1;…
Breast cancer	175	7467	56.6343	1.45856	1.3469e-10	1.14217e-07	8.21708e-10	3.05355e-09	TBL2; ZNF532; XPO1; RMDN1; VPS13A; SORT1; FAM171A2; KIAA1107; HTR2C; CD36; STX17; ALDH3A2; LMNB1; B2M; PPP2R1A; APLNR; PI4KA; HSPBP1; ENTPD1; NPAS3; EXOC4; ATM; NSUN3; ZFHX4; PRRC2A; SLCO5A1; NEMP1; GCN1; GRM1; SLC26A3; TTC38; PRKAR1A; PCSK4; PLD3; CDCP1; HSPG2; ASH1L; FLNA; SPEN; PEBP1; ATP6V1A; EEF1B2; EPRS; CAPZB; LCOR; CCT3; APRT; SCN8A; IQGAP1; BRD1; DPY19L4; ALDH5A1; COL12A1; ZCCHC6; EIF2S3…
Thyroid cancer	173	7281	55.9871	1.47872	5.79252e-11	4.91206e-08	3.63856e-10	1.35213e-09	TBL2; ZNF532; XPO1; RMDN1; VPS13A; SORT1; FAM171A2; KIAA1107; HTR2C; STX17; ALDH3A2; LMNB1; B2M; PPP2R1A; APLNR; PI4KA; HSPBP1; ENTPD1; EXOC4; ATM; NSUN3; ZFHX4; PRRC2A; SLCO5A1; NEMP1; GCN1; SLC26A3; TTC38; PRKAR1A; PCSK4; PLD3; CDCP1; HSPG2; ASH1L; FLNA; SPEN; PEBP1; ATP6V1A; EEF1B2; EPRS; CAPZB; LCOR; CCT3; APRT; SCN8A; IQGAP1; BRD1; DPY19L4; FAM20C; ALDH5A1; COL12A1; ZCCHC6; EIF2S3; NUMA1; DO…
Colon	165	8429	53.3981	1.21826	0.00041276	0.350021	0.00153518	0.00570488	TBL2; ZNF532; MYCBP2; XPO1; RMDN1; VPS13A; SORT1; FAM171A2; KIAA1107; HTR2C; MAN1A1; CD36; STX17; ALDH3A2; LMNB1; B2M; PPP2R1A; PI4KA; HSPBP1; ENTPD1; NPAS3; EXOC4; ATM; NSUN3; ZFHX4; PRRC2A; SLCO5A1; SCARF2; NEMP1; GCN1; GRM1; SLC26A3; BMS1; TTC38; PRKAR1A; PCSK4; PLD3; CDCP1; HSPG2; ASH1L; NBEA; HNRNPAB; FLNA; SPEN; PEBP1; ATP6V1A; EEF1B2; EPRS; CAPZB; LCOR; CCT3; SCN8A; IQGAP1; BRD1; DPY19L4; …
Parathyroid gland	138	5997	44.6602	1.43213	3.7289e-07	0.000316211	1.67307e-06	6.21732e-06	ZNF532; XPO1; VPS13A; SORT1; FAM171A2; KIAA1107; HTR2C; STX17; ALDH3A2; LMNB1; PPP2R1A; APLNR; PI4KA; HSPBP1; ENTPD1; NPAS3; EXOC4; ATM; ZFHX4; PRRC2A; SLCO5A1; NEMP1; GCN1; GRM1; SLC26A3; TTC38; PRKAR1A; PCSK4; PLD3; CDCP1; HSPG2; ASH1L; SPEN; PEBP1; ATP6V1A; EEF1B2; EPRS; CAPZB; LCOR; CCT3; APRT; IQGAP1; ALDH5A1; COL12A1; ZCCHC6; EIF2S3; NUMA1; DOCK7; KAT5; CFAP61; ENO1; TARBP1; GPLD1; ILK; PCL…
Cervix, uterine	151	6391	48.8673	1.47043	7.3892e-09	6.26605e-06	3.89195e-08	1.44629e-07	TBL2; ZNF532; XPO1; VPS13A; SORT1; KIAA1107; HTR2C; CD36; STX17; ALDH3A2; LMNB1; B2M; PPP2R1A; APLNR; HSPBP1; NPAS3; EXOC4; ATM; ZFHX4; PRRC2A; SLCO5A1; NEMP1; GCN1; GRM1; PRKAR1A; PCSK4; PLD3; CDCP1; HSPG2; ASH1L; FLNA; SPEN; PEBP1; EEF1B2; EPRS; CAPZB; LCOR; CCT3; APRT; SCN8A; IQGAP1; DPY19L4; ALDH5A1; COL12A1; ZCCHC6; EIF2S3; NUMA1; DOCK7; KAT5; CFAP61; CLSTN2; ADAMTS2; ENO1; TARBP1; GPLD1; IL…
Spleen	165	7887	53.3981	1.30198	6.40261e-06	0.00542942	2.6485e-05	9.84209e-05	TBL2; ZNF532; SACM1L; MYCBP2; XPO1; VPS13A; SORT1; FAM171A2; KIAA1107; NSD1; HTR2C; MAN1A1; CD36; STX17; ALDH3A2; LMNB1; B2M; PPP2R1A; PI4KA; HSPBP1; ENTPD1; EXOC4; ATM; HSPA4L; NSUN3; PDE10A; ZFHX4; SCARF2; NEMP1; GCN1; BMS1; TTC38; PRKAR1A; PCSK4; PLD3; CDCP1; HSPG2; ASH1L; NBEA; HNRNPAB; FLNA; SPEN; PEBP1; ATP6V1A; EEF1B2; EPRS; CAPZB; LCOR; CCT3; APRT; IQGAP1; BRD1; GON4L; FAM20C; ALDH5A1; CO…
HUVEC	245	13061	79.288	1.16738	5.14917e-06	0.00436649	2.16163e-05	8.03285e-05	TBL2; ZNF532; ROR1; SACM1L; MYCBP2; XPO1; LYST; RMDN1; GKN1; VPS13A; SORT1; ABHD14A; SRRM1; FAM171A2; DZANK1; KIAA1107; LYPD6; NSD1; HTR2C; MAN1A1; BANK1; CD36; ALDH3A2; LMNB1; B2M; PPP2R1A; AGTPBP1; PI4KA; HSPBP1; NPAS3; EXOC4; ATM; HSPA4L; NSUN3; PDE10A; ZFHX4; GRIN3B; PRRC2A; SLCO5A1; SCARF2; GDF11; SCARB1; HCN4; NEMP1; ZC3H6; GCN1; GRM1; SLC26A3; BMS1; RBM15B; PCSK4; PLD3; CDCP1; SH3TC2; ATAD…
Tonsils	162	7274	52.4272	1.38604	1.04097e-07	8.82743e-05	5.01558e-07	1.86384e-06	TBL2; ZNF532; XPO1; VPS13A; SORT1; FAM171A2; KIAA1107; HTR2C; STX17; ALDH3A2; LMNB1; B2M; PPP2R1A; APLNR; PI4KA; HSPBP1; ENTPD1; NPAS3; EXOC4; ATM; NSUN3; ZFHX4; PRRC2A; SLCO5A1; NEMP1; GCN1; GRM1; BMS1; TTC38; PRKAR1A; PCSK4; PLD3; CDCP1; HSPG2; FLNA; SPEN; PEBP1; ATP6V1A; EEF1B2; EPRS; CAPZB; LCOR; CCT3; APRT; SCN8A; IQGAP1; BRD1; FAM20C; ALDH5A1; COL12A1; ZCCHC6; EIF2S3; NUMA1; DOCK7; KAT5; CF…
Jurkat A3	109	4200	35.2751	1.61519	3.54671e-08	3.00761e-05	1.77965e-07	6.61337e-07	TBL2; SACM1L; MYCBP2; XPO1; LYST; RMDN1; SORT1; SRRM1; NSD1; ALG3; B2M; PPP2R1A; HSPBP1; MYL6; ATM; PRRC2A; MGA; GCN1; BMS1; PRKAR1A; RBM15B; PLD3; ATAD3A; HSPG2; BSN; ASH1L; ABCA13; NBEA; HNRNPAB; FLNA; SPEN; EEF1B2; EPRS; DNAH10; LCOR; CCT3; APRT; BRD1; ALDH5A1; ZCCHC6; EIF2S3; COL27A1; NUMA1; DOCK7; ENO1; TARBP1; VWA8; BID; BPTF; AHNAK2; ATXN2; ESD; CAP1; LCP1; RAN; WDR81; KPNB1; NCAPH2; LEMD3…
Rectum	155	7113	50.1618	1.35617	1.3164e-06	0.00111631	5.69546e-06	2.11649e-05	TBL2; ZNF532; XPO1; RMDN1; VPS13A; SORT1; FAM171A2; KIAA1107; HTR2C; STX17; ALDH3A2; LMNB1; B2M; PPP2R1A; HSPBP1; ENTPD1; NPAS3; EXOC4; ATM; NSUN3; ZFHX4; PRRC2A; SLCO5A1; NEMP1; GCN1; GRM1; SLC26A3; TTC38; PRKAR1A; PCSK4; PLD3; CDCP1; HSPG2; ASH1L; FLNA; SPEN; PEBP1; ATP6V1A; EEF1B2; EPRS; CAPZB; LCOR; CCT3; SCN8A; IQGAP1; DPY19L4; ALDH5A1; COL12A1; ZCCHC6; EIF2S3; NUMA1; DOCK7; KAT5; CFAP61; CL…
Liver	267	11680	86.4078	1.42263	1.29139e-23	1.0951e-20	1.46014e-22	5.42602e-22	TBL2; ZNF532; ROR1; SACM1L; MYCBP2; XPO1; RMDN1; VPS13A; SORT1; ABHD14A; SRRM1; FAM171A2; KIAA1107; NSD1; HTR2C; MAN1A1; CD36; STX17; ALDH3A2; LMNB1; B2M; PPP2R1A; APLNR; PI4KA; HSPBP1; ENTPD1; MYL6; EXOC4; ATM; HSPA4L; NSUN3; PDE10A; ZFHX4; APOA1; GRIN3B; PRRC2A; SCARF2; SCARB1; HCN4; NEMP1; MGA; GCN1; BMS1; TTC38; PRKAR1A; PCSK4; PLD3; CDCP1; ATAD3A; HSPG2; TRRAP; BSN; COL24A1; COL9A1; ASH1L; A…
CD4	127	1901	41.1003	4.15777	3.53135e-48	2.99459e-45	1.99639e-46	7.4188e-46	TBL2; SACM1L; XPO1; RMDN1; SRRM1; CD36; LMNB1; B2M; MYL6; APOA1; GCN1; PRKAR1A; HNRNPAB; FLNA; PEBP1; ATP6V1A; EEF1B2; EPRS; CAPZB; CCT3; APRT; UGP2; PCBP2; IQGAP1; STIP1; EIF2S3; NUMA1; ENO1; GPLD1; ILK; BID; RAP1A; CFI; COL16A1; ANP32A; ESD; CAP1; LCP1; RAN; SEPP1; KPNB1; CBR1; CCT7; NPM1; EEF1D; SAE1; RANBP2; KRT14; SERPINA1; TUBA4A; C1QA; TKT; CDH5; PFN1; CLEC3B; CCT8; PARVB; SERBP1; ACTN1; A…
Skeletal muscles	209	9060	67.6375	1.43564	1.75766e-13	1.4905e-10	1.28491e-12	4.77486e-12	TBL2; ZNF532; SACM1L; MYCBP2; XPO1; RMDN1; VPS13A; SORT1; FAM171A2; KIAA1107; NSD1; HTR2C; CD36; STX17; ALDH3A2; LMNB1; B2M; PPP2R1A; AGTPBP1; APLNR; PI4KA; HSPBP1; ENTPD1; MYL6; EXOC4; ATM; PDE10A; ZFHX4; APOA1; SCARF2; NEMP1; MGA; GCN1; BMS1; TTC38; PRKAR1A; PCSK4; PLD3; CDCP1; SH3TC2; HSPG2; ASH1L; NBEA; HNRNPAB; SPEN; PEBP1; ATP6V1A; EEF1B2; EPRS; CAPZB; LCOR; CCT3; APRT; UGP2; PCBP2; SCN8A; …
H293	202	6792	65.3722	1.85089	2.60621e-27	2.21007e-24	3.81046e-26	1.41601e-25	TBL2; SACM1L; MYCBP2; XPO1; RMDN1; SORT1; ABHD14A; SRRM1; FAM171A2; KIAA1107; NSD1; MAN1A1; STX17; ALDH3A2; ALG3; LMNB1; B2M; AGTPBP1; PI4KA; HSPBP1; MYL6; EXOC4; ATM; HSPA4L; PDE10A; ZFHX4; APOA1; PRRC2A; SCARF2; GCN1; SLC26A3; BMS1; TTC38; PRKAR1A; RBM15B; PLD3; ATAD3A; HSPG2; TRRAP; BSN; NBEA; HNRNPAB; FLNA; SPEN; PEBP1; ATP6V1A; EEF1B2; EPRS; CAPZB; LCOR; CCT3; APRT; UGP2; PCBP2; IQGAP1; BRD1…
Prostate	174	7923	56.3107	1.36676	4.91856e-08	4.17094e-05	2.41095e-07	8.95934e-07	TBL2; ZNF532; MYCBP2; XPO1; VPS13A; SORT1; FAM171A2; KIAA1107; NSD1; HTR2C; MAN1A1; STX17; ALDH3A2; LMNB1; B2M; PPP2R1A; APLNR; PI4KA; HSPBP1; NPAS3; EXOC4; ATM; NSUN3; PDE10A; ZFHX4; SCARF2; NEMP1; MGA; GCN1; GRM1; SLC26A3; BMS1; TTC38; PRKAR1A; PCSK4; PLD3; CDCP1; HSPG2; ASH1L; NBEA; HNRNPAB; SPEN; PEBP1; ATP6V1A; EEF1B2; EPRS; CAPZB; LCOR; CCT3; APRT; SCN8A; IQGAP1; BRD1; DPY19L4; HYDIN; ALDH5…
Jurkat	94	2869	30.4207	2.03915	2.49599e-12	2.1166e-09	1.73492e-11	6.44713e-11	MYCBP2; XPO1; VPS13A; SORT1; SRRM1; FAM171A2; MAN1A1; LMNB1; B2M; PPP2R1A; PI4KA; MYL6; EXOC4; ATM; HSPA4L; GDF11; GCN1; PRKAR1A; TRRAP; COL9A1; FLNA; PEBP1; ATP6V1A; EEF1B2; EPRS; CAPZB; CCT3; APRT; UGP2; PCBP2; IQGAP1; STIP1; EIF2S3; NUMA1; DOCK7; ADAMTS2; ENO1; TARBP1; VWA8; PCLO; BID; NCOR1; ANP32A; ESD; CAP1; LCP1; RAN; KLHL36; PABPC4; KPNB1; LEMD3; CCT7; NPM1; EEF1D; SAE1; RANBP2; BMP2K; TK…
Bone marrow	183	7808	59.2233	1.45862	2.28241e-11	1.93548e-08	1.524e-10	5.66335e-10	TBL2; ZNF532; XPO1; LYST; RMDN1; VPS13A; SORT1; SRRM1; FAM171A2; KIAA1107; NSD1; HTR2C; CD36; STX17; ALDH3A2; LMNB1; B2M; PPP2R1A; APLNR; PI4KA; HSPBP1; ENTPD1; MYL6; EXOC4; ATM; NSUN3; ZFHX4; APOA1; PRRC2A; SLCO5A1; NEMP1; GCN1; GRM1; BMS1; TTC38; PRKAR1A; PCSK4; PLD3; CDCP1; ATAD3A; HSPG2; ASH1L; ABCA13; FLNA; SPEN; ATP6V1A; EEF1B2; EPRS; CAPZB; LCOR; CCT3; PCBP2; IQGAP1; BRD1; STIP1; FAM20C; A…
Lateral ventricle	149	6620	48.2201	1.40076	3.29212e-07	0.000279172	1.4929e-06	5.54776e-06	TBL2; ZNF532; XPO1; VPS13A; SORT1; KIAA1107; HTR2C; CD36; STX17; ALDH3A2; LMNB1; B2M; PPP2R1A; APLNR; HSPBP1; ENTPD1; NPAS3; EXOC4; ATM; NSUN3; ZFHX4; PRRC2A; NEMP1; GCN1; GRM1; TTC38; PCSK4; PLD3; HSPG2; FLNA; SPEN; PEBP1; ATP6V1A; EEF1B2; EPRS; CAPZB; LCOR; CCT3; IQGAP1; BRD1; FAM20C; ALDH5A1; COL12A1; ZCCHC6; EIF2S3; NUMA1; DOCK7; KAT5; CFAP61; CLSTN2; ADAMTS2; ENO1; TARBP1; GPLD1; PCLO; BID; …
Colorectal cancer	171	7513	55.3398	1.41649	4.04365e-09	3.42902e-06	2.18409e-08	8.1163e-08	TBL2; ZNF532; XPO1; RMDN1; VPS13A; SORT1; FAM171A2; KIAA1107; HTR2C; STX17; ALDH3A2; LMNB1; B2M; PPP2R1A; APLNR; PI4KA; HSPBP1; ENTPD1; NPAS3; EXOC4; ATM; NSUN3; ZFHX4; PRRC2A; SLCO5A1; NEMP1; GCN1; TTC38; PRKAR1A; PCSK4; PLD3; CDCP1; HSPG2; ASH1L; FLNA; SPEN; PEBP1; ATP6V1A; EEF1B2; EPRS; CAPZB; LCOR; CCT3; APRT; SCN8A; IQGAP1; BRD1; DPY19L4; ALDH5A1; COL12A1; ZCCHC6; EIF2S3; NUMA1; DOCK7; KAT5;…
Gall bladder	164	7295	53.0744	1.39911	3.69368e-08	3.13224e-05	1.83172e-07	6.80686e-07	TBL2; ZNF532; XPO1; RMDN1; VPS13A; SORT1; FAM171A2; KIAA1107; HTR2C; STX17; ALDH3A2; LMNB1; B2M; PPP2R1A; APLNR; HSPBP1; ENTPD1; NPAS3; EXOC4; ATM; NSUN3; ZFHX4; PRRC2A; SLCO5A1; SCARB1; NEMP1; GCN1; GRM1; SLC26A3; BMS1; TTC38; PCSK4; PLD3; CDCP1; HSPG2; ASH1L; SPEN; PEBP1; ATP6V1A; EEF1B2; EPRS; CAPZB; LCOR; CCT3; APRT; SCN8A; IQGAP1; DPY19L4; FAM20C; ALDH5A1; COL12A1; ZCCHC6; EIF2S3; NUMA1; DOC…
Plasma	284	11971	91.9094	1.47642	1.75892e-33	1.49157e-30	3.63797e-32	1.35191e-31	TBL2; ZNF532; SACM1L; MYCBP2; XPO1; LYST; RMDN1; GKN1; VPS13A; SORT1; ABHD14A; SRRM1; FAM171A2; DZANK1; KIAA1107; NSD1; HTR2C; MAN1A1; BANK1; CD36; STX17; ALDH3A2; LMNB1; B2M; PPP2R1A; AGTPBP1; PI4KA; HSPBP1; NPAS3; MYL6; EXOC4; ATM; HSPA4L; PDE10A; ZFHX4; APOA1; GFOD2; GRIN3B; SLCO5A1; SCARF2; SCARB1; HCN4; MGA; ZC3H6; GCN1; GRM1; SLC26A3; BMS1; PRKAR1A; RBM15B; PCSK4; PLD3; CDCP1; HSPG2; TRRAP;…
Malignant carcinoid	168	7081	54.3689	1.47655	1.94436e-10	1.64882e-07	1.14501e-09	4.25498e-09	TBL2; ZNF532; XPO1; VPS13A; SORT1; FAM171A2; KIAA1107; HTR2C; STX17; ALDH3A2; LMNB1; B2M; PPP2R1A; APLNR; PI4KA; HSPBP1; ENTPD1; NPAS3; TSPAN10; EXOC4; ATM; NSUN3; ZFHX4; PRRC2A; SLCO5A1; NEMP1; GCN1; GRM1; SLC26A3; TTC38; PRKAR1A; PCSK4; PLD3; CDCP1; HSPG2; ASH1L; SPEN; PEBP1; ATP6V1A; EEF1B2; EPRS; CAPZB; LCOR; CCT3; APRT; IQGAP1; BRD1; DPY19L4; FAM20C; ALDH5A1; COL12A1; ZCCHC6; EIF2S3; NUMA1; …
Ascites cancer cell	147	3509	47.5728	2.60717	1.69037e-32	1.43344e-29	3.18541e-31	1.18373e-30	TBL2; SACM1L; XPO1; RMDN1; SORT1; CD36; ALDH3A2; ALG3; LMNB1; B2M; PPP2R1A; ENTPD1; MYL6; EXOC4; APOA1; PRRC2A; PRKAR1A; RBM15B; PLD3; CDCP1; ATAD3A; HSPG2; ASH1L; HNRNPAB; FLNA; SPEN; PEBP1; ATP6V1A; EEF1B2; EPRS; CAPZB; CCT3; APRT; UGP2; PCBP2; IQGAP1; DPY19L4; STIP1; ALDH5A1; COL12A1; EIF2S3; NUMA1; ENO1; HMCN1; ILK; NAGA; CETP; CFI; COL1A1; ANP32A; FZD5; ATXN2; ESD; RBM15; ACTN2; CAP1; LCP1; …
Endometrial cancer	174	7460	56.3107	1.45158	2.58574e-10	2.19271e-07	1.51221e-09	5.61954e-09	TBL2; ZNF532; XPO1; RMDN1; VPS13A; SORT1; FAM171A2; KIAA1107; HTR2C; CD36; STX17; ALDH3A2; LMNB1; B2M; PPP2R1A; APLNR; PI4KA; HSPBP1; ENTPD1; NPAS3; TSPAN10; EXOC4; ATM; NSUN3; ZFHX4; PRRC2A; NEMP1; GCN1; GRM1; SLC26A3; TTC38; PRKAR1A; PCSK4; PLD3; CDCP1; HSPG2; ASH1L; FLNA; SPEN; PEBP1; ATP6V1A; EEF1B2; EPRS; CAPZB; LCOR; CCT3; APRT; SCN8A; IQGAP1; DPY19L4; ALDH5A1; COL12A1; ZCCHC6; EIF2S3; NUMA…
Lung cancer	173	7435	55.9871	1.44809	3.9512e-10	3.35062e-07	2.27933e-09	8.47024e-09	TBL2; ZNF532; XPO1; RMDN1; VPS13A; SORT1; FAM171A2; KIAA1107; HTR2C; CD36; STX17; ALDH3A2; LMNB1; B2M; PPP2R1A; APLNR; HSPBP1; ENTPD1; NPAS3; EXOC4; ATM; NSUN3; ZFHX4; PRRC2A; SLCO5A1; NEMP1; GCN1; GRM1; TTC38; PRKAR1A; PCSK4; PLD3; CDCP1; HSPG2; ASH1L; FLNA; SPEN; PEBP1; ATP6V1A; EEF1B2; EPRS; CAPZB; LCOR; CCT3; APRT; SCN8A; IQGAP1; DPY19L4; ALDH5A1; COL12A1; ZCCHC6; EIF2S3; NUMA1; DOCK7; KAT5; …
HCT116	97	2651	31.3916	2.27726	8.92525e-16	7.56861e-13	7.2082e-15	2.67864e-14	XPO1; RMDN1; SRRM1; ALDH3A2; LMNB1; PPP2R1A; PI4KA; HSPBP1; MYL6; HSPA4L; GCN1; BMS1; PRKAR1A; ATAD3A; HSPG2; TRRAP; NBEA; HNRNPAB; FLNA; PEBP1; ATP6V1A; EEF1B2; EPRS; CAPZB; CCT3; APRT; UGP2; PCBP2; IQGAP1; STIP1; EIF2S3; NUMA1; ENO1; ILK; BPTF; AHNAK2; RAP1A; CORO1C; ANP32A; ESD; ACTN2; CAP1; LCP1; RAN; MACF1; PABPC4; KPNB1; EPHB3; CCT7; NPM1; EEF1D; SAE1; RANBP2; MRI1; TUBA3E; TUBA4A; TKT; PFN…
PC3	87	1294	28.1553	4.18445	1.16957e-31	9.91794e-29	2.06624e-30	7.67835e-30	XPO1; MAN1A1; LMNB1; B2M; PPP2R1A; MYL6; CDCP1; HSPG2; HNRNPAB; FLNA; PEBP1; ATP6V1A; EEF1B2; EPRS; CAPZB; CCT3; APRT; PCBP2; IQGAP1; STIP1; FAM20C; COL12A1; EIF2S3; ENO1; ILK; NAGA; RAP1A; ANP32A; ESD; ACTN2; CAP1; LCP1; RAN; MACF1; PABPC4; KPNB1; CBR1; NPM1; EEF1D; SAE1; PCSK9; TUBA3E; SERPINA1; TUBA4A; TKT; PFN1; TUBAL3; TPM2; CCT8; PSME1; H3F3C; IGSF9; SERBP1; ACTN1; ACTN4; HDGF; NCL; LMNA; E…
MicroProt	72	440	23.301	10.1844	7.43424e-52	6.30424e-49	5.73112e-50	2.12975e-49	B2M; APOA1; HSPG2; PEBP1; MYO15A; ADAMTS2; GPLD1; THBS4; CFI; LCP1; SEPP1; F9; KRT14; SPP2; PCSK9; SERPINA1; CDH5; PFN1; CLEC3B; HGFAC; F13B; PPIA; LCAT; TUBA1C; PSAP; RBP4; AGT; GAPDH; CA2; ALB; CLU; PKM; C8G; C7; ITIH3; ITIH2; C8B; HBB; APOC3; FN1; C3; APOH; C5; ACTB; FGA; VNN1; PRDX1; CP; JCHAIN; CD5L; C4B; PLG; AHSG; SERPINC1; SERPINA4; KNG1; VTN; CFH; SERPINF2; HRG; ORM1; GPX3; SERPING1; C1R…
Epididymis	163	7090	52.7508	1.43078	7.3593e-09	6.24069e-06	3.89195e-08	1.44629e-07	TBL2; ZNF532; XPO1; RMDN1; VPS13A; SORT1; FAM171A2; KIAA1107; HTR2C; CD36; STX17; ALDH3A2; LMNB1; B2M; PPP2R1A; APLNR; PI4KA; HSPBP1; ENTPD1; NPAS3; EXOC4; ATM; NSUN3; ZFHX4; PRRC2A; SLCO5A1; NEMP1; GCN1; GRM1; TTC38; PRKAR1A; PCSK4; PLD3; CDCP1; HSPG2; ASH1L; FLNA; SPEN; PEBP1; ATP6V1A; EEF1B2; EPRS; CAPZB; LCOR; CCT3; APRT; IQGAP1; BRD1; DPY19L4; FAM20C; ALDH5A1; COL12A1; ZCCHC6; EIF2S3; NUMA1;…
Cerebellum	167	7633	54.0453	1.36161	1.92106e-07	0.000162906	9.10088e-07	3.38198e-06	TBL2; ZNF532; XPO1; VPS13A; SORT1; FAM171A2; KIAA1107; HTR2C; STX17; ALDH3A2; LMNB1; B2M; PPP2R1A; PI4KA; HSPBP1; NPAS3; EXOC4; ATM; NSUN3; PDE10A; ZFHX4; PRRC2A; SLCO5A1; HCN4; NEMP1; GCN1; GRM1; TTC38; PRKAR1A; PCSK4; PLD3; CDCP1; SH3TC2; HSPG2; BSN; NBEA; SPEN; PEBP1; ATP6V1A; EEF1B2; EPRS; CAPZB; LCOR; CCT3; APRT; BRD1; DPY19L4; GON4L; HYDIN; FAM20C; ALDH5A1; ZCCHC6; KIAA1109; EIF2S3; COL27A1…
Nasopharynx	151	6904	48.8673	1.36117	1.71007e-06	0.00145014	7.28714e-06	2.70798e-05	TBL2; ZNF532; XPO1; VPS13A; FAM171A2; KIAA1107; HTR2C; ALDH3A2; LMNB1; B2M; APLNR; HSPBP1; ENTPD1; NPAS3; EXOC4; NSUN3; ZFHX4; PRRC2A; SLCO5A1; NEMP1; GCN1; GRM1; SLC26A3; TTC38; PCSK4; PLD3; CDCP1; HSPG2; ASH1L; FLNA; SPEN; PEBP1; ATP6V1A; EEF1B2; EPRS; CAPZB; LCOR; CCT3; IQGAP1; BRD1; DPY19L4; FAM20C; ALDH5A1; COL12A1; ZCCHC6; EIF2S3; NUMA1; DOCK7; KAT5; CFAP61; CLSTN2; ADAMTS2; ENO1; ATG16L1; …
global_SCX_fractionated	83	2476	26.8608	2.08634	2.52831e-11	2.144e-08	1.675e-10	6.22449e-10	MYCBP2; XPO1; ABHD14A; SRRM1; ALDH3A2; LMNB1; B2M; PI4KA; HSPBP1; MYL6; HSPA4L; GCN1; BMS1; ATAD3A; HNRNPAB; FLNA; PEBP1; ATP6V1A; EEF1B2; EPRS; CAPZB; CCT3; APRT; UGP2; PCBP2; IQGAP1; STIP1; EIF2S3; NUMA1; ENO1; VWA8; ILK; BID; ANP32A; ATXN2; ESD; CAP1; LCP1; RAN; MACF1; PABPC4; KPNB1; CBR1; CCT7; NPM1; EEF1D; SAE1; KRT14; MRI1; HECTD4; TUBA4A; TKT; PFN1; PPAP2A; CCT8; ABHD11; SERBP1; ACTN1; ACT…
Hippocampus	161	7355	52.1036	1.36231	4.32348e-07	0.000366631	1.92964e-06	7.17073e-06	TBL2; ZNF532; XPO1; VPS13A; SORT1; KIAA1107; HTR2C; STX17; ALDH3A2; LMNB1; B2M; PPP2R1A; APLNR; PI4KA; HSPBP1; ENTPD1; NPAS3; EXOC4; ATM; PDE10A; ZFHX4; GRIN3B; PRRC2A; HCN4; NEMP1; GCN1; GRM1; TTC38; PRKAR1A; PCSK4; PLD3; SH3TC2; ASH1L; NBEA; SPEN; PEBP1; ATP6V1A; EEF1B2; EPRS; CAPZB; LCOR; CCT3; APRT; IQGAP1; BRD1; GON4L; HYDIN; FAM20C; ALDH5A1; ZCCHC6; KIAA1109; EIF2S3; COL27A1; NUMA1; DOCK7; …
HeLa	171	5789	55.3398	1.83833	1.3826e-20	1.17244e-17	1.31735e-19	4.89541e-19	ZNF532; MYCBP2; XPO1; RMDN1; VPS13A; SORT1; ABHD14A; SRRM1; DZANK1; KIAA1107; NSD1; BANK1; CD36; ALDH3A2; ALG3; LMNB1; B2M; PPP2R1A; AGTPBP1; PI4KA; HSPBP1; NPAS3; MYL6; ATM; HSPA4L; PDE10A; ZFHX4; PRRC2A; HCN4; MGA; GCN1; GRM1; BMS1; TTC38; RBM15B; PLD3; ATAD3A; HSPG2; TRRAP; BSN; COL24A1; HCN2; ASH1L; ABCA13; NBEA; HNRNPAB; FLNA; SPEN; PEBP1; ATP6V1A; EEF1B2; EPRS; CAPZB; CCT3; APRT; UGP2; PCBP…
Malignant lymphoma	155	6586	50.1618	1.46469	4.83836e-09	4.10293e-06	2.58046e-08	9.58926e-08	TBL2; ZNF532; XPO1; RMDN1; VPS13A; SORT1; FAM171A2; KIAA1107; HTR2C; CD36; STX17; ALDH3A2; LMNB1; B2M; PPP2R1A; PI4KA; HSPBP1; ENTPD1; EXOC4; ATM; NSUN3; ZFHX4; PRRC2A; SLCO5A1; NEMP1; GCN1; TTC38; PRKAR1A; PCSK4; PLD3; CDCP1; HSPG2; ASH1L; FLNA; SPEN; PEBP1; ATP6V1A; EEF1B2; EPRS; CAPZB; LCOR; CCT3; APRT; IQGAP1; ALDH5A1; COL12A1; ZCCHC6; EIF2S3; NUMA1; DOCK7; KAT5; CFAP61; ADAMTS2; ENO1; TARBP1…
Prostate cancer	168	7214	54.3689	1.44932	9.92014e-10	8.41228e-07	5.60819e-09	2.08406e-08	TBL2; ZNF532; XPO1; RMDN1; VPS13A; SORT1; FAM171A2; KIAA1107; HTR2C; CD36; STX17; ALDH3A2; LMNB1; B2M; PPP2R1A; PI4KA; HSPBP1; ENTPD1; NPAS3; TSPAN10; EXOC4; ATM; NSUN3; ZFHX4; PRRC2A; SLCO5A1; NEMP1; GCN1; GRM1; SLC26A3; TTC38; PRKAR1A; PCSK4; PLD3; CDCP1; HSPG2; ASH1L; FLNA; SPEN; PEBP1; ATP6V1A; EEF1B2; EPRS; CAPZB; LCOR; CCT3; APRT; SCN8A; IQGAP1; DPY19L4; ALDH5A1; COL12A1; ZCCHC6; EIF2S3; NU…
Skin	194	7292	62.7832	1.65571	4.45368e-19	3.77672e-16	3.97549e-18	1.47733e-17	ZNF532; MYCBP2; XPO1; VPS13A; SORT1; KIAA1107; HTR2C; CD36; STX17; ALDH3A2; LMNB1; B2M; PPP2R1A; PI4KA; HSPBP1; MYL6; EXOC4; ATM; NSUN3; ZFHX4; APOA1; PRRC2A; SLCO5A1; NEMP1; GCN1; GRM1; BMS1; TTC38; PRKAR1A; PCSK4; PLD3; CDCP1; HSPG2; ASH1L; HNRNPAB; FLNA; PEBP1; ATP6V1A; EEF1B2; EPRS; CAPZB; LCOR; CCT3; APRT; UGP2; PCBP2; SCN8A; IQGAP1; BRD1; DPY19L4; ALDH5A1; COL12A1; ZCCHC6; KIAA1109; EIF2S3;…
Placenta	237	10894	76.699	1.3539	9.8057e-14	8.31523e-11	7.42432e-13	2.75895e-12	TBL2; ZNF532; SACM1L; MYCBP2; XPO1; LYST; RMDN1; GKN1; VPS13A; SORT1; SRRM1; FAM171A2; KIAA1107; NSD1; HTR2C; MAN1A1; CD36; STX17; ALDH3A2; ALG3; LMNB1; B2M; PPP2R1A; APLNR; PI4KA; HSPBP1; ENTPD1; NPAS3; MYL6; EXOC4; ATM; PDE10A; ZFHX4; APOA1; PRRC2A; SLCO5A1; SCARF2; SCARB1; NEMP1; MGA; GCN1; GRM1; BMS1; TTC38; PRKAR1A; PCSK4; PLD3; CDCP1; SH3TC2; ATAD3A; HSPG2; TRRAP; ASH1L; HNRNPAB; FLNA; SPEN…
Lung	212	9992	68.6084	1.32042	1.54901e-09	1.31356e-06	8.58538e-09	3.19042e-08	TBL2; ZNF532; ROR1; SACM1L; MYCBP2; XPO1; RMDN1; VPS13A; SORT1; FAM171A2; KIAA1107; NSD1; HTR2C; CD36; STX17; ALDH3A2; LMNB1; B2M; PPP2R1A; APLNR; PI4KA; HSPBP1; ENTPD1; NPAS3; MYL6; EXOC4; ATM; HSPA4L; NSUN3; PDE10A; ZFHX4; SLCO5A1; SCARF2; NEMP1; MGA; GCN1; GRM1; BMS1; PCSK4; PLD3; CDCP1; HSPG2; ASH1L; NBEA; HNRNPAB; FLNA; SPEN; PEBP1; ATP6V1A; EEF1B2; EPRS; CAPZB; LCOR; CCT3; UGP2; PCBP2; SCN8…
Cerebral cortex	157	7099	50.8091	1.37637	3.60588e-07	0.000305779	1.62648e-06	6.04418e-06	TBL2; ZNF532; XPO1; VPS13A; SORT1; KIAA1107; HTR2C; STX17; ALDH3A2; LMNB1; B2M; PPP2R1A; APLNR; PI4KA; HSPBP1; ENTPD1; NPAS3; TSPAN10; EXOC4; ATM; NSUN3; ZFHX4; PRRC2A; HCN4; NEMP1; GCN1; GRM1; SLC26A3; BMS1; TTC38; PRKAR1A; PCSK4; PLD3; CDCP1; HSPG2; ASH1L; NBEA; SPEN; PEBP1; ATP6V1A; EEF1B2; EPRS; CAPZB; LCOR; CCT3; SCN8A; BRD1; FAM20C; ALDH5A1; COL12A1; ZCCHC6; EIF2S3; NUMA1; DOCK7; KAT5; CFAP…
Ovarian cancer	178	7644	57.6052	1.44921	1.29811e-10	1.1008e-07	7.97678e-10	2.96425e-09	TBL2; ZNF532; XPO1; RMDN1; VPS13A; SORT1; FAM171A2; KIAA1107; HTR2C; STX17; ALDH3A2; LMNB1; B2M; PPP2R1A; APLNR; PI4KA; HSPBP1; ENTPD1; EXOC4; ATM; NSUN3; ZFHX4; APOA1; PRRC2A; SLCO5A1; NEMP1; GCN1; GRM1; SLC26A3; TTC38; PRKAR1A; PCSK4; PLD3; CDCP1; HSPG2; ASH1L; HNRNPAB; FLNA; SPEN; PEBP1; ATP6V1A; EEF1B2; EPRS; CAPZB; LCOR; CCT3; APRT; SCN8A; IQGAP1; DPY19L4; ALDH5A1; COL12A1; ZCCHC6; EIF2S3; N…
Kidney	225	10256	72.8155	1.36531	1.15855e-12	9.82449e-10	8.18708e-12	3.0424e-11	TBL2; ZNF532; ROR1; SACM1L; MYCBP2; XPO1; RMDN1; VPS13A; SORT1; FAM171A2; KIAA1107; NSD1; HTR2C; MAN1A1; STX17; ALDH3A2; LMNB1; B2M; PPP2R1A; AGTPBP1; APLNR; PI4KA; HSPBP1; ENTPD1; NPAS3; EXOC4; ATM; HSPA4L; NSUN3; PDE10A; ZFHX4; APOA1; PRRC2A; SLCO5A1; SCARF2; NEMP1; MGA; GCN1; GRM1; SLC26A3; BMS1; TTC38; PRKAR1A; PCSK4; PLD3; CDCP1; HSPG2; ASH1L; NBEA; HNRNPAB; FLNA; SPEN; PEBP1; ATP6V1A; EEF1B…
H1688	72	1007	23.301	4.45006	1.51445e-27	1.28425e-24	2.25308e-26	8.37267e-26	XPO1; SORT1; MAN1A1; ALDH3A2; LMNB1; B2M; PPP2R1A; MYL6; HSPA4L; PRRC2A; HSPG2; HNRNPAB; FLNA; PEBP1; ATP6V1A; EEF1B2; EPRS; CAPZB; CCT3; UGP2; PCBP2; IQGAP1; STIP1; NUMA1; CLSTN2; ENO1; ILK; RAP1A; ANP32A; ESD; CAP1; LCP1; RAN; KPNB1; CBR1; LEMD3; CCT7; NPM1; EEF1D; RANBP2; PCSK9; SERPINA1; TKT; PFN1; CCT8; PSME1; SERBP1; ACTN1; ACTN4; HDGF; NCL; LMNA; EIF4A2; TUBB; PPIA; EEF2; VCL; H2AFX; TUBA1…
Sy5y	107	2490	34.6278	2.67442	5.97414e-23	5.06607e-20	6.33259e-22	2.35325e-21	TBL2; SACM1L; XPO1; ALDH3A2; LMNB1; B2M; HSPBP1; MYL6; HSPA4L; APOA1; RBM15B; PLD3; ATAD3A; HNRNPAB; FLNA; PEBP1; ATP6V1A; EEF1B2; CAPZB; CCT3; APRT; PCBP2; IQGAP1; STIP1; EIF2S3; NUMA1; ENO1; ILK; BID; KCTD1; NCOR1; RAP1A; ANP32A; ATXN2; ESD; RBM15; CAP1; LCP1; RAN; WDR81; RAPH1; MACF1; KPNB1; CBR1; CCT7; NPM1; EEF1D; SAE1; KRT14; SERPINA1; TUBA4A; PFN1; CCT8; GPRIN1; TLN2; ABHD11; SERBP1; ACTN1…
Duodenum	165	7275	53.3981	1.41151	1.55314e-08	1.31707e-05	7.98222e-08	2.96628e-07	TBL2; ZNF532; XPO1; GKN1; VPS13A; SORT1; FAM171A2; KIAA1107; HTR2C; CD36; STX17; ALDH3A2; LMNB1; B2M; PPP2R1A; APLNR; HSPBP1; ENTPD1; EXOC4; ATM; NSUN3; ZFHX4; PRRC2A; SLCO5A1; NEMP1; GCN1; GRM1; SLC26A3; TTC38; PRKAR1A; PCSK4; PLD3; CDCP1; HSPG2; FLNA; SPEN; PEBP1; ATP6V1A; EEF1B2; EPRS; CAPZB; LCOR; CCT3; SCN8A; IQGAP1; BRD1; DPY19L4; FAM20C; ALDH5A1; COL12A1; ZCCHC6; EIF2S3; NUMA1; DOCK7; KAT5…
Bronchus	155	6923	50.1618	1.39339	2.0002e-07	0.000169617	9.42317e-07	3.50175e-06	TBL2; ZNF532; XPO1; RMDN1; VPS13A; FAM171A2; KIAA1107; HTR2C; STX17; ALDH3A2; LMNB1; B2M; PPP2R1A; HSPBP1; ENTPD1; EXOC4; ATM; NSUN3; ZFHX4; PRRC2A; SLCO5A1; NEMP1; GCN1; GRM1; TTC38; PRKAR1A; PCSK4; PLD3; CDCP1; HSPG2; ASH1L; FLNA; SPEN; PEBP1; ATP6V1A; EEF1B2; EPRS; CAPZB; LCOR; CCT3; SCN8A; IQGAP1; FAM20C; ALDH5A1; COL12A1; ZCCHC6; NUMA1; DOCK7; KAT5; CFAP61; CLSTN2; ADAMTS2; ENO1; ATG16L1; TA…
Brain	176	7290	56.9579	1.50251	6.31949e-12	5.35893e-09	4.35685e-11	1.61905e-10	TBL2; SACM1L; MYCBP2; XPO1; VPS13A; SORT1; HTR2C; MAN1A1; STX17; ALDH3A2; LMNB1; B2M; PPP2R1A; APLNR; PI4KA; HSPBP1; NPAS3; MYL6; EXOC4; HSPA4L; PDE10A; APOA1; GRIN3B; HCN4; MGA; GCN1; GRM1; BMS1; PRKAR1A; RBM15B; PLD3; SH3TC2; BSN; HCN2; ASH1L; NBEA; HNRNPAB; FLNA; PEBP1; ATP6V1A; EEF1B2; EPRS; CAPZB; DNAH10; LCOR; CCT3; APRT; UGP2; PCBP2; SCN8A; IQGAP1; GON4L; STIP1; HYDIN; FAM20C; ALDH5A1; ZCC…
Stomach	171	8044	55.3398	1.32299	9.8732e-07	0.000837247	4.33807e-06	1.61207e-05	TBL2; ZNF532; XPO1; RMDN1; GKN1; VPS13A; SORT1; FAM171A2; KIAA1107; HTR2C; CD36; STX17; ALDH3A2; LMNB1; B2M; PPP2R1A; APLNR; HSPBP1; ENTPD1; NPAS3; EXOC4; ATM; NSUN3; PDE10A; ZFHX4; PRRC2A; SLCO5A1; NEMP1; GCN1; GRM1; SLC26A3; TTC38; PRKAR1A; PCSK4; PLD3; CDCP1; HSPG2; FLNA; SPEN; PEBP1; ATP6V1A; EEF1B2; EPRS; CAPZB; LCOR; CCT3; SCN8A; IQGAP1; BRD1; DPY19L4; FAM20C; ALDH5A1; COL12A1; ZCCHC6; EIF2…
Pancreas	216	9936	69.9029	1.35291	3.85624e-11	3.27009e-08	2.45872e-10	9.13684e-10	TBL2; ZNF532; SACM1L; MYCBP2; XPO1; RMDN1; VPS13A; SORT1; FAM171A2; KIAA1107; NSD1; HTR2C; MAN1A1; CD36; STX17; ALDH3A2; LMNB1; B2M; PPP2R1A; PI4KA; HSPBP1; ENTPD1; NPAS3; MYL6; EXOC4; ATM; NSUN3; PDE10A; ZFHX4; APOA1; PRRC2A; SLCO5A1; SCARF2; NEMP1; GCN1; GRM1; SLC26A3; TTC38; PRKAR1A; PCSK4; PLD3; CDCP1; HSPG2; TRRAP; ASH1L; NBEA; HNRNPAB; FLNA; SPEN; PEBP1; ATP6V1A; EEF1B2; EPRS; CAPZB; LCOR; …
Lymph nodes	138	6700	44.6602	1.28186	0.000203653	0.172698	0.000781437	0.0029039	ZNF532; XPO1; VPS13A; SORT1; FAM171A2; KIAA1107; HTR2C; STX17; ALDH3A2; LMNB1; B2M; PPP2R1A; PI4KA; HSPBP1; ENTPD1; ATM; NSUN3; ZFHX4; PRRC2A; SLCO5A1; NEMP1; GCN1; GRM1; TTC38; PRKAR1A; PCSK4; PLD3; HSPG2; FLNA; SPEN; ATP6V1A; EEF1B2; EPRS; CAPZB; LCOR; CCT3; APRT; IQGAP1; FAM20C; ALDH5A1; ZCCHC6; EIF2S3; NUMA1; DOCK7; KAT5; CFAP61; ADAMTS2; ENO1; PIGQ; TARBP1; GPLD1; ILK; PCLO; BID; AHNAK2; NAG…
H358	86	1489	27.8317	3.59466	1.54185e-26	1.30749e-23	2.10886e-25	7.83673e-25	XPO1; RMDN1; SORT1; SRRM1; MAN1A1; LMNB1; B2M; PPP2R1A; MYL6; HSPA4L; APOA1; PRRC2A; PRKAR1A; HSPG2; HNRNPAB; FLNA; PEBP1; ATP6V1A; EEF1B2; EPRS; CAPZB; CCT3; APRT; UGP2; PCBP2; IQGAP1; STIP1; EIF2S3; NUMA1; ENO1; BID; RAP1A; CFI; CORO1C; ANP32A; CAP1; LCP1; RAN; MACF1; PABPC4; KPNB1; CBR1; CCT7; NPM1; EEF1D; TUBA4A; TKT; CDH5; PFN1; CCT8; PSME1; SERBP1; ACTN1; ACTN4; HDGF; NCL; LMNA; EIF4A2; VIM…
Fallopian tubes	150	6677	48.5437	1.39812	3.24653e-07	0.000275306	1.48014e-06	5.50035e-06	TBL2; ZNF532; RMDN1; VPS13A; SORT1; FAM171A2; KIAA1107; HTR2C; STX17; ALDH3A2; LMNB1; B2M; PPP2R1A; APLNR; PI4KA; HSPBP1; ENTPD1; NPAS3; EXOC4; ATM; ZFHX4; PRRC2A; SLCO5A1; NEMP1; GCN1; TTC38; PRKAR1A; PCSK4; PLD3; CDCP1; HSPG2; ASH1L; FLNA; SPEN; PEBP1; ATP6V1A; EEF1B2; EPRS; CAPZB; LCOR; CCT3; APRT; SCN8A; IQGAP1; DPY19L4; ALDH5A1; ZCCHC6; EIF2S3; NUMA1; DOCK7; KAT5; CFAP61; CLSTN2; ADAMTS2; EN…
Head & neck cancer	170	7062	55.0162	1.49814	3.37725e-11	2.86391e-08	2.18619e-10	8.12411e-10	TBL2; ZNF532; XPO1; RMDN1; VPS13A; SORT1; FAM171A2; KIAA1107; HTR2C; CD36; STX17; ALDH3A2; LMNB1; B2M; PPP2R1A; PI4KA; HSPBP1; ENTPD1; NPAS3; EXOC4; ATM; ZFHX4; PRRC2A; SLCO5A1; NEMP1; GCN1; GRM1; TTC38; PRKAR1A; PCSK4; PLD3; CDCP1; HSPG2; ASH1L; FLNA; SPEN; PEBP1; ATP6V1A; EEF1B2; EPRS; CAPZB; LCOR; CCT3; APRT; SCN8A; IQGAP1; BRD1; ALDH5A1; COL12A1; ZCCHC6; EIF2S3; NUMA1; DOCK7; KAT5; CFAP61; CL…
Pancreatic cancer	207	8316	66.9903	1.54911	1.96535e-17	1.66662e-14	1.68345e-16	6.25588e-16	TBL2; ZNF532; XPO1; RMDN1; VPS13A; SORT1; ABHD14A; FAM171A2; KIAA1107; HTR2C; STX17; ALDH3A2; LMNB1; B2M; PPP2R1A; PI4KA; HSPBP1; ENTPD1; NPAS3; MYL6; TSPAN10; EXOC4; ATM; NSUN3; ZFHX4; APOA1; PRRC2A; SLCO5A1; NEMP1; GCN1; SLC26A3; TTC38; PRKAR1A; PCSK4; PLD3; CDCP1; HSPG2; ASH1L; FLNA; SPEN; PEBP1; ATP6V1A; EEF1B2; EPRS; CAPZB; LCOR; CCT3; APRT; UGP2; PCBP2; SCN8A; IQGAP1; BRD1; DPY19L4; STIP1; …
BT474	50	558	16.1812	5.57727	2.48698e-23	2.10896e-20	2.73891e-22	1.01781e-21	LMNB1; B2M; MYL6; HNRNPAB; FLNA; PEBP1; EPRS; CAPZB; CCT3; PCBP2; STIP1; COL12A1; CLSTN2; ENO1; ANP32A; RAN; CBR1; NPM1; EEF1D; KRT14; SERPINA1; TKT; PFN1; CCT8; SERBP1; ACTN4; HDGF; NCL; LMNA; SOD3; EEF1A2; TUBB; FLNB; PPIA; FBLN1; EEF2; TUBA1C; PSAP; GAPDH; ALB; CLU; PKM; ACTA1; HBB; FN1; ACTB; PRDX1; PLG; AHSG; GSN;
Seminal vesicle	151	6620	48.8673	1.41956	9.69157e-08	8.21845e-05	4.69626e-07	1.74518e-06	TBL2; ZNF532; XPO1; RMDN1; VPS13A; SORT1; FAM171A2; KIAA1107; HTR2C; STX17; ALDH3A2; LMNB1; B2M; PPP2R1A; APLNR; PI4KA; HSPBP1; ENTPD1; EXOC4; ATM; NSUN3; ZFHX4; PRRC2A; NEMP1; GCN1; GRM1; SLC26A3; TTC38; PRKAR1A; PCSK4; PLD3; CDCP1; HSPG2; FLNA; SPEN; PEBP1; ATP6V1A; EEF1B2; EPRS; CAPZB; LCOR; CCT3; APRT; IQGAP1; BRD1; ALDH5A1; COL12A1; ZCCHC6; EIF2S3; NUMA1; DOCK7; KAT5; CFAP61; CLSTN2; ADAMTS2…
Urinary bladder	162	7054	52.4272	1.42926	9.55292e-09	8.10087e-06	5.00054e-08	1.85825e-07	TBL2; ZNF532; XPO1; VPS13A; SORT1; FAM171A2; KIAA1107; NSD1; HTR2C; STX17; ALDH3A2; LMNB1; B2M; PPP2R1A; APLNR; HSPBP1; NPAS3; EXOC4; ATM; NSUN3; ZFHX4; PRRC2A; SLCO5A1; NEMP1; GCN1; BMS1; TTC38; PRKAR1A; PCSK4; PLD3; CDCP1; HSPG2; ASH1L; FLNA; SPEN; PEBP1; ATP6V1A; EEF1B2; EPRS; CAPZB; LCOR; CCT3; APRT; SCN8A; IQGAP1; BRD1; DPY19L4; FAM20C; ALDH5A1; COL12A1; ZCCHC6; KIAA1109; EIF2S3; NUMA1; DOCK…
K-562	89	2513	28.8026	2.2042	1.54371e-13	1.30907e-10	1.13832e-12	4.23011e-12	ZNF532; XPO1; RMDN1; SORT1; SRRM1; ALG3; LMNB1; B2M; PPP2R1A; PI4KA; HSPBP1; MYL6; EXOC4; ATM; HSPA4L; PRRC2A; GCN1; BMS1; TTC38; CDCP1; HSPG2; TRRAP; HNRNPAB; FLNA; PEBP1; ATP6V1A; EEF1B2; EPRS; CAPZB; CCT3; APRT; UGP2; PCBP2; IQGAP1; STIP1; EIF2S3; NUMA1; ENO1; TARBP1; BID; COL16A1; CORO1C; ANP32A; ESD; CAP1; LCP1; RAN; MACF1; KPNB1; CBR1; EPHB3; CCT7; NPM1; EEF1D; SAE1; RANBP2; MRI1; BMP2K; TU…
Salivary glands	149	6607	48.2201	1.40352	2.87968e-07	0.000244197	1.31998e-06	4.9052e-06	TBL2; ZNF532; XPO1; VPS13A; FAM171A2; KIAA1107; NSD1; HTR2C; STX17; ALDH3A2; LMNB1; B2M; PPP2R1A; APLNR; PI4KA; HSPBP1; EXOC4; ATM; NSUN3; ZFHX4; PRRC2A; NEMP1; GCN1; GRM1; SLC26A3; TTC38; PRKAR1A; PCSK4; PLD3; CDCP1; HSPG2; ASH1L; FLNA; SPEN; PEBP1; ATP6V1A; EEF1B2; EPRS; CAPZB; LCOR; CCT3; APRT; SCN8A; IQGAP1; DPY19L4; FAM20C; ALDH5A1; COL12A1; EIF2S3; NUMA1; DOCK7; KAT5; CFAP61; CLSTN2; ADAMTS…
Testis	235	10269	76.0518	1.42418	9.93464e-17	8.42457e-14	8.25939e-16	3.06927e-15	TBL2; ZNF532; SACM1L; MYCBP2; XPO1; RMDN1; VPS13A; SORT1; FAM171A2; KIAA1107; NSD1; HTR2C; MAN1A1; CD36; STX17; ALDH3A2; LMNB1; B2M; PPP2R1A; AGTPBP1; APLNR; PI4KA; HSPBP1; ENTPD1; NPAS3; TSPAN10; EXOC4; ATM; HSPA4L; NSUN3; PDE10A; ZFHX4; APOA1; PRRC2A; SLCO5A1; SCARF2; SCARB1; HCN4; NEMP1; MGA; GCN1; GRM1; BMS1; TTC38; PRKAR1A; PCSK4; PLD3; CDCP1; SH3TC2; ATAD3A; HSPG2; PTCH2; ASH1L; ABCA13; NBE…
MDA231	39	336	12.6214	7.22488	2.45848e-22	2.08479e-19	2.5118e-21	9.33411e-21	B2M; PPP2R1A; MYL6; FLNA; PEBP1; UGP2; IQGAP1; STIP1; ENO1; ILK; CAP1; RAN; KPNB1; NPM1; EEF1D; PCSK9; TKT; PFN1; CCT8; PSME1; ACTN1; ACTN4; HDGF; NCL; LMNA; VIM; ARF3; TUBB; FLNB; PPIA; EEF2; VCL; TUBA1C; PSAP; GAPDH; PKM; FN1; ACTB; PRDX1;
Urothelial cancer	184	7521	59.5469	1.52255	2.10327e-13	1.78358e-10	1.52442e-12	5.66492e-12	TBL2; ZNF532; XPO1; RMDN1; VPS13A; SORT1; FAM171A2; KIAA1107; HTR2C; CD36; STX17; ALDH3A2; LMNB1; B2M; PPP2R1A; PI4KA; HSPBP1; ENTPD1; NPAS3; TSPAN10; EXOC4; ATM; NSUN3; ZFHX4; PRRC2A; SLCO5A1; NEMP1; GCN1; SLC26A3; TTC38; PRKAR1A; PCSK4; PLD3; CDCP1; HSPG2; ASH1L; FLNA; SPEN; PEBP1; ATP6V1A; EEF1B2; EPRS; CAPZB; LCOR; CCT3; APRT; SCN8A; IQGAP1; BRD1; DPY19L4; FAM20C; ALDH5A1; COL12A1; ZCCHC6; EI…
R	72	1948	23.301	2.30043	9.57082e-12	8.11606e-09	6.54521e-11	2.43227e-10	XPO1; ABHD14A; SRRM1; MYL6; EXOC4; HSPA4L; PRRC2A; GCN1; BMS1; PRKAR1A; HNRNPAB; FLNA; PEBP1; ATP6V1A; EEF1B2; EPRS; CAPZB; CCT3; APRT; UGP2; PCBP2; IQGAP1; STIP1; EIF2S3; NUMA1; ENO1; ILK; NAGA; RAP1A; ANP32A; ATXN2; ESD; RBM15; CAP1; LCP1; RAN; MACF1; PABPC4; KPNB1; CBR1; CCT7; NPM1; EEF1D; SAE1; RANBP2; MRI1; TKT; PFN1; CCT8; SERBP1; ACTN1; ACTN4; HDGF; NCL; LMNA; EIF4A2; VIM; TUBB; FLNB; EEF2…
Soft tissue	167	6969	54.0453	1.49135	9.90466e-11	8.39915e-08	6.13077e-10	2.27826e-09	ZNF532; XPO1; RMDN1; VPS13A; SORT1; FAM171A2; KIAA1107; HTR2C; CD36; STX17; ALDH3A2; LMNB1; B2M; PPP2R1A; APLNR; PI4KA; HSPBP1; ENTPD1; NPAS3; EXOC4; ATM; NSUN3; ZFHX4; PRRC2A; NEMP1; GCN1; GRM1; TTC38; PRKAR1A; PCSK4; PLD3; CDCP1; HSPG2; FLNA; SPEN; PEBP1; ATP6V1A; EEF1B2; EPRS; CAPZB; LCOR; CCT3; APRT; IQGAP1; DPY19L4; ALDH5A1; COL12A1; ZCCHC6; EIF2S3; NUMA1; DOCK7; KAT5; CFAP61; CLSTN2; ADAMTS…
Testis cancer	173	7248	55.9871	1.48545	3.78918e-11	3.21322e-08	2.43426e-10	9.04596e-10	TBL2; ZNF532; XPO1; RMDN1; VPS13A; SORT1; FAM171A2; KIAA1107; HTR2C; STX17; ALDH3A2; LMNB1; B2M; PPP2R1A; APLNR; PI4KA; HSPBP1; ENTPD1; NPAS3; EXOC4; ATM; NSUN3; ZFHX4; PRRC2A; SLCO5A1; NEMP1; GCN1; TTC38; PRKAR1A; PCSK4; PLD3; CDCP1; HSPG2; ASH1L; FLNA; SPEN; PEBP1; ATP6V1A; EEF1B2; EPRS; CAPZB; LCOR; CCT3; APRT; IQGAP1; BRD1; DPY19L4; ALDH5A1; COL12A1; ZCCHC6; EIF2S3; NUMA1; DOCK7; KAT5; CFAP61…
Neutrophil	137	2031	44.3366	4.19805	2.90056e-53	2.45968e-50	2.73298e-51	1.0156e-50	SACM1L; KIAA1107; CD36; ALDH3A2; LMNB1; B2M; MYL6; ATM; APOA1; PRRC2A; PRKAR1A; HSPG2; TRRAP; BSN; HNRNPAB; FLNA; SPEN; PEBP1; EEF1B2; EPRS; CAPZB; CCT3; APRT; UGP2; PCBP2; IQGAP1; STIP1; EIF2S3; NUMA1; ENO1; GPLD1; ILK; PCLO; BID; NCOR1; THBS4; RAP1A; CETP; CFI; ANP32A; ATXN2; ESD; ACTN2; CAP1; LCP1; RAN; SEPP1; KPNB1; F9; CBR1; CCT7; NPM1; EEF1D; KRT14; SERPINA1; TUBA4A; C1QA; TKT; CDH5; PFN1; …
CD8	153	3327	49.5146	2.86202	3.39013e-39	2.87483e-36	9.58276e-38	3.56105e-37	TBL2; SACM1L; MYCBP2; XPO1; RMDN1; SORT1; SRRM1; CD36; LMNB1; B2M; PI4KA; HSPBP1; ENTPD1; MYL6; ATM; HSPA4L; PDE10A; ZFHX4; APOA1; PRRC2A; GCN1; GRM1; BMS1; PRKAR1A; BSN; HNRNPAB; FLNA; PEBP1; ATP6V1A; EEF1B2; EPRS; CAPZB; CCT3; APRT; UGP2; PCBP2; IQGAP1; BRD1; STIP1; ALDH5A1; ZCCHC6; EIF2S3; NUMA1; ENO1; GPLD1; ILK; BID; BPTF; RAP1A; CFI; COL16A1; ANP32A; ESD; CAP1; LCP1; RAN; MACF1; SEPP1; KPNB…
Stomach cancer	167	7399	54.0453	1.40467	1.63962e-08	1.3904e-05	8.32572e-08	3.09393e-07	TBL2; ZNF532; XPO1; RMDN1; VPS13A; SORT1; FAM171A2; KIAA1107; HTR2C; STX17; ALDH3A2; LMNB1; B2M; PPP2R1A; APLNR; HSPBP1; ENTPD1; NPAS3; EXOC4; ATM; NSUN3; ZFHX4; PRRC2A; SLCO5A1; NEMP1; GCN1; TTC38; PCSK4; PLD3; CDCP1; HSPG2; ASH1L; FLNA; SPEN; PEBP1; ATP6V1A; EEF1B2; EPRS; CAPZB; LCOR; CCT3; APRT; SCN8A; IQGAP1; DPY19L4; ALDH5A1; COL12A1; ZCCHC6; EIF2S3; NUMA1; DOCK7; KAT5; CFAP61; CLSTN2; ADAMT…
Skin cancer	165	7029	53.3981	1.46091	9.01766e-10	7.64698e-07	5.1322e-09	1.90718e-08	ZNF532; XPO1; RMDN1; VPS13A; SORT1; KIAA1107; HTR2C; CD36; STX17; ALDH3A2; LMNB1; B2M; PPP2R1A; APLNR; HSPBP1; NPAS3; EXOC4; ATM; NSUN3; ZFHX4; PRRC2A; SLCO5A1; NEMP1; GCN1; GRM1; SLC26A3; TTC38; PRKAR1A; PCSK4; PLD3; CDCP1; HSPG2; ASH1L; FLNA; SPEN; PEBP1; ATP6V1A; EEF1B2; EPRS; CAPZB; LCOR; CCT3; APRT; SCN8A; IQGAP1; DPY19L4; ALDH5A1; COL12A1; ZCCHC6; EIF2S3; NUMA1; DOCK7; KAT5; CFAP61; CLSTN2;…
Adrenal glands	168	7554	54.3689	1.38409	4.5749e-08	3.87952e-05	2.25553e-07	8.3818e-07	TBL2; ZNF532; XPO1; VPS13A; SORT1; FAM171A2; KIAA1107; NSD1; HTR2C; STX17; ALDH3A2; LMNB1; B2M; PPP2R1A; APLNR; PI4KA; HSPBP1; ENTPD1; NPAS3; EXOC4; ATM; NSUN3; PDE10A; ZFHX4; PRRC2A; SLCO5A1; SCARB1; NEMP1; GCN1; SLC26A3; TTC38; PRKAR1A; PCSK4; PLD3; CDCP1; HSPG2; ASH1L; FLNA; SPEN; PEBP1; ATP6V1A; EEF1B2; EPRS; CAPZB; LCOR; CCT3; APRT; SCN8A; IQGAP1; BRD1; DPY19L4; FAM20C; ALDH5A1; COL12A1; ZCC…
TOV112D	77	1276	24.9191	3.75578	8.71092e-25	7.38686e-22	1.05527e-23	3.92148e-23	XPO1; SORT1; ABHD14A; SRRM1; LMNB1; B2M; PPP2R1A; HSPA4L; PRKAR1A; HSPG2; HNRNPAB; FLNA; PEBP1; EEF1B2; EPRS; CAPZB; CCT3; IQGAP1; STIP1; EIF2S3; NUMA1; ENO1; ILK; COL1A1; ANP32A; ESD; CAP1; RAN; PABPC4; KPNB1; COL4A1; CBR1; CCT7; NPM1; EEF1D; MYEF2; SAE1; RANBP2; KRT14; PCSK9; SERPINA1; TKT; PFN1; TPM2; COL7A1; CCT8; PSME1; SERBP1; ACTN1; ACTN4; HDGF; NCL; LMNA; EIF4A2; VIM; SOD3; ARF3; TUBB; FL…
LNCaP	89	1455	28.8026	3.80697	2.28406e-29	1.93688e-26	3.72477e-28	1.38416e-27	XPO1; ABHD14A; LMNB1; B2M; PPP2R1A; MYL6; PRRC2A; GDF11; GCN1; CDCP1; HSPG2; HNRNPAB; FLNA; PEBP1; ATP6V1A; EEF1B2; EPRS; CAPZB; CCT3; APRT; PCBP2; IQGAP1; STIP1; EIF2S3; NUMA1; ENO1; ILK; THBS4; RAP1A; ANP32A; ESD; ACTN2; CAP1; LCP1; RAN; PABPC4; SEPP1; KPNB1; CBR1; CCT7; NPM1; EEF1D; PCSK9; TUBA3E; SERPINA1; TUBA4A; TKT; PFN1; TUBAL3; TPM2; COL7A1; CCT8; PSME1; SERBP1; ACTN1; ACTN4; HDGF; NCL; …
Corpus, uterine	168	6997	54.3689	1.49427	6.67895e-11	5.66375e-08	4.16452e-10	1.54758e-09	TBL2; ZNF532; XPO1; VPS13A; SORT1; FAM171A2; KIAA1107; HTR2C; CD36; STX17; ALDH3A2; LMNB1; B2M; PPP2R1A; PI4KA; HSPBP1; ENTPD1; NPAS3; EXOC4; ATM; ZFHX4; PRRC2A; SLCO5A1; NEMP1; GCN1; GRM1; TTC38; PRKAR1A; PCSK4; PLD3; CDCP1; HSPG2; FLNA; SPEN; PEBP1; ATP6V1A; EEF1B2; EPRS; CAPZB; LCOR; CCT3; APRT; SCN8A; IQGAP1; DPY19L4; ALDH5A1; COL12A1; ZCCHC6; EIF2S3; NUMA1; DOCK7; KAT5; CFAP61; CLSTN2; ADAMT…
Appendix	155	7004	50.1618	1.37727	4.54884e-07	0.000385742	2.01959e-06	7.50501e-06	TBL2; ZNF532; XPO1; RMDN1; VPS13A; SORT1; FAM171A2; KIAA1107; HTR2C; STX17; ALDH3A2; LMNB1; B2M; PPP2R1A; PI4KA; HSPBP1; ENTPD1; NPAS3; EXOC4; ATM; NSUN3; ZFHX4; PRRC2A; SLCO5A1; NEMP1; GCN1; GRM1; SLC26A3; TTC38; PRKAR1A; PCSK4; PLD3; CDCP1; HSPG2; FLNA; SPEN; PEBP1; ATP6V1A; EEF1B2; EPRS; CAPZB; LCOR; CCT3; SCN8A; IQGAP1; DPY19L4; FAM20C; ALDH5A1; COL12A1; ZCCHC6; EIF2S3; NUMA1; DOCK7; KAT5; CF…
Erythrocytes	61	1539	19.7411	2.46699	3.29016e-11	2.79005e-08	2.14619e-10	7.97548e-10	XPO1; PPP2R1A; HSPBP1; MYL6; APOA1; PRKAR1A; HNRNPAB; FLNA; PEBP1; ATP6V1A; EEF1B2; EPRS; CAPZB; CCT3; APRT; UGP2; PCBP2; IQGAP1; STIP1; EIF2S3; ENO1; ILK; BID; ANP32A; ESD; CAP1; LCP1; RAN; WDR81; KPNB1; CBR1; CCT7; NPM1; EEF1D; MRI1; BMP2K; TKT; PFN1; CCT8; TLN2; ACTN4; HDGF; LMNA; VIM; FLNB; PPIA; EEF2; VCL; TUBA1C; GAPDH; CA2; ALB; PKM; ACTA1; HBB; A2ML1; ACTB; FGA; PRDX1; TLN1; GSN;
HTB75	83	1277	26.8608	4.04523	4.56503e-29	3.87115e-26	7.30405e-28	2.71426e-27	XPO1; SORT1; LMNB1; B2M; PPP2R1A; MYL6; HSPA4L; PRRC2A; HSPG2; HNRNPAB; FLNA; PEBP1; EEF1B2; CAPZB; CCT3; APRT; PCBP2; IQGAP1; STIP1; EIF2S3; NUMA1; ENO1; ILK; BID; CFI; ANP32A; ESD; CAP1; RAN; MACF1; PABPC4; KPNB1; CBR1; CCT7; NPM1; EEF1D; SAE1; RANBP2; PCSK9; TUBA3E; SERPINA1; TKT; PFN1; TPM2; CCT8; PSME1; SERBP1; ACTN1; ACTN4; HDGF; NCL; LMNA; EIF4A2; SOD3; EEF1A2; ARF3; TUBB; FLNB; PPIA; FBLN…
Smooth muscle cells	136	5124	44.0129	1.65184	2.57522e-11	2.18378e-08	1.69286e-10	6.29083e-10	ZNF532; XPO1; RMDN1; VPS13A; FAM171A2; KIAA1107; HTR2C; CD36; STX17; ALDH3A2; LMNB1; HSPBP1; ENTPD1; EXOC4; ATM; ZFHX4; NEMP1; GCN1; TTC38; PRKAR1A; PCSK4; PLD3; CDCP1; HSPG2; FLNA; SPEN; PEBP1; ATP6V1A; EEF1B2; EPRS; CAPZB; LCOR; CCT3; SCN8A; IQGAP1; DPY19L4; FAM20C; ALDH5A1; COL12A1; ZCCHC6; NUMA1; DOCK7; KAT5; CFAP61; CLSTN2; ADAMTS2; ENO1; GPLD1; ILK; AHNAK2; RAP1A; CFI; COL1A1; COL16A1; SZT2…
Gastric juice	33	243	10.6796	8.45334	3.55216e-21	3.01223e-18	3.42299e-20	1.27202e-19	B2M; APOA1; ENO1; RAP1A; ACTN2; LCP1; KRT14; SERPINA1; TKT; PSAP; GAPDH; CA2; ALB; CLU; HBB; FN1; A2ML1; C3; FGA; FCGBP; CP; JCHAIN; C4B; PLG; VTN; CFH; HRG; ORM1; APOA2; FGG; FGB; GSN; ACTBL2;
Urine	158	3267	51.1327	3.00982	9.58824e-44	8.13083e-41	3.53514e-42	1.3137e-41	ROR1; MYCBP2; SORT1; ABHD14A; MAN1A1; CD36; LMNB1; B2M; PPP2R1A; MYL6; ATM; HSPA4L; APOA1; PRRC2A; GRM1; TTC38; PLD3; SH3TC2; HSPG2; BSN; ASH1L; FLNA; SPEN; PEBP1; ATP6V1A; EEF1B2; EPRS; CAPZB; CCT3; APRT; UGP2; PCBP2; IQGAP1; FAM20C; COL12A1; ZCCHC6; KIAA1109; MYO15A; ENO1; HMCN1; BID; NCOR1; THBS4; NAGA; RAP1A; CETP; CFI; COL1A1; COL16A1; IFFO2; ESD; CAP1; LCP1; RAN; WDR81; MACF1; KPNB1; COL4A1…
Heart	107	5507	34.6278	1.20925	0.0121569	1	0.0399576	0.148486	TBL2; ROR1; SACM1L; MYCBP2; XPO1; VPS13A; SORT1; MAN1A1; CD36; STX17; ALDH3A2; LMNB1; AGTPBP1; APLNR; PI4KA; HSPBP1; ENTPD1; MYL6; EXOC4; ATM; PDE10A; APOA1; SCARF2; HCN4; MGA; GCN1; BMS1; PRKAR1A; PLD3; SH3TC2; HCN2; ASH1L; NBEA; HNRNPAB; SPEN; LCOR; CCT3; UGP2; PCBP2; GON4L; HYDIN; FAM20C; ALDH5A1; ZCCHC6; KIAA1109; COL27A1; DOCK7; KAT5; PIGQ; ILK; BID; BPTF; CETP; COL4A6; CORO1C; RAPH1; MACF1;…
Amygdala	34	1204	11.0032	1.75786	0.0010023	0.849953	0.00361682	0.0134405	VPS13A; PI4KA; NPAS3; EXOC4; PDE10A; HCN4; GRM1; PLD3; SH3TC2; NBEA; SPEN; LCOR; GON4L; HYDIN; ALDH5A1; ZCCHC6; KIAA1109; COL27A1; DOCK7; PIGQ; ILK; NRG3; RAPH1; MACF1; MYEF2; LRP1B; DSCAM; GPRIN1; PARVB; GDA; LCAT; OBSCN; JMJD1C; HPS5;
Red blood cells	7	166	2.26537	2.62779	0.0180014	1	0.0555098	0.20628	CD36; ESD; TKT; GAPDH; CA2; PKM; HBB;
Thyroid gland	162	7306	52.4272	1.37997	1.44911e-07	0.000122885	6.94264e-07	2.57996e-06	TBL2; ZNF532; XPO1; VPS13A; SORT1; FAM171A2; KIAA1107; NSD1; HTR2C; STX17; ALDH3A2; LMNB1; B2M; PPP2R1A; APLNR; PI4KA; HSPBP1; ENTPD1; NPAS3; EXOC4; ATM; NSUN3; PDE10A; ZFHX4; PRRC2A; SLCO5A1; NEMP1; GCN1; GRM1; TTC38; PRKAR1A; PCSK4; PLD3; CDCP1; HSPG2; FLNA; SPEN; PEBP1; ATP6V1A; EEF1B2; EPRS; CAPZB; LCOR; CCT3; APRT; SCN8A; IQGAP1; DPY19L4; FAM20C; ALDH5A1; COL12A1; ZCCHC6; EIF2S3; NUMA1; DOCK…
H460	57	736	18.4466	4.8203	2.10872e-23	1.78819e-20	2.35288e-22	8.74356e-22	XPO1; LMNB1; B2M; PPP2R1A; MYL6; GCN1; HSPG2; HNRNPAB; FLNA; PEBP1; EEF1B2; EPRS; CAPZB; PCBP2; IQGAP1; STIP1; EIF2S3; ENO1; ILK; COL4A6; ANP32A; RAN; KPNB1; COL4A1; CBR1; CCT7; NPM1; EEF1D; TKT; PFN1; CCT8; SERBP1; ACTN1; ACTN4; HDGF; NCL; LMNA; VIM; EEF1A2; ARF3; TUBB; FLNB; PPIA; FBLN1; EEF2; VCL; PSAP; GAPDH; CLU; PKM; ACTA1; FN1; PRDX1; CFH; GPX3; C1R; GSN;
Heart muscle	142	6191	45.9547	1.42746	2.56956e-07	0.000217899	1.19725e-06	4.44909e-06	TBL2; ZNF532; RMDN1; VPS13A; SORT1; FAM171A2; KIAA1107; HTR2C; CD36; STX17; ALDH3A2; LMNB1; B2M; PPP2R1A; APLNR; PI4KA; HSPBP1; ENTPD1; TSPAN10; EXOC4; ATM; NSUN3; ZFHX4; PRRC2A; NEMP1; GCN1; SLC26A3; TTC38; PRKAR1A; PCSK4; PLD3; CDCP1; HSPG2; SPEN; PEBP1; ATP6V1A; CAPZB; LCOR; CCT3; SCN8A; IQGAP1; DPY19L4; FAM20C; ALDH5A1; COL12A1; ZCCHC6; EIF2S3; NUMA1; DOCK7; KAT5; CFAP61; CLSTN2; ADAMTS2; TAR…
B Cell	120	2254	38.835	3.31336	4.73085e-35	4.01176e-32	1.05573e-33	3.92319e-33	SACM1L; MYCBP2; XPO1; ABHD14A; CD36; LMNB1; B2M; PPP2R1A; HSPBP1; MYL6; ATM; HSPA4L; APOA1; GCN1; TTC38; PRKAR1A; ATAD3A; BSN; HNRNPAB; FLNA; SPEN; PEBP1; ATP6V1A; EEF1B2; EPRS; CAPZB; CCT3; APRT; UGP2; PCBP2; IQGAP1; STIP1; COL13A1; ALDH5A1; NUMA1; KAT5; ENO1; ILK; RAP1A; CFI; ANP32A; ESD; ACTN2; CAP1; LCP1; RAN; KPNB1; CBR1; CCT7; NPM1; EEF1D; RANBP2; KRT14; MRI1; TUBA3E; SERPINA1; TUBA4A; TKT;…
Spinal cord	30	1465	9.70874	1.27477	0.101645	1	0.25807	0.959013	VPS13A; SORT1; NPAS3; EXOC4; GRIN3B; GRM1; PLD3; SH3TC2; NBEA; SPEN; LCOR; GON4L; HYDIN; ZCCHC6; KIAA1109; COL27A1; DOCK7; PIGQ; ILK; RAPH1; MACF1; MYEF2; KMT2A; GPRIN1; PARVB; GDA; IGSF9; LCAT; OBSCN; HPS5;
Malignant glioma	163	7169	52.7508	1.41502	1.78567e-08	1.51425e-05	9.01339e-08	3.34947e-07	TBL2; ZNF532; XPO1; RMDN1; VPS13A; SORT1; KIAA1107; HTR2C; STX17; ALDH3A2; LMNB1; B2M; PPP2R1A; APLNR; PI4KA; HSPBP1; ENTPD1; NPAS3; EXOC4; ATM; NSUN3; ZFHX4; PRRC2A; SLCO5A1; NEMP1; GCN1; GRM1; SLC26A3; TTC38; PRKAR1A; PCSK4; PLD3; CDCP1; HSPG2; ASH1L; FLNA; SPEN; PEBP1; ATP6V1A; EEF1B2; EPRS; CAPZB; LCOR; CCT3; SCN8A; IQGAP1; FAM20C; ALDH5A1; COL12A1; ZCCHC6; EIF2S3; NUMA1; DOCK7; KAT5; CFAP61;…
Cervical cancer	168	7426	54.3689	1.40795	1.14288e-08	9.69163e-06	5.94579e-08	2.20952e-07	TBL2; ZNF532; XPO1; RMDN1; VPS13A; SORT1; FAM171A2; KIAA1107; HTR2C; CD36; STX17; ALDH3A2; LMNB1; B2M; PPP2R1A; HSPBP1; ENTPD1; NPAS3; TSPAN10; EXOC4; ATM; NSUN3; ZFHX4; PRRC2A; SLCO5A1; NEMP1; GCN1; GRM1; SLC26A3; TTC38; PRKAR1A; PCSK4; PLD3; CDCP1; HSPG2; ASH1L; FLNA; SPEN; PEBP1; ATP6V1A; EEF1B2; EPRS; CAPZB; LCOR; CCT3; APRT; SCN8A; IQGAP1; DPY19L4; ALDH5A1; COL12A1; ZCCHC6; EIF2S3; NUMA1; DO…
Malignant melanoma	176	7459	56.9579	1.46846	5.74227e-11	4.86944e-08	3.63391e-10	1.3504e-09	TBL2; ZNF532; XPO1; RMDN1; VPS13A; SORT1; FAM171A2; KIAA1107; HTR2C; STX17; ALDH3A2; LMNB1; B2M; PPP2R1A; APLNR; PI4KA; HSPBP1; ENTPD1; NPAS3; EXOC4; ATM; NSUN3; ZFHX4; PRRC2A; SLCO5A1; NEMP1; GCN1; GRM1; SLC26A3; TTC38; PRKAR1A; PCSK4; PLD3; CDCP1; HSPG2; ASH1L; FLNA; SPEN; PEBP1; ATP6V1A; EEF1B2; EPRS; CAPZB; LCOR; CCT3; APRT; SCN8A; IQGAP1; BRD1; DPY19L4; ALDH5A1; COL12A1; ZCCHC6; EIF2S3; NUMA…
Oesophagus	24	921	7.76699	1.62231	0.0139312	1	0.045263	0.168202	HSPBP1; ATM; PLD3; FLNA; LCOR; KRT14; C1QA; PARVB; ACTN4; LMNA; FBLN1; VCL; POSTN; PSAP; C7; FN1; C3; APOH; PRDX1; SERPINF2; TLN1; FGB; TTR; THRB;
Embryonal carcinoma cells	42	1232	13.5922	2.122	3.19312e-06	0.00270777	1.35388e-05	5.03117e-05	TBL2; ROR1; SACM1L; XPO1; SORT1; STX17; ALDH3A2; EXOC4; SCARF2; GCN1; CDCP1; ATAD3A; HSPG2; FLNA; EPRS; CCT3; PCBP2; EIF2S3; DOCK7; ILK; RAN; MACF1; KPNB1; EPHB3; CCT7; NPM1; RANBP2; KRT14; PCSK9; CCT8; SERBP1; VIM; TUBB; FLNB; PPIA; EEF2; GAPDH; ALB; ACTB; PRDX1; ACTBL2; ACTA2;
ES2	135	3527	43.6893	2.38213	3.41762e-25	2.89814e-22	4.32558e-24	1.60743e-23	SACM1L; XPO1; RMDN1; ABHD14A; SRRM1; LMNB1; B2M; PPP2R1A; HSPBP1; MYL6; EXOC4; APOA1; GRIN3B; PRRC2A; GCN1; PRKAR1A; ATAD3A; HSPG2; BSN; COL24A1; HCN2; ASH1L; ABCA13; HNRNPAB; FLNA; SPEN; PEBP1; ATP6V1A; EEF1B2; EPRS; CAPZB; CCT3; APRT; UGP2; PCBP2; IQGAP1; STIP1; FAM20C; COL13A1; COL12A1; EIF2S3; NUMA1; DOCK7; ENO1; ATG16L1; ILK; PCLO; BID; BPTF; SKIDA1; RAP1A; CFI; COL1A1; ANP32A; ATXN2; ESD; R…
Ovary	220	8592	71.1974	1.59351	1.85106e-21	1.5697e-18	1.81128e-20	6.73089e-20	TBL2; ZNF532; SACM1L; MYCBP2; XPO1; RMDN1; VPS13A; SORT1; KIAA1107; NSD1; HTR2C; MAN1A1; STX17; ALDH3A2; LMNB1; B2M; PPP2R1A; PI4KA; HSPBP1; ENTPD1; MYL6; EXOC4; ATM; HSPA4L; NSUN3; PDE10A; ZFHX4; APOA1; SLCO5A1; SCARF2; NEMP1; MGA; GCN1; GRM1; BMS1; PRKAR1A; PCSK4; PLD3; HSPG2; BSN; ASH1L; NBEA; HNRNPAB; FLNA; SPEN; PEBP1; ATP6V1A; EEF1B2; EPRS; CAPZB; LCOR; CCT3; APRT; UGP2; PCBP2; IQGAP1; BRD1…
Liver cancer	184	7697	59.5469	1.48774	2.39881e-12	2.03419e-09	1.68115e-11	6.24733e-11	TBL2; ZNF532; XPO1; VPS13A; SORT1; FAM171A2; KIAA1107; HTR2C; CD36; STX17; ALDH3A2; LMNB1; B2M; PPP2R1A; APLNR; PI4KA; HSPBP1; ENTPD1; NPAS3; EXOC4; ATM; NSUN3; ZFHX4; APOA1; PRRC2A; SLCO5A1; NEMP1; GCN1; GRM1; SLC26A3; BMS1; TTC38; PRKAR1A; PCSK4; PLD3; CDCP1; HSPG2; ASH1L; FLNA; SPEN; PEBP1; ATP6V1A; EEF1B2; EPRS; CAPZB; LCOR; CCT3; APRT; SCN8A; IQGAP1; BRD1; DPY19L4; FAM20C; ALDH5A1; COL12A1; …
Dendritic cells	80	1954	25.89	2.54815	1.69769e-15	1.43964e-12	1.35815e-14	5.04704e-14	XPO1; RMDN1; LMNB1; B2M; PPP2R1A; MYL6; PRRC2A; GCN1; PRKAR1A; HNRNPAB; FLNA; PEBP1; ATP6V1A; EEF1B2; EPRS; CAPZB; CCT3; APRT; UGP2; PCBP2; IQGAP1; STIP1; ENO1; ILK; BID; NAGA; RAP1A; CORO1C; ANP32A; ESD; ACTN2; CAP1; LCP1; RAN; PABPC4; KPNB1; CBR1; CCT7; NPM1; EEF1D; SAE1; SPP2; C1QA; TKT; PFN1; CLEC3B; TPM2; CCT8; PSME1; ABHD11; ACTN1; ACTN4; HDGF; NCL; LMNA; EIF4A2; VIM; EEF1A2; TUBB; FLNB; PP…
OVCAR3	132	3714	42.7184	2.21193	1.85827e-21	1.57581e-18	1.81128e-20	6.73089e-20	TBL2; SACM1L; XPO1; RMDN1; SORT1; ABHD14A; STX17; ALDH3A2; LMNB1; B2M; PPP2R1A; HSPBP1; MYL6; HSPA4L; APOA1; PRRC2A; GDF11; GCN1; PRKAR1A; RBM15B; PLD3; HSPG2; BSN; ASH1L; HNRNPAB; FLNA; PEBP1; ATP6V1A; EEF1B2; EPRS; CAPZB; CCT3; APRT; UGP2; PCBP2; IQGAP1; STIP1; ALDH5A1; COL12A1; EIF2S3; NUMA1; CLSTN2; ENO1; ILK; BID; NCOR1; THBS4; RAP1A; CFI; COL1A1; ANP32A; ATXN2; ESD; RBM15; CAP1; LCP1; RAN; …
Huh7	94	2976	30.4207	1.96583	2.05126e-11	1.73947e-08	1.38053e-10	5.13019e-10	ZNF532; SACM1L; MYCBP2; XPO1; ABHD14A; STX17; LMNB1; B2M; PPP2R1A; HSPBP1; HSPA4L; ZFHX4; HCN4; GCN1; PRKAR1A; HSPG2; BSN; HCN2; NBEA; HNRNPAB; FLNA; CFAP47; ATP6V1A; EEF1B2; EPRS; CAPZB; CCT3; APRT; PCBP2; SCN8A; BRD1; STIP1; ALDH5A1; ZCCHC6; EIF2S3; NUMA1; HMCN1; PIGQ; TARBP1; ILK; BPTF; ANP32A; ATXN2; ACTN2; CAP1; NRG3; MACF1; PABPC4; KPNB1; EPHB3; CCT7; MYEF2; RP1; MRI1; LRP1B; C1QA; PFN1; KM…
Serum	228	7685	73.7864	1.84636	5.47265e-34	4.64081e-31	1.18995e-32	4.42198e-32	TBL2; ZNF532; SACM1L; MYCBP2; XPO1; LYST; VPS13A; SORT1; ABHD14A; SRRM1; KIAA1107; NSD1; BANK1; LMNB1; B2M; PI4KA; HSPBP1; NPAS3; MYL6; EXOC4; ATM; HSPA4L; PDE10A; ZFHX4; APOA1; GRIN3B; PRRC2A; SLCO5A1; MGA; GCN1; GRM1; SLC26A3; BMS1; PRKAR1A; CDCP1; HSPG2; TRRAP; BSN; COL24A1; HCN2; ASH1L; NBEA; HNRNPAB; FLNA; SPEN; PEBP1; ATP6V1A; EEF1B2; EPRS; CAPZB; DNAH10; CCT3; APRT; UGP2; PCBP2; SCN8A; IQG…
Lens	62	1037	20.0647	3.72122	1.25246e-19	1.06208e-16	1.12987e-18	4.19873e-18	XPO1; B2M; HSPBP1; ENTPD1; MYL6; HSPA4L; PRKAR1A; FLNA; PEBP1; EEF1B2; EPRS; CAPZB; CCT3; APRT; UGP2; PCBP2; IQGAP1; STIP1; EIF2S3; ENO1; ILK; ANP32A; ESD; CAP1; LCP1; RAN; KPNB1; CBR1; CCT7; NPM1; EEF1D; SAE1; MRI1; BMP2K; TUBA4A; TKT; PFN1; TPM2; CCT8; ACTN1; ACTN4; HDGF; NCL; EIF4A2; VIM; TUBB; FLNB; PPIA; EEF2; VCL; TUBA1C; PSAP; GAPDH; CA2; ALB; PKM; ACTB; PRDX1; JCHAIN; GPX3; TLN1; ACTA2;
Breast	149	6413	48.2201	1.44597	3.57243e-08	3.02942e-05	1.78201e-07	6.62214e-07	TBL2; ZNF532; RMDN1; VPS13A; FAM171A2; KIAA1107; HTR2C; STX17; ALDH3A2; LMNB1; B2M; PPP2R1A; PI4KA; HSPBP1; ENTPD1; NPAS3; EXOC4; ATM; ZFHX4; PRRC2A; NEMP1; GCN1; GRM1; TTC38; PRKAR1A; PCSK4; PLD3; CDCP1; HSPG2; FLNA; SPEN; PEBP1; ATP6V1A; EPRS; CAPZB; LCOR; CCT3; APRT; IQGAP1; ALDH5A1; COL12A1; ZCCHC6; EIF2S3; NUMA1; DOCK7; KAT5; CFAP61; ADAMTS2; ENO1; TARBP1; GPLD1; ILK; PCLO; BID; BPTF; AHNAK2…
Hair	46	817	14.8867	3.50455	1.06207e-13	9.00632e-11	7.90028e-13	2.93583e-12	XPO1; ALDH3A2; LMNB1; GCN1; BMS1; PLD3; ATAD3A; HNRNPAB; PEBP1; ATP6V1A; EEF1B2; CAPZB; APRT; UGP2; PCBP2; IQGAP1; EIF2S3; ENO1; RAN; CBR1; EEF1D; RANBP2; KRT14; TUBA4A; TKT; PFN1; ACTN1; ACTN4; LMNA; TUBB; PPIA; EEF2; VCL; H2AFX; TUBA1C; PSAP; GAPDH; CA2; ALB; PKM; APOH; ACTB; PRDX1; TLN1; ACTBL2; ACTA2;
H520	65	843	21.0356	4.79904	1.26323e-26	1.07122e-23	1.7561e-25	6.52585e-25	XPO1; MAN1A1; LMNB1; B2M; PPP2R1A; MYL6; SCARB1; HNRNPAB; FLNA; PEBP1; EEF1B2; EPRS; CAPZB; CCT3; APRT; PCBP2; IQGAP1; STIP1; EIF2S3; ENO1; ILK; BID; ANP32A; ESD; CAP1; RAN; MACF1; PABPC4; KPNB1; CBR1; CCT7; NPM1; EEF1D; TKT; PFN1; CCT8; PSME1; SERBP1; ACTN1; ACTN4; HDGF; NCL; LMNA; ARF3; TUBB; PPIA; FBLN1; EEF2; VCL; TUBB2B; TUBA1C; PSAP; GAPDH; ALB; PKM; ACTA1; HBB; FN1; ACTB; PRDX1; GPX3; TLN1…
Nipple aspirate fluid	101	754	32.6861	8.3367	2.31853e-65	1.96612e-62	1.57171e-62	5.84063e-62	SORT1; MAN1A1; B2M; ENTPD1; MYL6; APOA1; HSPG2; HNRNPAB; FLNA; PEBP1; ATP6V1A; EEF1B2; PCBP2; IQGAP1; STIP1; COL12A1; ENO1; BID; RAP1A; CFI; COL1A1; ANP32A; CAP1; LCP1; SEPP1; KPNB1; NPM1; EEF1D; KRT14; PCSK9; SERPINA1; TKT; PFN1; COL7A1; PSME1; ACTN1; ACTN4; NCL; LMNA; VIM; CPN2; SOD3; EEF1A2; FETUB; TUBB; FLNB; PPIA; FBLN1; EEF2; VCL; POSTN; TUBB2B; TUBA1C; PSAP; RBP4; AGT; GAPDH; CA2; ALB; VWF…
Uterus	19	917	6.14887	1.29008	0.155155	1	0.371671	1	TBL2; GKN1; PDE10A; PLD3; LCOR; NUMA1; PIGQ; BID; MCRS1; MACF1; SERPINA1; PFN1; PARVB; VIM; FLNB; FBLN1; VCL; POSTN; ACTB;
Tracheobronchial cells	7	47	2.26537	9.27972	9.36699e-06	0.0079432	3.8373e-05	0.000142598	MYL6; TKT; PPIA; TUBA1C; GAPDH; PKM; ACTB;
T24	19	123	6.14887	9.6172	1.01379e-13	8.5969e-11	7.60788e-13	2.82717e-12	B2M; FLNA; PEBP1; IQGAP1; ENO1; LCP1; PCSK9; TKT; PFN1; ACTN1; ACTN4; PPIA; VCL; TUBA1C; PSAP; PKM; FN1; ACTB; PRDX1;
CPE_SCX_fractionated	78	2331	25.2427	2.08263	1.36699e-10	1.15921e-07	8.28004e-10	3.07695e-09	ROR1; SACM1L; MYCBP2; XPO1; RMDN1; ALDH3A2; B2M; PI4KA; HSPBP1; HSPA4L; PRRC2A; TTC38; HSPG2; TRRAP; FLNA; PEBP1; ATP6V1A; EEF1B2; EPRS; CAPZB; CCT3; APRT; PCBP2; IQGAP1; STIP1; EIF2S3; NUMA1; ENO1; ATG16L1; VWA8; ILK; BID; BPTF; NCOR1; ATXN2; ESD; CAP1; LCP1; RAN; MACF1; KPNB1; COL4A1; CBR1; LEMD3; CCT7; NPM1; EEF1D; SAE1; RANBP2; KRT14; MRI1; PCSK9; TUBA4A; TKT; PFN1; CCT8; SERBP1; ACTN1; ACTN4…
CRC	157	4247	50.8091	2.30065	6.60126e-29	5.59787e-26	1.03664e-27	3.85227e-27	TBL2; SACM1L; MYCBP2; XPO1; RMDN1; SORT1; ABHD14A; SRRM1; MAN1A1; ALDH3A2; LMNB1; B2M; PPP2R1A; HSPBP1; MYL6; HSPA4L; APOA1; PRRC2A; ZC3H6; GCN1; TTC38; PLD3; CDCP1; ATAD3A; HSPG2; BSN; HNRNPAB; FLNA; CFAP47; SPEN; PEBP1; ATP6V1A; EEF1B2; EPRS; CAPZB; DNAH10; CCT3; APRT; UGP2; PCBP2; IQGAP1; STIP1; ALDH5A1; COL12A1; EIF2S3; COL27A1; NUMA1; DOCK7; CLSTN2; ENO1; VWA8; BID; NAGA; RAP1A; CFI; COL4A6;…
Preadipocytes	58	510	18.7702	7.07834	1.3658e-32	1.1582e-29	2.63228e-31	9.78181e-31	MAN1A1; CD36; B2M; APLNR; MYL6; HSPG2; HNRNPAB; FLNA; PEBP1; EEF1B2; CAPZB; UGP2; COL12A1; ENO1; HMCN1; THBS4; RAP1A; COL1A1; VCAM1; NPM1; KRT14; TKT; PFN1; TPM2; ACTN1; ACTN4; HDGF; NCL; LMNA; VIM; SOD3; TUBB; FLNB; PPIA; FBLN1; EEF2; VCL; TUBA1C; PSAP; RBP4; AGT; GAPDH; ALB; CLU; PKM; COL2A1; C7; ITIH2; FN1; C3; COL3A1; PRDX1; CFH; GPX3; SERPING1; C1R; GSN; APOB;
Fetal hepatocytes	122	3784	39.4822	2.00655	4.90618e-16	4.16044e-13	4.00042e-15	1.4866e-14	TBL2; ROR1; SACM1L; MYCBP2; XPO1; KIAA1107; NSD1; LMNB1; B2M; PPP2R1A; PI4KA; NPAS3; ATM; HSPA4L; PDE10A; ZFHX4; GFOD2; GRIN3B; SCARB1; GCN1; GRM1; PLD3; SH3TC2; HSPG2; TRRAP; BSN; ASH1L; ABCA13; NBEA; FLNA; CFAP47; ATP6V1A; EEF1B2; EPRS; CAPZB; CCT3; APRT; PCBP2; SCN8A; IQGAP1; GON4L; STIP1; HYDIN; ALDH5A1; COL12A1; ZCCHC6; EIF2S3; NUMA1; HMCN1; TARBP1; ILK; RAP1A; COL1A1; SZT2; ANP32A; ATXN2; A…
Amniotic fluid	85	566	27.5081	9.34658	1.70671e-58	1.44729e-55	2.06756e-56	7.68325e-56	GKN1; MAN1A1; B2M; APOA1; HSPG2; FLNA; PEBP1; IQGAP1; COL12A1; ENO1; HMCN1; CFI; COL1A1; COL16A1; LCP1; SEPP1; KPNB1; VCAM1; SERPINA1; CDH5; PFN1; CLEC3B; ACTN4; VIM; CPN2; SOD3; FETUB; F13B; TUBB; FLNB; PPIA; FBLN1; VCL; POSTN; TUBB2B; TUBA1C; PSAP; RBP4; AGT; GAPDH; ALB; F5; CLU; PKM; C8G; C7; ITIH3; ITIH2; C8B; HBB; APOC3; FN1; A2ML1; C3; APOH; C5; ACTB; FGA; FCGBP; COL3A1; CP; C6; C4B; PLG; A…
Vulva/anal skin	146	6377	47.2492	1.42486	1.6014e-07	0.000135799	7.62915e-07	2.83507e-06	ZNF532; XPO1; VPS13A; SORT1; KIAA1107; HTR2C; CD36; STX17; ALDH3A2; LMNB1; B2M; PPP2R1A; APLNR; PI4KA; HSPBP1; EXOC4; ATM; NSUN3; ZFHX4; PRRC2A; SLCO5A1; NEMP1; GCN1; GRM1; SLC26A3; TTC38; PRKAR1A; PCSK4; PLD3; CDCP1; HSPG2; ASH1L; FLNA; SPEN; PEBP1; ATP6V1A; EEF1B2; EPRS; CAPZB; LCOR; CCT3; APRT; SCN8A; IQGAP1; DPY19L4; ALDH5A1; ZCCHC6; EIF2S3; NUMA1; DOCK7; KAT5; CFAP61; CLSTN2; ADAMTS2; ENO1; …
	84	1183	27.1845	4.41926	3.41776e-32	2.89826e-29	6.16651e-31	2.29154e-30	XPO1; ALG3; LMNB1; PPP2R1A; PI4KA; EXOC4; ATM; PDE10A; APOA1; GCN1; PLD3; HSPG2; FLNA; ATP6V1A; EEF1B2; EPRS; CAPZB; CCT3; APRT; PCBP2; IQGAP1; ENO1; TARBP1; COL1A1; CORO1C; ANP32A; CAP1; LCP1; RAN; KPNB1; CBR1; EPHB3; EEF1D; BMP2K; SERPINA1; PFN1; TPM2; CCT8; PARVB; GDA; PSME1; ACTN1; ACTN4; NCL; LMNA; VIM; SOD3; EEF1A2; ARF3; TUBB; FLNB; FBLN1; EEF2; VCL; H2AFX; AGT; GAPDH; CA2; ALB; VWF; CLU; …
HH4	104	2684	33.657	2.41156	7.64314e-19	6.48139e-16	6.68184e-18	2.48304e-17	TBL2; MYCBP2; XPO1; LYST; ABHD14A; NSD1; ALG3; LMNB1; B2M; PPP2R1A; PI4KA; HSPBP1; HSPA4L; GRIN3B; GCN1; GRM1; BMS1; PRKAR1A; PLD3; CDCP1; SH3TC2; HSPG2; TRRAP; BSN; HCN2; ABCA13; NBEA; HNRNPAB; FLNA; SPEN; ATP6V1A; EEF1B2; EPRS; CAPZB; CCT3; APRT; PCBP2; IQGAP1; STIP1; HYDIN; ALDH5A1; EIF2S3; NUMA1; ADAMTS2; HMCN1; TARBP1; ILK; CFI; SZT2; ANP32A; MCRS1; ATXN2; ACTN2; CAP1; PABPC4; CBR1; EPHB3; C…
Ramos	57	1566	18.4466	2.2655	3.97245e-09	3.36864e-06	2.15938e-08	8.02449e-08	TBL2; MYCBP2; XPO1; SRRM1; ALG3; LMNB1; B2M; PPP2R1A; PI4KA; HSPBP1; ATM; GCN1; PRKAR1A; TRRAP; FLNA; EEF1B2; EPRS; CAPZB; CCT3; PCBP2; IQGAP1; STIP1; NUMA1; ENO1; TARBP1; VWA8; BID; ANP32A; LCP1; RAN; MACF1; KPNB1; CCT7; NPM1; EEF1D; RANBP2; BMP2K; TUBA4A; PFN1; TUBAL3; CCT8; PSME1; SERBP1; LMNA; EIF4A2; EEF1A2; ARF3; TUBB; EEF2; H2AFX; GAPDH; ALB; PKM; ACTB; PRDX1; JCHAIN; TLN1;
Leukocytes	89	2845	28.8026	1.94698	1.49881e-10	1.27099e-07	9.01413e-10	3.34974e-09	TBL2; SACM1L; MYCBP2; XPO1; VPS13A; NSD1; MAN1A1; LMNB1; B2M; PPP2R1A; PI4KA; MYL6; GCN1; BMS1; PRKAR1A; PLD3; CDCP1; ASH1L; NBEA; HNRNPAB; FLNA; PEBP1; ATP6V1A; EPRS; CAPZB; LCOR; CCT3; UGP2; IQGAP1; STIP1; FAM20C; NUMA1; ENO1; PIGQ; ILK; BPTF; CORO1C; MCRS1; ESD; CAP1; LCP1; RAN; MACF1; PABPC4; KPNB1; CCT7; EEF1D; RANBP2; SERPINA1; TUBA4A; TKT; PFN1; CCT8; PARVB; PSME1; ABHD11; SERBP1; ACTN1; A…
Renal cancer	168	7121	54.3689	1.46825	3.19954e-10	2.71321e-07	1.85836e-09	6.90586e-09	TBL2; ZNF532; XPO1; VPS13A; SORT1; FAM171A2; KIAA1107; HTR2C; STX17; ALDH3A2; LMNB1; B2M; PPP2R1A; APLNR; PI4KA; HSPBP1; ENTPD1; NPAS3; EXOC4; ATM; NSUN3; ZFHX4; PRRC2A; SLCO5A1; NEMP1; GCN1; GRM1; TTC38; PRKAR1A; PCSK4; PLD3; CDCP1; HSPG2; ASH1L; FLNA; SPEN; PEBP1; ATP6V1A; EEF1B2; EPRS; CAPZB; LCOR; CCT3; APRT; SCN8A; IQGAP1; DPY19L4; ALDH5A1; COL12A1; ZCCHC6; EIF2S3; NUMA1; DOCK7; KAT5; CFAP61…
Aorta	41	530	13.2686	4.81518	6.20271e-17	5.2599e-14	5.2599e-16	1.95463e-15	MYL6; PRKAR1A; PLD3; HSPG2; FLNA; LCOR; CCT3; ENO1; PIGQ; ESD; CAP1; LCP1; MACF1; SERPINA1; TKT; TPM2; CCT8; PARVB; HDGF; NCL; VIM; FBLN1; EEF2; VCL; POSTN; PSAP; ALB; VWF; CLU; PKM; HBB; C3; CP; SERPINA4; SERPINF2; SERPING1; TLN1; FGB; GSN; TTR; ACTA2;
Thyroid	32	889	10.356	2.24071	1.82004e-05	0.015434	7.38467e-05	0.000274422	SORT1; STX17; B2M; HSPBP1; NPAS3; ATM; FLNA; ILK; NAGA; F9; COL4A1; ACTN4; LMNA; VIM; F13B; FBLN1; VCL; PSAP; AGT; F5; C7; FN1; C3; ACTB; PRDX1; CP; SERPINA4; SERPINF2; TLN1; FGB; TTR; THRB;
hupo46_reference_cam	96	1042	31.068	5.73392	5.96124e-47	5.05513e-44	2.97361e-45	1.10502e-44	XPO1; LMNB1; B2M; MYL6; HSPA4L; PDE10A; APOA1; ATAD3A; FLNA; PEBP1; ATP6V1A; EEF1B2; CAPZB; CCT3; STIP1; ALDH5A1; ENO1; GPLD1; ILK; THBS4; CFI; ESD; CAP1; MACF1; PABPC4; SEPP1; KPNB1; CBR1; CCT7; NPM1; EEF1D; SERPINA1; TUBA4A; C1QA; TKT; PFN1; CLEC3B; ACTN4; NCL; VIM; CPN2; HGFAC; F13B; TUBB; PPIA; LCAT; FBLN1; EEF2; TUBA1C; RBP4; AGT; GAPDH; ALB; F5; CLU; PKM; C8G; C7; ITIH3; ITIH2; C8B; HBB; AP…
Substantia nigra	32	1146	10.356	1.73822	0.00168988	1	0.00594612	0.0220964	VPS13A; PI4KA; NPAS3; EXOC4; PDE10A; HCN4; GRM1; SH3TC2; SPEN; LCOR; GON4L; HYDIN; ALDH5A1; ZCCHC6; KIAA1109; COL27A1; DOCK7; PIGQ; ILK; NRG3; RAPH1; MACF1; MYEF2; LRP1B; DSCAM; GPRIN1; PARVB; GDA; LCAT; OBSCN; VTN; HPS5;
Vagina	125	5307	40.4531	1.46589	6.0007e-07	0.000508859	2.65031e-06	9.84882e-06	ZNF532; XPO1; VPS13A; KIAA1107; HTR2C; STX17; ALDH3A2; LMNB1; B2M; APLNR; HSPBP1; EXOC4; ATM; ZFHX4; PRRC2A; SLCO5A1; NEMP1; GCN1; GRM1; TTC38; PCSK4; PLD3; CDCP1; HSPG2; ASH1L; FLNA; SPEN; ATP6V1A; EEF1B2; EPRS; CAPZB; LCOR; CCT3; SCN8A; IQGAP1; DPY19L4; ALDH5A1; ZCCHC6; EIF2S3; NUMA1; KAT5; CFAP61; CLSTN2; ADAMTS2; ENO1; GPLD1; ILK; PCLO; AHNAK2; RAP1A; COL1A1; COL16A1; SZT2; IFFO2; ANP32A; RBM…
Monocytes	31	745	10.0324	2.59028	1.36197e-06	0.00115495	5.83315e-06	2.16766e-05	CD36; LMNB1; GCN1; FLNA; CCT3; PCBP2; IQGAP1; ILK; BID; RAP1A; CAP1; LCP1; STAB1; CCT7; SERPINA1; C1QA; CLEC3B; VIM; TUBB; PPIA; CA2; FN1; C3; ACTB; CP; LECT2; SERPINA4; SERPING1; TLN1; FGB; ACTA2;
MDA-MB-468	57	770	18.4466	4.60746	1.93782e-22	1.64327e-19	2.00399e-21	7.44703e-21	TBL2; B2M; PPP2R1A; HSPBP1; MYL6; GCN1; PRKAR1A; ATAD3A; HNRNPAB; FLNA; PEBP1; ATP6V1A; EPRS; CAPZB; CCT3; UGP2; IQGAP1; STIP1; EIF2S3; NUMA1; ENO1; ILK; BID; ESD; CAP1; RAN; PABPC4; KPNB1; CBR1; NPM1; RANBP2; TUBA3E; TUBA4A; TKT; PFN1; CCT8; SERBP1; ACTN1; ACTN4; HDGF; NCL; LMNA; EIF4A2; TUBB; FLNB; PPIA; EEF2; VCL; TUBB2B; TUBA1C; GAPDH; ALB; PKM; ACTB; PRDX1; TLN1; GSN;
Platelets	126	2168	40.7767	3.61702	3.7198e-41	3.15439e-38	1.16829e-39	4.3415e-39	SACM1L; XPO1; VPS13A; CD36; STX17; B2M; PPP2R1A; AGTPBP1; APLNR; ENTPD1; MYL6; HSPA4L; APOA1; PRKAR1A; ATAD3A; COL9A1; FLNA; SPEN; PEBP1; ATP6V1A; EEF1B2; CAPZB; CCT3; APRT; UGP2; PCBP2; STIP1; EIF2S3; ENO1; GPLD1; ILK; PCLO; BID; RAP1A; CFI; CORO1C; ESD; ACTN2; CAP1; RAN; MACF1; KPNB1; CBR1; CCT7; NPM1; EEF1D; RP1; KRT14; GP1BA; TUBA3E; SERPINA1; LRP1B; TUBA4A; TKT; PFN1; CLEC3B; TUBAL3; TPM2; C…
HL60	31	545	10.0324	3.54082	1.18542e-09	1.00523e-06	6.62309e-09	2.46121e-08	CD36; B2M; ENTPD1; SCARB1; FLNA; IQGAP1; ENO1; COL4A6; CAP1; RAN; KRT14; TUBA4A; TKT; ACTN4; TUBB; PPIA; EEF2; H2AFX; PSAP; GAPDH; ALB; PKM; ACTA1; C3; ACTB; PRDX1; PLG; AHSG; VTN; ACTBL2; ACTA2;
TOV21G	69	904	22.3301	4.75057	4.7828e-28	4.05581e-25	7.24253e-27	2.6914e-26	XPO1; SORT1; ABHD14A; LMNB1; B2M; PPP2R1A; MYL6; PLD3; HSPG2; HNRNPAB; FLNA; PEBP1; EPRS; CAPZB; CCT3; PCBP2; IQGAP1; STIP1; NUMA1; ENO1; ILK; COL1A1; ANP32A; ESD; CAP1; RAN; KPNB1; COL4A1; CBR1; CCT7; NPM1; EEF1D; KRT14; PCSK9; SERPINA1; TKT; PFN1; CCT8; PSME1; SERBP1; ACTN1; ACTN4; HDGF; NCL; LMNA; VIM; ARF3; TUBB; FLNB; PPIA; FBLN1; EEF2; VCL; H2AFX; TUBA1C; PSAP; GAPDH; ALB; CLU; PKM; ACTA1; …
Oral mucosa	138	5861	44.6602	1.46536	8.48167e-08	7.19245e-05	4.13359e-07	1.53609e-06	ZNF532; XPO1; VPS13A; SORT1; FAM171A2; KIAA1107; HTR2C; STX17; ALDH3A2; LMNB1; B2M; APLNR; HSPBP1; ENTPD1; EXOC4; ATM; ZFHX4; PRRC2A; SLCO5A1; NEMP1; GCN1; GRM1; TTC38; PCSK4; PLD3; CDCP1; HSPG2; ASH1L; FLNA; SPEN; ATP6V1A; EEF1B2; EPRS; CAPZB; LCOR; CCT3; SCN8A; IQGAP1; DPY19L4; ALDH5A1; COL12A1; ZCCHC6; EIF2S3; NUMA1; DOCK7; KAT5; CFAP61; ADAMTS2; ENO1; TARBP1; GPLD1; PCLO; AHNAK2; NAGA; RAP1A;…
Esophagus	134	6034	43.3657	1.3821	5.34334e-06	0.00453116	2.2321e-05	8.2947e-05	ZNF532; XPO1; VPS13A; SORT1; KIAA1107; HTR2C; ALDH3A2; LMNB1; B2M; PPP2R1A; APLNR; HSPBP1; EXOC4; ATM; ZFHX4; PRRC2A; SLCO5A1; NEMP1; GCN1; GRM1; TTC38; PCSK4; PLD3; CDCP1; HSPG2; ASH1L; FLNA; SPEN; ATP6V1A; EEF1B2; EPRS; CAPZB; LCOR; CCT3; APRT; SCN8A; IQGAP1; DPY19L4; ALDH5A1; COL12A1; ZCCHC6; EIF2S3; NUMA1; DOCK7; KAT5; CFAP61; CLSTN2; ADAMTS2; ENO1; TARBP1; GPLD1; PCLO; AHNAK2; RAP1A; CFI; CO…
Corpus callosum	29	988	9.38511	1.82723	0.00132989	1	0.0047186	0.0175348	VPS13A; PI4KA; NPAS3; EXOC4; PLD3; SH3TC2; NBEA; SPEN; LCOR; GON4L; HYDIN; ALDH5A1; ZCCHC6; KIAA1109; COL27A1; DOCK7; ILK; NRG3; RAPH1; MYEF2; LRP1B; DSCAM; GPRIN1; PARVB; GDA; IGSF9; LCAT; JMJD1C; HPS5;
NB4	36	711	11.6505	3.15177	1.18716e-09	1.00671e-06	6.62309e-09	2.46121e-08	CD36; PPP2R1A; ENTPD1; HSPA4L; SCARB1; GCN1; PLD3; CCT3; ENO1; RAP1A; CORO1C; CAP1; RAN; STAB1; LEMD3; TKT; PFN1; TUBAL3; H3F3C; ACTN4; TUBB; PPIA; EEF2; PSAP; GAPDH; ALB; PKM; APOH; ACTB; PRDX1; PLG; AHSG; VTN; FGB; GSN; ACTBL2;
Mammary gland	17	760	5.50162	1.39281	0.106989	1	0.267412	0.993731	NSD1; CD36; PLD3; LCOR; NUMA1; PIGQ; MACF1; SERPINA1; PARVB; POSTN; ALB; CLU; ACTB; JCHAIN; ORM1; GPX3; GSN;
19_proteinag	39	98	12.6214	24.7692	1.35117e-44	1.14579e-41	5.45616e-43	2.02756e-42	APOA1; CFI; KRT14; SERPINA1; C1QA; CPN2; RBP4; AGT; ALB; CLU; C8G; C7; ITIH3; ITIH2; HBB; APOC3; FN1; APOH; C5; FGA; CP; JCHAIN; PLG; AHSG; SERPINC1; SERPINA4; KNG1; VTN; CFH; SERPINF2; HRG; ORM1; SERPING1; C1R; APOA2; SERPIND1; GSN; TTR; APOB;
Sertoli cells	2	29	0.647249	4.31177	0.0786683	1	0.213133	0.792026	FBLN1; VCL;
031003_BALF2	104	1102	33.657	5.87349	2.77742e-52	2.35525e-49	2.35525e-50	8.75237e-50	XPO1; LMNB1; B2M; MYL6; HSPA4L; APOA1; TTC38; PLD3; HSPG2; FLNA; PEBP1; ATP6V1A; EEF1B2; EPRS; CAPZB; CCT3; UGP2; IQGAP1; STIP1; EIF2S3; NUMA1; ENO1; GPLD1; ILK; NAGA; CETP; CFI; COL1A1; ANP32A; ESD; CAP1; LCP1; RAN; MACF1; KPNB1; COL4A1; CBR1; CCT7; NPM1; EEF1D; RANBP2; SERPINA1; C1QA; TKT; PFN1; TPM2; CCT8; ACTN1; ACTN4; HDGF; LMNA; VIM; HGFAC; ARF3; TUBB; FLNB; PPIA; LCAT; EEF2; VCL; PSAP; RBP…
Tears	63	510	20.3883	7.68843	1.31356e-37	1.11389e-34	3.37544e-36	1.25435e-35	B2M; MYL6; APOA1; HSPG2; FLNA; PEBP1; EPRS; CAPZB; APRT; IQGAP1; ENO1; RBM15; CAP1; LCP1; KPNB1; CBR1; EEF1D; RP1; SERPINA1; TUBA4A; TKT; PFN1; PSME1; ACTN1; ACTN4; VIM; TUBB; FLNB; PPIA; EEF2; VCL; TUBA1C; PSAP; AGT; GAPDH; CA2; ALB; F5; CLU; PKM; ITIH2; ACTA1; FN1; APOH; FGA; PRDX1; CP; JCHAIN; PLG; AHSG; SERPINC1; VTN; CFH; ORM1; GPX3; SERPING1; TLN1; APOA2; FGG; FGB; GSN; TTR; APOB;
Cellzome_Abl_inhibitors_NatureBiotechnology_exp144	7	186	2.26537	2.34525	0.0310234	1	0.0936221	0.347909	CAPZB; CCT3; VWA8; CCT8; H2AFX; ALB; JCHAIN;
CaOV3	129	3355	41.7476	2.39297	5.46822e-24	4.63705e-21	6.26628e-23	2.32861e-22	TBL2; XPO1; ABHD14A; SRRM1; ALDH3A2; LMNB1; B2M; PPP2R1A; HSPBP1; MYL6; HSPA4L; APOA1; PRRC2A; SCARB1; GCN1; PRKAR1A; CDCP1; ATAD3A; HSPG2; ASH1L; HNRNPAB; FLNA; PEBP1; ATP6V1A; EEF1B2; EPRS; CAPZB; CCT3; APRT; UGP2; PCBP2; IQGAP1; STIP1; ALDH5A1; COL12A1; EIF2S3; NUMA1; DOCK7; ENO1; ILK; BID; THBS4; RAP1A; CFI; ANP32A; ESD; RBM15; CAP1; LCP1; RAN; PABPC4; KPNB1; CBR1; LEMD3; CCT7; NPM1; EEF1D; S…
Cerebrospinal fluid	110	1059	35.5987	6.46456	5.70159e-60	4.83494e-57	9.66989e-58	3.59343e-57	SORT1; MAN1A1; B2M; MYL6; APOA1; GDF11; PLD3; HSPG2; FLNA; PEBP1; CAPZB; STIP1; COL12A1; NUMA1; CLSTN2; ENO1; GPLD1; THBS4; CFI; COL1A1; ESD; ACTN2; LCP1; C1QTNF3; SEPP1; CBR1; VCAM1; FAT2; KRT14; PCSK9; TUBA3E; SERPINA1; LRP1B; C1QA; TKT; PFN1; CLEC3B; TPM2; GDA; ACTN1; ACTN4; LMNA; CPN2; HGFAC; SOD3; FETUB; PPIA; LCAT; FBLN1; VCL; TUBB2B; TUBA1C; OBSCN; PSAP; RBP4; AGT; GAPDH; CA2; ALB; F5; VWF…
Melanoma	100	1826	32.3625	3.40837	2.0203e-29	1.71322e-26	3.35925e-28	1.24833e-27	MYCBP2; XPO1; SORT1; LMNB1; PPP2R1A; MYL6; EXOC4; HSPA4L; APOA1; GCN1; PRKAR1A; PLD3; ATAD3A; HSPG2; ABCA13; HNRNPAB; FLNA; PEBP1; ATP6V1A; EEF1B2; EPRS; CAPZB; CCT3; APRT; UGP2; PCBP2; IQGAP1; STIP1; ALDH5A1; COL12A1; NUMA1; ENO1; BID; AHNAK2; RAP1A; COL1A1; COL16A1; SZT2; CORO1C; ANP32A; ESD; CAP1; LCP1; RAN; MACF1; PABPC4; KPNB1; STAB1; CBR1; CCT7; NPM1; EEF1D; SAE1; KRT14; HECTD4; SERPINA1; T…
hupo1_b1-hep_cam	33	80	10.6796	25.6749	1.80281e-38	1.52879e-35	4.93157e-37	1.83262e-36	APOA1; SERPINA1; RBP4; AGT; ALB; CLU; C8G; ITIH3; ITIH2; HBB; APOC3; FN1; C3; APOH; FGA; CP; JCHAIN; AHSG; SERPINC1; KNG1; VTN; CFH; SERPINF2; HRG; ORM1; SERPING1; APOA2; FGG; FGB; SERPIND1; GSN; TTR; APOB;
Subthalamic nucleus	24	882	7.76699	1.69405	0.00853778	1	0.0285041	0.105924	VPS13A; EXOC4; PDE10A; GRM1; SH3TC2; SPEN; LCOR; GON4L; HYDIN; ALDH5A1; ZCCHC6; KIAA1109; COL27A1; DOCK7; PIGQ; NRG3; RAPH1; MACF1; MYEF2; DSCAM; GPRIN1; GDA; OBSCN; HPS5;
Melanocytes	3	71	0.970874	2.63787	0.106156	1	0.267412	0.993731	PLD3; ABCB5; VCL;
Dentin	36	246	11.6505	9.10914	3.67212e-24	3.11396e-21	4.32495e-23	1.60719e-22	CD36; APOA1; HSPG2; FLNA; COL12A1; ENO1; COL1A1; F9; SPP2; SERPINA1; TUBA4A; CLEC3B; ACTN1; ACTN4; LMNA; VIM; SOD3; TUBB; FLNB; PPIA; VCL; POSTN; TUBA1C; GAPDH; ALB; CLU; PKM; ITIH2; FN1; PRDX1; PLG; AHSG; SERPINC1; KNG1; VTN; GSN;
J82	27	216	8.73786	7.7814	1.39322e-16	1.18145e-13	1.14704e-15	4.26252e-15	B2M; MYL6; HNRNPAB; FLNA; PEBP1; UGP2; PCBP2; IQGAP1; ENO1; CAP1; LCP1; KPNB1; TKT; PFN1; PSME1; SERBP1; ACTN1; ACTN4; ARF3; FLNB; PPIA; EEF2; VCL; GAPDH; PKM; ACTB; PRDX1;
15_clinprot_c3	80	749	25.89	6.64758	2.30013e-43	1.95051e-40	8.12712e-42	3.02012e-41	LMNB1; B2M; MYL6; APOA1; GCN1; HNRNPAB; FLNA; PEBP1; CAPZB; CCT3; STIP1; EIF2S3; NUMA1; ENO1; VWA8; CFI; ANP32A; ESD; LCP1; RAN; SEPP1; CCT7; NPM1; RANBP2; KRT14; SERPINA1; PFN1; CLEC3B; CCT8; SERBP1; NCL; VIM; HGFAC; F13B; TUBB; PPIA; FBLN1; EEF2; TUBA1C; PSAP; RBP4; GAPDH; ALB; F5; CLU; PKM; C8G; C7; ITIH2; C8B; HBB; APOC3; FN1; C3; APOH; ACTB; FGA; PRDX1; CP; C4B; PLG; AHSG; SERPINC1; SERPINA4…
Ubiquitous	15	1052	4.85437	0.887908	0.720023	1	1	1	TBL2; SRRM1; GCN1; ATP6V1A; ENO1; PIGQ; NCOR1; ATXN2; RBM15; ABHD11; ACTN4; NCL; LMNA; ARF3; GAPDH;
Cortex	44	683	14.2395	4.00988	3.43796e-15	2.91539e-12	2.72466e-14	1.01251e-13	HSPA4L; APOA1; BSN; HCN2; PEBP1; ATP6V1A; CAPZB; CCT3; STIP1; ALDH5A1; ENO1; ILK; ESD; ACTN2; RAN; KPNB1; CBR1; NPM1; SERPINA1; TUBA4A; TKT; PFN1; CCT8; GDA; ACTN1; ACTN4; HDGF; EEF1A2; ARF3; TUBB; PPIA; EEF2; TUBA1C; PSAP; GAPDH; CA2; ALB; CLU; PKM; HBB; ACTB; PRDX1; ORM1; GSN;
N06cs122	8	123	2.589	4.05228	0.000846126	0.717515	0.00309274	0.0114929	FLNA; LCP1; VIM; VCL; ALB; ACTB; CP; TLN1;
17_wcx	115	1438	37.2168	4.97715	6.86361e-51	5.82034e-48	4.47719e-49	1.66377e-48	TBL2; XPO1; ABHD14A; ALDH3A2; LMNB1; B2M; MYL6; ATM; APOA1; GCN1; BMS1; HNRNPAB; FLNA; PEBP1; ATP6V1A; EEF1B2; EPRS; CAPZB; CCT3; APRT; PCBP2; IQGAP1; STIP1; EIF2S3; NUMA1; ENO1; GPLD1; ILK; RAP1A; CFI; ANP32A; ESD; CAP1; LCP1; RAN; SEPP1; KPNB1; CBR1; CCT7; NPM1; RANBP2; KRT14; BMP2K; SERPINA1; C1QA; TKT; PFN1; CLEC3B; CCT8; SERBP1; ACTN4; HDGF; NCL; LMNA; VIM; CPN2; HGFAC; EEF1A2; F13B; TUBB; F…
hupo1_b2-edta_cam	71	316	22.9773	13.9838	2.59381e-61	2.19955e-58	7.33184e-59	2.72459e-58	XPO1; APOA1; EPRS; CCT3; TARBP1; GPLD1; ILK; CETP; CFI; SEPP1; KPNB1; F9; CCT7; RANBP2; SERPINA1; C1QA; CDH5; CCT8; CPN2; HGFAC; F13B; TUBB; PPIA; LCAT; FBLN1; EEF2; TUBA1C; PSAP; AGT; ALB; F5; CLU; PKM; C7; ITIH3; ITIH2; C8B; HBB; APOC3; FN1; C3; APOH; C5; ACTB; FGA; FCGBP; PRDX1; CP; JCHAIN; CD5L; C4B; PLG; AHSG; SERPINC1; SERPINA4; KNG1; VTN; CFH; SERPINF2; HRG; ORM1; SERPING1; C1R; APOA2; FGG…
H23	67	896	21.6828	4.65408	1.08375e-26	9.19021e-24	1.5317e-25	5.69196e-25	XPO1; LMNB1; B2M; PPP2R1A; HSPG2; HNRNPAB; FLNA; PEBP1; EEF1B2; EPRS; CAPZB; CCT3; PCBP2; IQGAP1; STIP1; COL12A1; EIF2S3; NUMA1; ENO1; ILK; ANP32A; RBM15; CAP1; RAN; MACF1; PABPC4; KPNB1; CBR1; CCT7; NPM1; EEF1D; RANBP2; TKT; PFN1; TPM2; CCT8; PSME1; SERBP1; ACTN1; ACTN4; HDGF; NCL; LMNA; VIM; EEF1A2; ARF3; TUBB; FLNB; PPIA; FBLN1; EEF2; VCL; POSTN; H2AFX; PSAP; GAPDH; CA2; CLU; PKM; ACTA1; ACTB;…
YTS	58	1888	18.7702	1.91208	1.00287e-06	0.00085043	4.38366e-06	1.62901e-05	TBL2; MYCBP2; XPO1; MAN1A1; CD36; STX17; LMNB1; B2M; PPP2R1A; PI4KA; ENTPD1; MYL6; EXOC4; PRRC2A; SCARB1; GCN1; PRKAR1A; TRRAP; NBEA; FLNA; ATP6V1A; EPRS; CCT3; PCBP2; IQGAP1; ENO1; ILK; NCOR1; RAP1A; ATXN2; RAN; WDR81; C1QTNF3; KPNB1; NCAPH2; CCT7; NPM1; RANBP2; TUBA4A; PFN1; CCT8; TLN2; SERBP1; NCL; VIM; TUBB; PPIA; EEF2; PSAP; GAPDH; ALB; F5; PKM; HBB; ACTB; PRDX1; VTN; TLN1;
hupo1_b2-hep_cam	63	848	20.3883	4.62398	6.56222e-25	5.56477e-22	8.06488e-24	2.99699e-23	TBL2; SACM1L; SORT1; LMNB1; B2M; MYL6; APOA1; ATAD3A; FLNA; ATP6V1A; CAPZB; CCT3; IQGAP1; NUMA1; ILK; BID; LCP1; RAN; KPNB1; EEF1D; RANBP2; KRT14; SERPINA1; ACTN1; ACTN4; VIM; CPN2; TUBB; FLNB; EEF2; TUBA1C; RBP4; AGT; GAPDH; ALB; CLU; PKM; ITIH2; HBB; APOC3; APOH; ACTB; FGA; CP; CD5L; AHSG; SERPINC1; KNG1; VTN; CFH; SERPINF2; HRG; ORM1; SERPING1; TLN1; C1R; APOA2; FGG; FGB; TTR; ACTBL2; ACTA2; A…
Ileum	4	201	1.2945	1.24146	0.404768	1	0.864593	1	PLD3; LCOR; PARVB; POSTN;
Embryonic stem cells	100	3047	32.3625	2.04257	3.09558e-13	2.62505e-10	2.22462e-12	8.26692e-12	TBL2; ZNF532; ROR1; SACM1L; XPO1; SORT1; SRRM1; STX17; ALDH3A2; ALG3; LMNB1; PPP2R1A; AGTPBP1; PI4KA; HSPBP1; EXOC4; APOA1; HCN4; NEMP1; GCN1; BMS1; PLD3; CDCP1; ATAD3A; HNRNPAB; FLNA; ATP6V1A; EPRS; CAPZB; CCT3; APRT; UGP2; PCBP2; IQGAP1; COL12A1; KIAA1109; EIF2S3; MYO15A; ENO1; PIGQ; ATG16L1; VWA8; ILK; BID; BPTF; RAP1A; COL1A1; CORO1C; ATXN2; ESD; LCP1; RAN; MACF1; PABPC4; KPNB1; CBR1; LEMD3; …
Saliva	83	912	26.8608	5.66419	9.88313e-40	8.3809e-37	2.88996e-38	1.07394e-37	ALDH3A2; LMNB1; B2M; MYL6; APOA1; PLD3; HSPG2; NBEA; HNRNPAB; PEBP1; ATP6V1A; CAPZB; CCT3; APRT; IQGAP1; FAM20C; ADAMTS2; ENO1; HMCN1; ESD; CAP1; LCP1; RAN; C1QTNF3; SEPP1; KPNB1; CBR1; EEF1D; FAT2; KRT14; SERPINA1; TUBA4A; TKT; PFN1; PSME1; ACTN1; ACTN4; NCL; VIM; SOD3; EEF1A2; TUBB; PPIA; EEF2; PSAP; RBP4; GAPDH; ALB; CLU; PKM; C8G; ITIH2; ACTA1; HBB; IGLL1; FN1; A2ML1; C3; APOH; ACTB; FGA; FCG…
Nuclear	54	1319	17.4757	2.5482	1.70572e-10	1.44645e-07	1.0115e-09	3.75885e-09	MYCBP2; XPO1; ALDH3A2; B2M; HSPBP1; EXOC4; GCN1; FLNA; PEBP1; EEF1B2; EPRS; CAPZB; CCT3; PCBP2; IQGAP1; ZCCHC6; EIF2S3; NUMA1; DOCK7; ILK; RAP1A; ANP32A; ATXN2; ESD; CAP1; LCP1; RAN; MACF1; KPNB1; CCT7; NPM1; MYEF2; RANBP2; TKT; PFN1; PPAP2A; CCT8; SERBP1; ACTN4; HDGF; NCL; EEF1A2; TUBB; FLNB; PPIA; EEF2; VCL; TUBA1C; PSAP; GAPDH; PKM; ACTB; PRDX1; TLN1;
N06CS98-2	10	165	3.23625	3.77512	0.000345817	0.293253	0.00129758	0.00482194	PRRC2A; CDCP1; ENO1; LCP1; CDH5; TLN2; VIM; VCL; ACTB; TLN1;
MV4-11	22	382	7.11974	3.58552	2.71287e-07	0.000230051	1.25711e-06	4.67156e-06	XPO1; PPP2R1A; PI4KA; ATM; GCN1; ATAD3A; EPRS; CCT3; APRT; ENO1; TARBP1; ILK; KPNB1; CCT7; BMP2K; ACTN1; NCL; TUBB; EEF2; TUBA1C; GAPDH; ACTB;
Caudate nucleus	33	1204	10.6796	1.70617	0.00193331	1	0.00677458	0.0251751	VPS13A; PI4KA; NPAS3; EXOC4; PDE10A; GRM1; PLD3; SH3TC2; NBEA; SPEN; LCOR; GON4L; HYDIN; ALDH5A1; ZCCHC6; KIAA1109; COL27A1; DOCK7; PIGQ; ILK; NRG3; RAPH1; MYEF2; LRP1B; DSCAM; GPRIN1; PARVB; GDA; IGSF9; LCAT; OBSCN; JMJD1C; HPS5;
Retina	16	364	5.17799	2.73706	0.000287549	0.243841	0.00108858	0.00404526	TSPAN10; SCARB1; CCT3; RP1L1; HMCN1; THBS4; EPHB3; VCAM1; RANBP2; RP1; RBP4; VWF; CLU; CP; SERPINA4; VTN;
Medulla oblongata	11	473	3.55987	1.44852	0.142124	1	0.346915	1	VPS13A; NPAS3; HCN4; PLD3; NBEA; LCOR; PIGQ; ILK; LRP1B; PARVB; JMJD1C;
Bladder cancer cells	37	369	11.9741	6.24148	4.72326e-19	4.00533e-16	4.17222e-18	1.55044e-17	XPO1; B2M; MYL6; HSPG2; FLNA; ATP6V1A; EPRS; CCT3; STIP1; COL12A1; ENO1; RAN; CCT7; EEF1D; KRT14; TUBA4A; TKT; PFN1; CCT8; ACTN1; ACTN4; EIF4A2; TUBB; FLNB; PPIA; EEF2; TUBA1C; PSAP; GAPDH; ALB; PKM; FN1; ACTB; PRDX1; SERPING1; GSN; ACTBL2;
PC3(AR)6	25	262	8.09061	5.94022	9.94505e-13	8.4334e-10	7.08689e-12	2.63356e-11	B2M; HSPG2; SPEN; STIP1; ENO1; LCP1; NPM1; SERPINA1; TKT; PSME1; ACTN1; ACTN4; HDGF; NCL; LMNA; TUBB; PPIA; FBLN1; VCL; PSAP; COL2A1; FN1; C3; PRDX1; PLG;
Neutrophils	32	393	10.356	5.06861	4.94199e-14	4.1908e-11	3.80982e-13	1.41577e-12	MYL6; FLNA; CAPZB; APRT; IQGAP1; ENO1; BID; RAP1A; CORO1C; ANP32A; CAP1; LCP1; KPNB1; SERPINA1; TKT; PFN1; CLEC3B; ACTN1; ACTN4; PPIA; FBLN1; EEF2; VCL; GAPDH; ALB; PKM; HBB; ACTB; SERPINA4; TLN1; APOA2; GSN;
Parathyroid	28	782	9.06149	2.22899	6.8046e-05	0.057703	0.000272184	0.00101146	STX17; HSPBP1; NPAS3; ATM; ILK; BID; NAGA; F9; CLEC3B; ACTN4; LMNA; VIM; FBLN1; VCL; PSAP; AGT; VWF; C7; APOH; ACTB; PRDX1; CP; LECT2; SERPINC1; KNG1; SERPINF2; TLN1; FGB;
HEK293	115	4439	37.2168	1.61234	1.24575e-08	1.05639e-05	6.44142e-08	2.3937e-07	TBL2; SACM1L; XPO1; RMDN1; SORT1; SRRM1; FAM171A2; STX17; ALDH3A2; ALG3; LMNB1; AGTPBP1; PI4KA; HSPBP1; MYL6; EXOC4; HSPA4L; ZFHX4; PRRC2A; SCARF2; NEMP1; GCN1; BMS1; TTC38; PRKAR1A; RBM15B; PLD3; ATAD3A; TRRAP; NBEA; HNRNPAB; FLNA; SPEN; PEBP1; ATP6V1A; EEF1B2; EPRS; CAPZB; CCT3; APRT; UGP2; PCBP2; IQGAP1; STIP1; ALDH5A1; ZCCHC6; EIF2S3; NUMA1; DOCK7; ENO1; ATG16L1; ILK; BID; BPTF; NCOR1; RAP1A;…
A549	53	997	17.1521	3.30876	1.12852e-14	9.56989e-12	8.86101e-14	3.29284e-13	XPO1; VPS13A; LMNB1; RBM15B; TRRAP; ABCA13; FLNA; EPRS; CAPZB; CCT3; APRT; IQGAP1; STIP1; ZCCHC6; EIF2S3; ENO1; TARBP1; ILK; CAP1; RAN; COL19A1; KPNB1; LEMD3; CCT7; NPM1; EEF1D; RANBP2; KRT14; MRI1; TUBA4A; TKT; PFN1; TUBAL3; TPM2; PSME1; SERBP1; ACTN1; ACTN4; LMNA; VIM; TUBB; FLNB; PPIA; EEF2; VCL; GAPDH; PKM; FN1; ACTB; PRDX1; PLG; ACTBL2; ACTA2;
Semen	72	966	23.301	4.63893	1.14849e-28	9.73924e-26	1.77077e-27	6.58037e-27	SORT1; B2M; HSPA4L; APOA1; PRKAR1A; HSPG2; COL9A1; PEBP1; CAPZB; CCT3; IQGAP1; COL12A1; CLSTN2; ENO1; ILK; THBS4; NAGA; CFI; ESD; CAP1; LCP1; SEPP1; KPNB1; CCT7; TUBA3E; SERPINA1; TUBA4A; TKT; PFN1; PPAP2A; CLEC3B; CCT8; ACTN1; ACTN4; SOD3; TUBB; FLNB; PPIA; TCTN3; EEF2; VCL; TUBB2B; TUBA1C; PSAP; RBP4; AGT; GAPDH; CA2; ALB; VWF; CLU; PKM; ACTA1; FN1; C3; APOH; ACTB; FCGBP; PRDX1; CP; JCHAIN; SER…
Temporal cortex	2	51	0.647249	2.45215	0.197599	1	0.460341	1	C3; VTN;
Keratinocytes	6	250	1.94175	1.49597	0.215264	1	0.491905	1	ALDH3A2; CDCP1; IQGAP1; COL12A1; GPLD1; CCT7;
Fetus	64	2992	20.712	1.33135	0.00901789	1	0.0298718	0.111007	VPS13A; NSD1; PI4KA; NPAS3; MYL6; EXOC4; PDE10A; APOA1; GRIN3B; PLD3; SH3TC2; TRRAP; COL9A1; ASH1L; SPEN; LCOR; CCT3; SCN8A; GON4L; HYDIN; COL13A1; ZCCHC6; KIAA1109; COL27A1; DOCK7; PIGQ; ATG16L1; ILK; BPTF; FZD5; RAPH1; MACF1; STAB1; MYEF2; LRP1B; DSCAM; KMT2A; GPRIN1; PARVB; GDA; IGSF9; ABHD11; SERBP1; ZP1; PPIA; LCAT; FBLN1; VCL; POSTN; OBSCN; RBP4; HBB; APOC3; IGLL1; FN1; CP; JCHAIN; LECT2; C…
MCF7	36	317	11.6505	7.06899	2.33435e-20	1.97953e-17	2.1753e-19	8.08366e-19	SORT1; B2M; MYL6; HNRNPAB; FLNA; PEBP1; EEF1B2; EPRS; IQGAP1; NUMA1; ENO1; RAN; KPNB1; NPM1; EEF1D; TKT; PFN1; CCT8; PSME1; ACTN1; ACTN4; NCL; LMNA; ARF3; TUBB; FLNB; PPIA; EEF2; VCL; TUBA1C; PSAP; GAPDH; PKM; FN1; ACTB; PRDX1;
Corneal epithelial cells	1	28	0.323625	2.24396	0.364852	1	0.79129	1	CLU;
051503_BAL20_gly_hui	60	268	19.4175	13.9341	1.68548e-51	1.42929e-48	1.19107e-49	4.42614e-49	XPO1; B2M; APOA1; GCN1; FLNA; EPRS; PCBP2; ILK; CFI; CAP1; LCP1; KPNB1; COL4A1; CCT7; SERPINA1; CCT8; SERBP1; CPN2; TUBB; PPIA; EEF2; TUBA1C; RBP4; AGT; GAPDH; ALB; CLU; C8G; ITIH3; ITIH2; C8B; APOC3; FN1; C3; APOH; C5; ACTB; FGA; PRDX1; CP; C4B; PLG; AHSG; SERPINC1; SERPINA4; KNG1; VTN; CFH; SERPINF2; HRG; ORM1; SERPING1; APOA2; FGG; FGB; SERPIND1; GSN; TTR; C8A; APOB;
Adducin	32	486	10.356	4.09871	1.50895e-11	1.27959e-08	1.02367e-10	3.80407e-10	LMNB1; MYL6; FLNA; PEBP1; EPRS; PCBP2; STIP1; EIF2S3; ENO1; ILK; RAP1A; CAP1; LCP1; RAN; CCT7; NPM1; TUBA4A; PFN1; CCT8; ACTN4; VIM; TUBB; PPIA; EEF2; TUBA1C; PSAP; GAPDH; PKM; ACTB; PLG; TLN1; ACTA2;
MCF10A	55	661	17.7994	5.17894	4.44666e-24	3.77077e-21	5.16544e-23	1.91953e-22	LMNB1; B2M; MYL6; APOA1; PRRC2A; HSPG2; HNRNPAB; FLNA; PEBP1; EEF1B2; EPRS; UGP2; IQGAP1; STIP1; EIF2S3; ENO1; ANP32A; ESD; CAP1; RAN; KPNB1; CBR1; NPM1; EEF1D; RANBP2; KRT14; TKT; PFN1; PSME1; SERBP1; ACTN1; ACTN4; HDGF; NCL; LMNA; VIM; TUBB; FLNB; PPIA; EEF2; POSTN; TUBA1C; PSAP; GAPDH; CLU; PKM; ACTA1; FN1; ACTB; PRDX1; AHSG; TLN1; C1R; GSN; ACTBL2;
22_mars	63	196	20.3883	20.005	3.70686e-65	3.14341e-62	1.57171e-62	5.84063e-62	B2M; APOA1; STIP1; GPLD1; THBS4; CETP; CFI; MACF1; SEPP1; F9; C1QA; CDH5; CLEC3B; CPN2; HGFAC; F13B; LCAT; FBLN1; RBP4; AGT; ALB; F5; VWF; CLU; C8G; C7; ITIH3; ITIH2; C8B; HBB; APOC3; FN1; C3; APOH; C5; ACTB; FGA; FCGBP; CP; CD5L; C4B; PLG; AHSG; SERPINC1; SERPINA4; KNG1; VTN; CFH; SERPINF2; HRG; ORM1; GPX3; SERPING1; TLN1; C1R; APOA2; FGG; FGB; SERPIND1; GSN; TTR; C8A; APOB;
041803_BALF3	99	1103	32.0388	5.58607	1.5884e-47	1.34696e-44	8.4185e-46	3.1284e-45	XPO1; SRRM1; LMNB1; B2M; ENTPD1; MYL6; APOA1; PRKAR1A; FLNA; PEBP1; ATP6V1A; EEF1B2; EPRS; CAPZB; CCT3; UGP2; PCBP2; IQGAP1; STIP1; EIF2S3; NUMA1; ENO1; GPLD1; ILK; RAP1A; CFI; ANP32A; ATXN2; ESD; CAP1; LCP1; SEPP1; CBR1; CCT7; EEF1D; MRI1; SERPINA1; TUBA4A; C1QA; TKT; PFN1; TPM2; CCT8; SERBP1; ACTN1; ACTN4; HDGF; LMNA; VIM; CPN2; HGFAC; TUBB; FLNB; PPIA; LCAT; FBLN1; EEF2; VCL; TUBA1C; PSAP; AGT…
Macrophages	11	274	3.55987	2.50051	0.00496169	1	0.0168976	0.0627934	CD36; APOA1; FLNA; SERPINA1; CLEC3B; LMNA; VIM; SOD3; FBLN1; FN1; CP;
Muscle	20	904	6.47249	1.37747	0.0930559	1	0.238731	0.88715	MAN1A1; CD36; LMNB1; FLNA; THBS4; CETP; COL16A1; ACTN2; PABPC4; PFN1; ABHD11; LMNA; VIM; SOD3; PPIA; VWF; PKM; ACTA1; ACTB; TLN1;
MicroProt2	74	561	23.9482	8.20969	1.87175e-46	1.58725e-43	8.35393e-45	3.10441e-44	B2M; APOA1; HSPG2; FLNA; PEBP1; IQGAP1; FAM20C; COL27A1; ADAMTS2; GPLD1; THBS4; CFI; COL1A1; SEPP1; KRT14; SPP2; PCSK9; SERPINA1; PFN1; CLEC3B; CPN2; HGFAC; SOD3; PPIA; FBLN1; TUBA1C; PSAP; RBP4; AGT; GAPDH; CA2; ALB; CLU; PKM; C8G; C7; ITIH3; ITIH2; C8B; HBB; APOC3; FN1; APOH; C5; ACTB; FGA; VNN1; PRDX1; CP; JCHAIN; LECT2; CD5L; C4B; PLG; AHSG; SERPINC1; SERPINA4; KNG1; VTN; CFH; SERPINF2; HRG; …
Ventricles	8	151	2.589	3.30091	0.00310563	1	0.0107056	0.0397831	APOA1; PLD3; HCN2; LCOR; PARVB; POSTN; OBSCN; SERPINA4;
Endometrium	49	1202	15.8576	2.53737	1.58495e-09	1.34404e-06	8.72751e-09	3.24323e-08	STX17; B2M; PPP2R1A; HSPBP1; NPAS3; ATM; FLNA; ENO1; ILK; BID; NAGA; F9; COL4A1; VCAM1; NPM1; C1QA; CDH5; CLEC3B; TPM2; ACTN1; ACTN4; LMNA; VIM; F13B; FBLN1; VCL; PSAP; ALB; CLU; C7; ACTA1; FN1; C3; APOH; ACTB; PRDX1; CP; JCHAIN; PLG; AHSG; SERPINC1; SERPINA4; KNG1; SERPINF2; TLN1; FGB; TTR; THRB; ACTA2;
Thalamus	35	1141	11.3269	1.90946	0.000185974	0.157706	0.000716844	0.00266387	VPS13A; PI4KA; NPAS3; EXOC4; PDE10A; HCN4; GCN1; GRM1; PLD3; SH3TC2; NBEA; SPEN; LCOR; GON4L; HYDIN; ALDH5A1; ZCCHC6; KIAA1109; COL27A1; DOCK7; PIGQ; ILK; NRG3; RAPH1; MACF1; MYEF2; LRP1B; DSCAM; GPRIN1; PARVB; GDA; LCAT; OBSCN; JMJD1C; HPS5;
Putamen	14	527	4.53074	1.65435	0.0463483	1	0.134091	0.498297	VPS13A; NPAS3; PDE10A; HCN4; GRM1; PLD3; NBEA; LCOR; PIGQ; ILK; MACF1; LRP1B; PARVB; JMJD1C;
PT45	38	361	12.2977	6.55218	2.79397e-20	2.36929e-17	2.57531e-19	9.57013e-19	SORT1; LMNB1; B2M; MYL6; HSPG2; HNRNPAB; FLNA; PEBP1; EEF1B2; ENO1; ANP32A; CAP1; LCP1; RAN; NPM1; EEF1D; TKT; PFN1; CCT8; ACTN1; ACTN4; HDGF; NCL; LMNA; VIM; TUBB; FLNB; PPIA; EEF2; VCL; PSAP; GAPDH; CLU; PKM; FN1; PRDX1; CFH; GSN;
Colorectal cancer cells	54	561	17.4757	5.99115	1.05711e-26	8.96427e-24	1.51937e-25	5.64613e-25	SORT1; MAN1A1; B2M; PPP2R1A; MYL6; APOA1; GCN1; HSPG2; FLNA; PEBP1; CCT3; IQGAP1; COL12A1; ENO1; RAP1A; CORO1C; ESD; ACTN2; RAN; KPNB1; CBR1; EPHB3; CCT7; KRT14; PCSK9; TUBA3E; SERPINA1; TUBA4A; TKT; PFN1; CCT8; ACTN1; ACTN4; EIF4A2; EEF1A2; ARF3; TUBB; FLNB; PPIA; EEF2; TUBB2B; TUBA1C; GAPDH; ALB; F5; CLU; PKM; ACTA1; ACTB; FCGBP; PRDX1; GSN; ACTBL2; ACTA2;
Jejunum	4	194	1.2945	1.28626	0.379355	1	0.820646	1	PLD3; LCOR; PARVB; POSTN;
ARPE-19	23	330	7.44337	4.33907	4.25232e-09	3.60596e-06	2.28226e-08	8.4811e-08	MYL6; PEBP1; APRT; IQGAP1; ENO1; RAP1A; ATXN2; CCT7; NPM1; TKT; PPAP2A; ACTN1; ACTN4; NCL; LMNA; VIM; EEF2; GAPDH; ALB; PKM; ACTB; ACTBL2; ACTA2;
BOB2H_ISB	37	98	11.9741	23.4993	2.64603e-41	2.24383e-38	8.63012e-40	3.20704e-39	APOA1; GPLD1; CFI; SEPP1; SERPINA1; C1QA; CPN2; F13B; AGT; ALB; CLU; ITIH3; ITIH2; C8B; APOC3; FN1; APOH; FGA; CP; JCHAIN; C4B; AHSG; SERPINC1; SERPINA4; KNG1; VTN; CFH; SERPINF2; HRG; ORM1; SERPING1; C1R; APOA2; FGG; SERPIND1; C8A; APOB;
Temporal lobe	14	477	4.53074	1.82775	0.0227115	1	0.0692782	0.257445	VPS13A; NPAS3; PDE10A; HCN4; PLD3; NBEA; LCOR; PIGQ; ILK; MACF1; LRP1B; PARVB; C3; JMJD1C;
hupo53_reference_cam	48	104	15.534	28.7252	9.53355e-59	8.08445e-56	1.34741e-56	5.00711e-56	APOA1; PEBP1; CFI; SERPINA1; C1QA; HGFAC; F13B; FBLN1; RBP4; AGT; ALB; CLU; C8G; C7; ITIH3; ITIH2; C8B; HBB; APOC3; FN1; C3; APOH; C5; ACTB; FGA; CP; JCHAIN; CD5L; C4B; PLG; AHSG; SERPINC1; KNG1; VTN; CFH; SERPINF2; HRG; ORM1; SERPING1; C1R; APOA2; FGG; FGB; SERPIND1; GSN; TTR; C8A; APOB;
RMUG	50	499	16.1812	6.2367	1.57662e-25	1.33697e-22	2.08902e-24	7.763e-24	MAN1A1; LMNB1; B2M; HSPG2; HNRNPAB; FLNA; PEBP1; EEF1B2; CCT3; IQGAP1; COL12A1; ENO1; ILK; ANP32A; LCP1; RAN; KPNB1; NPM1; PCSK9; TKT; PFN1; COL7A1; PSME1; ACTN1; ACTN4; HDGF; NCL; LMNA; SOD3; TUBB; FLNB; PPIA; FBLN1; EEF2; TUBA1C; PSAP; GAPDH; ALB; CLU; PKM; ACTA1; HBB; FN1; ACTB; PRDX1; VTN; GPX3; SERPING1; C1R; GSN;
DU145	51	941	16.5049	3.3734	1.81313e-14	1.53753e-11	1.41058e-13	5.24186e-13	B2M; SCARB1; GCN1; CDCP1; HSPG2; FLNA; EPRS; CAPZB; CCT3; PCBP2; IQGAP1; STIP1; ALDH5A1; EIF2S3; ENO1; ILK; AHNAK2; ATXN2; CAP1; RAN; PABPC4; KPNB1; CCT7; NPM1; EEF1D; SERPINA1; TUBA4A; TKT; PFN1; CCT8; GPRIN1; SERBP1; ACTN1; ACTN4; LMNA; VIM; EEF1A2; TUBB; FLNB; PPIA; EEF2; TUBA1C; PSAP; GAPDH; PKM; ACTA1; HBB; ACTB; PRDX1; TLN1; ACTA2;
Lacrimal glands	55	453	17.7994	7.55685	2.25328e-32	1.91078e-29	4.15387e-31	1.54362e-30	B2M; HSPG2; FLNA; PEBP1; EPRS; CAPZB; APRT; IQGAP1; ENO1; RBM15; CAP1; LCP1; KPNB1; CBR1; EEF1D; SERPINA1; TUBA4A; TKT; PFN1; PSME1; ACTN1; ACTN4; VIM; FLNB; PPIA; EEF2; VCL; TUBA1C; PSAP; AGT; GAPDH; CA2; F5; CLU; PKM; ITIH2; ACTA1; FN1; APOH; FGA; PRDX1; CP; PLG; AHSG; SERPINC1; CFH; ORM1; GPX3; SERPING1; TLN1; APOA2; FGG; FGB; GSN; TTR;
hupo1_b1-edta_cam	23	42	7.44337	34.0856	8.13121e-31	6.89527e-28	1.37905e-29	5.12471e-29	APOA1; SERPINA1; RBP4; ALB; CLU; ITIH2; HBB; APOC3; FN1; APOH; FGA; CP; JCHAIN; C4B; AHSG; VTN; SERPINF2; ORM1; APOA2; FGG; FGB; TTR; APOB;
Cervix	1	104	0.323625	0.604301	0.815347	1	1	1	FBLN1;
Epidermis	5	95	1.61812	3.28152	0.0185832	1	0.0570961	0.212175	ALDH3A2; CBR1; FBLN1; RBP4; A2ML1;
Colostrum	1	8	0.323625	7.84686	0.121568	1	0.301432	1	HRG;
Cervico-vaginal fluid	59	565	19.0939	6.49945	4.1077e-31	3.48333e-28	7.10883e-30	2.64172e-29	SORT1; KIAA1107; LMNB1; APOA1; GRIN3B; CDCP1; FLNA; PEBP1; CAPZB; IQGAP1; STIP1; DOCK7; BPTF; LCP1; FAT2; BMP2K; SERPINA1; TUBA4A; TKT; PFN1; SERBP1; ACTN1; ACTN4; LMNA; VIM; EEF1A2; FLNB; FBLN1; EEF2; VCL; GAPDH; ALB; CLU; PKM; HBB; FN1; A2ML1; APOH; ACTB; FGA; FCGBP; PRDX1; CP; JCHAIN; CD5L; C4B; PLG; SERPINC1; CFH; SERPINF2; HRG; ORM1; SERPING1; TLN1; FGG; FGB; GSN; TTR; ACTBL2;
Embryo	2	104	0.647249	1.20262	0.50001	1	1	1	SOX1; FBLN1;
Uterine cervix	35	902	11.3269	2.41539	1.36198e-06	0.00115496	5.83315e-06	2.16766e-05	STX17; B2M; HSPBP1; NPAS3; ATM; FLNA; ILK; BID; NAGA; KRT14; CDH5; CLEC3B; ACTN4; LMNA; VIM; FBLN1; VCL; PSAP; AGT; VWF; CLU; C7; FN1; C3; APOH; ACTB; PRDX1; CP; PLG; SERPINC1; SERPINA4; SERPINF2; TLN1; TTR; THRB;
Thymus	17	456	5.50162	2.32133	0.00120021	1	0.00429444	0.0159586	TBL2; MYCBP2; VPS13A; NSD1; MAN1A1; PI4KA; ASH1L; NBEA; LCOR; BRD1; CORO1C; MACF1; PABPC4; FLNB; VNN1; CD5L; TLN1;
Aspc1	49	483	15.8576	6.31445	2.89466e-25	2.45468e-22	3.77642e-24	1.40336e-23	XPO1; MAN1A1; B2M; PPP2R1A; MYL6; GCN1; HSPG2; FLNA; PEBP1; EEF1B2; CCT3; UGP2; PCBP2; IQGAP1; STIP1; ENO1; CORO1C; ANP32A; CAP1; RAN; KPNB1; CCT7; NPM1; EEF1D; SAE1; PCSK9; TKT; PFN1; CCT8; PSME1; ACTN1; ACTN4; HDGF; NCL; LMNA; VIM; TUBB; FLNB; PPIA; EEF2; VCL; PSAP; GAPDH; CLU; PKM; VNN1; PRDX1; TLN1; GSN;
Vermiform appendix	6	286	1.94175	1.30768	0.312363	1	0.689802	1	LCOR; NUMA1; PIGQ; MACF1; PARVB; POSTN;
Distal convoluted tubule	2	17	0.647249	7.35358	0.0298571	1	0.0904242	0.336026	AHSG; KNG1;
Mast cells	1	62	0.323625	1.0136	0.634305	1	1	1	VCAM1;
Bone	3	112	0.970874	1.67231	0.268681	1	0.601165	1	THBS4; AHSG; ORM1;
Trachea	10	612	3.23625	1.01785	0.523694	1	1	1	NSD1; PLD3; ABCA13; DNAH10; LCOR; PIGQ; BID; MACF1; PARVB; POSTN;
Astrocytes	2	58	0.647249	2.15626	0.238979	1	0.541659	1	CP; VTN;
050603_BALF11	69	1019	22.3301	4.21445	5.6639e-25	4.80299e-22	7.06322e-24	2.62477e-23	TBL2; SACM1L; XPO1; STX17; LMNB1; B2M; MYL6; APOA1; GCN1; ATAD3A; FLNA; PEBP1; ATP6V1A; EEF1B2; EPRS; CAPZB; CCT3; UGP2; IQGAP1; NUMA1; ENO1; ILK; CFI; ANP32A; ESD; CAP1; LCP1; RAN; NPM1; EEF1D; SERPINA1; TKT; PFN1; CCT8; SERBP1; ACTN1; ACTN4; HDGF; NCL; VIM; TUBB; FLNB; PPIA; EEF2; H2AFX; TUBA1C; GAPDH; ALB; PKM; C7; ITIH3; ITIH2; HBB; FN1; ACTB; FGA; CP; PLG; AHSG; KNG1; CFH; ORM1; TLN1; APOA2;…
HCC78	14	249	4.53074	3.50129	5.39968e-05	0.0457893	0.000217011	0.000806435	CDCP1; CAPZB; IQGAP1; ENO1; RAN; PFN1; ACTN4; VIM; FLNB; VCL; PKM; ACTA1; ACTB; TLN1;
RBC	22	267	7.11974	5.12979	4.12291e-10	3.49623e-07	2.36232e-09	8.77862e-09	SACM1L; PRKAR1A; CAPZB; CCT3; ILK; RAP1A; CBR1; ACTN4; EEF1A2; TUBB; TUBA1C; GAPDH; CA2; ALB; CLU; PKM; ACTA1; FN1; ACTB; PRDX1; C4B; ACTBL2;
Hepatocytes	7	73	2.26537	5.97507	0.000169943	0.144111	0.000658043	0.00244535	APOA1; SERPINA1; FBLN1; APOH; CP; LECT2; SERPING1;
Nervous system	5	212	1.61812	1.47058	0.255498	1	0.573181	1	HTR2C; THBS4; TUBA4A; PSAP; AGT;
HPDE6	47	414	15.2104	7.06621	2.22424e-26	1.88616e-23	2.9939e-25	1.11256e-24	LMNB1; B2M; MYL6; HSPG2; HNRNPAB; FLNA; PEBP1; EEF1B2; UGP2; IQGAP1; STIP1; ENO1; ANP32A; ESD; CAP1; RAN; NPM1; EEF1D; FAT2; PCSK9; TKT; PFN1; CCT8; PSME1; ACTN1; ACTN4; HDGF; NCL; LMNA; TUBB; FLNB; PPIA; FBLN1; EEF2; VCL; PSAP; GAPDH; CA2; CLU; PKM; FN1; C3; PRDX1; CFH; TLN1; C1R; GSN;
Occipital lobe	12	359	3.8835	2.08182	0.0137305	1	0.0447826	0.166417	NPAS3; PDE10A; PLD3; NBEA; LCOR; PIGQ; ILK; BPTF; MACF1; LRP1B; PARVB; JMJD1C;
N06CS97	20	270	6.47249	4.61184	1.62034e-08	1.37405e-05	8.2774e-08	3.07597e-07	MYL6; PRRC2A; CDCP1; FLNA; IQGAP1; ENO1; CORO1C; LCP1; RAN; TKT; PFN1; ACTN4; VIM; FLNB; VCL; ALB; HBB; ACTB; FGA; TLN1;
Blood vessels	11	130	3.55987	5.27008	8.22296e-06	0.00697307	3.38498e-05	0.00012579	CD36; HSPG2; COL4A6; COL4A1; AGT; VWF; COL3A1; SERPINC1; APOA2; FGG; C8A;
NIBSC_glyco_qstar	29	60	9.38511	30.0837	1.82358e-36	1.5464e-33	4.29555e-35	1.59627e-34	GPLD1; SEPP1; SERPINA1; CPN2; HGFAC; F13B; LCAT; ALB; F5; VWF; CLU; ITIH2; C8B; FN1; APOH; FGA; CP; JCHAIN; AHSG; SERPINC1; SERPINA4; KNG1; VTN; CFH; HRG; ORM1; SERPING1; FGG; APOB;
Cartilage	9	89	2.91262	6.29931	1.31016e-05	0.0111101	5.34141e-05	0.000198492	COL9A1; ADAMTS2; COL16A1; SERPINA1; CLU; COL2A1; FN1; CP; C1R;
Spermatogonia	1	23	0.323625	2.73157	0.311194	1	0.689014	1	FBLN1;
Milk	5	47	1.61812	6.63215	0.000915394	0.776254	0.00331732	0.0123275	SERPINA1; PSAP; CLU; CP; HRG;
MiaPaCa2	39	289	12.6214	8.39982	8.98774e-25	7.6216e-22	1.07346e-23	3.98911e-23	LMNB1; B2M; MYL6; HSPG2; FLNA; PEBP1; EEF1B2; IQGAP1; ENO1; ANP32A; CAP1; RAN; NPM1; EEF1D; SERPINA1; TKT; PFN1; CCT8; ACTN1; ACTN4; HDGF; NCL; LMNA; VIM; TUBB; PPIA; FBLN1; EEF2; VCL; PSAP; GAPDH; CLU; PKM; C7; ITIH2; FN1; PRDX1; CP; GSN;
Intestine	11	508	3.55987	1.34872	0.196476	1	0.460253	1	MAN1A1; SCARB1; HNRNPAB; NUMA1; CETP; CBR1; APOH; ACTB; TLN1; APOA2; APOB;
Synovial fluid	4	17	1.2945	14.6706	0.000131908	0.111858	0.00051786	0.00192442	FN1; CD5L; FGG; FGB;
Loop of Henle	3	12	0.970874	15.5966	0.000811727	0.688344	0.00297984	0.0110734	FBLN1; SERPINA4; KNG1;
Blood	15	227	4.85437	4.11474	4.29235e-06	0.00363991	1.8109e-05	6.7295e-05	NAGA; CETP; F9; F13B; PPIA; FBLN1; AGT; F5; APOC3; FGA; HRG; FGB; SERPIND1; GSN; TTR;
Stem cell	20	138	6.47249	9.02285	7.83425e-14	6.64345e-11	5.98509e-13	2.22412e-12	ENO1; ACTN2; PFN1; TPM2; ACTN1; ACTN4; VIM; EEF1A2; PSAP; RBP4; ALB; PKM; ACTA1; ACTB; COL3A1; PRDX1; SERPINF2; SERPING1; ACTBL2; ACTA2;
Adipocytes	10	147	3.23625	4.23735	0.00013548	0.114887	0.000529433	0.00196743	SORT1; CD36; APLNR; FBLN1; AGT; CLU; C3; LECT2; GPX3; APOB;
Pituitary gland	17	494	5.50162	2.14277	0.00277882	1	0.00965755	0.0358885	PDE10A; SPEN; LCOR; MYO15A; PIGQ; ILK; CAP1; MACF1; CBR1; EEF1D; LRP1B; PARVB; HDGF; GAPDH; FGA; VTN; THRB;
BOBFreezeThaw	30	64	9.70874	29.176	3.61182e-37	3.06282e-34	9.00831e-36	3.34758e-35	APOA1; FAM20C; SERPINA1; C1QA; RBP4; ALB; CLU; ITIH2; HBB; APOC3; FN1; APOH; FGA; CP; JCHAIN; C4B; PLG; AHSG; SERPINC1; KNG1; VTN; CFH; HRG; ORM1; SERPING1; APOA2; FGG; FGB; TTR; APOB;
Caecum	2	36	0.647249	3.4736	0.113607	1	0.282519	1	LCOR; PARVB;
Vulva	26	838	8.41424	1.93152	0.001085	0.920082	0.00389865	0.0144878	STX17; B2M; HSPBP1; ATM; FLNA; KRT14; CDH5; CLEC3B; LMNA; VIM; FBLN1; VCL; PSAP; AGT; CLU; COL2A1; C7; C3; ACTB; PRDX1; CP; PLG; SERPINF2; TLN1; FGB; THRB;
032403_BALF4_glypep	18	43	5.82524	26.0586	1.31547e-21	1.11552e-18	1.31238e-20	4.87692e-20	SERPINA1; C1QA; ALB; CLU; ITIH2; HBB; FGA; FCGBP; CP; AHSG; SERPINC1; KNG1; VTN; CFH; HRG; ORM1; FGG; FGB;
B cells	42	533	13.5922	4.90483	1.28118e-17	1.08644e-14	1.10861e-16	4.11972e-16	PI4KA; ENTPD1; SCARB1; FLNA; PEBP1; ATP6V1A; CAPZB; CCT3; APRT; UGP2; IQGAP1; EIF2S3; ENO1; RAP1A; CAP1; LCP1; RAN; KPNB1; CCT7; EEF1D; TUBA4A; TKT; PFN1; CCT8; PSME1; SERBP1; ACTN4; NCL; VIM; TUBB; PPIA; EEF2; VCL; GAPDH; ALB; PKM; ITIH2; ACTB; PRDX1; AHSG; TLN1; GSN;
SH-SY5Y	30	537	9.70874	3.47769	3.38771e-09	2.87278e-06	1.8534e-08	6.88744e-08	NSD1; PEBP1; EPRS; CAPZB; CCT3; APRT; STIP1; EIF2S3; NUMA1; ENO1; KPNB1; CCT7; EEF1D; TUBA4A; TKT; CCT8; SERBP1; LMNA; VIM; TUBB; PPIA; EEF2; VCL; GAPDH; ALB; PKM; ACTB; PRDX1; FGB; ACTA2;
Cytoskeleton	4	86	1.2945	2.90137	0.0498582	1	0.140464	0.52198	GAPDH; HBB; ACTB; ACTA2;
Mesothelioma cells	6	29	1.94175	12.8924	5.70453e-06	0.00483744	2.37129e-05	8.81197e-05	ENO1; ACTN4; GAPDH; PKM; FN1; ACTB;
Hematopoietic stem cells	2	200	0.647249	0.625391	0.834373	1	1	1	MYEF2; GP1BA;
Pancreatic fluid	27	136	8.73786	12.3584	5.64784e-22	4.78937e-19	5.70163e-21	2.11878e-20	SRRM1; APOA1; PEBP1; CFI; KRT14; SERPINA1; C1QA; CLEC3B; PPIA; CA2; ALB; CLU; ITIH2; ACTA1; HBB; FN1; ACTB; FGA; PRDX1; CP; CFH; SERPING1; FGG; FGB; TTR; ACTA2; APOB;
20_cys	48	96	15.534	31.1188	5.8549e-61	4.96496e-58	1.24124e-58	4.61258e-58	B2M; APOA1; CFI; SEPP1; F9; SERPINA1; CLEC3B; CPN2; F13B; RBP4; AGT; ALB; F5; CLU; C8G; C7; ITIH2; C8B; HBB; APOC3; FN1; APOH; C5; ACTB; FGA; CP; JCHAIN; CD5L; PLG; AHSG; SERPINC1; KNG1; VTN; CFH; SERPINF2; HRG; ORM1; GPX3; SERPING1; C1R; APOA2; FGG; FGB; SERPIND1; GSN; TTR; C8A; APOB;
hupo1_b1-cit_cam	38	71	12.2977	33.3108	7.69534e-50	6.52565e-47	4.66118e-48	1.73214e-47	APOA1; LCP1; SEPP1; SERPINA1; C1QA; CPN2; RBP4; AGT; ALB; CLU; ITIH3; ITIH2; C8B; APOC3; FN1; C3; C5; FGA; CP; JCHAIN; C4B; AHSG; SERPINC1; KNG1; VTN; CFH; SERPINF2; HRG; ORM1; SERPING1; C1R; APOA2; FGG; FGB; SERPIND1; GSN; TTR; APOB;
Panc1	40	346	12.945	7.19593	7.97117e-23	6.75955e-20	8.34512e-22	3.10113e-21	B2M; MYL6; HSPG2; FLNA; PEBP1; EEF1B2; CCT3; IQGAP1; STIP1; ENO1; CORO1C; ANP32A; CAP1; RAN; KPNB1; CCT7; NPM1; EEF1D; TKT; PFN1; CCT8; ACTN1; ACTN4; HDGF; NCL; LMNA; VIM; TUBB; FLNB; PPIA; FBLN1; EEF2; VCL; PSAP; GAPDH; CLU; PKM; PRDX1; TLN1; GSN;
Frontal lobe	12	480	3.8835	1.55704	0.0879428	1	0.233048	0.866032	VPS13A; NPAS3; PDE10A; HCN4; PLD3; NBEA; LCOR; PIGQ; ILK; LRP1B; PARVB; JMJD1C;
Pons	5	134	1.61812	2.32652	0.0653044	1	0.181568	0.674724	PLD3; LCOR; ILK; LRP1B; PARVB;
Breast milk	10	73	3.23625	8.53215	2.52033e-07	0.000213724	1.1808e-06	4.38796e-06	CD36; B2M; IQGAP1; ENO1; PFN1; PPIA; EEF2; CLU; ACTB; PRDX1;
Lymphocytes	9	468	2.91262	1.19805	0.3394	1	0.739874	1	MAN1A1; BRD1; COL19A1; PARVB; TUBB; PPIA; PKM; CP; SERPINA4;
01_glyco	77	667	24.9191	7.18492	4.07474e-44	3.45538e-41	1.57063e-42	5.83662e-42	ALDH3A2; LMNB1; APLNR; APOA1; FLNA; EPRS; PCBP2; EIF2S3; NUMA1; ENO1; GPLD1; CFI; ANP32A; LCP1; SEPP1; CBR1; CCT7; NPM1; SERPINA1; C1QA; CDH5; PFN1; SERBP1; ACTN4; HDGF; LMNA; VIM; CPN2; HGFAC; EEF1A2; F13B; TUBB; FLNB; PPIA; LCAT; FBLN1; EEF2; TUBA1C; PSAP; AGT; GAPDH; ALB; F5; VWF; CLU; PKM; C7; ITIH3; ITIH2; C8B; APOC3; FN1; C3; APOH; C5; ACTB; VNN1; FCGBP; CP; JCHAIN; AHSG; SERPINC1; SERPINA4…
Nucleus accumbens	5	166	1.61812	1.87806	0.129832	1	0.320052	1	PLD3; LCOR; ILK; LRP1B; PARVB;
Bronchoalveolar fluid	29	186	9.38511	9.70551	1.9581e-20	1.66047e-17	1.84497e-19	6.8561e-19	MYL6; APOA1; PRRC2A; FLNA; PCBP2; STIP1; CAP1; MACF1; RP1; TKT; TPM2; ACTN4; HDGF; PPIA; GAPDH; VWF; ITIH3; ITIH2; HBB; IGLL1; APOH; VNN1; PRDX1; JCHAIN; CD5L; HRG; TLN1; APOA2; THRB;
Corneal stromal cell	1	6	0.323625	10.4581	0.0926324	1	0.238731	0.88715	SERPINA1;
21_unfract	44	95	14.2395	28.8263	6.09593e-54	5.16935e-51	6.46168e-52	2.40123e-51	APOA1; CFI; KRT14; SERPINA1; C1QA; CPN2; RBP4; AGT; ALB; CLU; C8G; ITIH3; ITIH2; C8B; HBB; APOC3; FN1; C3; APOH; C5; FGA; CP; JCHAIN; CD5L; C4B; PLG; AHSG; SERPINC1; SERPINA4; KNG1; VTN; CFH; HRG; ORM1; SERPING1; C1R; APOA2; FGG; FGB; SERPIND1; GSN; TTR; C8A; APOB;
Bronchial epithelial cells	3	69	0.970874	2.71432	0.0995442	1	0.253494	0.94201	SERPINA1; C3; GPX3;
Kidney cancer	50	352	16.1812	8.84115	1.00242e-32	8.50052e-30	2.02393e-31	7.52115e-31	ENTPD1; SCARF2; HSPG2; FLNA; SPEN; DNAH10; COL12A1; ENO1; COL1A1; F9; COL4A1; SERPINA1; CCT8; ACTN1; SOD3; VCL; POSTN; OBSCN; AGT; GAPDH; ALB; CLU; PKM; COL2A1; ITIH3; ITIH2; C8B; HBB; FN1; C3; ACTB; FGA; FCGBP; COL3A1; CP; C4B; PLG; AHSG; SERPINC1; KNG1; VTN; CFH; HRG; ORM1; GPX3; SERPING1; FGG; FGB; GSN; TTR;
Umbilical vein endothelial cells	14	178	4.53074	4.8978	1.16845e-06	0.000990842	5.08124e-06	1.88824e-05	ENTPD1; VCAM1; C1QA; CDH5; FLNB; VCL; GAPDH; VWF; C3; KNG1; VTN; CFH; SERPING1; C8A;
Eyes	9	122	2.91262	4.59554	0.000158436	0.134353	0.0006163	0.00229024	MYL6; TSPAN10; COL9A1; COL13A1; COL4A6; COL4A1; VWF; GPX3; THRB;
H2228	11	168	3.55987	4.07811	8.9069e-05	0.0755305	0.000354604	0.00131774	PI4KA; IQGAP1; ENO1; LCP1; TKT; TLN2; VIM; FLNB; VCL; PKM; TLN1;
hupo1_b2-cit_cam	23	65	7.44337	22.0264	2.9686e-25	2.51737e-22	3.8142e-24	1.4174e-23	APOA1; ENO1; KRT14; SERPINA1; TUBB; TUBA1C; AGT; GAPDH; ALB; CLU; ITIH2; HBB; APOC3; FN1; ACTB; FGA; CP; AHSG; ORM1; APOA2; FGG; FGB; TTR;
Ciliary epithelium	1	9	0.323625	6.97595	0.135689	1	0.332556	1	GPX3;
Ventricular septum	3	82	0.970874	2.28406	0.145322	1	0.353102	1	LCOR; PARVB; POSTN;
Peripheral blood leukocytes	4	125	1.2945	1.99621	0.142366	1	0.346915	1	MYCBP2; ASH1L; NBEA; VNN1;
BJ635	10	175	3.23625	3.55941	0.000550193	0.466564	0.00202854	0.00753826	CDCP1; FLNA; ENO1; LCP1; TLN2; ACTN1; VIM; VCL; ACTB; TLN1;
Mesenchymal stromal cells	2	178	0.647249	0.702682	0.782848	1	1	1	SACM1L; ALDH3A2;
Osteoblasts	3	52	0.970874	3.60153	0.0509997	1	0.143205	0.532163	CLEC3B; FBLN1; LECT2;
H1703	7	138	2.26537	3.16093	0.00699999	1	0.0235555	0.0875348	IQGAP1; RAN; CCT8; VIM; FLNB; VCL; TLN1;
Renal cortex	1	24	0.323625	2.6178	0.322275	1	0.704354	1	VCAM1;
T lymphocytes	1	32	0.323625	1.96355	0.404762	1	0.864593	1	PRKAR1A;
Cellzome_Abl_inhibitors_NatureBiotechnology_exp142	4	83	1.2945	3.00622	0.044753	1	0.129968	0.482973	ANP32A; TUBAL3; TUBB; TUBA1C;
Adipose tissue	6	155	1.94175	2.4128	0.0393962	1	0.114804	0.426624	CD36; CETP; C1QTNF3; LMNA; AGT; PKM;
WM1158	27	212	8.73786	7.92821	8.61439e-17	7.305e-14	7.23268e-16	2.68774e-15	FLNA; COL12A1; ENO1; AHNAK2; COL1A1; CBR1; KRT14; TUBA4A; PFN1; TPM2; CCT8; ACTN1; ACTN4; LMNA; VIM; TUBB; FLNB; PPIA; EEF2; VCL; GAPDH; PKM; FN1; ACTB; PRDX1; GSN; ACTA2;
Occipital pole	2	129	0.647249	0.969571	0.616556	1	1	1	VPS13A; HCN4;
Chondrocytes	3	65	0.970874	2.88133	0.0868486	1	0.23087	0.857938	FBLN1; LECT2; AHSG;
hupo55_b1-cit_cam	23	78	7.44337	18.3558	3.74101e-23	3.17238e-20	4.06715e-22	1.5114e-21	B2M; APOA1; APRT; SEPP1; SERPINA1; CLEC3B; RBP4; ALB; C8G; HBB; APOC3; APOH; FGA; PLG; AHSG; SERPINC1; KNG1; CFH; SERPINF2; HRG; ORM1; APOA2; TTR;
Tongue	2	54	0.647249	2.31595	0.215247	1	0.491905	1	NUMA1; KRT14;
Adrenal medulla	1	71	0.323625	0.885134	0.684076	1	1	1	BID;
N06cs110	5	87	1.61812	3.58324	0.0131312	1	0.0429932	0.159767	FLNA; RAN; CBR1; PFN1; VIM;
Grey matter	1	7	0.323625	8.96624	0.107217	1	0.267412	0.993731	FBLN1;
Cerebellar cortex	1	59	0.323625	1.06513	0.616036	1	1	1	BRD1;
BOB2L	36	96	11.6505	23.3407	4.46819e-40	3.78903e-37	1.35322e-38	5.02872e-38	APOA1; GPLD1; CFI; SEPP1; SERPINA1; C1QA; CPN2; RBP4; AGT; ALB; CLU; ITIH2; HBB; APOC3; FN1; APOH; FGA; CP; JCHAIN; CD5L; C4B; PLG; AHSG; SERPINC1; SERPINA4; KNG1; VTN; CFH; HRG; ORM1; SERPING1; APOA2; FGG; FGB; TTR; APOB;
Bowmann's capsule	1	7	0.323625	8.96624	0.107217	1	0.267412	0.993731	KNG1;
Gastrointestinal tract	1	23	0.323625	2.73157	0.311194	1	0.689014	1	LECT2;
Fibroblats	1	5	0.323625	12.5456	0.0778102	1	0.212164	0.788424	PKM;
Peripheral blood cells	1	140	0.323625	0.44892	0.897325	1	1	1	C3;
Arteries	2	30	0.647249	4.16809	0.0834229	1	0.223163	0.829296	FBLN1; VTN;
Choroid	3	32	0.970874	5.85178	0.0144442	1	0.0465729	0.17307	VCAM1; VWF; SERPINA4;
Syncytiotrophoblast	2	54	0.647249	2.31595	0.215247	1	0.491905	1	SERPINA1; FBLN1;
Ascending colon	1	50	0.323625	1.25682	0.555586	1	1	1	PARVB;
Neurons	3	68	0.970874	2.75423	0.0963031	1	0.245979	0.914083	PEBP1; BPTF; FBLN1;
Lymph	3	22	0.970874	8.51047	0.00504555	1	0.0170463	0.063346	CD5L; APOA2; APOB;
Hematopoietic cells	3	22	0.970874	8.51047	0.00504555	1	0.0170463	0.063346	LMNA; ALB; APOA2;
Purkinje cells	1	35	0.323625	1.7953	0.433045	1	0.920357	1	VTN;
Melanoma cells	6	47	1.94175	7.95593	0.000101143	0.0857691	0.00040079	0.00148938	CAPZB; ENO1; RAN; EEF2; GAPDH; ACTB;
Nasal mucosa	1	24	0.323625	2.6178	0.322275	1	0.704354	1	CA2;
Umbilical cord	2	34	0.647249	3.67787	0.103255	1	0.261375	0.971295	FBLN1; PRDX1;
Antrum	1	22	0.323625	2.85567	0.299932	1	0.667565	1	GKN1;
Cornea	7	82	2.26537	5.31935	0.000350686	0.297382	0.00131005	0.00486828	COL9A1; COL4A6; COL4A1; TKT; VCL; PLG; SERPINA4;
Iris	1	14	0.323625	4.48632	0.202972	1	0.470274	1	TSPAN10;
Retinal pigmented epithelial cells	2	51	0.647249	2.45215	0.197599	1	0.460341	1	TSPAN10; VTN;
18_size	41	104	13.2686	24.537	1.18108e-46	1.00155e-43	5.56418e-45	2.06771e-44	APOA1; SEPP1; KRT14; SERPINA1; C1QA; CLEC3B; ACTN4; CPN2; F13B; RBP4; AGT; ALB; F5; VWF; CLU; ITIH3; ITIH2; HBB; APOC3; FN1; C5; ACTB; FGA; CP; PLG; AHSG; SERPINC1; KNG1; VTN; SERPINF2; HRG; ORM1; GPX3; SERPING1; C1R; APOA2; FGB; SERPIND1; GSN; TTR; APOB;
16_clinprot_c8	34	92	11.0032	23.0027	1.25133e-37	1.06113e-34	3.31603e-36	1.23227e-35	APOA1; CFI; KRT14; SERPINA1; C1QA; CLEC3B; RBP4; ALB; CLU; ITIH2; C8B; HBB; APOC3; APOH; FGA; CP; C4B; PLG; AHSG; SERPINC1; KNG1; VTN; CFH; SERPINF2; HRG; ORM1; SERPING1; C1R; APOA2; FGB; SERPIND1; GSN; TTR; C8A;
Spermatocytes	2	42	0.647249	2.97749	0.146074	1	0.353917	1	BRD1; VTN;
Descending colon	1	56	0.323625	1.12218	0.596856	1	1	1	PARVB;
Collecting duct	4	23	1.2945	10.8451	0.000454844	0.385707	0.00168431	0.00625908	CA2; SERPINA4; KNG1; GSN;
b1-SE_nonglyco_qstar	36	90	11.6505	24.8966	2.62391e-41	2.22508e-38	8.63012e-40	3.20704e-39	APOA1; CFI; SERPINA1; CLEC3B; AGT; ALB; CLU; C8G; C7; ITIH3; ITIH2; C8B; HBB; APOC3; FN1; APOH; C5; CP; JCHAIN; CD5L; PLG; AHSG; SERPINC1; SERPINA4; KNG1; VTN; CFH; SERPINF2; HRG; ORM1; SERPING1; C1R; SERPIND1; GSN; C8A; APOB;
Eosinophils	1	100	0.323625	0.628471	0.802917	1	1	1	SERPINA1;
Vascular endothelium	2	40	0.647249	3.12633	0.135042	1	0.33193	1	CBR1; SERPINA4;
Myoblast	1	10	0.323625	6.27905	0.149584	1	0.359341	1	MYL6;
Prostrate	1	15	0.323625	4.18743	0.215788	1	0.491905	1	NBEA;
Glomerular mesangial cell	2	13	0.647249	9.61448	0.0178601	1	0.055275	0.205408	COL4A1; KNG1;
Myocardium	2	30	0.647249	4.16809	0.0834229	1	0.223163	0.829296	ACTN1; GAPDH;
AdducinII	35	116	11.3269	18.7803	4.11356e-35	3.48829e-32	9.42782e-34	3.50348e-33	CFI; SERPINA1; C1QA; KMT2A; CLEC3B; F13B; FBLN1; AGT; ALB; CLU; C7; ITIH2; C8B; HBB; IGLL1; FN1; APOH; C5; ACTB; CP; JCHAIN; CD5L; PLG; AHSG; SERPINC1; KNG1; VTN; CFH; SERPINF2; HRG; ORM1; SERPING1; C1R; C8A; APOB;
Granulosa lutein cells	1	28	0.323625	2.24396	0.364852	1	0.79129	1	EEF2;
Proximal convoluted tubule	3	32	0.970874	5.85178	0.0144442	1	0.0465729	0.17307	C3; AHSG; KNG1;
Leydig cells	3	36	0.970874	5.20176	0.0198409	1	0.0607403	0.225717	FBLN1; VCL; CA2;
Dermis	2	9	0.647249	13.8828	0.00859947	1	0.0285975	0.106271	HSPG2; COL12A1;
BOB_Sensitivity	43	129	13.9159	20.7469	3.68699e-45	3.12657e-42	1.56328e-43	5.80932e-43	APOA1; GPLD1; CFI; ATXN2; SEPP1; KRT14; SERPINA1; C1QA; CPN2; RBP4; AGT; ALB; CLU; C7; ITIH2; HBB; APOC3; FN1; APOH; C5; FGA; CP; JCHAIN; CD5L; C4B; PLG; AHSG; SERPINC1; SERPINA4; KNG1; VTN; CFH; HRG; ORM1; SERPING1; APOA2; FGG; FGB; SERPIND1; GSN; TTR; C8A; APOB;
Pulmonary artery	1	15	0.323625	4.18743	0.215788	1	0.491905	1	FBLN1;
Cellzome_Abl_inhibitors_NatureBiotechnology_exp143	3	87	0.970874	2.1528	0.164483	1	0.390705	1	ANP32A; TUBB; TUBA1C;
CSF	2	12	0.647249	10.415	0.0152728	1	0.0490581	0.182305	CLU; TTR;
Skin fibroblasts	10	162	3.23625	3.84503	0.000298649	0.253254	0.00112558	0.00418275	APOA1; ASH1L; COL12A1; HMCN1; COL19A1; EEF1D; VCL; C3; CFH; SERPING1;
Alveolar macrophage	3	18	0.970874	10.4006	0.00280329	1	0.00970281	0.0360567	SERPINA1; FBLN1; GPX3;
Urothelium	1	33	0.323625	1.90407	0.414343	1	0.882821	1	FBLN1;
Islets of Langerhans	13	135	4.20712	5.99678	2.80258e-07	0.000237659	1.29162e-06	4.79981e-06	ATP6V1A; ENO1; TKT; PFN1; EEF1A2; PPIA; EEF2; RBP4; GAPDH; CA2; ALB; PKM; ACTB;
Atrium	7	146	2.26537	2.98774	0.00940767	1	0.0310416	0.115354	APOA1; PLD3; HCN2; LCOR; PARVB; POSTN; SERPINA4;
Parietal lobe	5	111	1.61812	2.80855	0.0335196	1	0.0980375	0.364318	PLD3; LCOR; ILK; LRP1B; PARVB;
Cardiac muscle	3	64	0.970874	2.92635	0.0837895	1	0.223439	0.830322	FBLN1; OBSCN; LECT2;
Sebaceous glands	2	29	0.647249	4.31177	0.0786683	1	0.213133	0.792026	FBLN1; LECT2;
Neural stem cells	3	67	0.970874	2.79533	0.0931062	1	0.238731	0.88715	NUMA1; PCLO; BPTF;
Spermatozoa	4	102	1.2945	2.44629	0.0821846	1	0.221951	0.824792	H2AFX; CLU; VTN; THRB;
Oocytes	1	38	0.323625	1.6536	0.459989	1	0.972744	1	ZP1;
Hair follicle	2	83	0.647249	1.50686	0.386259	1	0.833454	1	HSPG2; KRT14;
Lymphoblast	1	13	0.323625	4.83116	0.189947	1	0.44619	1	VPS13A;
Glomerulus	3	44	0.970874	4.2562	0.033527	1	0.0980375	0.364318	GAPDH; C3; KNG1;
Bile duct	2	31	0.647249	4.03368	0.0882628	1	0.233168	0.866476	APOA1; FBLN1;
Mammary epithelium	1	75	0.323625	0.837933	0.703971	1	1	1	BRD1;
Placental tissue	1	6	0.323625	10.4581	0.0926324	1	0.238731	0.88715	APOA1;
Karpas 299	1	24	0.323625	2.6178	0.322275	1	0.704354	1	ACTB;
Pancreatic duct epithelium	1	5	0.323625	12.5456	0.0778102	1	0.212164	0.788424	CA2;
Cochlea	2	28	0.647249	4.4657	0.0740031	1	0.205081	0.762101	COL9A1; MYO15A;
Schwann cells	2	17	0.647249	7.35358	0.0298571	1	0.0904242	0.336026	PEBP1; CP;
Malignant pleural effusions	5	31	1.61812	10.0541	0.000125052	0.106044	0.000493227	0.00183288	ALB; ACTB; CFH; FGG; FGB;
N06BJ504	5	78	1.61812	3.99663	0.00842396	1	0.0282352	0.104925	EPHB3; CDH5; TLN2; VIM; VCL;
Proximal tubular epithelium	3	8	0.970874	23.3852	0.000216736	0.183792	0.000827891	0.00307653	FBLN1; C3; AHSG;
Paracentral gyrus	2	48	0.647249	2.60538	0.180145	1	0.424342	1	LCOR; LRP1B;
Sweat glands	1	37	0.323625	1.69828	0.451152	1	0.956443	1	FBLN1;
Penis	1	3	0.323625	20.8815	0.0474379	1	0.134091	0.498297	FBLN1;
Trophoblast	1	44	0.323625	1.42816	0.510106	1	1	1	PCSK4;
Vascular endothelial cells	5	63	1.61812	4.94806	0.00340555	1	0.0116919	0.0434484	GRM1; VCAM1; CDH5; PRDX1; LECT2;
Tooth	1	32	0.323625	1.96355	0.404762	1	0.864593	1	COL1A1;
Vas deferens	1	17	0.323625	3.69508	0.240808	1	0.541659	1	CA2;
Colon mucosa	1	46	0.323625	1.36608	0.52576	1	1	1	SLC26A3;
Myofibroblast	1	5	0.323625	12.5456	0.0778102	1	0.212164	0.788424	MYL6;
Seminiferous tubule	2	23	0.647249	5.43609	0.0521671	1	0.145999	0.542547	VCL; VTN;
Intestinal epithelial cells	4	27	1.2945	9.23904	0.000857029	0.72676	0.00311914	0.0115911	ENO1; GAPDH; PKM; ACTB;
Amnionic epithelial cell	1	6	0.323625	10.4581	0.0926324	1	0.238731	0.88715	FBLN1;
Spermatids	2	38	0.647249	3.29083	0.124212	1	0.307089	1	VTN; THRB;
Follicular fluid	1	2	0.323625	31.2703	0.0318799	1	0.094525	0.351265	SERPINA1;
Pancreatic acinus	1	17	0.323625	3.69508	0.240808	1	0.541659	1	SERPINA4;
Coronary arteries	2	32	0.647249	3.90767	0.093184	1	0.238731	0.88715	FBLN1; ACTA2;
BOB2L_ISB	31	87	10.0324	22.1789	8.56438e-34	7.26259e-31	1.81565e-32	6.74714e-32	APOA1; GPLD1; CFI; SEPP1; KRT14; SERPINA1; C1QA; CPN2; AGT; ALB; CLU; ITIH2; FN1; APOH; CP; JCHAIN; AHSG; SERPINC1; SERPINA4; KNG1; VTN; CFH; SERPINF2; HRG; ORM1; SERPING1; FGG; SERPIND1; TTR; C8A; APOB;
Plasma cells	1	21	0.323625	2.99159	0.288486	1	0.64378	1	JCHAIN;
Insular cortex membrane micro domains	6	75	1.94175	4.98611	0.00130311	1	0.004643	0.0172539	ENO1; GDA; ALB; PKM; FGB; GSN;
Mononuclear phagocytes	1	12	0.323625	5.23342	0.176709	1	0.417408	1	SERPING1;
Duodenum epithelium	1	7	0.323625	8.96624	0.107217	1	0.267412	0.993731	BRD1;
Breast cancer cells	4	36	1.2945	6.92992	0.00256829	1	0.0089626	0.0333059	TUBB; GAPDH; ACTB; PRDX1;
Osteocytes	1	5	0.323625	12.5456	0.0778102	1	0.212164	0.788424	FBLN1;
Myotubes	1	3	0.323625	20.8815	0.0474379	1	0.134091	0.498297	MYL6;
Zona fasciculata	1	11	0.323625	5.70875	0.163256	1	0.38888	1	SERPINA4;
Ear	1	15	0.323625	4.18743	0.215788	1	0.491905	1	TECTA;
Intestinal epithelium	1	24	0.323625	2.6178	0.322275	1	0.704354	1	SERPINA4;
Articular cartilage	1	17	0.323625	3.69508	0.240808	1	0.541659	1	C1R;
Subthalamus	1	10	0.323625	6.27905	0.149584	1	0.359341	1	PI4KA;
Osteoclast	2	18	0.647249	6.94527	0.0332388	1	0.0978697	0.363694	FBLN1; CA2;
Oligodendrocytes	1	16	0.323625	3.92588	0.228399	1	0.519257	1	PEBP1;
Cerebrum	2	30	0.647249	4.16809	0.0834229	1	0.223163	0.829296	C3; LECT2;
Bronchioles	1	11	0.323625	5.70875	0.163256	1	0.38888	1	FBLN1;
Renal tubule	2	18	0.647249	6.94527	0.0332388	1	0.0978697	0.363694	CA2; SERPINA4;
Bile fluid	1	6	0.323625	10.4581	0.0926324	1	0.238731	0.88715	CP;
051503_BAL20_gly_lec	15	30	4.85437	31.1259	1.09311e-19	9.26961e-17	9.96732e-19	3.70396e-18	APOA1; SERPINA1; CPN2; CLU; ITIH2; C8B; HBB; ACTB; FGA; CP; AHSG; CFH; SERPINF2; FGG; FGB;
Dermal microvascular endothelial cells	1	14	0.323625	4.48632	0.202972	1	0.470274	1	CDH5;
Ciliary body	3	15	0.970874	12.4794	0.00161985	1	0.00572347	0.021269	TSPAN10; CLU; SERPINA4;
Colon epithelium	1	32	0.323625	1.96355	0.404762	1	0.864593	1	APOH;
Parietal cells	1	6	0.323625	10.4581	0.0926324	1	0.238731	0.88715	CA2;
Vitreous humor	2	6	0.647249	20.8127	0.00369923	1	0.012649	0.0470049	CLU; SERPINA4;
Renal tubular epithelium	1	10	0.323625	6.27905	0.149584	1	0.359341	1	AHSG;
HUPO28_b1-CIT	18	37	5.82524	30.2832	4.16765e-23	3.53417e-20	4.47363e-22	1.66245e-21	APOA1; SERPINA1; CPN2; AGT; ALB; ITIH2; APOC3; CP; C4B; AHSG; SERPINC1; KNG1; SERPINF2; ORM1; SERPING1; APOA2; TTR; APOB;
Canal of Schlemm	1	1	0.323625	62.231	0.0160686	1	0.0499129	0.185481	CDH5;
Sperm	1	6	0.323625	10.4581	0.0926324	1	0.238731	0.88715	CLU;
Ovarian follicular fluid	1	5	0.323625	12.5456	0.0778102	1	0.212164	0.788424	SERPINA1;
Hofbauer cells	1	3	0.323625	20.8815	0.0474379	1	0.134091	0.498297	SERPINA1;
Podocyte	1	12	0.323625	5.23342	0.176709	1	0.417408	1	KNG1;
Internal ear	1	3	0.323625	20.8815	0.0474379	1	0.134091	0.498297	COL9A1;
Vessel wall	2	2	0.647249	62.231	0.000257379	0.218257	0.000978733	0.00363707	VTN; APOA2;
Vitreous	1	1	0.323625	62.231	0.0160686	1	0.0499129	0.185481	SERPINA4;
Jejunum epithelium	1	3	0.323625	20.8815	0.0474379	1	0.134091	0.498297	APOH;
Glioma	1	3	0.323625	20.8815	0.0474379	1	0.134091	0.498297	ACTA1;
Pre-B cells	1	4	0.323625	15.6741	0.0627467	1	0.17503	0.65043	IGLL1;
Aqueous humor	1	2	0.323625	31.2703	0.0318799	1	0.094525	0.351265	CLU;
Medulloblastoma	1	2	0.323625	31.2703	0.0318799	1	0.094525	0.351265	ACTA1;
Zygote	1	2	0.323625	31.2703	0.0318799	1	0.094525	0.351265	TUBB;
PBL	1	1	0.323625	62.231	0.0160686	1	0.0499129	0.185481	JCHAIN;
Pancreatic acini	1	1	0.323625	62.231	0.0160686	1	0.0499129	0.185481	SERPINA4;
Biliary apparatus	1	6	0.323625	10.4581	0.0926324	1	0.238731	0.88715	APOA1;
Optic nerve	1	1	0.323625	62.231	0.0160686	1	0.0499129	0.185481	SERPINA4;
Osteoclasts	1	1	0.323625	62.231	0.0160686	1	0.0499129	0.185481	CA2;
Faeces	1	1	0.323625	62.231	0.0160686	1	0.0499129	0.185481	SERPINA1;
Epididymidis	1	1	0.323625	62.231	0.0160686	1	0.0499129	0.185481	CA2;
Ductus deferens	1	1	0.323625	62.231	0.0160686	1	0.0499129	0.185481	CA2;
Endocardium	1	2	0.323625	31.2703	0.0318799	1	0.094525	0.351265	GAPDH;
Sweat	1	3	0.323625	20.8815	0.0474379	1	0.134091	0.498297	LECT2;

## Sheet: Transcription factor
Analysis: Transcription factor
Dataset name: Leghorn TEX
Number of genes in the dataset: 309
Number of genes in the dataset (which are available in Transcription factor database) :265
Number of genes in background: 19230
Is analysis quantitative: No
						Corrected p-values
Transcription factor	No. of genes in the dataset	No.of genes in the background dataset	Percentage of genes	Fold enrichment	P-value (Hypergeometric test)	Bonferroni method	BH method	Q-value (Storey-Tibshirani method)
MAFB	8	352	2.589	1.41607	0.207155	1	0.359526	0.356312	ZNF532; SRRM1; LMNB1; NSUN3; CAPZB; RP1; SERPIND1; TTR;
NFIC	43	2040	13.9159	1.31203	0.0388954	1	0.120892	0.119811	LYST; B2M; ENTPD1; NPAS3; APOA1; SLCO5A1; HSPG2; ASH1L; FLNA; SPEN; CAPZB; COL12A1; COL27A1; MYO15A; CFAP61; ADAMTS2; ILK; SKIDA1; CFI; COL1A1; COL16A1; MCRS1; LCP1; PABPC4; VCAM1; BMP2K; SERPINA1; CDH5; PFN1; KMT2A; TPM2; COL7A1; IGSF9; HDGF; LMNA; VIM; FBLN1; VCL; GAPDH; COL2A1; CP; SERPINC1; SERPINF2;
NR1H3	27	1020	8.73786	1.64789	0.00771067	1	0.0394937	0.0391406	NPAS3; APOA1; SLC16A12; PRKAR1A; BSN; COL9A1; FLNA; HYDIN; HMCN1; ATG16L1; SKIDA1; RAP1A; CETP; COL16A1; SZT2; NRG3; COL19A1; TPM2; COL7A1; CRLS1; GDA; FBLN1; EEF2; OBSCN; C8B; ACTA1; TLN1;
PITX3	9	265	2.91262	2.11578	0.0279841	1	0.0918228	0.0910019	XPO1; HSPA4L; PRRC2A; COL9A1; ANP32A; MACF1; FN1; JMJD1C; THRB;
RXRA	36	1113	11.6505	2.0134	5.17694e-05	0.0108716	0.00108716	0.00107744	ENTPD1; NPAS3; APOA1; SLC16A12; PRKAR1A; HSPG2; BSN; COL9A1; FLNA; GON4L; HYDIN; KIAA1109; CFAP61; HMCN1; SKIDA1; NAGA; RAP1A; COL16A1; SZT2; ATXN2; COL19A1; WDR81; DSCAM; KMT2A; TPM2; COL7A1; GDA; PSME1; TLN2; HDGF; FBLN1; TCTN3; OBSCN; C8B; ACTB; TLN1;
SOAT1	30	1261	9.70874	1.481	0.0204375	1	0.0703587	0.0697296	SORT1; MAN1A1; HCN4; MGA; GON4L; COL13A1; ZCCHC6; COL27A1; DOCK7; ANP32A; ATXN2; LCP1; SOX1; MACF1; F9; COL4A1; DSCAM; PFN1; CRLS1; TLN2; VIM; ARF3; OBSCN; RBP4; C7; FN1; ACTB; LECT2; SERPING1; GSN;
STAT1	30	1261	9.70874	1.481	0.0204375	1	0.0703587	0.0697296	SORT1; MAN1A1; HCN4; MGA; GON4L; COL13A1; ZCCHC6; COL27A1; DOCK7; ANP32A; ATXN2; LCP1; SOX1; MACF1; F9; COL4A1; DSCAM; PFN1; CRLS1; TLN2; VIM; ARF3; OBSCN; RBP4; C7; FN1; ACTB; LECT2; SERPING1; GSN;
DLX2	4	171	1.2945	1.45925	0.295729	1	0.453308	0.449255	RP1L1; HMCN1; MACF1; FBLN1;
DLX3	10	413	3.23625	1.50827	0.130553	1	0.279756	0.277255	VPS13A; DZANK1; LMNB1; ZCCHC6; NCOR1; TLN2; SERBP1; HDGF; ABCB5; VCL;
ETS1	46	2496	14.8867	1.14713	0.177805	1	0.334397	0.331408	TBL2; MYCBP2; HTR2C; ATM; ZFHX4; NEMP1; GRM1; CDCP1; HSPG2; COL24A1; FLNA; SPEN; GON4L; COL12A1; ZCCHC6; COL27A1; VWA8; SZT2; CORO1C; MCRS1; ATXN2; CAP1; NRG3; LCP1; WDR81; MACF1; F9; LEMD3; CDH5; DSCAM; PFN1; CLEC3B; PARVB; TLN2; HDGF; LMNA; ZP1; ARF3; VCL; TUBA1C; RBP4; HPS5; TECTA; GSN; ACTBL2; ACTA2;
HNF1A	35	831	11.3269	2.62176	2.02516e-07	4.25283e-05	4.25283e-05	4.21481e-05	MYCBP2; VPS13A; ZFHX4; SLCO5A1; COL9A1; LCOR; CCT3; CFAP61; CLSTN2; ENO1; NCOR1; CFI; ATXN2; ESD; NRG3; COL19A1; MACF1; SERPINA1; LRP1B; GDA; HGFAC; F13B; ALB; C8B; APOH; C5; FGA; VNN1; LECT2; PLG; SERPINF2; APOA2; FGB; THRB; C8A;
HOXC9	17	573	5.50162	1.84735	0.011637	1	0.049873	0.0494271	ROR1; ENTPD1; GDF11; SLC16A12; SH3TC2; NBEA; COL13A1; DOCK7; CFAP61; HMCN1; TARBP1; MACF1; LRP1B; LMNA; VIM; PKM; TTR;
IRF1	23	811	7.44337	1.76562	0.00620552	1	0.0361989	0.0358752	ROR1; MYCBP2; SORT1; SRRM1; LYPD6; STX17; B2M; ENTPD1; MYL6; ZFHX4; ASH1L; LCOR; COL12A1; KIAA1109; HMCN1; TARBP1; SKIDA1; CFI; COL19A1; ACTN1; LMNA; ARF3; FGA;
LHX3	37	1210	11.9741	1.90343	0.000128382	0.0269603	0.00207387	0.00205533	MYCBP2; LYST; NPAS3; ZFHX4; GRM1; COL9A1; NBEA; FLNA; SPEN; EPRS; LCOR; COL12A1; KIAA1109; CFAP61; HMCN1; VWA8; KCTD1; ESD; ACTN2; NRG3; MACF1; RP1; SPP2; LRP1B; C1QA; COL7A1; GDA; TLN2; VIM; F13B; FBLN1; TUBA1C; ALB; C5; TECTA; FGB; C8A;
MEF2A	53	1835	17.1521	1.79774	1.86502e-05	0.00391653	0.000979134	0.00097038	MYCBP2; VPS13A; SRRM1; DZANK1; KIAA1107; LYPD6; LMNB1; AGTPBP1; ENTPD1; ATM; SLCO5A1; NEMP1; COL24A1; COL9A1; NBEA; CAPZB; LCOR; COL13A1; COL12A1; ZCCHC6; DOCK7; CFAP61; PIGQ; ATG16L1; VWA8; KCTD1; SKIDA1; NCOR1; COL1A1; COL16A1; ANP32A; MCRS1; ACTN2; LCP1; COL19A1; MACF1; PABPC4; TUBA4A; KMT2A; TPM2; TLN2; HDGF; LMNA; EEF1A2; GAPDH; C7; ACTA1; FN1; JCHAIN; C6; TECTA; GSN; TTR;
NKX6-1	45	1408	14.5631	1.98935	7.38071e-06	0.00154995	0.00051665	0.000512031	MYCBP2; XPO1; LYST; SORT1; LMNB1; ZFHX4; PRRC2A; GRM1; COL9A1; NBEA; SPEN; GON4L; COL12A1; ZCCHC6; KIAA1109; MYO15A; DOCK7; CFAP61; CLSTN2; HMCN1; SKIDA1; NCOR1; COL4A6; LCP1; C1QTNF3; MACF1; RANBP2; BMP2K; LRP1B; DSCAM; KMT2A; PARVB; GDA; TLN2; LMNA; VIM; VCL; FN1; C5; JMJD1C; C6; FGB; TTR; C8A; ACTBL2;
OTX2	10	324	3.23625	1.92257	0.0373021	1	0.118689	0.117628	LYST; GKN1; SRRM1; COL9A1; NBEA; UGP2; ATXN2; MYEF2; HDGF; THRB;
PHOX2A	11	442	3.55987	1.55011	0.101703	1	0.234699	0.232601	COL12A1; ZCCHC6; DOCK7; CFAP61; HMCN1; SKIDA1; PABPC4; VIM; POSTN; JCHAIN; C6;
POU2F1	51	2209	16.5049	1.43703	0.00492491	1	0.0342013	0.0338955	MYCBP2; LYST; VPS13A; SORT1; LYPD6; HTR2C; ZFHX4; PRRC2A; COL9A1; NBEA; SPEN; EPRS; CAPZB; LCOR; ALDH5A1; COL12A1; ZCCHC6; KIAA1109; CFAP61; HMCN1; ATG16L1; VWA8; GPLD1; SKIDA1; NCOR1; ANP32A; CAP1; SOX1; C1QTNF3; MACF1; KPNB1; SPP2; LRP1B; KMT2A; CRLS1; GDA; TLN2; VIM; POSTN; C7; C8B; FN1; JMJD1C; COL3A1; C6; TLN1; C1R; TECTA; THRB; ACTA2; APOB;
POU3F2	24	789	7.76699	1.89372	0.00217262	0.45625	0.019837	0.0196596	MYCBP2; LYST; ENTPD1; SLCO5A1; NBEA; LCOR; COL12A1; DOCK7; CFAP61; ACTN2; MACF1; C1QA; COL7A1; TLN2; VIM; PPIA; POSTN; ALB; FN1; C5; C6; SERPINC1; FGG; ACTA2;
SRF	16	462	5.17799	2.15649	0.0034444	0.723324	0.0291074	0.0288472	SORT1; ENTPD1; MYL6; FLNA; CAPZB; CAP1; LCP1; WDR81; MACF1; PFN1; ACTN1; VCL; ACTA1; FN1; ACTB; ACTA2;
ARID3A	43	1250	13.9159	2.14123	1.90495e-06	0.00040004	0.00020002	0.000198232	ROR1; MYCBP2; VPS13A; SORT1; KIAA1107; LMNB1; AGTPBP1; ENTPD1; COL24A1; COL9A1; ASH1L; NBEA; FLNA; EPRS; COL13A1; COL12A1; KIAA1109; DOCK7; HMCN1; PIGQ; NCOR1; COL16A1; C1QTNF3; MACF1; VCAM1; RANBP2; C1QA; DSCAM; COL7A1; PARVB; GDA; VCL; POSTN; ALB; C7; FN1; C5; COL3A1; CP; TECTA; FGB; GSN; ACTBL2;
EHF	12	753	3.8835	0.992543	0.553248	1	0.704134	0.697839	PPP2R1A; NSUN3; MGA; IQGAP1; ZCCHC6; KAT5; SKIDA1; SZT2; MCRS1; LEMD3; PFN1; SERPIND1;
FOXA1	27	804	8.73786	2.0906	0.000259659	0.0545284	0.00363522	0.00360272	ZNF532; ROR1; LYPD6; COL24A1; CAPZB; UGP2; COL13A1; COL27A1; CFAP61; HMCN1; SKIDA1; ATXN2; MACF1; HDGF; APOA5; LCAT; RBP4; ITIH2; FN1; C5; JMJD1C; CP; C6; TECTA; SERPIND1; TTR; APOB;
ATF1	20	1037	6.47249	1.2008	0.230188	1	0.380625	0.377222	SRRM1; DZANK1; HTR2C; LMNB1; AGTPBP1; MYL6; GDF11; PRKAR1A; FLNA; COL12A1; KAT5; CLSTN2; COL19A1; EEF2; FN1; CP; SERPINC1; KNG1; HPS5; GSN;
CREB1	15	973	4.85437	0.959998	0.603175	1	0.736435	0.729851	DZANK1; MYL6; PRRC2A; GON4L; COL12A1; EIF2S3; CLSTN2; HMCN1; CFI; NCAPH2; TUBA4A; HDGF; EEF2; FN1; HPS5;
JDP2	12	763	3.8835	0.979535	0.571821	1	0.719057	0.712628	KIAA1107; MYL6; HCN4; HSPG2; COL24A1; CLSTN2; MACF1; MYEF2; TPM2; ABHD11; TUBB2B; HPS5;
NFYA	56	2544	18.123	1.3701	0.00849313	1	0.0422544	0.0418766	ZNF532; ROR1; MYCBP2; XPO1; SORT1; SRRM1; LYPD6; HTR2C; B2M; PPP2R1A; ENTPD1; MYL6; PRRC2A; GDF11; NEMP1; PRKAR1A; PCSK4; PLD3; PTCH2; HNRNPAB; PEBP1; CAPZB; STIP1; COL12A1; COL27A1; NUMA1; HMCN1; AHNAK2; COL1A1; SZT2; ANP32A; RBM15; SOX1; WDR81; MACF1; KPNB1; LEMD3; CCT7; TUBA3E; DSCAM; PPAP2A; VIM; PPIA; TCTN3; H2AFX; TUBB2B; TUBA1C; RBP4; F5; FN1; C3; C5; ACTB; JMJD1C; COL3A1; TLN1;
PLAU	20	1037	6.47249	1.2008	0.230188	1	0.380625	0.377222	SRRM1; DZANK1; HTR2C; LMNB1; AGTPBP1; MYL6; GDF11; PRKAR1A; FLNA; COL12A1; KAT5; CLSTN2; COL19A1; EEF2; FN1; CP; SERPINC1; KNG1; HPS5; GSN;
RORA	31	1168	10.0324	1.6522	0.00424849	0.892182	0.0328499	0.0325562	MYCBP2; XPO1; SORT1; KIAA1107; ENTPD1; MGA; NBEA; ATP6V1A; DPY19L4; GON4L; KIAA1109; KAT5; VWA8; SKIDA1; NCOR1; COL4A6; ATXN2; C1QTNF3; MACF1; CCT7; LRP1B; HDGF; TUBB2B; F5; COL2A1; C5; JMJD1C; VNN1; CP; SERPING1; FGB;
YY1	32	1317	10.356	1.51253	0.0128394	1	0.0539255	0.0534434	MYCBP2; SRRM1; NSD1; AGTPBP1; HSPBP1; MYL6; HSPA4L; PRRC2A; ZC3H6; PRKAR1A; BSN; NBEA; EEF1B2; LCOR; UGP2; GON4L; ENO1; BPTF; SKIDA1; ANP32A; ESD; NCAPH2; CCT7; NPM1; DSCAM; PFN1; GDA; SERBP1; PPIA; VCL; GAPDH; APOB;
ELK1	40	1986	12.945	1.2537	0.079537	1	0.204748	0.202917	LYST; VPS13A; ALDH3A2; HSPBP1; ATM; NSUN3; BMS1; PLD3; EEF1B2; ZCCHC6; COL27A1; KAT5; ADAMTS2; ATG16L1; VWA8; COL4A6; SZT2; CORO1C; MCRS1; ATXN2; RBM15; CAP1; LCP1; WDR81; MACF1; PABPC4; LEMD3; EEF1D; BMP2K; CDH5; PFN1; SERBP1; ACTN4; HDGF; NCL; VCL; GAPDH; FN1; ACTB; HPS5;
GABPA	44	2702	14.2395	1.01361	0.486914	1	0.635106	0.629428	VPS13A; MAN1A1; ALDH3A2; HSPBP1; ATM; NSUN3; ZFHX4; MGA; GCN1; TTC38; BSN; HNRNPAB; SPEN; EEF1B2; PCBP2; IQGAP1; ZCCHC6; COL27A1; NUMA1; KAT5; ATG16L1; CETP; RNF215; SZT2; CORO1C; MCRS1; ATXN2; CAP1; KLHL36; WDR81; PABPC4; LEMD3; CCT7; BMP2K; PFN1; TLN2; NCL; ARF3; TUBA1C; C8G; COL2A1; ACTB; HPS5; GSN;
CTCF	56	2605	18.123	1.33802	0.0134088	1	0.0552126	0.0547189	ROR1; MYCBP2; SORT1; FAM171A2; DZANK1; MAN1A1; ENTPD1; HSPG2; COL9A1; ATP6V1A; LCOR; PCBP2; COL13A1; KIAA1109; EIF2S3; COL27A1; MYO15A; KAT5; CFAP61; HMCN1; PIGQ; ATG16L1; BID; RNF215; COL1A1; COL16A1; ANP32A; MCRS1; ACTN2; SOX1; WDR81; CCT7; KRT14; BMP2K; SERPINA1; COL7A1; GPRIN1; IGSF9; ACTN4; HDGF; APOA5; HGFAC; EEF1A2; TUBB; TCTN3; ABCB5; VCL; TUBB2B; OBSCN; C3; ACTB; PLG; GPX3; C1R; GSN; APO…
FEV	11	526	3.55987	1.30257	0.22759	1	0.380625	0.377222	ZFHX4; SPEN; WDR81; C1QTNF3; MACF1; LMNA; PPIA; VCL; PSAP; RBP4; ACTA2;
HERPUD1	8	421	2.589	1.18399	0.365591	1	0.508438	0.503892	ENTPD1; PTCH2; GON4L; CORO1C; MCRS1; COL19A1; DSCAM; TCTN3;
KLF7	78	4448	25.2427	1.09142	0.205091	1	0.358909	0.3557	TBL2; XPO1; VPS13A; FAM171A2; DZANK1; MAN1A1; AGTPBP1; HSPBP1; MYL6; ATM; PRRC2A; SCARB1; NEMP1; MGA; ZC3H6; PCSK4; PLD3; HSPG2; PTCH2; FLNA; CAPZB; APRT; UGP2; IQGAP1; DPY19L4; RP1L1; COL13A1; MYO15A; NUMA1; KAT5; PIGQ; SKIDA1; AHNAK2; NAGA; RAP1A; COL4A6; COL1A1; COL16A1; CORO1C; ANP32A; MCRS1; ESD; CAP1; WDR81; MACF1; COL4A1; CBR1; NCAPH2; NPM1; EEF1D; MRI1; PFN1; PPAP2A; KMT2A; TPM2; COL7A1; …
MAF	11	466	3.55987	1.47028	0.132333	1	0.280707	0.278198	XPO1; GKN1; FLNA; ENO1; COL16A1; WDR81; MACF1; LRP1B; TUBA1C; PSAP; GAPDH;
NANOG	9	204	2.91262	2.7484	0.00587344	1	0.0352406	0.0349256	ENTPD1; COL13A1; EIF2S3; MYEF2; TUBAL3; TLN2; GSN; THRB; APOB;
NR5A1	24	1129	7.76699	1.32343	0.098968	1	0.23448	0.232383	XPO1; KIAA1107; BSN; HCN2; ASH1L; CETP; ATXN2; ACTN2; KLHL36; PABPC4; CCT7; SERPINA1; C1QA; CLEC3B; TPM2; COL7A1; HGFAC; EEF1A2; ARF3; PSAP; CA2; C6; SERPIND1; THRB;
RFX1	41	2158	13.2686	1.18261	0.145382	1	0.293438	0.290814	VPS13A; KIAA1107; HSPBP1; ENTPD1; NEMP1; MGA; GRM1; PRKAR1A; PCSK4; COL9A1; SPEN; DNAH10; CCT3; HYDIN; COL12A1; MYO15A; NUMA1; CFAP61; ENO1; GPLD1; NAGA; COL1A1; SZT2; ANP32A; LCP1; LRP1B; CLEC3B; PARVB; GDA; TCTN3; ABCB5; VCL; CA2; COL2A1; C8B; VNN1; CP; TLN1; GSN; TTR; THRB;
RREB1	54	2136	17.4757	1.57354	0.000495593	0.104074	0.00578191	0.00573022	ROR1; MYCBP2; SRRM1; FAM171A2; LYPD6; NPAS3; MYL6; ZFHX4; PRRC2A; SLCO5A1; SCARB1; PTCH2; COL9A1; ASH1L; COL27A1; MYO15A; VWA8; SKIDA1; COL16A1; ANP32A; MCRS1; ACTN2; NRG3; KLHL36; WDR81; MACF1; COL4A1; TUBA4A; PPAP2A; KMT2A; TPM2; COL7A1; PSME1; IGSF9; ACTN1; ACTN4; HDGF; LMNA; VIM; EEF1A2; ARF3; LCAT; TUBB2B; OBSCN; PKM; C8G; C7; ITIH3; FN1; C3; ACTB; JMJD1C; C1R; THRB;
SF1	24	1129	7.76699	1.32343	0.098968	1	0.23448	0.232383	XPO1; KIAA1107; BSN; HCN2; ASH1L; CETP; ATXN2; ACTN2; KLHL36; PABPC4; CCT7; SERPINA1; C1QA; CLEC3B; TPM2; COL7A1; HGFAC; EEF1A2; ARF3; PSAP; CA2; C6; SERPIND1; THRB;
SP1	133	7140	43.0421	1.15929	0.0181034	1	0.069122	0.0685041	TBL2; ZNF532; MYCBP2; XPO1; LYST; RMDN1; VPS13A; SRRM1; FAM171A2; DZANK1; LYPD6; NSD1; HTR2C; MAN1A1; STX17; ALDH3A2; PPP2R1A; AGTPBP1; HSPBP1; ATM; HSPA4L; PDE10A; GFOD2; PRRC2A; SLCO5A1; GDF11; SCARB1; HCN4; NEMP1; MGA; ZC3H6; BMS1; PCSK4; PLD3; CDCP1; SH3TC2; HSPG2; PTCH2; COL9A1; NBEA; HNRNPAB; FLNA; SPEN; ATP6V1A; EEF1B2; CAPZB; LCOR; CCT3; APRT; UGP2; PCBP2; IQGAP1; DPY19L4; GON4L; STIP1; C…
SP4	78	4345	25.2427	1.11729	0.146306	1	0.293438	0.290814	XPO1; LYST; VPS13A; SRRM1; FAM171A2; DZANK1; NSD1; MAN1A1; PPP2R1A; HSPBP1; GFOD2; PRRC2A; SLCO5A1; GDF11; SCARB1; HCN4; MGA; PCSK4; PLD3; HSPG2; BSN; PTCH2; NBEA; FLNA; PEBP1; ATP6V1A; CAPZB; LCOR; CCT3; IQGAP1; STIP1; COL13A1; COL12A1; KIAA1109; COL27A1; MYO15A; NUMA1; KAT5; CFAP61; ADAMTS2; SKIDA1; AHNAK2; RAP1A; COL4A6; COL1A1; CORO1C; ANP32A; MCRS1; ATXN2; NRG3; SOX1; WDR81; MACF1; PABPC4; E…
TCF3	38	2140	12.2977	1.10532	0.279903	1	0.432268	0.428403	ZNF532; LYST; NSD1; ENTPD1; SCARB1; MGA; PTCH2; COL9A1; COL12A1; COL27A1; CLSTN2; BPTF; NCOR1; AHNAK2; COL16A1; SZT2; CORO1C; ANP32A; MACF1; CCT7; SERPINA1; C1QA; CDH5; DSCAM; SERBP1; LMNA; HGFAC; EEF1A2; FLNB; FBLN1; TUBB2B; OBSCN; VWF; PKM; ACTA1; FCGBP; C1R; ACTA2;
OTX1	18	848	5.82524	1.32166	0.140435	1	0.28913	0.286545	VPS13A; SORT1; LYPD6; NSD1; SLC16A12; COL9A1; CFAP47; COL12A1; CFAP61; GPLD1; RAP1A; ATXN2; COL19A1; TUBA4A; TPM2; PARVB; LMNA; GSN;
PITX1	18	848	5.82524	1.32166	0.140435	1	0.28913	0.286545	VPS13A; SORT1; LYPD6; NSD1; SLC16A12; COL9A1; CFAP47; COL12A1; CFAP61; GPLD1; RAP1A; ATXN2; COL19A1; TUBA4A; TPM2; PARVB; LMNA; GSN;
E2F1	23	1188	7.44337	1.20532	0.204831	1	0.358909	0.3557	NSD1; NEMP1; GRM1; HCN2; HNRNPAB; LCOR; COL27A1; NUMA1; RAP1A; COL1A1; COL16A1; ANP32A; ESD; LCP1; MACF1; LEMD3; TUBA4A; KMT2A; PARVB; HDGF; NCL; LMNA; PPIA;
EGR1	64	3215	20.712	1.239	0.0370689	1	0.118689	0.117628	TBL2; ROR1; XPO1; LYST; SORT1; DZANK1; NSD1; MAN1A1; ENTPD1; PDE10A; ZFHX4; PRRC2A; SLCO5A1; PRKAR1A; PLD3; COL9A1; HNRNPAB; FLNA; CAPZB; LCOR; CCT3; UGP2; PCBP2; DPY19L4; GON4L; COL27A1; NUMA1; ADAMTS2; ATG16L1; COL1A1; CORO1C; ANP32A; MCRS1; SOX1; WDR81; PABPC4; KPNB1; COL4A1; CCT7; KRT14; SERPINA1; TUBA4A; DSCAM; PFN1; KMT2A; TPM2; COL7A1; GPRIN1; GDA; IGSF9; ACTN1; HDGF; LMNA; VIM; ARF3; TUBB…
NKX2-1	18	711	5.82524	1.57632	0.0391458	1	0.120892	0.119811	MYL6; COL9A1; NBEA; FLNA; EPRS; COL13A1; EIF2S3; DOCK7; KAT5; HMCN1; BPTF; CORO1C; LCP1; VCAM1; C7; CP; C6; ACTA2;
NRF1	30	2037	9.70874	0.916811	0.721372	1	0.846303	0.838737	VPS13A; SRRM1; LMNB1; HSPA4L; MGA; PLD3; ATAD3A; BSN; NBEA; SPEN; CCT3; APRT; ENO1; COL16A1; MCRS1; RAN; WDR81; CBR1; NPM1; SAE1; MRI1; BMP2K; PARVB; ACTN4; PPIA; EEF2; PSAP; C8G; ACTB; C1R;
BACH1	23	648	7.44337	2.20974	0.000346375	0.0727388	0.00429714	0.00425872	LYST; GKN1; SORT1; SH3TC2; FLNA; ENO1; AHNAK2; COL19A1; VCAM1; TUBA4A; TPM2; COL7A1; HDGF; LMNA; VIM; EEF1A2; RBP4; GAPDH; ALB; F5; CLU; C7; FN1;
HOXB4	25	718	8.09061	2.16766	0.000256838	0.053936	0.00363522	0.00360272	MYCBP2; ENTPD1; COL9A1; NBEA; LCOR; GON4L; COL12A1; ZCCHC6; CFAP61; CLSTN2; HMCN1; ACTN2; MACF1; C1QA; DSCAM; COL7A1; PARVB; VCL; POSTN; PKM; FN1; C5; CP; FGB; GSN;
MEIS2	10	527	3.23625	1.18201	0.341324	1	0.477854	0.473582	MYCBP2; XPO1; VPS13A; LCOR; CFAP61; CLSTN2; SKIDA1; ESD; TUBB2B; HPS5;
NR4A2	32	1042	10.356	1.9117	0.000347864	0.0730514	0.00429714	0.00425872	BANK1; BSN; HCN2; ATP6V1A; EEF1B2; LCOR; CFAP61; ENO1; SKIDA1; ACTN2; KLHL36; WDR81; PABPC4; CCT7; SERPINA1; TPM2; PARVB; ACTN4; SOD3; EEF1A2; EEF2; AGT; GAPDH; APOC3; JMJD1C; COL3A1; CP; SERPINC1; KNG1; TLN1; TECTA; THRB;
PPARA	6	370	1.94175	1.01081	0.548229	1	0.702001	0.695725	SORT1; FLNA; WDR81; TPM2; VCL; APOC3;
PPARG	46	2016	14.8867	1.42026	0.00931781	1	0.0434831	0.0430944	XPO1; LYST; HTR2C; APOA1; PRKAR1A; HSPG2; COL9A1; FLNA; GON4L; HYDIN; RP1L1; COL13A1; COL27A1; CFAP61; VWA8; SKIDA1; RAP1A; COL16A1; SZT2; COL19A1; WDR81; MACF1; FAT2; PCSK9; SERPINA1; PFN1; CLEC3B; TPM2; COL7A1; PARVB; GDA; ACTN1; ACTN4; HDGF; LMNA; LCAT; FBLN1; OBSCN; GAPDH; C8B; APOC3; FN1; C3; CP; SERPINC1; TLN1;
HSF1	19	806	6.14887	1.46774	0.0621856	1	0.17412	0.172563	MYCBP2; VPS13A; COL24A1; ATP6V1A; DNAH10; UGP2; PIGQ; CAP1; MACF1; TLN2; ARF3; FLNB; FBLN1; TUBB2B; PSAP; C7; C5; C6; APOB;
ETV7	16	1049	5.17799	0.949771	0.621595	1	0.750201	0.743494	TBL2; EEF1B2; DPY19L4; ZCCHC6; KAT5; SZT2; CORO1C; MCRS1; ACTN2; CAP1; LCP1; MACF1; LEMD3; BMP2K; PFN1; TLN2;
NR5A2	9	486	2.91262	1.15368	0.380262	1	0.525362	0.520665	LYPD6; ASH1L; SKIDA1; COL16A1; PABPC4; KPNB1; COL7A1; ARF3; TLN1;
TEAD1	14	422	4.53074	2.06596	0.00865209	1	0.0422544	0.0418766	GRM1; SH3TC2; HSPG2; ENO1; MACF1; KRT14; PFN1; HDGF; LMNA; ACTA1; JMJD1C; C1R; APOA2; ACTA2;
TFAP2A	5	258	1.61812	1.20839	0.400002	1	0.535034	0.530251	NBEA; MACF1; PABPC4; KMT2A; ACTN4;
ARNT	10	403	3.23625	1.5457	0.116511	1	0.26029	0.257963	ZNF532; SLC16A12; CLSTN2; WDR81; PABPC4; NPM1; DSCAM; KMT2A; VNN1; HPS5;
BARX1	6	382	1.94175	0.979054	0.579486	1	0.724358	0.717882	ZCCHC6; LRP1B; FBLN1; POSTN; CA2; C7;
BSX	3	268	0.970874	0.698912	0.807787	1	0.92193	0.913688	ZFHX4; LRP1B; C7;
DMBX1	8	368	2.589	1.3545	0.241503	1	0.396216	0.392674	NPAS3; NBEA; SPEN; ENO1; VWA8; SKIDA1; LCP1; APOB;
GSC	6	379	1.94175	0.986804	0.571772	1	0.719057	0.712628	SPEN; KIAA1109; HDGF; FN1; TLN1; THRB;
HNF4A	69	3015	22.3301	1.42439	0.00121835	0.255853	0.0127926	0.0126783	XPO1; VPS13A; LYPD6; ZFHX4; APOA1; SLCO5A1; SLC16A12; CDCP1; HSPG2; COL9A1; FLNA; DNAH10; LCOR; GON4L; HYDIN; RP1L1; COL13A1; CFAP61; HMCN1; ATG16L1; SKIDA1; CETP; COL1A1; COL16A1; SZT2; CORO1C; ATXN2; RBM15; COL19A1; WDR81; MACF1; PABPC4; KPNB1; CCT7; MYEF2; SPP2; PCSK9; SERPINA1; LRP1B; CDH5; PFN1; TPM2; COL7A1; CRLS1; PARVB; GDA; ACTN1; HDGF; LCAT; FBLN1; ABCB5; RBP4; GAPDH; ALB; C8B; APOC3; F…
HOXA3	14	573	4.53074	1.52154	0.0799492	1	0.204748	0.202917	ROR1; MYCBP2; SORT1; COL9A1; ASH1L; ZCCHC6; CFAP61; GPLD1; ANP32A; LRP1B; VCL; PKM; C6; GSN;
HOXB3	11	335	3.55987	2.0452	0.0201041	1	0.0703587	0.0697296	ZCCHC6; HMCN1; SKIDA1; MACF1; RP1; KRT14; DSCAM; VIM; FBLN1; ALB; C6;
HOXD8	21	811	6.79612	1.61216	0.0220123	1	0.0745579	0.0738913	MYCBP2; LYST; KIAA1107; LYPD6; HTR2C; ENTPD1; NPAS3; SLCO5A1; COL9A1; NBEA; PCBP2; COL12A1; KIAA1109; DOCK7; HMCN1; VWA8; RAP1A; LRP1B; DSCAM; ALB; C5;
ONECUT1	11	564	3.55987	1.21481	0.298835	1	0.454749	0.450683	MYCBP2; SRRM1; PTCH2; COL9A1; COL12A1; KIAA1109; C6; TECTA; TTR; THRB; APOB;
PAX7	9	467	2.91262	1.20062	0.337149	1	0.477854	0.473582	MYCBP2; VPS13A; NPAS3; FLNA; DSCAM; PPAP2A; VIM; C6; ACTA2;
POU4F3	16	687	5.17799	1.45022	0.0890884	1	0.222721	0.22073	VPS13A; HTR2C; SPEN; MYO15A; CFAP61; HMCN1; ESD; LCP1; C1QTNF3; CRLS1; TLN2; VIM; POSTN; ALB; FN1; ACTBL2;
PRRX2	20	597	6.47249	2.0858	0.00167143	0.351001	0.0162822	0.0161367	MYCBP2; SORT1; HTR2C; ZFHX4; SCN8A; DOCK7; CLSTN2; MACF1; RP1; LRP1B; COL7A1; PARVB; ABCB5; VCL; POSTN; CA2; ALB; FN1; C6; ACTA2;
VAX2	14	434	4.53074	2.00884	0.0108794	1	0.0475972	0.0471717	MYCBP2; VPS13A; PRKAR1A; FLNA; COL12A1; ZCCHC6; KIAA1109; HMCN1; C1QTNF3; PABPC4; LMNA; APOA5; JCHAIN; C6;
VSX2	14	595	4.53074	1.46528	0.100491	1	0.23448	0.232383	KIAA1107; LYPD6; ENTPD1; SLCO5A1; CFAP47; RP1L1; SKIDA1; PABPC4; CCT8; LMNA; POSTN; CA2; FN1; ACTA2;
CUX1	13	350	4.20712	2.31315	0.00453641	0.952646	0.0328499	0.0325562	RMDN1; ZFHX4; COL12A1; KIAA1109; PIGQ; LRP1B; TUBA4A; PARVB; POSTN; PSAP; PKM; SERPING1; TTR;
CACD	15	514	4.85437	1.81726	0.0196334	1	0.0703587	0.0697296	FLNA; LCOR; ANP32A; CAP1; WDR81; NPM1; BMP2K; CDH5; GDA; VIM; FLNB; C3; ACTB; FCGBP; TLN1;
HOXB13	10	526	3.23625	1.18426	0.3392	1	0.477854	0.473582	VPS13A; ENTPD1; ZFHX4; PRRC2A; SLCO5A1; COL24A1; SKIDA1; LCP1; FN1; C8A;
ZNF238	23	799	7.44337	1.79214	0.00521162	1	0.0342013	0.0338955	ROR1; VPS13A; MAN1A1; HSPA4L; PDE10A; ZFHX4; HSPG2; CCT3; COL13A1; ADAMTS2; COL4A6; COL16A1; SZT2; ANP32A; COL19A1; LRP1B; PPAP2A; ALB; COL2A1; C5; COL3A1; GPX3; C8A;
ZNF513	23	799	7.44337	1.79214	0.00521162	1	0.0342013	0.0338955	ROR1; VPS13A; MAN1A1; HSPA4L; PDE10A; ZFHX4; HSPG2; CCT3; COL13A1; ADAMTS2; COL4A6; COL16A1; SZT2; ANP32A; COL19A1; LRP1B; PPAP2A; ALB; COL2A1; C5; COL3A1; GPX3; C8A;
MYC	25	1086	8.09061	1.43313	0.0454117	1	0.137411	0.136183	ZNF532; ALDH3A2; NBEA; EEF1B2; KAT5; ENO1; SZT2; MCRS1; SOX1; RAN; WDR81; PABPC4; NPM1; EEF1D; SAE1; PFN1; KMT2A; SERBP1; HDGF; NCL; LMNA; APOA5; TUBA1C; GAPDH; HPS5;
MYF5	37	1856	11.9741	1.24093	0.0999025	1	0.23448	0.232383	FAM171A2; LYPD6; NSD1; SCARB1; MGA; ZC3H6; GCN1; TTC38; BRD1; COL13A1; COL27A1; CFAP61; CLSTN2; ATG16L1; NCOR1; AHNAK2; COL16A1; MACF1; KRT14; C1QA; DSCAM; KMT2A; CLEC3B; TPM2; COL7A1; SERBP1; EEF1A2; FLNB; TUBB2B; PKM; ITIH3; JMJD1C; FCGBP; C1R; TTR; THRB; ACTA2;
FOXD1	9	334	2.91262	1.6787	0.091152	1	0.225199	0.223186	ZNF532; ROR1; COL13A1; COL27A1; HMCN1; SKIDA1; HDGF; COL2A1; THRB;
POU6F1	15	655	4.85437	1.42607	0.108099	1	0.246387	0.244184	VPS13A; ZFHX4; RP1L1; COL12A1; COL27A1; DOCK7; CFAP61; ESD; NRG3; LCP1; COL19A1; VCAM1; TLN2; FN1; TTR;
ASCL2	38	1499	12.2977	1.57798	0.00346517	0.727686	0.0291074	0.0288472	SORT1; FAM171A2; KIAA1107; NSD1; PDE10A; NEMP1; MGA; PRKAR1A; NBEA; SPEN; UGP2; RP1L1; COL12A1; COL27A1; DOCK7; CFAP61; COL16A1; CORO1C; ANP32A; ATXN2; LCP1; COL19A1; WDR81; C1QTNF3; MACF1; CCT7; C1QA; DSCAM; KMT2A; TPM2; ACTN4; LMNA; H2AFX; TUBB2B; C7; FN1; FCGBP; C1R;
BARHL1	10	509	3.23625	1.22381	0.303515	1	0.458548	0.454448	XPO1; SORT1; CLSTN2; COL19A1; RP1; LRP1B; VIM; C6; TECTA; C8A;
ESRRA	25	917	8.09061	1.69725	0.00717018	1	0.0394937	0.0391406	MYCBP2; KIAA1107; LYPD6; HSPBP1; UGP2; CFAP61; ENO1; VWA8; MCRS1; ATXN2; KLHL36; C1QTNF3; CCT7; COL7A1; TLN2; SOD3; AGT; VNN1; COL3A1; CP; SERPINC1; KNG1; APOA2; FGG; THRB;
GBX1	4	199	1.2945	1.25394	0.397523	1	0.535034	0.530251	SKIDA1; RP1; FBLN1; C6;
GBX2	7	302	2.26537	1.44445	0.213974	1	0.366944	0.363664	MYCBP2; ZCCHC6; SKIDA1; MACF1; DSCAM; POSTN; C6;
LHX4	11	392	3.55987	1.74782	0.0528647	1	0.150022	0.14868	MYCBP2; KIAA1107; ZCCHC6; KIAA1109; SKIDA1; COL4A6; COL19A1; RP1; POSTN; CA2; ALB;
POU3F4	13	366	4.20712	2.21203	0.00653628	1	0.0370978	0.0367662	LYST; ZFHX4; COL9A1; SCN8A; CFAP61; NRG3; MACF1; RP1; LRP1B; GDA; TLN2; VIM; FBLN1;
TCF12	31	1099	10.0324	1.75593	0.00170576	0.358209	0.0162822	0.0161367	FAM171A2; NSD1; MAN1A1; ENTPD1; ZFHX4; GFOD2; GDF11; MGA; PLD3; HSPG2; BSN; CAPZB; UGP2; COL13A1; COL27A1; NAGA; COL16A1; MCRS1; ATXN2; WDR81; MACF1; BMP2K; SERPINA1; CDH5; CLEC3B; IGSF9; LMNA; FBLN1; C7; ACTB; GSN;
ELF2	16	780	5.17799	1.27732	0.190823	1	0.345455	0.342367	ZFHX4; CDCP1; SH3TC2; CCT3; DPY19L4; COL13A1; ZCCHC6; CAP1; WDR81; MACF1; CCT7; PFN1; ZP1; FLNB; VCL; TLN1;
ESR1	16	696	5.17799	1.43147	0.0969783	1	0.23448	0.232383	VPS13A; SORT1; PLD3; HSPG2; COL9A1; ENO1; COL1A1; COL16A1; LCP1; EEF1D; COL7A1; TLN2; VIM; OBSCN; GAPDH; TTR;
FOS	50	1754	16.1812	1.77432	4.69132e-05	0.00985178	0.00108716	0.00107744	LYST; GKN1; SLCO5A1; HSPG2; FLNA; SPEN; CCT3; RP1L1; COL12A1; COL27A1; ADAMTS2; ENO1; ATG16L1; SKIDA1; AHNAK2; COL16A1; CORO1C; ANP32A; RBM15; WDR81; MACF1; PABPC4; VCAM1; BMP2K; SERPINA1; LRP1B; TUBA4A; DSCAM; PFN1; TPM2; COL7A1; TLN2; IGSF9; ACTN4; HDGF; LMNA; VIM; FBLN1; VCL; TUBA1C; RBP4; GAPDH; CLU; C7; ACTB; C6; GPX3; TECTA; FGB; GSN;
FOSB	50	1754	16.1812	1.77432	4.69132e-05	0.00985178	0.00108716	0.00107744	LYST; GKN1; SLCO5A1; HSPG2; FLNA; SPEN; CCT3; RP1L1; COL12A1; COL27A1; ADAMTS2; ENO1; ATG16L1; SKIDA1; AHNAK2; COL16A1; CORO1C; ANP32A; RBM15; WDR81; MACF1; PABPC4; VCAM1; BMP2K; SERPINA1; LRP1B; TUBA4A; DSCAM; PFN1; TPM2; COL7A1; TLN2; IGSF9; ACTN4; HDGF; LMNA; VIM; FBLN1; VCL; TUBA1C; RBP4; GAPDH; CLU; C7; ACTB; C6; GPX3; TECTA; FGB; GSN;
JUN	50	1754	16.1812	1.77432	4.69132e-05	0.00985178	0.00108716	0.00107744	LYST; GKN1; SLCO5A1; HSPG2; FLNA; SPEN; CCT3; RP1L1; COL12A1; COL27A1; ADAMTS2; ENO1; ATG16L1; SKIDA1; AHNAK2; COL16A1; CORO1C; ANP32A; RBM15; WDR81; MACF1; PABPC4; VCAM1; BMP2K; SERPINA1; LRP1B; TUBA4A; DSCAM; PFN1; TPM2; COL7A1; TLN2; IGSF9; ACTN4; HDGF; LMNA; VIM; FBLN1; VCL; TUBA1C; RBP4; GAPDH; CLU; C7; ACTB; C6; GPX3; TECTA; FGB; GSN;
JUNB	50	1754	16.1812	1.77432	4.69132e-05	0.00985178	0.00108716	0.00107744	LYST; GKN1; SLCO5A1; HSPG2; FLNA; SPEN; CCT3; RP1L1; COL12A1; COL27A1; ADAMTS2; ENO1; ATG16L1; SKIDA1; AHNAK2; COL16A1; CORO1C; ANP32A; RBM15; WDR81; MACF1; PABPC4; VCAM1; BMP2K; SERPINA1; LRP1B; TUBA4A; DSCAM; PFN1; TPM2; COL7A1; TLN2; IGSF9; ACTN4; HDGF; LMNA; VIM; FBLN1; VCL; TUBA1C; RBP4; GAPDH; CLU; C7; ACTB; C6; GPX3; TECTA; FGB; GSN;
JUND	50	1754	16.1812	1.77432	4.69132e-05	0.00985178	0.00108716	0.00107744	LYST; GKN1; SLCO5A1; HSPG2; FLNA; SPEN; CCT3; RP1L1; COL12A1; COL27A1; ADAMTS2; ENO1; ATG16L1; SKIDA1; AHNAK2; COL16A1; CORO1C; ANP32A; RBM15; WDR81; MACF1; PABPC4; VCAM1; BMP2K; SERPINA1; LRP1B; TUBA4A; DSCAM; PFN1; TPM2; COL7A1; TLN2; IGSF9; ACTN4; HDGF; LMNA; VIM; FBLN1; VCL; TUBA1C; RBP4; GAPDH; CLU; C7; ACTB; C6; GPX3; TECTA; FGB; GSN;
NR6A1	16	769	5.17799	1.29559	0.176542	1	0.334397	0.331408	SORT1; COL12A1; CFAP61; CLSTN2; TARBP1; CETP; RNF215; KLHL36; CCT7; SERPINA1; LRP1B; KMT2A; TUBAL3; TPM2; CRLS1; JMJD1C;
RAB40B	15	806	4.85437	1.1589	0.316666	1	0.468309	0.464122	SLCO5A1; LCOR; CFAP61; ENO1; HMCN1; SZT2; ANP32A; CCT7; SERPINA1; PFN1; CRLS1; PARVB; APOC3; SERPINC1; TECTA;
RARA	15	806	4.85437	1.1589	0.316666	1	0.468309	0.464122	SLCO5A1; LCOR; CFAP61; ENO1; HMCN1; SZT2; ANP32A; CCT7; SERPINA1; PFN1; CRLS1; PARVB; APOC3; SERPINC1; TECTA;
SPI1	15	814	4.85437	1.14751	0.330144	1	0.477854	0.473582	B2M; PPP2R1A; MYL6; SLCO5A1; SPEN; DNAH10; IQGAP1; NUMA1; CFAP61; CAP1; C1QA; PFN1; PARVB; GDA; FN1;
BARX2	9	296	2.91262	1.8942	0.0504914	1	0.147267	0.14595	ZFHX4; NBEA; PCBP2; ZCCHC6; KIAA1109; SKIDA1; RP1; VIM; FBLN1;
DBX2	8	408	2.589	1.22171	0.334176	1	0.477854	0.473582	MYCBP2; HTR2C; CFAP61; HMCN1; SKIDA1; GDA; TLN2; VIM;
EN1	14	466	4.53074	1.8709	0.0190367	1	0.0701353	0.0695083	MYCBP2; LYST; LYPD6; KIAA1109; DOCK7; CFAP61; C1QTNF3; TLN2; LMNA; VIM; PPIA; FBLN1; C6; TECTA;
FOXC1	11	301	3.55987	2.27622	0.00974888	1	0.0445058	0.0441079	ZNF532; ENTPD1; ZFHX4; MGA; LCOR; HMCN1; ACTN2; F9; RP1; POSTN; C8B;
HOXA5	26	916	8.41424	1.76704	0.00366952	0.770599	0.0296384	0.0293734	MYCBP2; LMNB1; ENTPD1; ZFHX4; ASH1L; NBEA; SCN8A; RP1L1; COL12A1; ZCCHC6; KIAA1109; CFAP61; ATG16L1; SKIDA1; COL19A1; C1QTNF3; MACF1; RP1; LRP1B; LMNA; FBLN1; VCL; POSTN; CA2; FN1; C6;
HOXA7	15	527	4.85437	1.77243	0.0238919	1	0.0796398	0.0789278	ZNF532; LYST; NPAS3; FLNA; GON4L; COL12A1; ZCCHC6; HMCN1; ACTN2; RP1; PARVB; PKM; C5; FGB; ACTBL2;
HOXB6	2	123	0.647249	1.01686	0.590597	1	0.733878	0.727317	ROR1; FBLN1;
HOXB7	6	388	1.94175	0.963915	0.594704	1	0.734634	0.728066	COL9A1; CFAP61; HMCN1; PABPC4; C5; JCHAIN;
HOXB8	3	225	0.970874	0.832476	0.703942	1	0.830494	0.823069	NBEA; CRLS1; FBLN1;
HOXC6	3	237	0.970874	0.790327	0.736586	1	0.854603	0.846962	ZFHX4; CLSTN2; MACF1;
ISX	6	265	1.94175	1.4113	0.254534	1	0.408031	0.404383	MYCBP2; SKIDA1; DSCAM; POSTN; C6; ACTA2;
LHX8	2	223	0.647249	0.560891	0.876216	1	0.989276	0.980432	SKIDA1; POSTN;
MNX1	9	311	2.91262	1.80284	0.064754	1	0.178926	0.177326	MYCBP2; ENTPD1; PRKAR1A; ZCCHC6; KIAA1109; HMCN1; SKIDA1; C6; ACTA2;
MSX1	1	234	0.323625	0.268593	0.977939	1	1	0.99106	RP1;
NKX1-1	2	146	0.647249	0.856684	0.683213	1	0.810592	0.803345	SKIDA1; KRT14;
PAX6	22	557	7.11974	2.45903	0.000105222	0.0220966	0.00184138	0.00182492	MYCBP2; LYST; HTR2C; NBEA; LCOR; DPY19L4; COL12A1; DOCK7; CFAP61; HMCN1; SKIDA1; COL4A6; MACF1; LRP1B; COL7A1; GDA; VIM; FBLN1; JMJD1C; LECT2; C6; ACTA2;
PBX1	20	741	6.47249	1.68047	0.0169431	1	0.0670203	0.0664212	MYCBP2; XPO1; SRRM1; DZANK1; LYPD6; LMNB1; NEMP1; EPRS; LCOR; COL12A1; KIAA1109; COL16A1; COL19A1; MACF1; BMP2K; EEF1A2; TUBB2B; COL2A1; SERPING1; TECTA;
PKNOX1	5	95	1.61812	3.28152	0.0185832	1	0.0696869	0.0690638	XPO1; SRRM1; NEMP1; MACF1; SERPING1;
POU5F1	13	373	4.20712	2.17052	0.00760692	1	0.0394937	0.0391406	ZNF532; SRRM1; ZFHX4; SLCO5A1; ATG16L1; MACF1; LRP1B; LMNA; POSTN; C7; C8B; FN1; C1R;
PRRX1	18	389	5.82524	2.88111	6.34442e-05	0.0133233	0.00121121	0.00120038	MYCBP2; LMNB1; EPRS; COL12A1; ZCCHC6; DOCK7; CFAP61; KMT2A; VIM; PPIA; FBLN1; ALB; FN1; C6; TECTA; GSN; C8A; ACTA2;
REST	18	765	5.82524	1.46505	0.0691623	1	0.186206	0.184542	NSD1; ZC3H6; GRM1; HCN2; SPEN; COL27A1; DOCK7; COL16A1; ANP32A; MCRS1; MACF1; PABPC4; DSCAM; PFN1; GPRIN1; PSME1; IGSF9; PSAP;
SOX1	7	276	2.26537	1.58052	0.157672	1	0.306877	0.304133	ZNF532; ZFHX4; HSPG2; CFAP61; ATG16L1; LRP1B; SERBP1;
TGIF1	27	1034	8.73786	1.62557	0.00914244	1	0.0434831	0.0430944	MYCBP2; XPO1; VPS13A; TTC38; PRKAR1A; COL9A1; ASH1L; FLNA; LCOR; STIP1; COL12A1; CFAP61; CLSTN2; GPLD1; SKIDA1; COL4A6; CAP1; LCP1; COL19A1; WDR81; MACF1; DSCAM; COL7A1; C8B; FN1; C5; ACTA2;
CRX	7	349	2.26537	1.24993	0.32989	1	0.477854	0.473582	GKN1; LCOR; KRT14; FN1; JMJD1C; SERPING1; THRB;
ESR2	9	464	2.91262	1.20838	0.330414	1	0.477854	0.473582	SORT1; SRRM1; CFAP61; COL16A1; SPP2; TLN2; HDGF; GAPDH; APOA2;
GLI1	7	148	2.26537	2.94737	0.010094	1	0.0451008	0.0446976	XPO1; PTCH2; ATXN2; COL7A1; C8B; CP; ACTA2;
HENMT1	30	1144	9.70874	1.63246	0.00578214	1	0.0352406	0.0349256	SORT1; FAM171A2; NSD1; MAN1A1; PRKAR1A; HSPG2; NBEA; FLNA; CCT3; UGP2; ADAMTS2; COL16A1; ANP32A; ATXN2; KLHL36; WDR81; MACF1; PCSK9; C1QA; KMT2A; CLEC3B; LMNA; APOA5; CA2; VWF; C7; ACTB; JMJD1C; FCGBP; GSN;
INSM1	13	487	4.20712	1.66244	0.0519612	1	0.149478	0.148141	XPO1; HTR2C; LCOR; NUMA1; SKIDA1; SZT2; WDR81; HDGF; LMNA; HGFAC; TUBB2B; OBSCN; THRB;
NHLH1	30	1144	9.70874	1.63246	0.00578214	1	0.0352406	0.0349256	SORT1; FAM171A2; NSD1; MAN1A1; PRKAR1A; HSPG2; NBEA; FLNA; CCT3; UGP2; ADAMTS2; COL16A1; ANP32A; ATXN2; KLHL36; WDR81; MACF1; PCSK9; C1QA; KMT2A; CLEC3B; LMNA; APOA5; CA2; VWF; C7; ACTB; JMJD1C; FCGBP; GSN;
NR1H4	3	62	0.970874	3.02073	0.0778147	1	0.204263	0.202437	ATXN2; LMNA; ITIH3;
ZEB1	5	401	1.61812	0.77748	0.775133	1	0.894385	0.886388	NCOR1; DSCAM; FLNB; ACTA1; THRB;
ZFP161	33	1137	10.6796	1.80671	0.000752046	0.15793	0.00831209	0.00823778	LYPD6; NSD1; MAN1A1; LMNB1; B2M; AGTPBP1; MGA; ASH1L; HNRNPAB; SPEN; DNAH10; LCOR; PCBP2; ALDH5A1; EIF2S3; COL27A1; TARBP1; GPLD1; AHNAK2; ANP32A; ACTN2; KLHL36; NPM1; EEF1D; LRP1B; SERBP1; ACTN1; ACTN4; PPIA; TUBB2B; PSAP; FN1; ACTB;
BACH2	16	628	5.17799	1.58647	0.0476418	1	0.140912	0.139653	FLNA; CCT3; RP1L1; COL12A1; DOCK7; ADAMTS2; AHNAK2; RBM15; COL19A1; MACF1; SERPINA1; COL7A1; LMNA; EEF1A2; RBP4; CLU;
EBF1	3	205	0.970874	0.913689	0.642881	1	0.767073	0.760216	GRM1; KAT5; HDGF;
HOXA13	8	309	2.589	1.61312	0.126349	1	0.276388	0.273917	VPS13A; HSPA4L; PRRC2A; GRM1; KIAA1109; RP1; FN1; FGB;
MSX2	6	344	1.94175	1.0872	0.477333	1	0.6265	0.620899	MYCBP2; ZFHX4; KIAA1109; LRP1B; POSTN; C6;
NOBOX	13	621	4.20712	1.30372	0.201678	1	0.358909	0.3557	FLNA; COL12A1; CFAP61; SKIDA1; ATXN2; LRP1B; PPAP2A; VIM; VCL; POSTN; FN1; C6; C8A;
TFAP4	26	1280	8.41424	1.26454	0.129652	1	0.279756	0.277255	KIAA1107; ENTPD1; ZFHX4; PLD3; NBEA; KIAA1109; CLSTN2; COL1A1; COL16A1; ANP32A; ESD; WDR81; C1QTNF3; MACF1; TLN2; IGSF9; HDGF; FBLN1; TUBB2B; TUBA1C; PKM; C8B; ACTA1; ACTB; TECTA; APOA2;
ATF3	14	800	4.53074	1.08981	0.410478	1	0.545571	0.540694	SORT1; SRRM1; MYL6; COL24A1; HCN2; BRD1; CFAP61; CLSTN2; LCP1; MYEF2; CA2; HPS5; SERPIND1; GSN;
TAL1	24	1113	7.76699	1.34246	0.0879542	1	0.222535	0.220545	VPS13A; FAM171A2; KIAA1107; ENTPD1; NPAS3; ZFHX4; GFOD2; GCN1; CAPZB; PCBP2; COL13A1; MYO15A; ADAMTS2; ATG16L1; GPLD1; COL4A6; COL16A1; WDR81; MACF1; NCAPH2; CRLS1; F5; SERPING1; THRB;
HOXA9	21	729	6.79612	1.79349	0.00739221	1	0.0394937	0.0391406	XPO1; LYST; PRRC2A; GDF11; LCOR; UGP2; GON4L; KIAA1109; DOCK7; CLSTN2; HMCN1; VWA8; SKIDA1; SOX1; MYEF2; KMT2A; TPM2; AGT; FN1; TLN1; FGB;
NFE2	17	518	5.50162	2.04349	0.0044732	0.939373	0.0328499	0.0325562	XPO1; SORT1; FLNA; CAPZB; RP1L1; COL27A1; ENO1; COL16A1; MACF1; PABPC4; LRP1B; TUBA4A; EEF1A2; TUBA1C; GAPDH; FN1; ACTB;
LMO2	12	610	3.8835	1.22522	0.277625	1	0.432268	0.428403	MAN1A1; COL9A1; NBEA; COL13A1; COL12A1; ADAMTS2; MACF1; HDGF; FLNB; LCAT; ACTB; THRB;
RUNX2	7	315	2.26537	1.38484	0.244569	1	0.398135	0.394575	ROR1; SORT1; BMP2K; HDGF; VIM; VCL; PSAP;
GATA1	15	728	4.85437	1.28307	0.195881	1	0.351582	0.348438	MYCBP2; XPO1; KIAA1107; COL12A1; SKIDA1; NCOR1; CORO1C; ANP32A; MACF1; DSCAM; LCAT; PKM; HPS5; TTR; C8A;
FOXD3	8	361	2.589	1.38077	0.226236	1	0.380625	0.377222	SRRM1; COL13A1; COL12A1; MACF1; TLN2; ITIH2; C6; THRB;
ISL2	10	515	3.23625	1.20955	0.316008	1	0.468309	0.464122	MYCBP2; DZANK1; COL9A1; CFAP61; CLSTN2; SKIDA1; MACF1; LRP1B; VIM; COL3A1;
ZNF143	8	618	2.589	0.806574	0.780016	1	0.8951	0.887097	ZFHX4; SKIDA1; ATXN2; KPNB1; COL7A1; CCT8; VCL; TLN1;
CDX2	5	253	1.61812	1.23227	0.384093	1	0.527186	0.522473	GDF11; CLSTN2; SKIDA1; GSN; ACTBL2;
FOXK1	5	121	1.61812	2.57646	0.0458037	1	0.137411	0.136183	ZFHX4; MGA; LCOR; ATXN2; MACF1;
FOXO1	3	192	0.970874	0.97555	0.59871	1	0.735258	0.728685	ZNF532; ENTPD1; MGA;
GFI1	16	552	5.17799	1.80489	0.0172338	1	0.0670203	0.0664212	TBL2; ZNF532; MYCBP2; GRM1; HSPG2; COL12A1; SKIDA1; ATXN2; LCP1; C1QTNF3; MACF1; PPAP2A; CCT8; CRLS1; JCHAIN; FGB;
HMX1	6	240	1.94175	1.5583	0.190356	1	0.345455	0.342367	MYCBP2; PCBP2; CLSTN2; KMT2A; C8A; ACTBL2;
HOXB9	12	537	3.8835	1.39177	0.157822	1	0.306877	0.304133	PRRC2A; GDF11; LCOR; KIAA1109; CLSTN2; SKIDA1; LRP1B; C7; ACTB; FGB; GSN; C8A;
PAX4	5	175	1.61812	1.78148	0.15182	1	0.300775	0.298086	LYPD6; HTR2C; GRM1; ZCCHC6; CFAP61;
PDX1	9	372	2.91262	1.50722	0.146719	1	0.293438	0.290814	MYCBP2; LMNB1; ENTPD1; NPAS3; NBEA; KIAA1109; CAP1; DSCAM; LMNA;
EOMES	7	291	2.26537	1.49905	0.189283	1	0.345455	0.342367	LYPD6; DOCK7; ATXN2; ACTN2; NRG3; C1QTNF3; FN1;
T	2	46	0.647249	2.71863	0.168647	1	0.324917	0.322012	CFAP61; C1QTNF3;
TBX5	3	204	0.970874	0.918168	0.639607	1	0.767073	0.760216	LYPD6; ACTN2; C1QTNF3;
ATF6	3	195	0.970874	0.960543	0.609212	1	0.739506	0.732895	MGA; CAP1; SOX1;
STRA13	12	574	3.8835	1.30206	0.214924	1	0.366944	0.363664	NEMP1; MGA; ATP6V1A; KAT5; BPTF; WDR81; SAE1; DSCAM; PARVB; VCL; PSAP; HPS5;
ZIC1	16	548	5.17799	1.81807	0.0162099	1	0.0654631	0.0648779	LYST; HSPG2; BSN; PTCH2; FLNA; CAPZB; COL1A1; MACF1; PABPC4; COL7A1; FBLN1; C3; JMJD1C; CP; GPX3; GSN;
DBX1	5	239	1.61812	1.30445	0.339541	1	0.477854	0.473582	ZFHX4; CFAP61; CLSTN2; DSCAM; C5;
FOXJ2	5	299	1.61812	1.0427	0.526884	1	0.682998	0.676892	MYCBP2; LCOR; HMCN1; SKIDA1; ATXN2;
HOXD10	1	48	0.323625	1.30917	0.540914	1	0.696883	0.690653	SKIDA1;
ELF1	8	585	2.589	0.852072	0.726858	1	0.848001	0.84042	B2M; ZFHX4; GRM1; IQGAP1; C1QA; VIM; PSAP; TLN1;
FOXJ1	1	31	0.323625	2.02687	0.395025	1	0.535034	0.530251	ATXN2;
E4F1	1	158	0.323625	0.397781	0.923469	1	1	0.99106	TUBB2B;
ITGAL	6	178	1.94175	2.10105	0.0679966	1	0.185445	0.183787	PCBP2; COL16A1; COL7A1; ACTN1; LCAT; APOB;
ESX1	7	266	2.26537	1.63994	0.138071	1	0.28913	0.286545	MYCBP2; PRKAR1A; HMCN1; SKIDA1; PABPC4; VIM; SERPINC1;
TLX2	2	60	0.647249	2.08439	0.250898	1	0.405297	0.401673	MYCBP2; HDGF;
DLX5	5	220	1.61812	1.41711	0.279945	1	0.432268	0.428403	ATM; LCOR; ZCCHC6; KIAA1109; BPTF;
ATF4	6	315	1.94175	1.18729	0.394998	1	0.535034	0.530251	PRKAR1A; CLSTN2; TUBB2B; OBSCN; PSAP; FN1;
ELF3	9	437	2.91262	1.28304	0.271221	1	0.428243	0.424415	ZFHX4; MGA; NBEA; SPEN; SCN8A; ZCCHC6; SKIDA1; MCRS1; GDA;
SPDEF	5	189	1.61812	1.64953	0.188823	1	0.345455	0.342367	COL9A1; SKIDA1; KMT2A; FN1; FCGBP;
PAX5	3	149	0.970874	1.25707	0.430003	1	0.567929	0.562851	NPAS3; FLNB; SERPINF2;
NKX3-1	3	61	0.970874	3.07024	0.0749004	1	0.199102	0.197322	UGP2; KCTD1; LRP1B;
SIX1	1	19	0.323625	3.30633	0.265033	1	0.421643	0.417873	HPS5;
RBPJ	6	235	1.94175	1.59146	0.178345	1	0.334397	0.331408	GRM1; NCOR1; ANP32A; MACF1; COL4A1; TPM2;
CEBPD	4	113	1.2945	2.20818	0.109114	1	0.246387	0.244184	ZNF532; GON4L; HMCN1; FN1;
PATZ1	2	38	0.647249	3.29083	0.124212	1	0.274573	0.272119	PCBP2; GON4L;
MAFK	1	128	0.323625	0.491003	0.875123	1	0.989276	0.980432	NSUN3;

## Sheet: Clinical phenotype
Analysis: Clinical phenotype
Dataset name: Leghorn TEX
Number of genes in the dataset: 309
Number of genes in the dataset (which are available in Clinical phenotype database) :71
Number of genes in background: 19230
Is analysis quantitative: No
						Corrected p-values
Clinical phenotype	No. of genes in the dataset	No.of genes in the background dataset	Percentage of genes	Fold enrichment	P-value (Hypergeometric test)	Bonferroni method	BH method	Q-value (Storey-Tibshirani method)
Abdomen	27	621	8.73786	2.70666	3.01697e-06	0.0666872	0.00317558	0.019803	LYST; VPS13A; NSD1; ALG3; LMNB1; SLC26A3; HSPG2; PTCH2; FLNA; ADAMTS2; COL1A1; ATXN2; GP1BA; KMT2A; COL7A1; LMNA; PSAP; COL2A1; ACTA1; ACTB; FGA; COL3A1; PLG; CFH; SERPING1; FGB; TTR;
Abdominal distention	2	7	0.647249	17.8437	0.00512408	1	0.278792	1	SLC26A3; FLNA;
Abdominal pain	1	19	0.323625	3.30633	0.265033	1	1	1	SERPING1;
Abnormal alignment of collagen bundles	1	2	0.323625	31.2703	0.0318799	1	0.43258	1	LMNA;
Abnormal argyrophilic neurons in the myenteric and submucosal plexuses	1	1	0.323625	62.231	0.0160686	1	0.278792	1	FLNA;
Abnormal bladder regulation due to autonomic dysfunction	1	1	0.323625	62.231	0.0160686	1	0.278792	1	LMNB1;
Abnormal bowel regulation due to autonomic dysfunction	1	1	0.323625	62.231	0.0160686	1	0.278792	1	LMNB1;
Abnormal cartilage collagen on EM	1	1	0.323625	62.231	0.0160686	1	0.278792	1	COL2A1;
Abnormal cervical vertebrae	1	3	0.323625	20.8815	0.0474379	1	0.576453	1	PTCH2;
Abnormal eye movements	1	7	0.323625	8.96624	0.107217	1	1	1	ALDH5A1;
Abnormal gait	3	9	0.970874	20.7897	0.000321238	1	0.0922161	0.575062	LYST; FLNA; COL2A1;
Abnormal gastrointestinal motility	1	1	0.323625	62.231	0.0160686	1	0.278792	1	FLNA;
Abnormal glucose tolerance	1	4	0.323625	15.6741	0.0627467	1	0.715662	1	APOA5;
Abnormal isoelectric focusing of serum transferrin (type 1 pattern without increase of asialotransferrin)	1	1	0.323625	62.231	0.0160686	1	0.278792	1	ALG3;
Abnormally high PBI	1	1	0.323625	62.231	0.0160686	1	0.278792	1	THRB;
Abnormal pupillary light reflexes	1	1	0.323625	62.231	0.0160686	1	0.278792	1	SH3TC2;
Abnormal segmentation	1	1	0.323625	62.231	0.0160686	1	0.278792	1	FLNB;
Abnormal sensitivity to therapeutic radiation	1	3	0.323625	20.8815	0.0474379	1	0.576453	1	PTCH2;
Abnormal spinal segmentation	1	1	0.323625	62.231	0.0160686	1	0.278792	1	FLNB;
Abnormal teeth (in some patients)	1	1	0.323625	62.231	0.0160686	1	0.278792	1	FAM20C;
Absence of normal rete ridge pattern	1	2	0.323625	31.2703	0.0318799	1	0.43258	1	LMNA;
Absence of ossification of sacrum (rare)	1	1	0.323625	62.231	0.0160686	1	0.278792	1	FAM20C;
Absence of ossification of vertebral bodies C3 to C5 (rare)	1	1	0.323625	62.231	0.0160686	1	0.278792	1	FAM20C;
Absence of subcutaneous fat	1	1	0.323625	62.231	0.0160686	1	0.278792	1	LMNA;
Absence of tongue papillae	1	1	0.323625	62.231	0.0160686	1	0.278792	1	LMNA;
Absence seizures	1	8	0.323625	7.84686	0.121568	1	1	1	ALDH5A1;
Absent calvarial mineralization	1	2	0.323625	31.2703	0.0318799	1	0.43258	1	COL1A1;
Absent cone and rod functions by electroretinogram (ERG)	1	2	0.323625	31.2703	0.0318799	1	0.43258	1	RP1;
Absent distal interphalangeal creases	1	3	0.323625	20.8815	0.0474379	1	0.576453	1	TPM2;
Absent fingerprints	1	1	0.323625	62.231	0.0160686	1	0.278792	1	KRT14;
Absent frontal sinuses	1	4	0.323625	15.6741	0.0627467	1	0.715662	1	FLNA;
Absent gag reflex	1	2	0.323625	31.2703	0.0318799	1	0.43258	1	ACTA1;
Absent-hypoplastic fibulae	1	1	0.323625	62.231	0.0160686	1	0.278792	1	FLNB;
Absent-hypoplastic ulnae	1	1	0.323625	62.231	0.0160686	1	0.278792	1	FLNB;
Absent-mild skin hyperextensibility	1	1	0.323625	62.231	0.0160686	1	0.278792	1	COL3A1;
Absent natural killer cell cytotoxicity	1	2	0.323625	31.2703	0.0318799	1	0.43258	1	LYST;
Absent neutrophil inclusions	1	1	0.323625	62.231	0.0160686	1	0.278792	1	GP1BA;
Absent platelet agglutination in presence of ristocetin	1	3	0.323625	20.8815	0.0474379	1	0.576453	1	GP1BA;
Absent pubic ossification in infancy	1	1	0.323625	62.231	0.0160686	1	0.278792	1	COL2A1;
Absent radii and fibulae with boomerang shaped remaining long bones	1	1	0.323625	62.231	0.0160686	1	0.278792	1	FLNB;
Absent/rudimentary nipples (athelia/hypothelia)	1	1	0.323625	62.231	0.0160686	1	0.278792	1	KCTD1;
Absent-small capital femoral epiphyses (infancy-early childhood)	1	2	0.323625	31.2703	0.0318799	1	0.43258	1	COL2A1;
Absent sphenoid sinuses	1	1	0.323625	62.231	0.0160686	1	0.278792	1	FLNA;
Absent styloid processes	1	1	0.323625	62.231	0.0160686	1	0.278792	1	COL2A1;
Absent talus and calcaneal ossification in infancy	1	1	0.323625	62.231	0.0160686	1	0.278792	1	COL2A1;
Absent vertebral body mineralization	1	1	0.323625	62.231	0.0160686	1	0.278792	1	COL2A1;
Acanthocytes	1	3	0.323625	20.8815	0.0474379	1	0.576453	1	VPS13A;
Acanthosis nigricans (uncommon)	1	1	0.323625	62.231	0.0160686	1	0.278792	1	LMNA;
ACERULOPLASMINEMIA	1	1	0.323625	62.231	0.0160686	1	0.278792	1	CP;
Acetabular spurs (infancy)	1	1	0.323625	62.231	0.0160686	1	0.278792	1	COL2A1;
Achalasia	1	2	0.323625	31.2703	0.0318799	1	0.43258	1	ACTB;
Achilles tendon contractures	1	4	0.323625	15.6741	0.0627467	1	0.715662	1	LMNA;
Acrogeria (skin over hands and feet are thin and finely wrinkled)	1	1	0.323625	62.231	0.0160686	1	0.278792	1	COL3A1;
Acrogeric appearance (prominent veins and lack of subcutaneous tissue)	1	1	0.323625	62.231	0.0160686	1	0.278792	1	LMNA;
Acromegaly	1	5	0.323625	12.5456	0.0778102	1	0.854405	1	PRKAR1A;
Acroosteolysis	2	6	0.647249	20.8127	0.00369923	1	0.278792	1	FLNA; COL3A1;
Acroosteolysis of distal phalanges	1	1	0.323625	62.231	0.0160686	1	0.278792	1	LMNA;
Actin- and actin depolymerizing factor/cofilin-immunoreactive eosinophilic spherical structures in the striatum	1	1	0.323625	62.231	0.0160686	1	0.278792	1	ACTB;
Actin depolymerizing factor/cofilin-immunoreactive eosinophilic rod-like cytoplasmic inclusions in neocortical and thalamic neurons	1	1	0.323625	62.231	0.0160686	1	0.278792	1	ACTB;
Action and postural tremor	1	1	0.323625	62.231	0.0160686	1	0.278792	1	ATXN2;
Activation of the complement system	1	3	0.323625	20.8815	0.0474379	1	0.576453	1	CFH;
Acute nephritis (rare)	1	1	0.323625	62.231	0.0160686	1	0.278792	1	PLG;
Acute neurologic deterioration after viral illness has been reported	1	1	0.323625	62.231	0.0160686	1	0.278792	1	LMNB1;
Acute renal failure	1	3	0.323625	20.8815	0.0474379	1	0.576453	1	CFH;
Adducted thumbs	1	8	0.323625	7.84686	0.121568	1	1	1	ALG3;
Adermatoglyphia	1	2	0.323625	31.2703	0.0318799	1	0.43258	1	KRT14;
Adrenal carcinoma	1	3	0.323625	20.8815	0.0474379	1	0.576453	1	NSD1;
Adrenal hypoplasia	1	5	0.323625	12.5456	0.0778102	1	0.854405	1	LMNA;
Adrenocortical cytomegaly	1	2	0.323625	31.2703	0.0318799	1	0.43258	1	NSD1;
Adult height 92-108 cm	1	2	0.323625	31.2703	0.0318799	1	0.43258	1	COL1A1;
Adult height often normal	1	1	0.323625	62.231	0.0160686	1	0.278792	1	NSD1;
Adult onset of symptoms has been reported	1	2	0.323625	31.2703	0.0318799	1	0.43258	1	PLG;
Advanced bone age	2	9	0.647249	13.8828	0.00859947	1	0.278792	1	NSD1; PRKAR1A;
Advanced bone age, most pronounced during first 4 years	1	2	0.323625	31.2703	0.0318799	1	0.43258	1	NSD1;
Affected infants often die in utero or in the postnatal period	1	4	0.323625	15.6741	0.0627467	1	0.715662	1	AGT;
Affected males who survive are secondary to new mutations	1	1	0.323625	62.231	0.0160686	1	0.278792	1	FLNA;
Affects mid- to high-frequencies	1	1	0.323625	62.231	0.0160686	1	0.278792	1	TECTA;
Afibrinogenemia	2	2	0.647249	62.231	0.000257379	1	0.0816277	0.509032	FGA; FGB;
AFIBRINOGENEMIA, CONGENITAL	2	2	0.647249	62.231	0.000257379	1	0.0816277	0.509032	FGA; FGB;
Agenesis of corpus callosum	1	16	0.323625	3.92588	0.228399	1	1	1	ACTB;
Age of onset 23-59 years	1	1	0.323625	62.231	0.0160686	1	0.278792	1	VPS13A;
Age of onset earlier in familial cases than in sporadic cases	1	7	0.323625	8.96624	0.107217	1	1	1	PRKAR1A;
Aggressive behavior	1	20	0.323625	3.1411	0.276854	1	1	1	KMT2A;
Aggressiveness	2	8	0.647249	15.616	0.00675987	1	0.278792	1	VPS13A; ALDH5A1;
Airway obstruction	1	2	0.323625	31.2703	0.0318799	1	0.43258	1	PLG;
Airways	5	66	1.61812	4.72319	0.00416475	1	0.278792	1	ATM; FLNA; FLNB; COL2A1; PLG;
Albopapuloid lesions may occur	1	2	0.323625	31.2703	0.0318799	1	0.43258	1	COL7A1;
All cases have been stillborn or immediate neonatal death	1	1	0.323625	62.231	0.0160686	1	0.278792	1	FLNB;
Allelic disorders with overlapping phenotypes include autosomal dominant Emery-Dreifuss muscular dystrophy (	1	1	0.323625	62.231	0.0160686	1	0.278792	1	LMNA;
Allelic disorder to autosomal recessive deafness 21 (DFNB21,	1	1	0.323625	62.231	0.0160686	1	0.278792	1	TECTA;
Allelic disorder to Dunnigan-type familial partial lipodystrophy (	1	1	0.323625	62.231	0.0160686	1	0.278792	1	LMNA;
Allelic disorder to rigid spine muscular dystrophy (RSMD1,	1	3	0.323625	20.8815	0.0474379	1	0.576453	1	ACTA1;
Allelic to Giant Platelet Syndrome (	1	1	0.323625	62.231	0.0160686	1	0.278792	1	GP1BA;
Allelic to Stickler syndrome, type 3 (	1	2	0.323625	31.2703	0.0318799	1	0.43258	1	COL2A1;
Alopecia	2	22	0.647249	5.68307	0.0481294	1	0.584214	1	COL7A1; LMNA;
Alopecia of scalp	1	2	0.323625	31.2703	0.0318799	1	0.43258	1	COL3A1;
Alopecia, partial	1	1	0.323625	62.231	0.0160686	1	0.278792	1	LMNA;
Alpha-2-plasmin inhibitor deficiency	1	1	0.323625	62.231	0.0160686	1	0.278792	1	SERPINF2;
ALPHA-2-PLASMIN INHIBITOR DEFICIENCY	1	1	0.323625	62.231	0.0160686	1	0.278792	1	SERPINF2;
Amniotic Fluid	6	68	1.94175	5.49932	0.000777796	1	0.184865	1	SLC26A3; LMNA; FLNB; AGT; COL2A1; ACTA1;
Amyloid cardiomyopathy	1	1	0.323625	62.231	0.0160686	1	0.278792	1	GSN;
Amyloid deposition in the leptomeningeal vessels, brainstem, spinal cord	1	1	0.323625	62.231	0.0160686	1	0.278792	1	TTR;
Amyloid deposition in the vitreous humor (variable expression)	1	1	0.323625	62.231	0.0160686	1	0.278792	1	TTR;
AMYLOIDOSIS, FAMILIAL VISCERAL	2	3	0.647249	41.5563	0.000763918	1	0.18354	1	APOA1; FGA;
AMYLOIDOSIS, FINNISH TYPE	1	1	0.323625	62.231	0.0160686	1	0.278792	1	GSN;
AMYLOIDOSIS, HEREDITARY, TRANSTHYRETIN-RELATED	1	1	0.323625	62.231	0.0160686	1	0.278792	1	TTR;
Anal blisters	1	2	0.323625	31.2703	0.0318799	1	0.43258	1	COL7A1;
Anchoring fibrils revert to normal with clinical resolution of the disease	1	1	0.323625	62.231	0.0160686	1	0.278792	1	COL7A1;
Anemia	2	43	0.647249	2.90826	0.151658	1	1	1	LYST; CA2;
Anemia due to poor nutrition	1	2	0.323625	31.2703	0.0318799	1	0.43258	1	COL7A1;
Anesthesia complications include difficult intubation secondary to microstomia and risk of malignant hyperthermia	1	1	0.323625	62.231	0.0160686	1	0.278792	1	HSPG2;
Anisospondyly	1	2	0.323625	31.2703	0.0318799	1	0.43258	1	HSPG2;
Ankylosis of temporomandibular joint	1	2	0.323625	31.2703	0.0318799	1	0.43258	1	LMNA;
Anomalous fifth metatarsal	1	1	0.323625	62.231	0.0160686	1	0.278792	1	FLNA;
Antecolis	1	1	0.323625	62.231	0.0160686	1	0.278792	1	ACTB;
Antegonial notching of mandible	1	2	0.323625	31.2703	0.0318799	1	0.43258	1	FLNA;
Anterior bowing of long bones	1	1	0.323625	62.231	0.0160686	1	0.278792	1	HSPG2;
Anterior concavity of thoracic vertebrae	1	1	0.323625	62.231	0.0160686	1	0.278792	1	FLNA;
Anterior corneal lens opacities	1	1	0.323625	62.231	0.0160686	1	0.278792	1	FLNB;
Anteriorly placed odontoid process	1	1	0.323625	62.231	0.0160686	1	0.278792	1	FLNA;
Anteriorly splayed ribs	1	1	0.323625	62.231	0.0160686	1	0.278792	1	COL2A1;
Anterior vertebral wedging (childhood)	1	2	0.323625	31.2703	0.0318799	1	0.43258	1	COL2A1;
Anterior wedging	1	1	0.323625	62.231	0.0160686	1	0.278792	1	COL2A1;
Anteverted nares	2	36	0.647249	3.4736	0.113607	1	1	1	FLNB; COL2A1;
Anteverted nares (in some patients)	1	1	0.323625	62.231	0.0160686	1	0.278792	1	KCTD1;
Anti dsDNA antibody	1	6	0.323625	10.4581	0.0926324	1	0.989631	1	BANK1;
Antiphospholipid antibody	1	6	0.323625	10.4581	0.0926324	1	0.989631	1	BANK1;
Anuria	2	7	0.647249	17.8437	0.00512408	1	0.278792	1	AGT; CFH;
Anxiety	2	18	0.647249	6.94527	0.0332388	1	0.449914	1	VPS13A; ALDH5A1;
Aortic dilatation	1	2	0.323625	31.2703	0.0318799	1	0.43258	1	FLNB;
Aortic root dilatation	1	6	0.323625	10.4581	0.0926324	1	0.989631	1	COL1A1;
Aortic stenosis	1	9	0.323625	6.97595	0.135689	1	1	1	ACTB;
Aplasia cutis congenita of the scalp	1	1	0.323625	62.231	0.0160686	1	0.278792	1	KCTD1;
Approximately 25% have a severe course and die of respiratory failure	1	3	0.323625	20.8815	0.0474379	1	0.576453	1	ACTA1;
Approximately 30% of patients show normal early development	1	1	0.323625	62.231	0.0160686	1	0.278792	1	ALDH5A1;
Arachnodactyly	3	16	0.970874	11.6999	0.00197009	1	0.278792	1	SCARF2; FLNA; COL2A1;
Arched eyebrows (in some patients)	1	1	0.323625	62.231	0.0160686	1	0.278792	1	FAM20C;
Areflexia	3	38	0.970874	4.92806	0.0229008	1	0.393929	1	VPS13A; LMNA; ACTA1;
Arthralgia	1	7	0.323625	8.96624	0.107217	1	1	1	C1R;
Arthritis	1	14	0.323625	4.48632	0.202972	1	1	1	BANK1;
Arthrogryposis multiplex	1	1	0.323625	62.231	0.0160686	1	0.278792	1	ALG3;
Arthrogryposis (rare)	1	1	0.323625	62.231	0.0160686	1	0.278792	1	FAM20C;
Arthrogryposis (severe form)	1	2	0.323625	31.2703	0.0318799	1	0.43258	1	ACTA1;
Arthropathy	1	5	0.323625	12.5456	0.0778102	1	0.854405	1	COL2A1;
Ascending numbness and weakness	1	1	0.323625	62.231	0.0160686	1	0.278792	1	TTR;
Associated with advanced paternal age	1	4	0.323625	15.6741	0.0627467	1	0.715662	1	PRKAR1A;
Associated with increased frequency of autoimmune diseases	1	1	0.323625	62.231	0.0160686	1	0.278792	1	SERPING1;
Association between HLA class II alleles and presence of autoantibodies	1	6	0.323625	10.4581	0.0926324	1	0.989631	1	BANK1;
Asteroid hyalosis	1	1	0.323625	62.231	0.0160686	1	0.278792	1	COL2A1;
Astrocytes show reactive changes	1	1	0.323625	62.231	0.0160686	1	0.278792	1	LMNB1;
A subset of patients may have congenital abnormalities of the ocular anterior segment	1	1	0.323625	62.231	0.0160686	1	0.278792	1	COL4A1;
Asymmetric pupils (rare)	1	1	0.323625	62.231	0.0160686	1	0.278792	1	KCTD1;
Asymptomatic bleeding tendencies (petechiae, epistaxis, mucosal bleeding)	1	1	0.323625	62.231	0.0160686	1	0.278792	1	GP1BA;
Ataxia	3	130	0.970874	1.44078	0.347633	1	1	1	ALDH5A1; CP; TTR;
Ataxia becomes evident at the end of the first year of life	1	1	0.323625	62.231	0.0160686	1	0.278792	1	ATM;
Ataxic gait	1	7	0.323625	8.96624	0.107217	1	1	1	PSAP;
Atheroeruptive xanthoma	1	2	0.323625	31.2703	0.0318799	1	0.43258	1	APOA5;
Atherosclerosis	1	5	0.323625	12.5456	0.0778102	1	0.854405	1	LMNA;
Atrial fibrillation may occur	1	1	0.323625	62.231	0.0160686	1	0.278792	1	HCN4;
Atrial myxoma	1	1	0.323625	62.231	0.0160686	1	0.278792	1	PRKAR1A;
Atrial septal defect	3	47	0.970874	3.98459	0.0396445	1	0.534983	1	NSD1; LMNA; FLNB;
Atrioventricular conduction disturbances	1	1	0.323625	62.231	0.0160686	1	0.278792	1	LMNA;
Atrophic scarring	1	7	0.323625	8.96624	0.107217	1	1	1	COL7A1;
Atrophic scarring (less common)	1	2	0.323625	31.2703	0.0318799	1	0.43258	1	KRT14;
Atrophic scarring (rare)	1	3	0.323625	20.8815	0.0474379	1	0.576453	1	KRT14;
Atrophic scarring, severe	1	2	0.323625	31.2703	0.0318799	1	0.43258	1	COL7A1;
Atrophic scars	1	2	0.323625	31.2703	0.0318799	1	0.43258	1	COL1A1;
Atrophic skin over ears	1	1	0.323625	62.231	0.0160686	1	0.278792	1	COL3A1;
Atrophic spinal cord	1	1	0.323625	62.231	0.0160686	1	0.278792	1	LMNB1;
Atrophy of the corpus callosum	1	3	0.323625	20.8815	0.0474379	1	0.576453	1	LMNB1;
Attached ear lobules	1	4	0.323625	15.6741	0.0627467	1	0.715662	1	TPM2;
Autism, mild	1	1	0.323625	62.231	0.0160686	1	0.278792	1	ALDH5A1;
Autistic features	1	25	0.323625	2.51313	0.333179	1	1	1	KMT2A;
Autoimmune disease	1	2	0.323625	31.2703	0.0318799	1	0.43258	1	C1R;
Autonomic dysfunction	2	7	0.647249	17.8437	0.00512408	1	0.278792	1	LMNB1; TTR;
Autonomic dysfunction usually precedes obvious neurologic deterioration	1	1	0.323625	62.231	0.0160686	1	0.278792	1	LMNB1;
Autosomal dominant	43	747	13.9159	3.58303	3.52871e-13	7.79986e-09	7.79986e-09	4.86401e-08	NSD1; BANK1; LMNB1; ATM; ZFHX4; APOA1; HCN4; PRKAR1A; PTCH2; KCTD1; CETP; COL1A1; ATXN2; F9; COL4A1; LEMD3; NPM1; KRT14; GP1BA; TPM2; COL7A1; LMNA; VIM; APOA5; FLNB; ALB; F5; VWF; COL2A1; ACTA1; HBB; FN1; ACTB; FGA; COL3A1; CFH; SERPING1; TECTA; APOA2; GSN; TTR; THRB; APOB;
Autosomal dominant form	1	37	0.323625	1.69828	0.451152	1	1	1	THRB;
Autosomal dominant form (8p11-q21)	1	1	0.323625	62.231	0.0160686	1	0.278792	1	RP1;
Autosomal dominant vs. multifactorial	1	14	0.323625	4.48632	0.202972	1	1	1	COL2A1;
Autosomal recessive (17p12-q12)	1	1	0.323625	62.231	0.0160686	1	0.278792	1	MYO15A;
Autosomal recessive	36	924	11.6505	2.42523	8.63815e-07	0.0190938	0.00119336	0.00744182	LYST; VPS13A; ALDH3A2; ALG3; B2M; ATM; SCARF2; SLC26A3; PRKAR1A; SH3TC2; HSPG2; FAM20C; ALDH5A1; ADAMTS2; KRT14; GP1BA; COL7A1; LMNA; FLNB; LCAT; TCTN3; PSAP; AGT; CA2; F5; VWF; COL2A1; FGA; CP; PLG; KNG1; CFH; SERPINF2; C1R; FGB; THRB;
Autosomal recessive inheritance (	1	1	0.323625	62.231	0.0160686	1	0.278792	1	FLNB;
Autosomal recessive inheritance has been reported in 1 family (as of April 2011)	1	1	0.323625	62.231	0.0160686	1	0.278792	1	COL3A1;
Average birth length, 52.6cm	1	2	0.323625	31.2703	0.0318799	1	0.43258	1	NSD1;
Average birth weight 4kg	1	2	0.323625	31.2703	0.0318799	1	0.43258	1	NSD1;
Axenfeld-Rieger anomalies (reported in 1 family)	1	1	0.323625	62.231	0.0160686	1	0.278792	1	COL4A1;
Axial hypotonia	1	20	0.323625	3.1411	0.276854	1	1	1	ALG3;
Axonal atrophy on nerve biopsy	1	3	0.323625	20.8815	0.0474379	1	0.576453	1	LMNA;
Axonal degeneration/regeneration on nerve biopsy	1	3	0.323625	20.8815	0.0474379	1	0.576453	1	LMNA;
Barrel chest	1	3	0.323625	20.8815	0.0474379	1	0.576453	1	COL2A1;
Barrel-shaped chest	1	5	0.323625	12.5456	0.0778102	1	0.854405	1	COL2A1;
Basal cell carcinoma	1	11	0.323625	5.70875	0.163256	1	1	1	PTCH2;
Basal cell nevi	1	3	0.323625	20.8815	0.0474379	1	0.576453	1	PTCH2;
Basal ganglion calcification	1	2	0.323625	31.2703	0.0318799	1	0.43258	1	CA2;
Basal lamina 'onion bulb' formations on nerve biopsy	1	2	0.323625	31.2703	0.0318799	1	0.43258	1	SH3TC2;
BASAL LAMINAR DRUSEN	1	1	0.323625	62.231	0.0160686	1	0.278792	1	CFH;
Based on 4 patients in one family	1	1	0.323625	62.231	0.0160686	1	0.278792	1	COL2A1;
Basilar impression	1	2	0.323625	31.2703	0.0318799	1	0.43258	1	COL1A1;
Beaded ribs	1	3	0.323625	20.8815	0.0474379	1	0.576453	1	COL1A1;
Beaked nose	1	14	0.323625	4.48632	0.202972	1	1	1	COL1A1;
Beak nose	1	1	0.323625	62.231	0.0160686	1	0.278792	1	LMNA;
Behavioral problems	1	9	0.323625	6.97595	0.135689	1	1	1	NSD1;
Behavioral Psychiatric Manifestations	5	200	1.61812	1.55881	0.219933	1	1	1	VPS13A; LMNB1; FAM20C; ALDH5A1; KMT2A;
Biconcave disc (fish-mouth vertebrae)	1	1	0.323625	62.231	0.0160686	1	0.278792	1	COL2A1;
Biconcave flattened vertebrae	1	2	0.323625	31.2703	0.0318799	1	0.43258	1	COL1A1;
Bicuspid aortic valve	2	8	0.647249	15.616	0.00675987	1	0.278792	1	FLNA; ACTB;
Bifid digits	1	1	0.323625	62.231	0.0160686	1	0.278792	1	FLNB;
Bifid ribs	1	4	0.323625	15.6741	0.0627467	1	0.715662	1	PTCH2;
Bifid uvula	1	11	0.323625	5.70875	0.163256	1	1	1	ALG3;
Bilateral proximal femoral epiphyseal dysplasia	1	1	0.323625	62.231	0.0160686	1	0.278792	1	FLNB;
Bird-like facies	1	2	0.323625	31.2703	0.0318799	1	0.43258	1	LMNA;
Birth length often more increased than weight	1	1	0.323625	62.231	0.0160686	1	0.278792	1	NSD1;
Bladder	5	90	1.61812	3.46381	0.0150285	1	0.278792	1	LMNB1; ATXN2; PSAP; COL3A1; TTR;
Bladder prolapse	1	1	0.323625	62.231	0.0160686	1	0.278792	1	COL3A1;
Blake's pouch (rare)	1	2	0.323625	31.2703	0.0318799	1	0.43258	1	NSD1;
Bleeding episodes (epistaxis, menorrhagia, ecchymosis)	1	1	0.323625	62.231	0.0160686	1	0.278792	1	F5;
Blepharochalasis	1	1	0.323625	62.231	0.0160686	1	0.278792	1	ADAMTS2;
Blepharophimosis	2	16	0.647249	7.81289	0.0266226	1	0.43258	1	SCARF2; HSPG2;
Blepharospasm	1	4	0.323625	15.6741	0.0627467	1	0.715662	1	CP;
Blindness	2	41	0.647249	3.05009	0.140535	1	1	1	COL2A1; PLG;
Blistering and erosions tend to occur on extensor surfaces or over bony prominences	1	1	0.323625	62.231	0.0160686	1	0.278792	1	COL7A1;
Blistering becomes confined to the palms and soles with age	1	2	0.323625	31.2703	0.0318799	1	0.43258	1	KRT14;
Blistering frequency may decrease with age	1	1	0.323625	62.231	0.0160686	1	0.278792	1	COL7A1;
Blistering, generalized, recurrent (occurs after mild physical trauma)	1	2	0.323625	31.2703	0.0318799	1	0.43258	1	KRT14;
Blistering, generalized, recurrent, severe (occurs after mild physical trauma)	1	2	0.323625	31.2703	0.0318799	1	0.43258	1	KRT14;
Blistering may be generalized or localized	1	2	0.323625	31.2703	0.0318799	1	0.43258	1	KRT14;
Blistering occurs in clusters ('herpetiform', 'arcuate')	1	2	0.323625	31.2703	0.0318799	1	0.43258	1	KRT14;
Blistering of hands, elbows, feet, knees	1	2	0.323625	31.2703	0.0318799	1	0.43258	1	KRT14;
Blistering, recurrent	2	4	0.647249	31.1931	0.0015116	1	0.278792	1	KRT14; COL7A1;
Blistering, recurrent, of the palms and soles	1	3	0.323625	20.8815	0.0474379	1	0.576453	1	KRT14;
Blistering tends to improve with age	1	2	0.323625	31.2703	0.0318799	1	0.43258	1	KRT14;
Blisters	1	1	0.323625	62.231	0.0160686	1	0.278792	1	COL7A1;
Blisters are precipitated by minor skin trauma	1	1	0.323625	62.231	0.0160686	1	0.278792	1	COL7A1;
Block vertebrae	1	1	0.323625	62.231	0.0160686	1	0.278792	1	FLNB;
Blood completely incoagulable	2	2	0.647249	62.231	0.000257379	1	0.0816277	0.509032	FGA; FGB;
Blue eyes (Japanese patients)	1	1	0.323625	62.231	0.0160686	1	0.278792	1	PRKAR1A;
Blue nevi	1	1	0.323625	62.231	0.0160686	1	0.278792	1	PRKAR1A;
Blue sclerae	2	10	0.647249	12.4959	0.010636	1	0.278792	1	ADAMTS2; COL1A1;
Blue sclerae at birth becoming normal with age	1	2	0.323625	31.2703	0.0318799	1	0.43258	1	COL1A1;
Bone changes tend to develop after first decade	1	1	0.323625	62.231	0.0160686	1	0.278792	1	LEMD3;
Bony defect (in some patients)	1	1	0.323625	62.231	0.0160686	1	0.278792	1	KCTD1;
BOOMERANG DYSPLASIA	1	1	0.323625	62.231	0.0160686	1	0.278792	1	FLNB;
Bowed limbs due to multiple fractures	1	2	0.323625	31.2703	0.0318799	1	0.43258	1	COL1A1;
Bowel diverticula	1	3	0.323625	20.8815	0.0474379	1	0.576453	1	COL1A1;
Bowing of humerus	1	1	0.323625	62.231	0.0160686	1	0.278792	1	FLNA;
Bowing of limbs due to multiple fractures	1	3	0.323625	20.8815	0.0474379	1	0.576453	1	COL1A1;
Bowing of long bones (in some patients)	1	1	0.323625	62.231	0.0160686	1	0.278792	1	FAM20C;
Bowing of radius	1	1	0.323625	62.231	0.0160686	1	0.278792	1	FLNA;
Bowing of the radii	1	1	0.323625	62.231	0.0160686	1	0.278792	1	B2M;
Bowing of tibia	1	1	0.323625	62.231	0.0160686	1	0.278792	1	FLNA;
Bowing of ulna	1	1	0.323625	62.231	0.0160686	1	0.278792	1	FLNA;
Brachycephaly	2	37	0.647249	3.37975	0.11888	1	1	1	PRKAR1A; FAM20C;
Brachydactyly	4	64	1.2945	3.89855	0.0195423	1	0.337734	1	PTCH2; FLNB; TCTN3; COL2A1;
Brachydactyly E-like changes	1	1	0.323625	62.231	0.0160686	1	0.278792	1	COL2A1;
Brachydactyly (in some patients)	1	2	0.323625	31.2703	0.0318799	1	0.43258	1	FAM20C;
Brachymelic dwarfism (upper limbs greater than lower limbs)	1	1	0.323625	62.231	0.0160686	1	0.278792	1	PRKAR1A;
Bradycardia	1	4	0.323625	15.6741	0.0627467	1	0.715662	1	LMNA;
Bradykinesia	1	24	0.323625	2.6178	0.322275	1	1	1	ATXN2;
Brain imaging shows decreased white matter density	1	1	0.323625	62.231	0.0160686	1	0.278792	1	LMNB1;
BRAIN SMALL VESSEL DISEASE WITH HEMORRHAGE	1	1	0.323625	62.231	0.0160686	1	0.278792	1	COL4A1;
Breast aplasia	1	2	0.323625	31.2703	0.0318799	1	0.43258	1	KCTD1;
BREAST CANCER	1	23	0.323625	2.73157	0.311194	1	1	1	ATM;
Breast carcinoma	1	23	0.323625	2.73157	0.311194	1	1	1	ATM;
Breasts	1	55	0.323625	1.14258	0.590253	1	1	1	KCTD1;
Breech presentation	1	7	0.323625	8.96624	0.107217	1	1	1	COL1A1;
Brittle fingernails (in some patients)	1	1	0.323625	62.231	0.0160686	1	0.278792	1	KCTD1;
Brittle nails	1	7	0.323625	8.96624	0.107217	1	1	1	KRT14;
Broad crumpled long bones	1	2	0.323625	31.2703	0.0318799	1	0.43258	1	COL1A1;
Broad facies	1	3	0.323625	20.8815	0.0474379	1	0.576453	1	PTCH2;
Broad, flat bridge	1	1	0.323625	62.231	0.0160686	1	0.278792	1	ALG3;
Broad hands	1	5	0.323625	12.5456	0.0778102	1	0.854405	1	COL2A1;
Broad nasal bridge	2	34	0.647249	3.67787	0.103255	1	1	1	TPM2; ACTB;
Broad nasal root	4	14	1.2945	17.812	5.76337e-05	1	0.0289531	0.180552	PTCH2; FLNA; TPM2; FLNB;
Broad nose	1	9	0.323625	6.97595	0.135689	1	1	1	KMT2A;
Broad, square nasal tip	1	1	0.323625	62.231	0.0160686	1	0.278792	1	FLNB;
Broad, upturned nose	1	1	0.323625	62.231	0.0160686	1	0.278792	1	PRKAR1A;
Bronchiectasis	1	11	0.323625	5.70875	0.163256	1	1	1	ATM;
Bronchitis	1	6	0.323625	10.4581	0.0926324	1	0.989631	1	ATM;
Bronchomalacia	1	3	0.323625	20.8815	0.0474379	1	0.576453	1	FLNB;
Bulbar muscle weakness	1	4	0.323625	15.6741	0.0627467	1	0.715662	1	ACTA1;
Bulbar weakness	1	6	0.323625	10.4581	0.0926324	1	0.989631	1	ACTA1;
Bulbous fingertips (in some patients)	1	1	0.323625	62.231	0.0160686	1	0.278792	1	FAM20C;
Bulbous nasal tip	1	9	0.323625	6.97595	0.135689	1	1	1	COL2A1;
Bulbous nose	1	4	0.323625	15.6741	0.0627467	1	0.715662	1	ALG3;
Burr cells'	1	3	0.323625	20.8815	0.0474379	1	0.576453	1	CFH;
C1-C2 subluxation	1	2	0.323625	31.2703	0.0318799	1	0.43258	1	COL2A1;
C1 esterase inhibitor deficiency	1	1	0.323625	62.231	0.0160686	1	0.278792	1	SERPING1;
C1r deficiency	1	1	0.323625	62.231	0.0160686	1	0.278792	1	C1R;
C2-C3 subluxation	1	1	0.323625	62.231	0.0160686	1	0.278792	1	FLNB;
Cafe-au-lait spots	1	13	0.323625	4.83116	0.189947	1	1	1	ATM;
CAFFEY DISEASE	1	1	0.323625	62.231	0.0160686	1	0.278792	1	COL1A1;
Calcaneovalgus deformities	1	4	0.323625	15.6741	0.0627467	1	0.715662	1	TPM2;
Calcifications	1	1	0.323625	62.231	0.0160686	1	0.278792	1	COL4A1;
Calicification of the falx cerebri	1	3	0.323625	20.8815	0.0474379	1	0.576453	1	PTCH2;
Calvaria hypoplasia	1	4	0.323625	15.6741	0.0627467	1	0.715662	1	AGT;
Calvarial hyperostosis	1	1	0.323625	62.231	0.0160686	1	0.278792	1	PRKAR1A;
Camptodactyly	1	36	0.323625	1.74544	0.442172	1	1	1	SCARF2;
Camptodactyly (adult)	1	1	0.323625	62.231	0.0160686	1	0.278792	1	TPM2;
Cardiac	5	55	1.61812	5.66765	0.00187026	1	0.278792	1	PRKAR1A; FLNA; LMNA; GSN; APOB;
Cardiac arrhythmias	1	5	0.323625	12.5456	0.0778102	1	0.854405	1	LMNA;
Cardiac conduction defects	1	5	0.323625	12.5456	0.0778102	1	0.854405	1	LMNA;
Cardiac fibroma	1	3	0.323625	20.8815	0.0474379	1	0.576453	1	PTCH2;
Cardiomegaly	2	21	0.647249	5.95356	0.0442127	1	0.576453	1	NSD1; TTR;
Cardiomyopathy	2	21	0.647249	5.95356	0.0442127	1	0.576453	1	NSD1; TTR;
Cardiomyopathy, dilated	1	3	0.323625	20.8815	0.0474379	1	0.576453	1	LMNA;
CARDIOMYOPATHY, DILATED, WITH HYPERGONADOTROPIC HYPOGONADISM	1	1	0.323625	62.231	0.0160686	1	0.278792	1	LMNA;
Cardiovascular	23	446	7.44337	3.21055	9.97372e-07	0.0220459	0.00129682	0.00808698	NSD1; BANK1; LMNB1; HCN4; SLC26A3; PRKAR1A; PTCH2; FLNA; KCTD1; COL1A1; LMNA; FLNB; AGT; F5; COL2A1; ACTA1; FN1; ACTB; COL3A1; PLG; CFH; APOA2; TTR;
Carious teeth	1	2	0.323625	31.2703	0.0318799	1	0.43258	1	KRT14;
Carpal synostosis (especially capitate-hamate and lunate-triquetrum)	1	1	0.323625	62.231	0.0160686	1	0.278792	1	FLNB;
Carpal tunnel syndrome	1	4	0.323625	15.6741	0.0627467	1	0.715662	1	TTR;
Cataract	2	36	0.647249	3.4736	0.113607	1	1	1	HSPG2; FLNB;
Cataract, congenital (in some patients)	1	1	0.323625	62.231	0.0160686	1	0.278792	1	KCTD1;
Cataract, nuclear diffuse nonprogressive	1	1	0.323625	62.231	0.0160686	1	0.278792	1	VIM;
Cataracts	3	49	0.970874	3.82198	0.044015	1	0.576453	1	COL7A1; COL2A1; ACTB;
Cataracts, crenated	1	1	0.323625	62.231	0.0160686	1	0.278792	1	COL2A1;
Caudate atrophy	1	3	0.323625	20.8815	0.0474379	1	0.576453	1	VPS13A;
Cavitating white matter degeneration	1	1	0.323625	62.231	0.0160686	1	0.278792	1	LMNB1;
CD4+/CD8+ ratio is reversed	1	1	0.323625	62.231	0.0160686	1	0.278792	1	ATM;
Centralized nuclei may be seen	1	3	0.323625	20.8815	0.0474379	1	0.576453	1	ACTA1;
Central Nervous System	33	887	10.6796	2.31592	6.77452e-06	0.149744	0.005348	0.0333502	LYST; VPS13A; NSD1; BANK1; ALDH3A2; ALG3; LMNB1; ATM; SCARF2; PRKAR1A; SH3TC2; HSPG2; PTCH2; FLNA; FAM20C; ALDH5A1; ADAMTS2; COL1A1; ATXN2; COL4A1; KMT2A; TPM2; LMNA; FLNB; TCTN3; PSAP; COL2A1; ACTA1; ACTB; CP; PLG; CFH; TTR;
Centrofacial/mucosal lentigines	1	1	0.323625	62.231	0.0160686	1	0.278792	1	PRKAR1A;
Cerebellar ataxia	2	27	0.647249	4.63104	0.0694314	1	0.78865	1	LMNB1; ATM;
Cerebellar ataxia, progressive	1	4	0.323625	15.6741	0.0627467	1	0.715662	1	ATXN2;
Cerebellar atrophy	2	56	0.647249	2.23325	0.227091	1	1	1	ALG3; COL4A1;
Cerebellar cortical degeneration	1	1	0.323625	62.231	0.0160686	1	0.278792	1	ATM;
Cerebellar enlargement	1	1	0.323625	62.231	0.0160686	1	0.278792	1	SCARF2;
Cerebellar hypoplasia	1	24	0.323625	2.6178	0.322275	1	1	1	PLG;
Cerebellar signs	1	11	0.323625	5.70875	0.163256	1	1	1	LMNB1;
Cerebral atrophy	2	48	0.647249	2.60538	0.180145	1	1	1	ALG3; TCTN3;
Cerebral calcifications	1	3	0.323625	20.8815	0.0474379	1	0.576453	1	FAM20C;
Cerebrospinal fluid (CSF) with increased protein	1	1	0.323625	62.231	0.0160686	1	0.278792	1	TTR;
Cervical kyphosis	1	2	0.323625	31.2703	0.0318799	1	0.43258	1	FLNB;
Cervical myelopathy	1	6	0.323625	10.4581	0.0926324	1	0.989631	1	COL2A1;
Cervical spine segmentation defects	1	1	0.323625	62.231	0.0160686	1	0.278792	1	FLNB;
Cervical vertebrae hypoplasia	1	1	0.323625	62.231	0.0160686	1	0.278792	1	FLNB;
Cervical vertebral fusion	1	1	0.323625	62.231	0.0160686	1	0.278792	1	FLNA;
Chest	13	243	4.20712	3.33166	0.000163096	1	0.0670886	0.418366	SCARF2; HSPG2; PTCH2; FLNA; FAM20C; KCTD1; COL1A1; TPM2; LMNA; FLNB; TCTN3; COL2A1; ACTB;
Choanal atresia	1	17	0.323625	3.69508	0.240808	1	1	1	LMNA;
Choanal atresia/stenosis	1	1	0.323625	62.231	0.0160686	1	0.278792	1	FAM20C;
Cholesteryl ester transfer protein deficiency	1	1	0.323625	62.231	0.0160686	1	0.278792	1	CETP;
Chondroosseous morphology notable for short, irregular chondrocyte columns, large, unfused calcospherites, perichondral bone overgrowth and patchy, mucoid degeneration of resting cartilage	1	1	0.323625	62.231	0.0160686	1	0.278792	1	HSPG2;
Chorea	1	14	0.323625	4.48632	0.202972	1	1	1	CP;
Choreoathetosis	1	17	0.323625	3.69508	0.240808	1	1	1	ATM;
Chorioretinal coloboma	1	2	0.323625	31.2703	0.0318799	1	0.43258	1	ACTB;
chromosome inversion - inv2(p12q14) in 2 patients	1	1	0.323625	62.231	0.0160686	1	0.278792	1	ACTB;
Chronic disorder	1	1	0.323625	62.231	0.0160686	1	0.278792	1	SLC26A3;
Chronic tearing	1	1	0.323625	62.231	0.0160686	1	0.278792	1	PLG;
Chronic weakness	2	4	0.647249	31.1931	0.0015116	1	0.278792	1	APOA1; FGA;
Cigarette-paper scars	2	4	0.647249	31.1931	0.0015116	1	0.278792	1	COL1A1; COL3A1;
Cirrhosis	1	25	0.323625	2.51313	0.333179	1	1	1	F5;
Clavicular hypoplasia	1	2	0.323625	31.2703	0.0318799	1	0.43258	1	LMNA;
Cleavage within basal keratinocytes	1	3	0.323625	20.8815	0.0474379	1	0.576453	1	KRT14;
Cleft lip	3	43	0.970874	4.35516	0.0316061	1	0.43258	1	PTCH2; FLNB; ACTB;
Cleft palate	9	97	2.91262	5.77983	2.63334e-05	0.582074	0.0152534	0.0951206	SCARF2; PTCH2; FLNA; FAM20C; LMNA; FLNB; TCTN3; COL2A1; ACTB;
Clinical variability	1	6	0.323625	10.4581	0.0926324	1	0.989631	1	VPS13A;
Clinodactyly	2	39	0.647249	3.20647	0.1296	1	1	1	ALG3; TCTN3;
Clubfeet	1	4	0.323625	15.6741	0.0627467	1	0.715662	1	SCARF2;
Club feet	1	15	0.323625	4.18743	0.215788	1	1	1	FLNA;
Clubfoot	3	13	0.970874	14.3978	0.00104274	1	0.232815	1	ALG3; TPM2; COL3A1;
Club-shaped femora	1	1	0.323625	62.231	0.0160686	1	0.278792	1	FLNB;
Club-shaped humeri with early proximal epiphyseal ossification	1	1	0.323625	62.231	0.0160686	1	0.278792	1	FLNB;
Club-shaped proximal femurs (infancy)	1	1	0.323625	62.231	0.0160686	1	0.278792	1	COL2A1;
Clumping of keratin filaments in basal epidermal cells	1	2	0.323625	31.2703	0.0318799	1	0.43258	1	KRT14;
Coagulopathy	1	2	0.323625	31.2703	0.0318799	1	0.43258	1	FLNA;
Coarse facial features	1	15	0.323625	4.18743	0.215788	1	1	1	NSD1;
Coarse facies	2	28	0.647249	4.4657	0.0740031	1	0.838854	1	FLNA; COL2A1;
Coarse hair	1	9	0.323625	6.97595	0.135689	1	1	1	FLNA;
Coat hanger" deformity of lower ribs	1	1	0.323625	62.231	0.0160686	1	0.278792	1	FLNA;
Cochlear malformation	1	3	0.323625	20.8815	0.0474379	1	0.576453	1	COL4A6;
Codfish vertebrae	1	2	0.323625	31.2703	0.0318799	1	0.43258	1	COL1A1;
Cognitive decline	1	10	0.323625	6.27905	0.149584	1	1	1	PSAP;
Cognitive defects	1	3	0.323625	20.8815	0.0474379	1	0.576453	1	CFH;
Cognitive impairment (in some patients)	1	5	0.323625	12.5456	0.0778102	1	0.854405	1	LMNB1;
Cogwheel rigidity	1	2	0.323625	31.2703	0.0318799	1	0.43258	1	CP;
Collagen fibrils show hieroglyphic pattern	1	1	0.323625	62.231	0.0160686	1	0.278792	1	ADAMTS2;
Collagen-rich connective tissue nevi (dermatofibrosis lenticularis disseminata)	1	1	0.323625	62.231	0.0160686	1	0.278792	1	LEMD3;
Coloboma of the iris (rare)	1	1	0.323625	62.231	0.0160686	1	0.278792	1	KCTD1;
Coloboma of the lower eyelids (rare)	1	1	0.323625	62.231	0.0160686	1	0.278792	1	KCTD1;
Coma	1	48	0.323625	1.30917	0.540914	1	1	1	CFH;
COMPLEMENT COMPONENT 4, PARTIAL DEFICIENCY OF	1	1	0.323625	62.231	0.0160686	1	0.278792	1	SERPING1;
COMPLEMENT COMPONENT C1r/C1s DEFICIENCY	1	1	0.323625	62.231	0.0160686	1	0.278792	1	C1R;
Complement component consumption	1	3	0.323625	20.8815	0.0474379	1	0.576453	1	CFH;
Complement deficiency (e.g. C2 and C4 null alleles) are susceptible to developing SLE	1	6	0.323625	10.4581	0.0926324	1	0.989631	1	BANK1;
Complete cutaneous syndactyly of second and third toes (in some patients)	1	1	0.323625	62.231	0.0160686	1	0.278792	1	KCTD1;
Complete manifestation in males	1	1	0.323625	62.231	0.0160686	1	0.278792	1	FLNA;
Conduction block	1	1	0.323625	62.231	0.0160686	1	0.278792	1	TTR;
Conductive hearing loss	3	22	0.970874	8.51047	0.00504555	1	0.278792	1	NSD1; FLNA; COL2A1;
Cone-shaped epiphyses	3	8	0.970874	23.3852	0.000216736	1	0.0811987	0.506357	PRKAR1A; FLNA; COL2A1;
Congenital absence of skin in areas	1	2	0.323625	31.2703	0.0318799	1	0.43258	1	COL7A1;
Congenital bilateral hip dislocation	1	2	0.323625	31.2703	0.0318799	1	0.43258	1	COL1A1;
Congenital bleeding diathesis	1	3	0.323625	20.8815	0.0474379	1	0.576453	1	GP1BA;
Congenital deafness	1	1	0.323625	62.231	0.0160686	1	0.278792	1	THRB;
Congenital denuded areas of the posterior scalp	1	1	0.323625	62.231	0.0160686	1	0.278792	1	KCTD1;
Congenital dislocation of the hips (in 13%)	1	3	0.323625	20.8815	0.0474379	1	0.576453	1	ACTA1;
Congenital heart defect	1	21	0.323625	2.99159	0.288486	1	1	1	FLNA;
Congenital hip dislocation	2	13	0.647249	9.61448	0.0178601	1	0.308904	1	HSPG2; FLNA;
Congenital hip dislocations	1	2	0.323625	31.2703	0.0318799	1	0.43258	1	TPM2;
Congenital lung cyst	1	3	0.323625	20.8815	0.0474379	1	0.576453	1	PTCH2;
Congenital malalignment of great toenails	1	1	0.323625	62.231	0.0160686	1	0.278792	1	KRT14;
Congenital ptosis	1	1	0.323625	62.231	0.0160686	1	0.278792	1	ZFHX4;
Congenital stridor	1	1	0.323625	62.231	0.0160686	1	0.278792	1	FLNA;
Congential dwarfism	1	1	0.323625	62.231	0.0160686	1	0.278792	1	FLNB;
Congestive cardiomyopathy	1	1	0.323625	62.231	0.0160686	1	0.278792	1	LMNA;
Congestive heart failure	2	25	0.647249	5.00137	0.0605858	1	0.715662	1	PRKAR1A; COL1A1;
Conjunctival and scleral pigmentation	1	1	0.323625	62.231	0.0160686	1	0.278792	1	PRKAR1A;
Conjunctivitis	1	17	0.323625	3.69508	0.240808	1	1	1	COL7A1;
Constipation	2	41	0.647249	3.05009	0.140535	1	1	1	COL7A1; TTR;
Constipation (in some patients)	1	1	0.323625	62.231	0.0160686	1	0.278792	1	KMT2A;
Constrictive median neuropathy	1	1	0.323625	62.231	0.0160686	1	0.278792	1	TTR;
Contractures	2	18	0.647249	6.94527	0.0332388	1	0.449914	1	ALG3; ACTA1;
Contractures most severe by midadolescence	1	1	0.323625	62.231	0.0160686	1	0.278792	1	HSPG2;
Contractures of the hands	1	2	0.323625	31.2703	0.0318799	1	0.43258	1	ALG3;
Contractures of the metacarpophalangeal joints	1	4	0.323625	15.6741	0.0627467	1	0.715662	1	TPM2;
Contractures of the proximal interphalangeal (PIP) joints	1	4	0.323625	15.6741	0.0627467	1	0.715662	1	TPM2;
Contractures over affected bones	1	1	0.323625	62.231	0.0160686	1	0.278792	1	LEMD3;
Corneal abrasions	1	2	0.323625	31.2703	0.0318799	1	0.43258	1	COL7A1;
Corneal arcus	2	8	0.647249	15.616	0.00675987	1	0.278792	1	APOA2; APOB;
Corneal lipid deposits	1	1	0.323625	62.231	0.0160686	1	0.278792	1	LCAT;
Corneal opacities	1	15	0.323625	4.18743	0.215788	1	1	1	LCAT;
Corneal scarring	1	4	0.323625	15.6741	0.0627467	1	0.715662	1	COL7A1;
Coronal clefts	1	1	0.323625	62.231	0.0160686	1	0.278792	1	FLNB;
Coronal cleft vertebrae	1	2	0.323625	31.2703	0.0318799	1	0.43258	1	HSPG2;
Coronal vertebral clefts	1	1	0.323625	62.231	0.0160686	1	0.278792	1	COL2A1;
Coronary artery disease	1	7	0.323625	8.96624	0.107217	1	1	1	APOB;
Coronary artery disease presenting after age 30 years in heterozygotes, in childhood in homozygotes	1	7	0.323625	8.96624	0.107217	1	1	1	APOA2;
Cor pulmonale	1	4	0.323625	15.6741	0.0627467	1	0.715662	1	FLNA;
COUMARIN RESISTANCE	1	4	0.323625	15.6741	0.0627467	1	0.715662	1	F9;
Coxa valga	2	22	0.647249	5.68307	0.0481294	1	0.584214	1	HSPG2; FLNA;
Coxa valga deformity	1	1	0.323625	62.231	0.0160686	1	0.278792	1	COL2A1;
Coxa vara	2	16	0.647249	7.81289	0.0266226	1	0.43258	1	HSPG2; COL2A1;
Cranial hyperostosis	1	3	0.323625	20.8815	0.0474379	1	0.576453	1	CA2;
Cranial nerve involvement	1	3	0.323625	20.8815	0.0474379	1	0.576453	1	SH3TC2;
Cranial nerve palsies	1	5	0.323625	12.5456	0.0778102	1	0.854405	1	LYST;
Cranial neuropathy, esp. facial paresis	1	1	0.323625	62.231	0.0160686	1	0.278792	1	GSN;
Craniofacial dysplasia	1	1	0.323625	62.231	0.0160686	1	0.278792	1	FAM20C;
Cryptorchidism	6	101	1.94175	3.70269	0.00580452	1	0.278792	1	NSD1; PRKAR1A; HSPG2; FLNA; FLNB; ACTB;
Cupid's bow, exaggerated (in some patients)	1	1	0.323625	62.231	0.0160686	1	0.278792	1	KMT2A;
Cupped ears	1	6	0.323625	10.4581	0.0926324	1	0.989631	1	KCTD1;
Cushing disease	1	1	0.323625	62.231	0.0160686	1	0.278792	1	PRKAR1A;
Cutaneous telangiectasia	1	1	0.323625	62.231	0.0160686	1	0.278792	1	ATM;
Cutis laxa	1	6	0.323625	10.4581	0.0926324	1	0.989631	1	GSN;
Cylindric fingers	1	1	0.323625	62.231	0.0160686	1	0.278792	1	FLNB;
Cystic hygroma	1	5	0.323625	12.5456	0.0778102	1	0.854405	1	COL2A1;
Dandy-Walker malformation	1	12	0.323625	5.23342	0.176709	1	1	1	PLG;
Dandy-Walker malformation (rare)	1	3	0.323625	20.8815	0.0474379	1	0.576453	1	NSD1;
Dappled metaphyses (proximal femora, proximal humeri, distal radii, distal ulnae, and proximal and distal tibiae and fibulae)	1	1	0.323625	62.231	0.0160686	1	0.278792	1	COL2A1;
Dappling greater in ulna than radius and fibula greater than tibia	1	1	0.323625	62.231	0.0160686	1	0.278792	1	COL2A1;
Deafness	2	20	0.647249	6.25109	0.0404219	1	0.544477	1	SH3TC2; TTR;
Deafness, conductive	1	1	0.323625	62.231	0.0160686	1	0.278792	1	COL2A1;
Deafness, sensorineural, bilateral	1	1	0.323625	62.231	0.0160686	1	0.278792	1	COL4A6;
Death in childhood often results from respiratory insufficiency	1	1	0.323625	62.231	0.0160686	1	0.278792	1	ACTA1;
Death usually occurs before 5th decade	1	1	0.323625	62.231	0.0160686	1	0.278792	1	COL3A1;
Deciduous dentition shows enamel attrition	1	1	0.323625	62.231	0.0160686	1	0.278792	1	ADAMTS2;
Deciduous molars show abnormal morphology	1	1	0.323625	62.231	0.0160686	1	0.278792	1	ADAMTS2;
Decreased activity of succinic semialdehyde dehydrogenase (SSADH, ALDH5A1), less than 5% of control values	1	1	0.323625	62.231	0.0160686	1	0.278792	1	ALDH5A1;
Decreased affinity of liver receptors for coumarin	1	4	0.323625	15.6741	0.0627467	1	0.715662	1	F9;
Decreased apoA-I and apoA-II	1	1	0.323625	62.231	0.0160686	1	0.278792	1	LCAT;
Decreased cervical spine flexion due to contractures of posterior cervical muscles	1	1	0.323625	62.231	0.0160686	1	0.278792	1	LMNA;
Decreased cranial base ossification	1	1	0.323625	62.231	0.0160686	1	0.278792	1	COL2A1;
Decreased deep tendon reflexes	1	2	0.323625	31.2703	0.0318799	1	0.43258	1	LYST;
Decreased fetal activity	1	6	0.323625	10.4581	0.0926324	1	0.989631	1	LMNA;
Decreased fetal movement	1	10	0.323625	6.27905	0.149584	1	1	1	ACTA1;
Decreased fetal movement (severe form)	1	2	0.323625	31.2703	0.0318799	1	0.43258	1	ACTA1;
Decreased forced vital capacity	1	5	0.323625	12.5456	0.0778102	1	0.854405	1	ACTA1;
Decreased HDL cholesterol	1	5	0.323625	12.5456	0.0778102	1	0.854405	1	LMNA;
Decreased height compared to unaffected siblings	1	1	0.323625	62.231	0.0160686	1	0.278792	1	COL2A1;
Decreased hemoglobin	1	8	0.323625	7.84686	0.121568	1	1	1	CFH;
Decreased high molecular weight plasma factor VIII/ vWF multimers	1	1	0.323625	62.231	0.0160686	1	0.278792	1	GP1BA;
Decreased hip abduction	1	1	0.323625	62.231	0.0160686	1	0.278792	1	TPM2;
Decreased levels of plasma factor VIII	1	1	0.323625	62.231	0.0160686	1	0.278792	1	VWF;
Decreased levels of plasma VWF antigen	1	1	0.323625	62.231	0.0160686	1	0.278792	1	VWF;
Decreased motor nerve conduction velocity (NCV) (less than 38 m/s)	1	5	0.323625	12.5456	0.0778102	1	0.854405	1	SH3TC2;
Decreased muscle density on imaging	1	2	0.323625	31.2703	0.0318799	1	0.43258	1	ACTA1;
Decreased nerve conduction velocities	1	2	0.323625	31.2703	0.0318799	1	0.43258	1	PSAP;
Decreased neutrophil and monocyte migration and chemotaxis	1	1	0.323625	62.231	0.0160686	1	0.278792	1	LYST;
Decreased number of anchoring fibrils at dermal-epidermal junction	1	1	0.323625	62.231	0.0160686	1	0.278792	1	COL7A1;
Decreased number of myelinated fibers may be found	1	3	0.323625	20.8815	0.0474379	1	0.576453	1	LMNA;
Decreased number or absence of anchoring fibrils at dermal-epidermal junction	1	2	0.323625	31.2703	0.0318799	1	0.43258	1	COL7A1;
Decreased numbers of astrocytes	1	1	0.323625	62.231	0.0160686	1	0.278792	1	LMNB1;
Decreased numbers of type 2B fibers	1	3	0.323625	20.8815	0.0474379	1	0.576453	1	ACTA1;
Decreased or absent serum ceruloplasmin	1	1	0.323625	62.231	0.0160686	1	0.278792	1	CP;
Decreased penetrance	1	2	0.323625	31.2703	0.0318799	1	0.43258	1	COL4A1;
Decreased plasma esterified cholesterol	1	1	0.323625	62.231	0.0160686	1	0.278792	1	LCAT;
Decreased plasma HDL (	1	1	0.323625	62.231	0.0160686	1	0.278792	1	LCAT;
Decreased plasminogen activity	1	1	0.323625	62.231	0.0160686	1	0.278792	1	PLG;
Decreased plasminogen antigen	1	1	0.323625	62.231	0.0160686	1	0.278792	1	PLG;
Decreased range of motion at elbows	1	1	0.323625	62.231	0.0160686	1	0.278792	1	FLNB;
Decreased serum albumin	1	1	0.323625	62.231	0.0160686	1	0.278792	1	B2M;
Decreased serum C3 (atypical HUS)	1	3	0.323625	20.8815	0.0474379	1	0.576453	1	CFH;
Decreased serum factor B (atypical HUS)	1	3	0.323625	20.8815	0.0474379	1	0.576453	1	CFH;
Decreased serum factor H (atypical HUS)	1	3	0.323625	20.8815	0.0474379	1	0.576453	1	CFH;
Decreased serum factor I (atypical HUS)	1	3	0.323625	20.8815	0.0474379	1	0.576453	1	CFH;
Decreased serum IgG	1	1	0.323625	62.231	0.0160686	1	0.278792	1	B2M;
Decreased serum iron	1	1	0.323625	62.231	0.0160686	1	0.278792	1	CP;
Decreased staining for collagen VII	1	2	0.323625	31.2703	0.0318799	1	0.43258	1	COL7A1;
Decreased staining for collagen VII at the dermal-epidermal junction	1	1	0.323625	62.231	0.0160686	1	0.278792	1	COL7A1;
Decreased sweating due to autonomic dysfunction	1	1	0.323625	62.231	0.0160686	1	0.278792	1	LMNB1;
Decreased tubular resorption of phosphate (in some patients)	1	1	0.323625	62.231	0.0160686	1	0.278792	1	FAM20C;
Decreased vibration sense	1	4	0.323625	15.6741	0.0627467	1	0.715662	1	ATXN2;
Deep hypointensities (MRI, T2) suggestive of past microbleeds	1	1	0.323625	62.231	0.0160686	1	0.278792	1	COL4A1;
Defect in platelet aggregation	1	1	0.323625	62.231	0.0160686	1	0.278792	1	VWF;
Defective B cell differentiation	1	1	0.323625	62.231	0.0160686	1	0.278792	1	ATM;
Defective complement regulation	1	3	0.323625	20.8815	0.0474379	1	0.576453	1	CFH;
Dehydration	1	23	0.323625	2.73157	0.311194	1	1	1	SLC26A3;
Delayed bone age	2	31	0.647249	4.03368	0.0882628	1	0.966779	1	HSPG2; FLNB;
Delayed bone age (in some patients)	1	2	0.323625	31.2703	0.0318799	1	0.43258	1	KMT2A;
Delayed closure anterior fontanel	1	1	0.323625	62.231	0.0160686	1	0.278792	1	ADAMTS2;
Delayed closure of anterior fontanel	1	4	0.323625	15.6741	0.0627467	1	0.715662	1	FLNA;
Delayed closure of cranial sutures	1	1	0.323625	62.231	0.0160686	1	0.278792	1	LMNA;
Delayed closure of fontanel	1	4	0.323625	15.6741	0.0627467	1	0.715662	1	FLNA;
Delayed coalescence of calcaneal ossification centers	1	1	0.323625	62.231	0.0160686	1	0.278792	1	FLNB;
Delayed development, ranging from mild to severe	1	1	0.323625	62.231	0.0160686	1	0.278792	1	ALDH5A1;
Delayed epiphyseal ossification (early)	1	1	0.323625	62.231	0.0160686	1	0.278792	1	COL2A1;
Delayed gross motor development	1	3	0.323625	20.8815	0.0474379	1	0.576453	1	COL1A1;
Delayed language development	1	1	0.323625	62.231	0.0160686	1	0.278792	1	ALDH5A1;
Delayed motor development	4	55	1.2945	4.53638	0.0117276	1	0.278792	1	SH3TC2; FLNA; ALDH5A1; ACTA1;
Delayed motor milestones	2	10	0.647249	12.4959	0.010636	1	0.278792	1	ADAMTS2; COL2A1;
Delayed paranasal sinus development	1	1	0.323625	62.231	0.0160686	1	0.278792	1	FLNA;
Delayed puberty	1	16	0.323625	3.92588	0.228399	1	1	1	ATM;
Delayed pubic bone ossification	1	1	0.323625	62.231	0.0160686	1	0.278792	1	COL2A1;
Delayed speech development	1	5	0.323625	12.5456	0.0778102	1	0.854405	1	THRB;
Delayed tooth eruption	2	8	0.647249	15.616	0.00675987	1	0.278792	1	PRKAR1A; FLNA;
Delivery	8	43	2.589	11.5896	3.61087e-07	0.00798146	0.000725588	0.00452478	SLC26A3; ADAMTS2; COL1A1; LMNA; FLNB; F5; COL2A1; COL3A1;
Dementia	2	34	0.647249	3.67787	0.103255	1	1	1	ATXN2; TTR;
Dementia (in some patients)	1	3	0.323625	20.8815	0.0474379	1	0.576453	1	VPS13A;
Demyelination	1	9	0.323625	6.97595	0.135689	1	1	1	PSAP;
Demyelination in central white matter	1	1	0.323625	62.231	0.0160686	1	0.278792	1	ALDH3A2;
Demyelination, symmetric	1	1	0.323625	62.231	0.0160686	1	0.278792	1	LMNB1;
Dense long bones	1	1	0.323625	62.231	0.0160686	1	0.278792	1	FLNA;
Dense middle-ear ossicles	1	1	0.323625	62.231	0.0160686	1	0.278792	1	FLNA;
Dense skull base	1	1	0.323625	62.231	0.0160686	1	0.278792	1	FLNA;
Dental crowding	1	29	0.323625	2.16661	0.375073	1	1	1	SCARF2;
Dental overcrowding	1	1	0.323625	62.231	0.0160686	1	0.278792	1	LMNA;
Dentinogenesis imperfecta	1	4	0.323625	15.6741	0.0627467	1	0.715662	1	COL1A1;
Dentinogenesis imperfecta (both primary and secondary teeth)	1	2	0.323625	31.2703	0.0318799	1	0.43258	1	COL1A1;
Dentinogenesis imperfecta (rare)	1	1	0.323625	62.231	0.0160686	1	0.278792	1	COL1A1;
Depressed nasal bridge	3	38	0.970874	4.92806	0.0229008	1	0.393929	1	FAM20C; FLNB; COL2A1;
Depression	1	37	0.323625	1.69828	0.451152	1	1	1	LMNB1;
Dermis thinning	1	2	0.323625	31.2703	0.0318799	1	0.43258	1	LMNA;
Developmental delay	2	141	0.647249	0.88706	0.664651	1	1	1	NSD1; ACTB;
Developmental delay (in some patients who survive infancy)	1	1	0.323625	62.231	0.0160686	1	0.278792	1	FAM20C;
Developmental delay, mild	1	2	0.323625	31.2703	0.0318799	1	0.43258	1	ACTB;
Developmental delay, progressive	1	1	0.323625	62.231	0.0160686	1	0.278792	1	PSAP;
D-HUS is usually familial	1	3	0.323625	20.8815	0.0474379	1	0.576453	1	CFH;
D+HUS (typical HUS) is usually sporadic, limited to 1 event, and has a good prognosis	1	3	0.323625	20.8815	0.0474379	1	0.576453	1	CFH;
Diabetes mellitus	2	27	0.647249	4.63104	0.0694314	1	0.78865	1	ATM; CP;
Diaphyseal sclerosis	1	3	0.323625	20.8815	0.0474379	1	0.576453	1	CA2;
Diarrhea	3	56	0.970874	3.34432	0.0610912	1	0.715662	1	ALG3; SERPING1; TTR;
Diarrhea-associated (D+HUS), occurs in children younger than 3 years, associated with verotoxin-producing E. coli (90% of patients) (typical HUS)	1	3	0.323625	20.8815	0.0474379	1	0.576453	1	CFH;
Diarrhea contains high chloride levels	1	1	0.323625	62.231	0.0160686	1	0.278792	1	SLC26A3;
Diarrhea-negative subtype (D-HUS), or atypical HUS, is more severe and often relapses	1	3	0.323625	20.8815	0.0474379	1	0.576453	1	CFH;
Diarrhea, watery	1	1	0.323625	62.231	0.0160686	1	0.278792	1	SLC26A3;
Diastasis recti	1	9	0.323625	6.97595	0.135689	1	1	1	NSD1;
Difficulty walking	1	11	0.323625	5.70875	0.163256	1	1	1	SH3TC2;
Diffuse brain and spinal cord atrophy on brain CT/MRI	1	1	0.323625	62.231	0.0160686	1	0.278792	1	LYST;
Diffuse leptomeningeal enhancement seen on MRI	1	1	0.323625	62.231	0.0160686	1	0.278792	1	TTR;
Digital fusion	1	2	0.323625	31.2703	0.0318799	1	0.43258	1	COL7A1;
Dilated cardiomyopathy	1	10	0.323625	6.27905	0.149584	1	1	1	LMNA;
Dilated cardiomyopathy has been reported in 1 patient	1	3	0.323625	20.8815	0.0474379	1	0.576453	1	ACTA1;
Dilated perivascular spaces	1	1	0.323625	62.231	0.0160686	1	0.278792	1	COL4A1;
Dilation of the sinuses of Valsalva	1	1	0.323625	62.231	0.0160686	1	0.278792	1	FLNA;
Dilation of the thoracic aorta	1	1	0.323625	62.231	0.0160686	1	0.278792	1	FLNA;
Diminished joint mobility at elbows, knees, and hips	1	1	0.323625	62.231	0.0160686	1	0.278792	1	COL2A1;
Dimpled nasal tip	1	1	0.323625	62.231	0.0160686	1	0.278792	1	PRKAR1A;
Disc-like vertebral bodies	1	1	0.323625	62.231	0.0160686	1	0.278792	1	COL2A1;
Discoid lupus erythematosus	1	1	0.323625	62.231	0.0160686	1	0.278792	1	C1R;
Discoid rash	1	6	0.323625	10.4581	0.0926324	1	0.989631	1	BANK1;
Disease course depends on age at onset	1	1	0.323625	62.231	0.0160686	1	0.278792	1	PSAP;
Disease exacerbation during summer due to heat	1	3	0.323625	20.8815	0.0474379	1	0.576453	1	KRT14;
Disharmonic maturation of phalanges and carpal bones	1	1	0.323625	62.231	0.0160686	1	0.278792	1	NSD1;
Disinhibition	1	10	0.323625	6.27905	0.149584	1	1	1	VPS13A;
Dislocated radial head	1	3	0.323625	20.8815	0.0474379	1	0.576453	1	SCARF2;
Dislocation of hip	1	2	0.323625	31.2703	0.0318799	1	0.43258	1	COL2A1;
Dislocation of the hip	1	1	0.323625	62.231	0.0160686	1	0.278792	1	FLNB;
Dislocations of the elbows	1	1	0.323625	62.231	0.0160686	1	0.278792	1	FLNB;
Dislocations of the knees	1	1	0.323625	62.231	0.0160686	1	0.278792	1	FLNB;
Dislocations of the wrists	1	1	0.323625	62.231	0.0160686	1	0.278792	1	FLNB;
Distal free edge of toenail is deformed and narrow	1	1	0.323625	62.231	0.0160686	1	0.278792	1	COL7A1;
Distal limb muscle atrophy due to peripheral neuropathy	1	23	0.323625	2.73157	0.311194	1	1	1	LMNA;
Distal limb muscle weakness due to peripheral neuropathy	1	23	0.323625	2.73157	0.311194	1	1	1	LMNA;
Distal limb muscle weakness occurs later	1	3	0.323625	20.8815	0.0474379	1	0.576453	1	ACTA1;
Distal lower limb muscle atrophy due to peripheral neuropathy	1	1	0.323625	62.231	0.0160686	1	0.278792	1	SH3TC2;
Distal lower limb muscle weakness and atrophy	1	1	0.323625	62.231	0.0160686	1	0.278792	1	LMNA;
Distal lower limb muscle weakness due to peripheral neuropathy	1	1	0.323625	62.231	0.0160686	1	0.278792	1	SH3TC2;
Distal muscular atrophy	1	2	0.323625	31.2703	0.0318799	1	0.43258	1	ATXN2;
Distal sensory impairment	1	18	0.323625	3.48991	0.253018	1	1	1	LMNA;
Distal sensory impairment of touch, vibration, proprioception	1	1	0.323625	62.231	0.0160686	1	0.278792	1	SH3TC2;
Distal shortening of ulna	1	1	0.323625	62.231	0.0160686	1	0.278792	1	SCARF2;
Distal upper limb involvement may occur later	1	1	0.323625	62.231	0.0160686	1	0.278792	1	SH3TC2;
Distended abdomen	1	4	0.323625	15.6741	0.0627467	1	0.715662	1	COL2A1;
Dolichocephaly	1	21	0.323625	2.99159	0.288486	1	1	1	NSD1;
Dominant inheritance form(s) in 3 to 4% of cases	1	2	0.323625	31.2703	0.0318799	1	0.43258	1	RP1;
Dopamine-responsive parkinsonism	1	1	0.323625	62.231	0.0160686	1	0.278792	1	ATXN2;
Dorsal hand wrinkling	1	1	0.323625	62.231	0.0160686	1	0.278792	1	PRKAR1A;
Double renal pelvis (in some patients)	1	1	0.323625	62.231	0.0160686	1	0.278792	1	FAM20C;
Downslanting eyebrows	1	2	0.323625	31.2703	0.0318799	1	0.43258	1	SCARF2;
Downslanting palpebral fissures	6	57	1.94175	6.5604	0.000298828	1	0.0922161	0.575062	NSD1; FLNA; FAM20C; ADAMTS2; KMT2A; TPM2;
Drooling	1	14	0.323625	4.48632	0.202972	1	1	1	VPS13A;
Dumbbell-shaped femurs (newborn)	1	2	0.323625	31.2703	0.0318799	1	0.43258	1	COL2A1;
Duodenal ulcer	1	1	0.323625	62.231	0.0160686	1	0.278792	1	PLG;
Duodenal villous atrophy	1	1	0.323625	62.231	0.0160686	1	0.278792	1	ALG3;
Duplication of LMNB1 is sufficient for the disorder, although patients may also have larger duplications	1	1	0.323625	62.231	0.0160686	1	0.278792	1	LMNB1;
Duplication or deletion at 11p15.5	1	2	0.323625	31.2703	0.0318799	1	0.43258	1	NSD1;
Dwarfism, marked micromelic	1	2	0.323625	31.2703	0.0318799	1	0.43258	1	COL2A1;
Dwarfism, neonatal short-limbed	1	1	0.323625	62.231	0.0160686	1	0.278792	1	COL2A1;
Dwarfism, short-trunk, identifiable at birth	1	1	0.323625	62.231	0.0160686	1	0.278792	1	COL2A1;
Dwarfism, short-trunk, short-limbed	1	1	0.323625	62.231	0.0160686	1	0.278792	1	COL2A1;
Dysarthria	5	118	1.61812	2.64196	0.0418724	1	0.563671	1	VPS13A; ATXN2; PSAP; CP; TTR;
Dysarthric speech	1	4	0.323625	15.6741	0.0627467	1	0.715662	1	ATM;
Dysdiadochokinesis	1	10	0.323625	6.27905	0.149584	1	1	1	ATXN2;
Dysharmonic bone maturation	1	1	0.323625	62.231	0.0160686	1	0.278792	1	FLNA;
Dysmetria	1	16	0.323625	3.92588	0.228399	1	1	1	ATXN2;
Dysmetric saccades	1	5	0.323625	12.5456	0.0778102	1	0.854405	1	ATXN2;
Dysmorphic ears	1	2	0.323625	31.2703	0.0318799	1	0.43258	1	KMT2A;
Dysphagia	5	67	1.61812	4.6527	0.00444265	1	0.278792	1	VPS13A; ATXN2; COL7A1; PSAP; ACTA1;
Dysphasia	1	8	0.323625	7.84686	0.121568	1	1	1	CFH;
Dysplastic ears	2	9	0.647249	13.8828	0.00859947	1	0.278792	1	KCTD1; LMNA;
Dysplastic ears (in some patients)	1	1	0.323625	62.231	0.0160686	1	0.278792	1	FAM20C;
Dysplastic epiphyseal centers	1	1	0.323625	62.231	0.0160686	1	0.278792	1	FLNB;
Dysplastic nails	1	4	0.323625	15.6741	0.0627467	1	0.715662	1	KCTD1;
Dyssegmental dysplasia	1	1	0.323625	62.231	0.0160686	1	0.278792	1	HSPG2;
Dystonia	2	71	0.647249	1.7615	0.316401	1	1	1	VPS13A; ATM;
Dystonia, generalized, dopa-unresponsive	1	1	0.323625	62.231	0.0160686	1	0.278792	1	ACTB;
DYSTONIA, JUVENILE-ONSET	1	1	0.323625	62.231	0.0160686	1	0.278792	1	ACTB;
DYSTRANSTHYRETINEMIC EUTHYROIDAL HYPERTHYROXINEMIA	1	1	0.323625	62.231	0.0160686	1	0.278792	1	TTR;
Dystrophic epidermolysis bullosa	1	2	0.323625	31.2703	0.0318799	1	0.43258	1	COL7A1;
Dystrophic nails	2	14	0.647249	8.92822	0.0206182	1	0.355495	1	KRT14; COL7A1;
Dystrophic nails (less common)	1	2	0.323625	31.2703	0.0318799	1	0.43258	1	KRT14;
Early adult onset has been reported	1	3	0.323625	20.8815	0.0474379	1	0.576453	1	KRT14;
Early loss of teeth	1	1	0.323625	62.231	0.0160686	1	0.278792	1	COL3A1;
Ears	23	442	7.44337	3.2396	8.54483e-07	0.0188875	0.00119336	0.00744182	NSD1; ALG3; SCARF2; PRKAR1A; SH3TC2; HSPG2; FLNA; FAM20C; MYO15A; KCTD1; COL4A6; COL1A1; KMT2A; TPM2; LMNA; FLNB; TCTN3; COL2A1; ACTB; COL3A1; PLG; TECTA; THRB;
Easy bruisability	4	17	1.2945	14.6706	0.000131908	1	0.0595039	0.371068	ADAMTS2; COL1A1; VWF; COL3A1;
Easy bruising	1	2	0.323625	31.2703	0.0318799	1	0.43258	1	VWF;
Ecchymoses	1	4	0.323625	15.6741	0.0627467	1	0.715662	1	GP1BA;
Ecchymoses after minor trauma	1	1	0.323625	62.231	0.0160686	1	0.278792	1	SERPINF2;
Ectopia lentis	1	10	0.323625	6.27905	0.149584	1	1	1	COL1A1;
Edematous eyelids	1	1	0.323625	62.231	0.0160686	1	0.278792	1	FLNB;
EEG abnormalities	1	7	0.323625	8.96624	0.107217	1	1	1	ALDH5A1;
EHLERS-DANLOS SYNDROME, TYPE I	1	3	0.323625	20.8815	0.0474379	1	0.576453	1	COL1A1;
EHLERS-DANLOS SYNDROME, TYPE III	1	2	0.323625	31.2703	0.0318799	1	0.43258	1	COL3A1;
EHLERS-DANLOS SYNDROME, TYPE IV, AUTOSOMAL DOMINANT	1	1	0.323625	62.231	0.0160686	1	0.278792	1	COL3A1;
EHLERS-DANLOS SYNDROME, TYPE VII, AUTOSOMAL DOMINANT	1	2	0.323625	31.2703	0.0318799	1	0.43258	1	COL1A1;
EHLERS-DANLOS SYNDROME, TYPE VII, AUTOSOMAL RECESSIVE	1	1	0.323625	62.231	0.0160686	1	0.278792	1	ADAMTS2;
Elastin-rich connective tissue nevi (elastoma)	1	1	0.323625	62.231	0.0160686	1	0.278792	1	LEMD3;
Elbow contractures	3	7	0.970874	26.7212	0.000137091	1	0.0606052	0.377936	SCARF2; FLNA; LMNA;
Elbow dislocation	1	2	0.323625	31.2703	0.0318799	1	0.43258	1	FLNB;
Elbow dislocations	1	1	0.323625	62.231	0.0160686	1	0.278792	1	FLNB;
Elbow flexion contractures	1	3	0.323625	20.8815	0.0474379	1	0.576453	1	TPM2;
Elbow, knee, shoulder contractures	1	1	0.323625	62.231	0.0160686	1	0.278792	1	HSPG2;
Electrolyte imbalances can mimic renal Bartter syndrome (	1	1	0.323625	62.231	0.0160686	1	0.278792	1	SLC26A3;
Electron Microscopy	3	27	0.970874	6.93504	0.00903384	1	0.278792	1	ADAMTS2; KRT14; COL7A1;
Electroretinography (ERG) shows decreased amplitudes	1	1	0.323625	62.231	0.0160686	1	0.278792	1	ALG3;
Elevated alkaline phosphatase	1	4	0.323625	15.6741	0.0627467	1	0.715662	1	FAM20C;
Elevated apoA-I (1.8x normal) in homozygotes	1	1	0.323625	62.231	0.0160686	1	0.278792	1	CETP;
Elevated diastolic blood pressure	1	13	0.323625	4.83116	0.189947	1	1	1	AGT;
Elevated HDL (2-6x normal) in homozygotes	1	1	0.323625	62.231	0.0160686	1	0.278792	1	CETP;
Elevated mean arterial pressure	1	13	0.323625	4.83116	0.189947	1	1	1	AGT;
Elevated plasma zinc	1	1	0.323625	62.231	0.0160686	1	0.278792	1	ALB;
Elevated serum levels of follicle stimulating hormone (FSH)	1	1	0.323625	62.231	0.0160686	1	0.278792	1	LMNA;
Elevated serum levels of luteinizing hormone (LH)	1	1	0.323625	62.231	0.0160686	1	0.278792	1	LMNA;
Elevated systolic blood pressure	1	13	0.323625	4.83116	0.189947	1	1	1	AGT;
Elongated face	1	2	0.323625	31.2703	0.0318799	1	0.43258	1	ACTA1;
EMG - repetitive muscle discharges	1	1	0.323625	62.231	0.0160686	1	0.278792	1	HSPG2;
EMG shows myopathic changes	1	10	0.323625	6.27905	0.149584	1	1	1	LMNA;
Enamel dysplasia (in some patients)	1	1	0.323625	62.231	0.0160686	1	0.278792	1	FAM20C;
Enamel hypoplasia	3	27	0.970874	6.93504	0.00903384	1	0.278792	1	ALDH3A2; COL7A1; FLNB;
Encephalocele	1	4	0.323625	15.6741	0.0627467	1	0.715662	1	FLNB;
Endocrine	4	44	1.2945	5.67022	0.00535407	1	0.278792	1	APOA1; FGA; TTR; THRB;
Endocrine Features	6	155	1.94175	2.4128	0.0393962	1	0.531957	1	NSD1; ATM; PRKAR1A; GP1BA; LMNA; CP;
End-organ unresponsiveness to thyroid hormone	1	1	0.323625	62.231	0.0160686	1	0.278792	1	THRB;
End-stage renal disease	1	1	0.323625	62.231	0.0160686	1	0.278792	1	FN1;
Enlarged calvaria with normal ossification	1	1	0.323625	62.231	0.0160686	1	0.278792	1	COL2A1;
Enlarged fourth ventricle	1	2	0.323625	31.2703	0.0318799	1	0.43258	1	ATXN2;
Enlarged glomeruli	1	2	0.323625	31.2703	0.0318799	1	0.43258	1	FN1;
Enlarged joints	1	1	0.323625	62.231	0.0160686	1	0.278792	1	COL2A1;
Enlarged Joints	1	2	0.323625	31.2703	0.0318799	1	0.43258	1	COL2A1;
Enlarged MCP joints	1	1	0.323625	62.231	0.0160686	1	0.278792	1	COL2A1;
Enlarged odontoid (childhood)	1	2	0.323625	31.2703	0.0318799	1	0.43258	1	COL2A1;
Enlarged peripheral nerves	1	1	0.323625	62.231	0.0160686	1	0.278792	1	LMNA;
Enlarged PIP and DIP joints	1	1	0.323625	62.231	0.0160686	1	0.278792	1	COL2A1;
Entropion	1	2	0.323625	31.2703	0.0318799	1	0.43258	1	LMNA;
Ephelides	1	1	0.323625	62.231	0.0160686	1	0.278792	1	PRKAR1A;
Epicanthal folds	5	61	1.61812	5.11027	0.00295827	1	0.278792	1	PRKAR1A; ADAMTS2; COL1A1; KMT2A; TCTN3;
Epicanthus	1	4	0.323625	15.6741	0.0627467	1	0.715662	1	ALG3;
Epicanthus (in some patients)	1	1	0.323625	62.231	0.0160686	1	0.278792	1	KCTD1;
Epidermal hyperkeratosis	1	2	0.323625	31.2703	0.0318799	1	0.43258	1	LMNA;
Epidermolysis bullosa, dystrophic	1	1	0.323625	62.231	0.0160686	1	0.278792	1	COL7A1;
EPIDERMOLYSIS BULLOSA DYSTROPHICA, PRETIBIAL	1	1	0.323625	62.231	0.0160686	1	0.278792	1	COL7A1;
EPIDERMOLYSIS BULLOSA PRURIGINOSA	1	1	0.323625	62.231	0.0160686	1	0.278792	1	COL7A1;
Epidermolysis bullosa simplex	1	2	0.323625	31.2703	0.0318799	1	0.43258	1	KRT14;
EPIDERMOLYSIS BULLOSA SIMPLEX, DOWLING-MEARA TYPE	1	2	0.323625	31.2703	0.0318799	1	0.43258	1	KRT14;
EPIDERMOLYSIS BULLOSA SIMPLEX, GENERALIZED	1	2	0.323625	31.2703	0.0318799	1	0.43258	1	KRT14;
EPIDERMOLYSIS BULLOSA SIMPLEX, LOCALIZED	1	3	0.323625	20.8815	0.0474379	1	0.576453	1	KRT14;
EPIDERMOLYSIS BULLOSA WITH CONGENITAL LOCALIZED ABSENCE OF SKIN AND DEFORMITY OF NAILS	1	1	0.323625	62.231	0.0160686	1	0.278792	1	COL7A1;
Epiphyseal dysplasia	1	4	0.323625	15.6741	0.0627467	1	0.715662	1	COL2A1;
Epiphyseal stippling in neonates (lumbosacral and cervical bodies, carpus, tarsus, proximal humerus, terminal phalanges, knees, hips)	1	1	0.323625	62.231	0.0160686	1	0.278792	1	PRKAR1A;
Epiphyseal stippling is gone by 8 months of age	1	1	0.323625	62.231	0.0160686	1	0.278792	1	PRKAR1A;
Episodic, nonpruritic, nonurticarial, nonpitting edema	1	1	0.323625	62.231	0.0160686	1	0.278792	1	SERPING1;
Epistaxis	2	17	0.647249	7.35358	0.0298571	1	0.43258	1	GP1BA; VWF;
Erectile dysfunction	1	2	0.323625	31.2703	0.0318799	1	0.43258	1	TTR;
Erlenmeyer-flask appearance of femur and tibia	1	1	0.323625	62.231	0.0160686	1	0.278792	1	FLNA;
Erosions	1	2	0.323625	31.2703	0.0318799	1	0.43258	1	COL7A1;
Erythema marginatum	1	1	0.323625	62.231	0.0160686	1	0.278792	1	SERPING1;
Erythematous malar rash	1	6	0.323625	10.4581	0.0926324	1	0.989631	1	BANK1;
Erythrocyte stomatocytes	1	1	0.323625	62.231	0.0160686	1	0.278792	1	GP1BA;
Erythrophagocytosis in late phase	1	1	0.323625	62.231	0.0160686	1	0.278792	1	LYST;
Esophageal blisters	1	2	0.323625	31.2703	0.0318799	1	0.43258	1	COL7A1;
Esophageal strictures	1	2	0.323625	31.2703	0.0318799	1	0.43258	1	COL7A1;
Estimated prevalence of 1.6 in 1,000,000 individuals in the U.K.	1	1	0.323625	62.231	0.0160686	1	0.278792	1	PLG;
Euthyroid	1	2	0.323625	31.2703	0.0318799	1	0.43258	1	TTR;
Everted lower lip	1	6	0.323625	10.4581	0.0926324	1	0.989631	1	SCARF2;
Evidence of anticipation	2	21	0.647249	5.95356	0.0442127	1	0.576453	1	NSD1; NPM1;
Evidence of in utero fracture	1	2	0.323625	31.2703	0.0318799	1	0.43258	1	COL1A1;
Excessive buccal mucosa	1	1	0.323625	62.231	0.0160686	1	0.278792	1	ADAMTS2;
Exophthalmos	3	9	0.970874	20.7897	0.000321238	1	0.0922161	0.575062	FLNA; FAM20C; THRB;
Exotropia	1	6	0.323625	10.4581	0.0926324	1	0.989631	1	COL4A1;
Expressionless face	1	2	0.323625	31.2703	0.0318799	1	0.43258	1	ACTA1;
Expressionless facies	1	2	0.323625	31.2703	0.0318799	1	0.43258	1	LMNA;
Expressive language delay	1	2	0.323625	31.2703	0.0318799	1	0.43258	1	NSD1;
Extensor plantar responses	2	65	0.647249	1.92408	0.280735	1	1	1	LMNB1; PSAP;
External Features	12	180	3.8835	4.15196	3.59282e-05	0.794157	0.0189085	0.117914	NSD1; SLC26A3; HSPG2; FLNA; FAM20C; ADAMTS2; COL1A1; LMNA; FLNB; TCTN3; COL2A1; COL3A1;
External Genitalia (Female)	2	50	0.647249	2.50119	0.191757	1	1	1	NSD1; LMNA;
External Genitalia (Male)	10	151	3.23625	4.12511	0.000168937	1	0.0670886	0.418366	NSD1; LMNB1; HSPG2; FLNA; FAM20C; ADAMTS2; LMNA; COL2A1; ACTB; TTR;
Externally rotated hips	1	1	0.323625	62.231	0.0160686	1	0.278792	1	ACTB;
Extra calcaneal ossification center	1	1	0.323625	62.231	0.0160686	1	0.278792	1	FLNA;
Extraocular muscles are not involved	1	2	0.323625	31.2703	0.0318799	1	0.43258	1	ACTA1;
Extrapyramidal symptoms	1	4	0.323625	15.6741	0.0627467	1	0.715662	1	CP;
Extreme phenotypic variability	1	1	0.323625	62.231	0.0160686	1	0.278792	1	ATXN2;
Eye	1	4	0.323625	15.6741	0.0627467	1	0.715662	1	GSN;
Eyelid myxoma	1	1	0.323625	62.231	0.0160686	1	0.278792	1	PRKAR1A;
Eyelid ulcerations	1	2	0.323625	31.2703	0.0318799	1	0.43258	1	COL7A1;
Eyes	41	826	13.2686	3.08967	1.35794e-10	3.00159e-06	1.50079e-06	9.35897e-06	LYST; NSD1; ALDH3A2; ALG3; LMNB1; ZFHX4; SCARF2; PRKAR1A; SH3TC2; HSPG2; PTCH2; FLNA; FAM20C; ALDH5A1; ADAMTS2; KCTD1; COL1A1; ATXN2; COL4A1; RP1; KRT14; GP1BA; KMT2A; TPM2; COL7A1; LMNA; VIM; FLNB; LCAT; TCTN3; COL2A1; ACTA1; ACTB; COL3A1; CP; PLG; CFH; APOA2; TTR; THRB; APOB;
Face	23	433	7.44337	3.30694	5.99009e-07	0.0132405	0.0010185	0.00635138	VPS13A; NSD1; SCARF2; PRKAR1A; SH3TC2; HSPG2; PTCH2; FLNA; FAM20C; ADAMTS2; KCTD1; COL1A1; COL4A1; KMT2A; TPM2; LMNA; FLNB; TCTN3; AGT; COL2A1; ACTA1; ACTB; COL3A1;
Facial appearance becomes more apparent with age	1	1	0.323625	62.231	0.0160686	1	0.278792	1	KMT2A;
Facial dysmorphism, mild	1	1	0.323625	62.231	0.0160686	1	0.278792	1	FLNA;
Facial muscle weakness	1	15	0.323625	4.18743	0.215788	1	1	1	ACTA1;
Facial paresis	1	1	0.323625	62.231	0.0160686	1	0.278792	1	COL4A1;
Facial weakness	1	16	0.323625	3.92588	0.228399	1	1	1	SH3TC2;
Factor IX deficiency	1	1	0.323625	62.231	0.0160686	1	0.278792	1	F9;
FACTOR V DEFICIENCY	1	1	0.323625	62.231	0.0160686	1	0.278792	1	F5;
Factor V deficiency	1	2	0.323625	31.2703	0.0318799	1	0.43258	1	F5;
Failure of breast enlargement and lactation with pregnancy	1	1	0.323625	62.231	0.0160686	1	0.278792	1	KCTD1;
Failure to thrive	5	202	1.61812	1.54338	0.225753	1	1	1	ALG3; SLC26A3; FLNA; KMT2A; ACTA1;
Familial acute myelogenous leukemia (AML)	2	21	0.647249	5.95356	0.0442127	1	0.576453	1	NSD1; NPM1;
Fasciculation-like movements	1	3	0.323625	20.8815	0.0474379	1	0.576453	1	ATXN2;
Feet	22	345	7.11974	3.97004	4.6052e-08	0.00101793	0.000127242	0.000793482	VPS13A; NSD1; ALDH3A2; ALG3; SCARF2; PRKAR1A; SH3TC2; HSPG2; FLNA; FAM20C; ADAMTS2; KCTD1; COL1A1; KMT2A; TPM2; COL7A1; LMNA; FLNB; TCTN3; COL2A1; ACTA1; COL3A1;
Female carriers may develop mild hearing loss as adults	1	1	0.323625	62.231	0.0160686	1	0.278792	1	COL4A6;
Femoral bowing	2	7	0.647249	17.8437	0.00512408	1	0.278792	1	SCARF2; FLNA;
Femoral bowing present at birth, straightening with time	1	2	0.323625	31.2703	0.0318799	1	0.43258	1	COL1A1;
Fetal anuria	1	4	0.323625	15.6741	0.0627467	1	0.715662	1	AGT;
Fetal hydrops	1	3	0.323625	20.8815	0.0474379	1	0.576453	1	COL2A1;
Fever	1	17	0.323625	3.69508	0.240808	1	1	1	CFH;
Few familial (parent offspring) cases reported	1	1	0.323625	62.231	0.0160686	1	0.278792	1	NSD1;
Fifth finger clinodactyly	2	33	0.647249	3.78929	0.0981828	1	1	1	KMT2A; FLNB;
Fifty percent of cases secondary to new mutations	1	1	0.323625	62.231	0.0160686	1	0.278792	1	FLNA;
Final adult height 106-145cm	1	1	0.323625	62.231	0.0160686	1	0.278792	1	COL2A1;
Final adult height, 84-128cm	1	1	0.323625	62.231	0.0160686	1	0.278792	1	COL2A1;
Finger and wrist contractures	1	1	0.323625	62.231	0.0160686	1	0.278792	1	FLNA;
Finger contractures	1	6	0.323625	10.4581	0.0926324	1	0.989631	1	HSPG2;
Fingertip rounding	1	1	0.323625	62.231	0.0160686	1	0.278792	1	LMNA;
Fishlike' facies	1	1	0.323625	62.231	0.0160686	1	0.278792	1	FAM20C;
Flared, cupped metaphyses	1	1	0.323625	62.231	0.0160686	1	0.278792	1	COL2A1;
Flared pelvis	1	1	0.323625	62.231	0.0160686	1	0.278792	1	FLNA;
Flat acetabular roof	1	3	0.323625	20.8815	0.0474379	1	0.576453	1	COL2A1;
Flat acetabular roofs	1	2	0.323625	31.2703	0.0318799	1	0.43258	1	FLNB;
Flat acetabulum	1	1	0.323625	62.231	0.0160686	1	0.278792	1	FLNA;
Flat face	5	20	1.61812	15.5811	1.31898e-05	0.291547	0.00883475	0.0550937	HSPG2; FLNA; KMT2A; FLNB; COL2A1;
Flat, irregular femoral epiphyses	1	1	0.323625	62.231	0.0160686	1	0.278792	1	COL2A1;
Flat midface	1	8	0.323625	7.84686	0.121568	1	1	1	COL2A1;
Flat nasal bridge	4	21	1.2945	11.8775	0.000315307	1	0.0922161	0.575062	SCARF2; FLNA; KCTD1; FLNB;
Flattened acetabulae and iliac wings	1	2	0.323625	31.2703	0.0318799	1	0.43258	1	COL1A1;
Flattened capital femoral epiphyses	1	2	0.323625	31.2703	0.0318799	1	0.43258	1	COL2A1;
Flattened epiphyses	1	2	0.323625	31.2703	0.0318799	1	0.43258	1	COL2A1;
Flattened epiphyses around knee joint	1	1	0.323625	62.231	0.0160686	1	0.278792	1	COL2A1;
Flattened femoral epiphyses	1	2	0.323625	31.2703	0.0318799	1	0.43258	1	HSPG2;
Flattened frontal bone	1	1	0.323625	62.231	0.0160686	1	0.278792	1	FLNB;
Flattened, squared-off epiphyses of tubular bones	1	1	0.323625	62.231	0.0160686	1	0.278792	1	COL2A1;
Flattened vertebrae	1	1	0.323625	62.231	0.0160686	1	0.278792	1	FLNA;
Flexed, overlapping fingers	1	1	0.323625	62.231	0.0160686	1	0.278792	1	FLNA;
Flexion contractures of hips	1	1	0.323625	62.231	0.0160686	1	0.278792	1	COL2A1;
Flexion deformities over affected bones	1	1	0.323625	62.231	0.0160686	1	0.278792	1	LEMD3;
Flowing hyperostosis of bone cortex	1	1	0.323625	62.231	0.0160686	1	0.278792	1	LEMD3;
Fluid-filled cavity within the cerebral hemispheres, can be unilateral or bilateral and may or may not communicate with cerebrospinal fluid (CSF) spaces	1	1	0.323625	62.231	0.0160686	1	0.278792	1	COL4A1;
Foam cells in bone marrow and renal glomeruli	1	1	0.323625	62.231	0.0160686	1	0.278792	1	LCAT;
Focal cortical dysplasia	1	1	0.323625	62.231	0.0160686	1	0.278792	1	COL4A1;
Focal pachygyria	1	4	0.323625	15.6741	0.0627467	1	0.715662	1	ACTB;
Folded superior edge of helix	1	1	0.323625	62.231	0.0160686	1	0.278792	1	KCTD1;
Food intolerance	1	1	0.323625	62.231	0.0160686	1	0.278792	1	ALG3;
Foot deformities	2	18	0.647249	6.94527	0.0332388	1	0.449914	1	SH3TC2; LMNA;
Foot drop	2	14	0.647249	8.92822	0.0206182	1	0.355495	1	LYST; LMNA;
For autosomal dominant forms of axonal neuropathy, see CMT2A (	1	2	0.323625	31.2703	0.0318799	1	0.43258	1	LMNA;
Formation of mucosal pseudomembranes that progress to plaques	1	1	0.323625	62.231	0.0160686	1	0.278792	1	PLG;
Fracture frequency constant through childhood, decreases after puberty	1	1	0.323625	62.231	0.0160686	1	0.278792	1	COL1A1;
Fracture frequency increases after menopause and in men ages 60-80	1	1	0.323625	62.231	0.0160686	1	0.278792	1	COL1A1;
Fractures	1	8	0.323625	7.84686	0.121568	1	1	1	COL1A1;
Fractures can occur in utero, during labor and delivery, or in newborn period	1	2	0.323625	31.2703	0.0318799	1	0.43258	1	COL1A1;
Fractures decrease after puberty but increase after menopause	1	2	0.323625	31.2703	0.0318799	1	0.43258	1	COL1A1;
Fractures occur in first few months, then decrease in frequency and then occur with ambulation	1	2	0.323625	31.2703	0.0318799	1	0.43258	1	COL1A1;
Fractures often heal without deformity	1	1	0.323625	62.231	0.0160686	1	0.278792	1	COL1A1;
Fragile skin	2	4	0.647249	31.1931	0.0015116	1	0.278792	1	COL1A1; COL3A1;
Fragmentation of femoral epiphyses	1	1	0.323625	62.231	0.0160686	1	0.278792	1	HSPG2;
Frequent falls	1	7	0.323625	8.96624	0.107217	1	1	1	ACTA1;
Frequent inv(10)(q11.2q21) producing chimeric transforming sequence RET/PTC	1	7	0.323625	8.96624	0.107217	1	1	1	PRKAR1A;
Frequent otitis media	1	1	0.323625	62.231	0.0160686	1	0.278792	1	COL2A1;
Frontal and biparietal bossing	1	3	0.323625	20.8815	0.0474379	1	0.576453	1	PTCH2;
Frontal bossing	4	58	1.2945	4.30178	0.0140556	1	0.278792	1	NSD1; FLNA; COL1A1; FLNB;
Frontal open bite	1	1	0.323625	62.231	0.0160686	1	0.278792	1	ADAMTS2;
Frontometaphyseal dysplasia (FMD,	1	1	0.323625	62.231	0.0160686	1	0.278792	1	FLNA;
Full cheek	1	1	0.323625	62.231	0.0160686	1	0.278792	1	FLNA;
Full cheeks	2	8	0.647249	15.616	0.00675987	1	0.278792	1	HSPG2; LMNA;
Fused cervical vertebrae	1	3	0.323625	20.8815	0.0474379	1	0.576453	1	FLNB;
Fusion of hamate and capitate	1	1	0.323625	62.231	0.0160686	1	0.278792	1	FLNA;
Fusion of vertebral bodies	1	2	0.323625	31.2703	0.0318799	1	0.43258	1	FLNB;
Gap between first and second toes	1	2	0.323625	31.2703	0.0318799	1	0.43258	1	FLNA;
Gastrointestinal	19	425	6.14887	2.78349	6.30824e-05	1	0.0308386	0.19231	VPS13A; ALG3; LMNB1; SLC26A3; PTCH2; FLNA; COL1A1; ATXN2; GP1BA; KMT2A; COL7A1; PSAP; ACTA1; ACTB; COL3A1; PLG; CFH; SERPING1; TTR;
Gastrointestinal dysautonomia	1	1	0.323625	62.231	0.0160686	1	0.278792	1	TTR;
Gastrointestinal symptoms are inconstant	1	1	0.323625	62.231	0.0160686	1	0.278792	1	GSN;
Gaze-evoked nystagmus	1	9	0.323625	6.97595	0.135689	1	1	1	ATXN2;
Generalized amyloid deposition	3	5	0.970874	37.3883	4.01191e-05	0.886793	0.0206231	0.128606	APOA1; FGA; GSN;
Generalized epiphyseal delay (infancy)	1	1	0.323625	62.231	0.0160686	1	0.278792	1	COL2A1;
Generalized hirsutism	1	2	0.323625	31.2703	0.0318799	1	0.43258	1	HSPG2;
Generalized lymphohistiocytic infiltrates in late phase	1	1	0.323625	62.231	0.0160686	1	0.278792	1	LYST;
Generalized muscle weakness	1	6	0.323625	10.4581	0.0926324	1	0.989631	1	ACTA1;
Generalized osteoporosis with pathologic fractures	1	1	0.323625	62.231	0.0160686	1	0.278792	1	LMNA;
Generalized overgrowth	1	2	0.323625	31.2703	0.0318799	1	0.43258	1	NSD1;
Generalized tonic-clonic seizures	1	11	0.323625	5.70875	0.163256	1	1	1	ALDH5A1;
Genetic anticipation	1	8	0.323625	7.84686	0.121568	1	1	1	ATXN2;
Genetic heterogeneity	3	142	0.970874	1.31903	0.399982	1	1	1	ATM; LMNA; ACTA1;
Genetic heterogeneity (see 601680)	1	1	0.323625	62.231	0.0160686	1	0.278792	1	TPM2;
Genetic heterogeneity (see CMT2B2,	1	1	0.323625	62.231	0.0160686	1	0.278792	1	LMNA;
Genetic heterogeneity (see CMT4A	1	1	0.323625	62.231	0.0160686	1	0.278792	1	SH3TC2;
Genetic heterogeneity (see CNC2,	1	1	0.323625	62.231	0.0160686	1	0.278792	1	PRKAR1A;
Genetic heterogeneity (see LGMD1A	1	1	0.323625	62.231	0.0160686	1	0.278792	1	LMNA;
Genetic heterogeneity (see MADB,	1	1	0.323625	62.231	0.0160686	1	0.278792	1	LMNA;
Genitourinary	27	478	8.73786	3.51637	1.70727e-08	0.000377375	6.28958e-05	0.00039222	NSD1; BANK1; LMNB1; ATM; SLC26A3; PRKAR1A; HSPG2; PTCH2; FLNA; FAM20C; ADAMTS2; KCTD1; ATXN2; GP1BA; LMNA; FLNB; LCAT; PSAP; AGT; VWF; COL2A1; FN1; ACTB; COL3A1; PLG; CFH; TTR;
Genu valga	1	1	0.323625	62.231	0.0160686	1	0.278792	1	COL2A1;
Genu valgum	2	20	0.647249	6.25109	0.0404219	1	0.544477	1	NSD1; FLNA;
Genu valgus	1	1	0.323625	62.231	0.0160686	1	0.278792	1	COL2A1;
GI	5	63	1.61812	4.94806	0.00340555	1	0.278792	1	APOA1; CA2; F5; FGA; GSN;
Giant cells (degenerating chondrocytes) in resting zone of epiphyseal cartilage	1	1	0.323625	62.231	0.0160686	1	0.278792	1	FLNB;
Giant granules in muscle cells	1	1	0.323625	62.231	0.0160686	1	0.278792	1	LYST;
Giant granules in Schwann cells	1	1	0.323625	62.231	0.0160686	1	0.278792	1	LYST;
Giant inclusion bodies present in most granulated cells	1	1	0.323625	62.231	0.0160686	1	0.278792	1	LYST;
Giant melanosomes in melanocytes	1	1	0.323625	62.231	0.0160686	1	0.278792	1	LYST;
Gingival bleeding	2	5	0.647249	24.9669	0.00249258	1	0.278792	1	ADAMTS2; GP1BA;
Gingival hyperkeratosis	1	1	0.323625	62.231	0.0160686	1	0.278792	1	ADAMTS2;
Gingival hyperplasia	3	8	0.970874	23.3852	0.000216736	1	0.0811987	0.506357	FAM20C; ADAMTS2; PLG;
Gingivitis	1	4	0.323625	15.6741	0.0627467	1	0.715662	1	LYST;
Gingivitis, severe	1	1	0.323625	62.231	0.0160686	1	0.278792	1	PLG;
Glaucoma	2	35	0.647249	3.57282	0.108398	1	1	1	PTCH2; COL2A1;
Glistening white dots in fundus	1	1	0.323625	62.231	0.0160686	1	0.278792	1	ALDH3A2;
Global and focal neurologic abnormalities (less than 30%)	1	3	0.323625	20.8815	0.0474379	1	0.576453	1	CFH;
Globular cuneiform cartilage	1	1	0.323625	62.231	0.0160686	1	0.278792	1	SCARF2;
Glucose intolerance	1	2	0.323625	31.2703	0.0318799	1	0.43258	1	ATM;
Goiter	1	8	0.323625	7.84686	0.121568	1	1	1	THRB;
Gonadal and somatic mosaicism reported in parent	1	2	0.323625	31.2703	0.0318799	1	0.43258	1	COL1A1;
Gonadal mosaicism reported	1	1	0.323625	62.231	0.0160686	1	0.278792	1	COL2A1;
Gonadoblastoma	1	3	0.323625	20.8815	0.0474379	1	0.576453	1	NSD1;
Growth	23	609	7.44337	2.35125	0.000142396	1	0.0617163	0.384864	NSD1; ALDH3A2; ALG3; ATM; SLC26A3; PRKAR1A; HSPG2; FLNA; FAM20C; ADAMTS2; COL1A1; KRT14; KMT2A; TPM2; COL7A1; LMNA; FLNB; TCTN3; CA2; COL2A1; ACTA1; ACTB; COL3A1;
Growth parallels curve at or above 95%	1	2	0.323625	31.2703	0.0318799	1	0.43258	1	NSD1;
Growth retardation	1	57	0.323625	1.1025	0.603353	1	1	1	KRT14;
Growth retardation, mild to moderate, prenatal onset	1	1	0.323625	62.231	0.0160686	1	0.278792	1	PRKAR1A;
Growth retardation, postnatal	1	2	0.323625	31.2703	0.0318799	1	0.43258	1	LMNA;
GU	4	73	1.2945	3.41798	0.029962	1	0.43258	1	APOA1; FGA; C1R; GSN;
Gut malrotation	1	1	0.323625	62.231	0.0160686	1	0.278792	1	FLNA;
Hair	16	240	5.17799	4.15116	1.83059e-06	0.0404633	0.00212965	0.0132805	LYST; NSD1; ALDH3A2; ATM; SCARF2; PRKAR1A; HSPG2; FLNA; ADAMTS2; KCTD1; KRT14; KMT2A; COL7A1; LMNA; ACTB; COL3A1;
Hairy elbows	1	1	0.323625	62.231	0.0160686	1	0.278792	1	KMT2A;
Hairy elbows become apparent in infancy and regress during adolescence	1	1	0.323625	62.231	0.0160686	1	0.278792	1	KMT2A;
HAIRY ELBOWS, SHORT STATURE, FACIAL DYSMORPHISM, AND DEVELOPMENTAL DELAY	1	1	0.323625	62.231	0.0160686	1	0.278792	1	KMT2A;
Hallucinations	1	30	0.323625	2.09441	0.38513	1	1	1	ALDH5A1;
Hallux valgus	1	9	0.323625	6.97595	0.135689	1	1	1	SCARF2;
Hamartomatous stomach polyps	1	3	0.323625	20.8815	0.0474379	1	0.576453	1	PTCH2;
Hands	18	349	5.82524	3.21131	1.52973e-05	0.338131	0.00994504	0.0620174	NSD1; ALDH3A2; ALG3; SCARF2; PRKAR1A; HSPG2; FLNA; FAM20C; ADAMTS2; KCTD1; KMT2A; TPM2; COL7A1; LMNA; FLNB; TCTN3; COL2A1; COL3A1;
Head	14	345	4.53074	2.52705	0.00146311	1	0.278792	1	NSD1; ALG3; ATM; PRKAR1A; HSPG2; FLNA; FAM20C; ADAMTS2; KCTD1; LMNA; AGT; COL2A1; ACTB; PLG;
Headache	1	12	0.323625	5.23342	0.176709	1	1	1	TTR;
Head and Neck	41	954	13.2686	2.67512	9.28958e-09	0.000205337	5.13342e-05	0.000320121	LYST; VPS13A; NSD1; ALDH3A2; ALG3; LMNB1; ATM; SCARF2; PRKAR1A; SH3TC2; HSPG2; PTCH2; FLNA; FAM20C; ALDH5A1; ADAMTS2; KCTD1; COL4A6; COL1A1; ATXN2; COL4A1; KRT14; GP1BA; KMT2A; TPM2; COL7A1; LMNA; FLNB; LCAT; TCTN3; AGT; VWF; COL2A1; ACTA1; ACTB; COL3A1; CP; PLG; TECTA; APOA2; TTR;
Hearing loss	2	41	0.647249	3.05009	0.140535	1	1	1	PRKAR1A; COL1A1;
Hearing loss, conductive	1	14	0.323625	4.48632	0.202972	1	1	1	FLNB;
Hearing loss may be stable or progressive	1	1	0.323625	62.231	0.0160686	1	0.278792	1	TECTA;
Hearing loss, mixed (in some patients)	1	1	0.323625	62.231	0.0160686	1	0.278792	1	FAM20C;
Hearing loss, progressive conductive and/or sensorineural, during adulthood	1	1	0.323625	62.231	0.0160686	1	0.278792	1	COL1A1;
Hearing loss, sensorineural	3	38	0.970874	4.92806	0.0229008	1	0.393929	1	COL2A1; ACTB; TECTA;
Heart	15	351	4.85437	2.66114	0.000592605	1	0.163737	1	NSD1; BANK1; HCN4; PRKAR1A; PTCH2; FLNA; COL1A1; LMNA; FLNB; COL2A1; ACTA1; ACTB; COL3A1; APOA2; TTR;
Heat intolerance	1	1	0.323625	62.231	0.0160686	1	0.278792	1	KRT14;
Heat-labile hemoglobin	1	3	0.323625	20.8815	0.0474379	1	0.576453	1	HBB;
Heberden's nodes	1	1	0.323625	62.231	0.0160686	1	0.278792	1	COL2A1;
HEENT	1	28	0.323625	2.24396	0.364852	1	1	1	CA2;
Height	16	290	5.17799	3.43546	2.01246e-05	0.444835	0.0127096	0.0792571	NSD1; ALDH3A2; ATM; PRKAR1A; HSPG2; FLNA; FAM20C; ADAMTS2; COL1A1; KMT2A; TPM2; FLNB; TCTN3; COL2A1; ACTB; COL3A1;
Height in childhood	1	1	0.323625	62.231	0.0160686	1	0.278792	1	ACTB;
Height often shorter than unaffected family members	1	1	0.323625	62.231	0.0160686	1	0.278792	1	COL1A1;
HEINZ BODY ANEMIAS	1	3	0.323625	20.8815	0.0474379	1	0.576453	1	HBB;
Hemarthrosis may occur	1	1	0.323625	62.231	0.0160686	1	0.278792	1	VWF;
Hematology	14	229	4.53074	3.80707	2.15438e-05	0.476203	0.0132279	0.0824892	LYST; VPS13A; BANK1; FLNA; F9; COL4A1; GP1BA; COL7A1; LCAT; F5; VWF; HBB; CP; CFH;
Heme	9	78	2.91262	7.18756	4.38622e-06	0.0969531	0.00370775	0.0231216	NSD1; F9; NPM1; CA2; HBB; FGA; KNG1; SERPINF2; FGB;
Hemihypertrophy	1	3	0.323625	20.8815	0.0474379	1	0.576453	1	NSD1;
Hemiparesis	1	9	0.323625	6.97595	0.135689	1	1	1	CFH;
Hemolytic anemia	4	24	1.2945	10.3934	0.000538952	1	0.150797	0.940376	BANK1; COL4A1; GP1BA; LCAT;
Hemoptysis	1	1	0.323625	62.231	0.0160686	1	0.278792	1	COL3A1;
Hemorrhage	1	3	0.323625	20.8815	0.0474379	1	0.576453	1	GP1BA;
Hemorrhagic blisters	1	2	0.323625	31.2703	0.0318799	1	0.43258	1	KRT14;
Hemorrhagic diathesis	1	2	0.323625	31.2703	0.0318799	1	0.43258	1	SERPINF2;
Hemosiderin deposition	1	1	0.323625	62.231	0.0160686	1	0.278792	1	COL4A1;
Hemothorax	1	1	0.323625	62.231	0.0160686	1	0.278792	1	SERPINF2;
Hepatic steatosis	1	9	0.323625	6.97595	0.135689	1	1	1	LMNA;
Hepatoblastoma	1	4	0.323625	15.6741	0.0627467	1	0.715662	1	NSD1;
Hepatocellular carcinoma	1	18	0.323625	3.48991	0.253018	1	1	1	F5;
Hepatomegaly	5	130	1.61812	2.3981	0.0588772	1	0.712717	1	LYST; NSD1; APOA1; LMNA; FGA;
Hepatosplenomegaly	1	3	0.323625	20.8815	0.0474379	1	0.576453	1	CA2;
HETEROTOPIA, PERIVENTRICULAR, X-LINKED DOMINANT	1	1	0.323625	62.231	0.0160686	1	0.278792	1	FLNA;
Heterozygotes are not affected	1	2	0.323625	31.2703	0.0318799	1	0.43258	1	KRT14;
Heterozygotes are usually asymptomatic	1	1	0.323625	62.231	0.0160686	1	0.278792	1	F5;
Heterozygous mutation present in 5-7% of the Japanese population	1	1	0.323625	62.231	0.0160686	1	0.278792	1	CETP;
High-arched palate	6	86	1.94175	4.34843	0.00262771	1	0.278792	1	ALG3; KMT2A; TPM2; LMNA; TCTN3; ACTA1;
High arched palate	2	32	0.647249	3.90767	0.093184	1	0.994083	1	NSD1; SCARF2;
High forehead	1	13	0.323625	4.83116	0.189947	1	1	1	ACTB;
High frequency of de novo mutations	1	1	0.323625	62.231	0.0160686	1	0.278792	1	LMNA;
Highly variable frequency and severity of attacks	1	1	0.323625	62.231	0.0160686	1	0.278792	1	SERPING1;
Highly variable phenotype	4	51	1.2945	4.89211	0.00903157	1	0.278792	1	ALDH5A1; VWF; ACTA1; TTR;
Highly variable phenotype, even within families	1	5	0.323625	12.5456	0.0778102	1	0.854405	1	SH3TC2;
HIGH MOLECULAR WEIGHT KININOGEN DEFICIENCY	1	1	0.323625	62.231	0.0160686	1	0.278792	1	KNG1;
High palate	2	9	0.647249	13.8828	0.00859947	1	0.278792	1	FLNA; FAM20C;
High prevalence in Holguin province of Cuba	1	1	0.323625	62.231	0.0160686	1	0.278792	1	ATXN2;
Hip contracture	1	1	0.323625	62.231	0.0160686	1	0.278792	1	HSPG2;
Hip dislocation	2	28	0.647249	4.4657	0.0740031	1	0.838854	1	FLNA; COL2A1;
Hip flexion contractures	1	1	0.323625	62.231	0.0160686	1	0.278792	1	TPM2;
Hip girdle muscle weakness (usually presenting symptom)	1	2	0.323625	31.2703	0.0318799	1	0.43258	1	LMNA;
Hips usually flexed and abducted (frog-leg position)	1	2	0.323625	31.2703	0.0318799	1	0.43258	1	COL1A1;
Hirsuitism	1	1	0.323625	62.231	0.0160686	1	0.278792	1	PRKAR1A;
Hirsute forehead	1	1	0.323625	62.231	0.0160686	1	0.278792	1	FLNA;
Hirsutism, mild	1	1	0.323625	62.231	0.0160686	1	0.278792	1	ADAMTS2;
Hirsutism of buttocks and thighs	1	1	0.323625	62.231	0.0160686	1	0.278792	1	FLNA;
Hirsutism (uncommon)	1	1	0.323625	62.231	0.0160686	1	0.278792	1	LMNA;
Hitchhiker halluces	1	1	0.323625	62.231	0.0160686	1	0.278792	1	FLNB;
Hitchhiker thumb	1	2	0.323625	31.2703	0.0318799	1	0.43258	1	FLNB;
Hoarse voice	1	9	0.323625	6.97595	0.135689	1	1	1	FLNA;
Hodgkin lymphoma	1	1	0.323625	62.231	0.0160686	1	0.278792	1	ATM;
Homozygotes have more severe disease with earlier onset of thrombosis	1	1	0.323625	62.231	0.0160686	1	0.278792	1	F5;
Hooked clavicles	1	2	0.323625	31.2703	0.0318799	1	0.43258	1	SCARF2;
Horizontal acetabulae	1	1	0.323625	62.231	0.0160686	1	0.278792	1	COL2A1;
Horizontal sacrum	1	2	0.323625	31.2703	0.0318799	1	0.43258	1	FLNB;
Hot, tender swelling of involved bones (e.g., mandible, ribs)	1	1	0.323625	62.231	0.0160686	1	0.278792	1	COL1A1;
Humeroperoneal weakness and atrophy	1	1	0.323625	62.231	0.0160686	1	0.278792	1	LMNA;
Hydrocephalus	3	49	0.970874	3.82198	0.044015	1	0.576453	1	PRKAR1A; FLNA; COL4A1;
Hydrocephalus (in some patients)	1	2	0.323625	31.2703	0.0318799	1	0.43258	1	FAM20C;
Hydronephrosis	1	38	0.323625	1.6536	0.459989	1	1	1	FLNA;
Hydronephrosis (1 patient)	1	1	0.323625	62.231	0.0160686	1	0.278792	1	FLNA;
Hydronephrosis (in some patients)	1	1	0.323625	62.231	0.0160686	1	0.278792	1	FAM20C;
Hydropic placenta	1	2	0.323625	31.2703	0.0318799	1	0.43258	1	LMNA;
Hydroureter	1	8	0.323625	7.84686	0.121568	1	1	1	FLNA;
Hydroureter, bilateral (in some patients)	1	1	0.323625	62.231	0.0160686	1	0.278792	1	FAM20C;
Hyperactivity	1	36	0.323625	1.74544	0.442172	1	1	1	ALDH5A1;
Hypercholesterolemia	1	2	0.323625	31.2703	0.0318799	1	0.43258	1	APOB;
Hypercholesterolemia, 350-550 mg/L in heterozygotes, 650-1000 mg/L in homozygotes	1	7	0.323625	8.96624	0.107217	1	1	1	APOA2;
HYPERCHOLESTEROLEMIA, AUTOSOMAL DOMINANT, TYPE B	1	1	0.323625	62.231	0.0160686	1	0.278792	1	APOB;
HYPERCHOLESTEROLEMIA, FAMILIAL	1	7	0.323625	8.96624	0.107217	1	1	1	APOA2;
Hyperextensible skin	2	8	0.647249	15.616	0.00675987	1	0.278792	1	COL1A1; COL3A1;
Hyperglycemia	1	16	0.323625	3.92588	0.228399	1	1	1	LMNA;
Hypergonadotropic hypogonadism	1	5	0.323625	12.5456	0.0778102	1	0.854405	1	LMNA;
Hyperinsulinemia	1	12	0.323625	5.23342	0.176709	1	1	1	LMNA;
Hyperkeratosis, focal, on the palms and soles (in adulthood in some)	1	3	0.323625	20.8815	0.0474379	1	0.576453	1	KRT14;
Hyperkeratosis of the palms and soles	1	5	0.323625	12.5456	0.0778102	1	0.854405	1	KRT14;
Hyperkinesis	1	1	0.323625	62.231	0.0160686	1	0.278792	1	ALDH5A1;
Hyperlipidemia	2	11	0.647249	11.361	0.0128626	1	0.278792	1	LMNA; CFH;
HYPERLIPOPROTEINEMIA, TYPE V	1	1	0.323625	62.231	0.0160686	1	0.278792	1	APOA5;
Hyperlipoproteinemia V	1	1	0.323625	62.231	0.0160686	1	0.278792	1	APOA5;
Hyperlordosis	1	8	0.323625	7.84686	0.121568	1	1	1	ACTA1;
Hypermobile	1	3	0.323625	20.8815	0.0474379	1	0.576453	1	COL1A1;
Hypermobility of distal interphalangeal joints	1	1	0.323625	62.231	0.0160686	1	0.278792	1	COL3A1;
Hyperopia	1	13	0.323625	4.83116	0.189947	1	1	1	NSD1;
Hyperreflexia	4	122	1.2945	2.04529	0.133705	1	1	1	NSD1; ALG3; LMNB1; PSAP;
Hyperreflexia (uncommon)	1	1	0.323625	62.231	0.0160686	1	0.278792	1	ACTA1;
Hypersensitivity to ionizing radiation	1	1	0.323625	62.231	0.0160686	1	0.278792	1	ATM;
Hypertelorism	8	121	2.589	4.11925	0.000759853	1	0.18354	1	PRKAR1A; PTCH2; FLNA; KMT2A; LMNA; FLNB; TCTN3; ACTB;
Hypertelorism (in some patients)	1	4	0.323625	15.6741	0.0627467	1	0.715662	1	FAM20C;
Hypertension	3	57	0.970874	3.28566	0.0637491	1	0.72672	1	APOA1; LMNA; FGA;
Hypertension due to renal disease	1	1	0.323625	62.231	0.0160686	1	0.278792	1	FN1;
Hypertension (especially in atypical hemolytic-uremic syndrome (aHUS))	1	3	0.323625	20.8815	0.0474379	1	0.576453	1	CFH;
HYPERTENSION, ESSENTIAL	1	13	0.323625	4.83116	0.189947	1	1	1	AGT;
Hypertension (in some patients)	1	1	0.323625	62.231	0.0160686	1	0.278792	1	KCTD1;
Hyperthyroidism	1	4	0.323625	15.6741	0.0627467	1	0.715662	1	THRB;
Hyperthyroxinemia	1	1	0.323625	62.231	0.0160686	1	0.278792	1	TTR;
Hypertonicity (uncommon)	1	1	0.323625	62.231	0.0160686	1	0.278792	1	ACTA1;
Hypertrichosis, generalized (in some patients)	1	1	0.323625	62.231	0.0160686	1	0.278792	1	KMT2A;
Hypertrichosis, patchy (in some patients)	1	1	0.323625	62.231	0.0160686	1	0.278792	1	KMT2A;
Hypertriglyceridemia	1	7	0.323625	8.96624	0.107217	1	1	1	APOA5;
HYPERTRIGLYCERIDEMIA, FAMILIAL	1	2	0.323625	31.2703	0.0318799	1	0.43258	1	APOA5;
Hypertrophic scarring	1	1	0.323625	62.231	0.0160686	1	0.278792	1	COL7A1;
Hypoalphalipoproteinemia	1	1	0.323625	62.231	0.0160686	1	0.278792	1	LCAT;
Hypochloremia	1	4	0.323625	15.6741	0.0627467	1	0.715662	1	SLC26A3;
Hypochondrogenesis represents clinical variability within the achondrogenesis-hypochondrogenesis spectrum	1	1	0.323625	62.231	0.0160686	1	0.278792	1	COL2A1;
Hypodontia	3	51	0.970874	3.67213	0.0486149	1	0.589783	1	PRKAR1A; ADAMTS2; FLNB;
Hypoglycosylation of plasma glycoproteins	1	1	0.323625	62.231	0.0160686	1	0.278792	1	ALG3;
Hypogonadism	2	19	0.647249	6.57992	0.0367622	1	0.496694	1	ATM; PRKAR1A;
Hypohidrosis	1	5	0.323625	12.5456	0.0778102	1	0.854405	1	KRT14;
Hypohidrosis/hyperhidrosis	1	1	0.323625	62.231	0.0160686	1	0.278792	1	KRT14;
Hypokalemia	1	9	0.323625	6.97595	0.135689	1	1	1	SLC26A3;
Hyponatremia	1	11	0.323625	5.70875	0.163256	1	1	1	SLC26A3;
Hypoplasia of the membranous bones of the skull	1	4	0.323625	15.6741	0.0627467	1	0.715662	1	AGT;
Hypoplastic alae nasi	1	11	0.323625	5.70875	0.163256	1	1	1	SCARF2;
Hypoplastic condyloid process	1	1	0.323625	62.231	0.0160686	1	0.278792	1	FLNA;
Hypoplastic coronoid process	1	1	0.323625	62.231	0.0160686	1	0.278792	1	FLNA;
Hypoplastic distal digital creases	1	1	0.323625	62.231	0.0160686	1	0.278792	1	SCARF2;
Hypoplastic ears	1	1	0.323625	62.231	0.0160686	1	0.278792	1	KCTD1;
Hypoplastic glenoid fossa	1	1	0.323625	62.231	0.0160686	1	0.278792	1	SCARF2;
Hypoplastic ilia	2	4	0.647249	31.1931	0.0015116	1	0.278792	1	FLNA; COL2A1;
Hypoplastic, irregular metacarpals	1	1	0.323625	62.231	0.0160686	1	0.278792	1	FLNA;
Hypoplastic ischia	1	4	0.323625	15.6741	0.0627467	1	0.715662	1	COL2A1;
Hypoplastic kidneys (in some patients)	1	1	0.323625	62.231	0.0160686	1	0.278792	1	KCTD1;
Hypoplastic mandible	1	3	0.323625	20.8815	0.0474379	1	0.576453	1	FLNB;
Hypoplastic maxilla	2	5	0.647249	24.9669	0.00249258	1	0.278792	1	PRKAR1A; FLNB;
Hypoplastic metatarsals	1	1	0.323625	62.231	0.0160686	1	0.278792	1	FLNA;
Hypoplastic nose	2	5	0.647249	24.9669	0.00249258	1	0.278792	1	FAM20C; FLNB;
Hypoplastic or absent interphalangeal creases	1	4	0.323625	15.6741	0.0627467	1	0.715662	1	TPM2;
Hypoplastic pelvic bones	1	1	0.323625	62.231	0.0160686	1	0.278792	1	COL2A1;
Hypoplastic pubic bones	1	1	0.323625	62.231	0.0160686	1	0.278792	1	COL2A1;
Hypoplastic pubis	1	2	0.323625	31.2703	0.0318799	1	0.43258	1	COL2A1;
Hypoplastic ribs	1	3	0.323625	20.8815	0.0474379	1	0.576453	1	PTCH2;
Hypoplastic scapulae	1	5	0.323625	12.5456	0.0778102	1	0.854405	1	ACTB;
Hypoplastic teeth	1	2	0.323625	31.2703	0.0318799	1	0.43258	1	LMNA;
Hypoplastic, wide sacrosciatic notches	1	1	0.323625	62.231	0.0160686	1	0.278792	1	COL2A1;
Hypoproteinemia due to hypercatabolism	1	1	0.323625	62.231	0.0160686	1	0.278792	1	B2M;
HYPOPROTEINEMIA, HYPERCATABOLIC	1	1	0.323625	62.231	0.0160686	1	0.278792	1	B2M;
Hyporeflexia	8	75	2.589	6.64539	2.69129e-05	0.594883	0.0152534	0.0951206	VPS13A; HSPG2; ALDH5A1; ATXN2; LMNA; PSAP; ACTA1; TTR;
Hypospadias	2	55	0.647249	2.27385	0.221162	1	1	1	FLNA; LMNA;
Hypotelorism (in some patients)	1	1	0.323625	62.231	0.0160686	1	0.278792	1	KCTD1;
Hypotension due to volume depletion	1	1	0.323625	62.231	0.0160686	1	0.278792	1	SLC26A3;
Hypotension, severe	1	4	0.323625	15.6741	0.0627467	1	0.715662	1	AGT;
Hypotonia	7	233	2.26537	1.87219	0.0828379	1	0.908258	1	ALDH5A1; COL1A1; ATXN2; KMT2A; PSAP; COL2A1; ACTB;
Hypotonia in infancy	1	3	0.323625	20.8815	0.0474379	1	0.576453	1	COL1A1;
Hypotonia (in some patients)	1	2	0.323625	31.2703	0.0318799	1	0.43258	1	KMT2A;
Hypotonia, neonatal	1	19	0.323625	3.30633	0.265033	1	1	1	ACTA1;
Hypotrophic anchoring fibrils	1	2	0.323625	31.2703	0.0318799	1	0.43258	1	COL7A1;
Hypotrophic brainstem	1	1	0.323625	62.231	0.0160686	1	0.278792	1	LMNB1;
Hypsarrhythmia	1	12	0.323625	5.23342	0.176709	1	1	1	ALG3;
Identified by x-ray in the fetus in utero	1	1	0.323625	62.231	0.0160686	1	0.278792	1	COL1A1;
Iliac flaring	1	1	0.323625	62.231	0.0160686	1	0.278792	1	FLNA;
Imaging shows noncalcified subependymal periventricular heterotopic nodules of gray matter	1	1	0.323625	62.231	0.0160686	1	0.278792	1	FLNA;
Immune	1	2	0.323625	31.2703	0.0318799	1	0.43258	1	C1R;
Immunoglobulin antibodies present	1	1	0.323625	62.231	0.0160686	1	0.278792	1	ATM;
Immunology	5	148	1.61812	2.10646	0.0907431	1	0.989631	1	LYST; BANK1; ATM; CFH; SERPING1;
Impacted teeth	1	1	0.323625	62.231	0.0160686	1	0.278792	1	FLNA;
Impaired glucose tolerance	1	4	0.323625	15.6741	0.0627467	1	0.715662	1	LMNA;
Impaired horizontal smooth pursuit	1	3	0.323625	20.8815	0.0474379	1	0.576453	1	ATXN2;
Impaired sensation of all modalities, distal	1	1	0.323625	62.231	0.0160686	1	0.278792	1	SERPING1;
Impaired spermatogenesis	1	1	0.323625	62.231	0.0160686	1	0.278792	1	ATM;
Impotence due to autonomic dysfunction	1	1	0.323625	62.231	0.0160686	1	0.278792	1	LMNB1;
Imprinting at 11p15.5	1	2	0.323625	31.2703	0.0318799	1	0.43258	1	NSD1;
Improvement with age	1	3	0.323625	20.8815	0.0474379	1	0.576453	1	KRT14;
Inability to run	1	3	0.323625	20.8815	0.0474379	1	0.576453	1	ACTA1;
Incidence, 1 in 500 heterozygotes, 1 in 1,000,000 homozygotes	1	7	0.323625	8.96624	0.107217	1	1	1	APOA2;
Incidence of 1 in 1,000,000	1	1	0.323625	62.231	0.0160686	1	0.278792	1	F5;
Incomplete penetrance	1	36	0.323625	1.74544	0.442172	1	1	1	VWF;
Incomplete separation of the cochlea from the internal auditory canal	1	1	0.323625	62.231	0.0160686	1	0.278792	1	COL4A6;
Incomplete sinus development	1	1	0.323625	62.231	0.0160686	1	0.278792	1	FLNA;
Incontinence	1	9	0.323625	6.97595	0.135689	1	1	1	PSAP;
Increased aldosterone	1	2	0.323625	31.2703	0.0318799	1	0.43258	1	SLC26A3;
Increased anterioposterior diameter of chest	1	2	0.323625	31.2703	0.0318799	1	0.43258	1	LMNA;
Increased blood urea nitrogen (BUN)	1	5	0.323625	12.5456	0.0778102	1	0.854405	1	CFH;
Increased creatine kinase	1	5	0.323625	12.5456	0.0778102	1	0.854405	1	VPS13A;
Increased creatinine	1	4	0.323625	15.6741	0.0627467	1	0.715662	1	CFH;
Increased CSF and plasma GABA	1	1	0.323625	62.231	0.0160686	1	0.278792	1	ALDH5A1;
Increased CSF and plasma GHB	1	1	0.323625	62.231	0.0160686	1	0.278792	1	ALDH5A1;
Increased density of long bone diaphyses	1	1	0.323625	62.231	0.0160686	1	0.278792	1	FLNA;
Increased fatty infiltration	1	2	0.323625	31.2703	0.0318799	1	0.43258	1	ACTA1;
Increased fetal loss	1	1	0.323625	62.231	0.0160686	1	0.278792	1	F5;
Increased intraabdominal fat	1	1	0.323625	62.231	0.0160686	1	0.278792	1	LMNA;
Increased intramuscular fat	1	1	0.323625	62.231	0.0160686	1	0.278792	1	LMNA;
Increased levels of alpha fetoprotein	1	1	0.323625	62.231	0.0160686	1	0.278792	1	ATM;
Increased levels of carcinoembryonic antigen	1	1	0.323625	62.231	0.0160686	1	0.278792	1	ATM;
Increased levels of T cells bearing gamma/delta antigen receptor	1	1	0.323625	62.231	0.0160686	1	0.278792	1	ATM;
Increased lumbar lordosis	1	6	0.323625	10.4581	0.0926324	1	0.989631	1	COL2A1;
Increased numbers of type 1 fibers	1	3	0.323625	20.8815	0.0474379	1	0.576453	1	ACTA1;
Increased pituitary thyroid-stimulating hormone (TSH)	1	1	0.323625	62.231	0.0160686	1	0.278792	1	THRB;
Increased plasma free cholesterol	1	1	0.323625	62.231	0.0160686	1	0.278792	1	LCAT;
Increased plasma phospholipids	1	1	0.323625	62.231	0.0160686	1	0.278792	1	LCAT;
Increased plasma renin activity	1	5	0.323625	12.5456	0.0778102	1	0.854405	1	SLC26A3;
Increased plasma triglycerides	1	1	0.323625	62.231	0.0160686	1	0.278792	1	LCAT;
Increased plasma VLDL, LDL	1	1	0.323625	62.231	0.0160686	1	0.278792	1	LCAT;
Increased platelet aggregation with ristocetin	1	1	0.323625	62.231	0.0160686	1	0.278792	1	GP1BA;
Increased prevalence in individuals of Turkish descent	1	1	0.323625	62.231	0.0160686	1	0.278792	1	PLG;
Increased risk for preeclampsia	1	1	0.323625	62.231	0.0160686	1	0.278792	1	F5;
Increased risk in heterozygotes	1	1	0.323625	62.231	0.0160686	1	0.278792	1	ATM;
Increased risk of sudden cardiac death	1	1	0.323625	62.231	0.0160686	1	0.278792	1	LMNA;
Increased serum bicarbonate	1	2	0.323625	31.2703	0.0318799	1	0.43258	1	SLC26A3;
Increased serum calcitonin	1	1	0.323625	62.231	0.0160686	1	0.278792	1	PRKAR1A;
Increased serum creatine kinase	2	32	0.647249	3.90767	0.093184	1	0.994083	1	COL4A1; LMNA;
Increased serum ferritin	1	7	0.323625	8.96624	0.107217	1	1	1	CP;
Increased serum parathyroid hormone	1	3	0.323625	20.8815	0.0474379	1	0.576453	1	PRKAR1A;
Increased serum thyrotropin	1	1	0.323625	62.231	0.0160686	1	0.278792	1	PRKAR1A;
Increased serum triglycerides	1	6	0.323625	10.4581	0.0926324	1	0.989631	1	LMNA;
Increased urinary cAMP excretion	1	1	0.323625	62.231	0.0160686	1	0.278792	1	PRKAR1A;
Increased urinary excretion of 4-hydroxybutyric acid (GHB)	1	1	0.323625	62.231	0.0160686	1	0.278792	1	ALDH5A1;
Increased urinary excretion of gamma-aminobutyric acid (GABA)	1	1	0.323625	62.231	0.0160686	1	0.278792	1	ALDH5A1;
Increased urinary sulfatides	1	1	0.323625	62.231	0.0160686	1	0.278792	1	PSAP;
Infant death may occur secondary to sepsis	1	2	0.323625	31.2703	0.0318799	1	0.43258	1	KRT14;
Infantile hemiparesis	1	1	0.323625	62.231	0.0160686	1	0.278792	1	COL4A1;
Inguinal hernia	5	44	1.61812	7.08424	0.000674009	1	0.177361	1	HSPG2; ADAMTS2; COL1A1; COL2A1; COL3A1;
Inguinal hernias	1	5	0.323625	12.5456	0.0778102	1	0.854405	1	COL2A1;
Insulin-resistant diabetes mellitus	1	3	0.323625	20.8815	0.0474379	1	0.576453	1	LMNA;
Insulin-resistant diabetes mellitus (onset around puberty)	1	1	0.323625	62.231	0.0160686	1	0.278792	1	LMNA;
Intermediate expression in females	1	1	0.323625	62.231	0.0160686	1	0.278792	1	FLNA;
Intermittent thrombocytopenia	1	2	0.323625	31.2703	0.0318799	1	0.43258	1	GP1BA;
Internal Genitalia (Female)	7	96	2.26537	4.54369	0.000908663	1	0.20922	1	ATM; PTCH2; GP1BA; LMNA; VWF; COL3A1; PLG;
Internal Genitalia (Male)	8	148	2.589	3.36782	0.00274521	1	0.278792	1	NSD1; ATM; PRKAR1A; HSPG2; FLNA; LMNA; FLNB; ACTB;
Internal organ rupture may occur	1	1	0.323625	62.231	0.0160686	1	0.278792	1	ADAMTS2;
Intestinal edema	1	1	0.323625	62.231	0.0160686	1	0.278792	1	SERPING1;
Intestinal pseudoobstruction, chronic	1	1	0.323625	62.231	0.0160686	1	0.278792	1	FLNA;
INTESTINAL PSEUDOOBSTRUCTION, NEURONAL, CHRONIC IDIOPATHIC, X-LINKED	1	1	0.323625	62.231	0.0160686	1	0.278792	1	FLNA;
Intracranial aneurysm	1	2	0.323625	31.2703	0.0318799	1	0.43258	1	COL3A1;
Intrafamilial variability	1	6	0.323625	10.4581	0.0926324	1	0.989631	1	COL7A1;
Intrafamilial variation	1	1	0.323625	62.231	0.0160686	1	0.278792	1	FLNB;
Intrauterine growth retardation	1	39	0.323625	1.61121	0.468683	1	1	1	LMNA;
Iris coloboma	3	13	0.970874	14.3978	0.00104274	1	0.232815	1	ALG3; PTCH2; ACTB;
Iron deposition in basal ganglia, liver, pancreas, visceral organs detectable by CT and MRI	1	1	0.323625	62.231	0.0160686	1	0.278792	1	CP;
Irregular endplates	1	2	0.323625	31.2703	0.0318799	1	0.43258	1	COL2A1;
Irregular menses	1	1	0.323625	62.231	0.0160686	1	0.278792	1	PRKAR1A;
Irregular ribbon-like ribs	1	1	0.323625	62.231	0.0160686	1	0.278792	1	FLNA;
Irregular rib contours	1	1	0.323625	62.231	0.0160686	1	0.278792	1	FLNA;
Isochromosome 17q frequent in cytogenetic studies	1	3	0.323625	20.8815	0.0474379	1	0.576453	1	PTCH2;
Isolated cases	5	49	1.61812	6.36151	0.00110861	1	0.242622	1	NSD1; LEMD3; KMT2A; FLNB; ACTA1;
Jaundice	1	28	0.323625	2.24396	0.364852	1	1	1	LYST;
Joint contractures	5	49	1.61812	6.36151	0.00110861	1	0.242622	1	TPM2; COL7A1; LMNA; COL2A1; ACTA1;
Joint contractures (improves with time)	1	1	0.323625	62.231	0.0160686	1	0.278792	1	SCARF2;
Joint deformities (may develop over time)	1	2	0.323625	31.2703	0.0318799	1	0.43258	1	ACTA1;
Joint dislocation (hip, shoulder, elbow, knee, or clavicle)	1	3	0.323625	20.8815	0.0474379	1	0.576453	1	COL1A1;
Joint dislocations become less frequent with age	1	1	0.323625	62.231	0.0160686	1	0.278792	1	FLNB;
Joint hypermobility	1	11	0.323625	5.70875	0.163256	1	1	1	COL1A1;
Joint hypermobility (large and small joints)	1	2	0.323625	31.2703	0.0318799	1	0.43258	1	COL3A1;
Joint laxity	2	36	0.647249	3.4736	0.113607	1	1	1	NSD1; FLNB;
Joint laxity decreases with age	1	2	0.323625	31.2703	0.0318799	1	0.43258	1	COL3A1;
Joint laxity, marked	1	1	0.323625	62.231	0.0160686	1	0.278792	1	ADAMTS2;
Joint laxity, severe	1	2	0.323625	31.2703	0.0318799	1	0.43258	1	COL1A1;
Joint pains	1	2	0.323625	31.2703	0.0318799	1	0.43258	1	COL2A1;
Joints	2	23	0.647249	5.43609	0.0521671	1	0.632183	1	SERPINF2; C1R;
Joint stiffness	2	6	0.647249	20.8127	0.00369923	1	0.278792	1	LMNA; COL2A1;
Juvenile colloid milium	1	1	0.323625	62.231	0.0160686	1	0.278792	1	PLG;
Juxtaglomerular hyperplasia due to activation of the renin-aldosterone axis	1	1	0.323625	62.231	0.0160686	1	0.278792	1	SLC26A3;
Keratan sulfaturia in some patients	1	1	0.323625	62.231	0.0160686	1	0.278792	1	COL2A1;
Keratoconus	1	8	0.323625	7.84686	0.121568	1	1	1	COL3A1;
Kidney biopsy shows absence of differentiated proximal tubules	1	4	0.323625	15.6741	0.0627467	1	0.715662	1	AGT;
Kidneys	12	276	3.8835	2.70785	0.00177544	1	0.278792	1	NSD1; BANK1; SLC26A3; FLNA; FAM20C; KCTD1; FLNB; LCAT; AGT; FN1; PLG; CFH;
Knee and ankle contractures	1	1	0.323625	62.231	0.0160686	1	0.278792	1	FLNA;
Knee contractures	1	5	0.323625	12.5456	0.0778102	1	0.854405	1	SCARF2;
Knee dislocations	1	1	0.323625	62.231	0.0160686	1	0.278792	1	FLNB;
Knee flexion contractures	1	2	0.323625	31.2703	0.0318799	1	0.43258	1	TPM2;
KNIEST DYSPLASIA	1	1	0.323625	62.231	0.0160686	1	0.278792	1	COL2A1;
Kyphoscoliosis	5	34	1.61812	9.16723	0.000196877	1	0.0763468	0.4761	HSPG2; PTCH2; FLNA; LMNA; ACTB;
Kyphoscoliosis may be present	1	4	0.323625	15.6741	0.0627467	1	0.715662	1	LMNA;
Kyphosis	3	56	0.970874	3.34432	0.0610912	1	0.715662	1	HSPG2; COL1A1; COL2A1;
Lab	20	266	6.47249	4.68119	1.2597e-08	0.000278443	5.56886e-05	0.000347275	APOA1; PTCH2; FLNA; COL1A1; F9; RP1; LMNA; APOA5; CA2; ALB; HBB; FGA; KNG1; SERPINF2; C1R; FGB; GSN; TTR; THRB; APOB;
Labial pseudohypertrophy	1	1	0.323625	62.231	0.0160686	1	0.278792	1	LMNA;
Laboratory Abnormalities	30	712	9.70874	2.62293	1.57964e-06	0.0349163	0.00193979	0.0120966	VPS13A; NSD1; BANK1; ALDH3A2; ALG3; LMNB1; B2M; ATM; SLC26A3; PRKAR1A; ALDH5A1; CETP; F9; COL4A1; GP1BA; LMNA; FLNB; LCAT; PSAP; F5; VWF; COL2A1; ACTA1; ACTB; COL3A1; CP; PLG; CFH; SERPING1; APOA2;
Lack of inflammatory infiltrate	1	1	0.323625	62.231	0.0160686	1	0.278792	1	LMNB1;
Lack of scarring	1	2	0.323625	31.2703	0.0318799	1	0.43258	1	KRT14;
Large anterior fontanel	2	11	0.647249	11.361	0.0128626	1	0.278792	1	FLNA; ADAMTS2;
Large anterior fontanelle	1	8	0.323625	7.84686	0.121568	1	1	1	COL1A1;
Large cisterna magna	1	1	0.323625	62.231	0.0160686	1	0.278792	1	NSD1;
Large cytoplasmic Schwann cell extensions around axons	1	1	0.323625	62.231	0.0160686	1	0.278792	1	SH3TC2;
Large ears	2	27	0.647249	4.63104	0.0694314	1	0.78865	1	ALG3; FLNA;
Large feet	2	5	0.647249	24.9669	0.00249258	1	0.278792	1	NSD1; FLNA;
Large fontanel	1	3	0.323625	20.8815	0.0474379	1	0.576453	1	LMNA;
Large fontanelle	1	3	0.323625	20.8815	0.0474379	1	0.576453	1	NSD1;
Large fontanelles	3	13	0.970874	14.3978	0.00104274	1	0.232815	1	COL1A1; LMNA; AGT;
Large halluces	1	3	0.323625	20.8815	0.0474379	1	0.576453	1	PRKAR1A;
Large halluces (in some patients)	1	1	0.323625	62.231	0.0160686	1	0.278792	1	FAM20C;
Large hands	1	6	0.323625	10.4581	0.0926324	1	0.989631	1	NSD1;
Large jaw	1	1	0.323625	62.231	0.0160686	1	0.278792	1	FLNA;
Large kidneys	1	3	0.323625	20.8815	0.0474379	1	0.576453	1	NSD1;
Large mouth	1	8	0.323625	7.84686	0.121568	1	1	1	ACTB;
Large platelets	2	5	0.647249	24.9669	0.00249258	1	0.278792	1	FLNA; GP1BA;
Large protruding tongue	1	1	0.323625	62.231	0.0160686	1	0.278792	1	FAM20C;
Large tarsal bones	1	2	0.323625	31.2703	0.0318799	1	0.43258	1	COL2A1;
Laryngeal edema	1	1	0.323625	62.231	0.0160686	1	0.278792	1	SERPING1;
Laryngeal edema can result in asphyxiation	1	1	0.323625	62.231	0.0160686	1	0.278792	1	SERPING1;
Laryngeal stenosis	1	5	0.323625	12.5456	0.0778102	1	0.854405	1	FLNB;
Laryngomalacia	1	4	0.323625	15.6741	0.0627467	1	0.715662	1	SCARF2;
Larynx	4	46	1.2945	5.42374	0.00627718	1	0.278792	1	SCARF2; FLNB; PLG; SERPING1;
Late closure of large anterior fontanel	1	1	0.323625	62.231	0.0160686	1	0.278792	1	FLNA;
Lateral displacement of the inner canthi	1	3	0.323625	20.8815	0.0474379	1	0.576453	1	PTCH2;
Later onset has been reported (third or fourth decades)	1	1	0.323625	62.231	0.0160686	1	0.278792	1	SH3TC2;
Lattice corneal dystrophy	1	3	0.323625	20.8815	0.0474379	1	0.576453	1	GSN;
Left atrial myxoma	1	1	0.323625	62.231	0.0160686	1	0.278792	1	PRKAR1A;
Legg-Calve-Perthes disease	1	1	0.323625	62.231	0.0160686	1	0.278792	1	COL2A1;
Length at or greater than 97th percentile through early adolescence	1	1	0.323625	62.231	0.0160686	1	0.278792	1	NSD1;
Leukemia	1	8	0.323625	7.84686	0.121568	1	1	1	ATM;
Leukodystrophy, demyelinating	1	1	0.323625	62.231	0.0160686	1	0.278792	1	LMNB1;
Leukoencephalopathy, diffuse	1	1	0.323625	62.231	0.0160686	1	0.278792	1	LMNB1;
Leukoencephalopathy in the frontal and parietal lobes (later)	1	1	0.323625	62.231	0.0160686	1	0.278792	1	LMNB1;
Leukopenia	2	15	0.647249	8.3334	0.023541	1	0.403685	1	LYST; BANK1;
Lichenified lesions	1	1	0.323625	62.231	0.0160686	1	0.278792	1	COL7A1;
Ligneous conjunctivitis	1	1	0.323625	62.231	0.0160686	1	0.278792	1	PLG;
Ligneous gingivitis	1	1	0.323625	62.231	0.0160686	1	0.278792	1	PLG;
Limb ataxia	1	15	0.323625	4.18743	0.215788	1	1	1	ATXN2;
Limb contractures (in 25%)	1	3	0.323625	20.8815	0.0474379	1	0.576453	1	ACTA1;
Limb-girdle muscle weakness, proximal, upper greater than lower	1	1	0.323625	62.231	0.0160686	1	0.278792	1	LMNA;
Limb-girdle muscular dystrophy 1B (LGMD1B,	1	1	0.323625	62.231	0.0160686	1	0.278792	1	LMNA;
Limb muscle weakness	1	2	0.323625	31.2703	0.0318799	1	0.43258	1	VPS13A;
Limb muscular atrophy	1	1	0.323625	62.231	0.0160686	1	0.278792	1	VPS13A;
Limbs	20	339	6.47249	3.67317	6.57347e-07	0.01453	0.00103786	0.0064721	NSD1; BANK1; ALG3; B2M; SCARF2; PRKAR1A; HSPG2; PTCH2; FLNA; FAM20C; ADAMTS2; COL1A1; TPM2; LMNA; FLNB; TCTN3; CA2; COL2A1; ACTA1; TTR;
Limited elbow extension	2	8	0.647249	15.616	0.00675987	1	0.278792	1	FLNA; COL2A1;
Limited joint mobility	1	3	0.323625	20.8815	0.0474379	1	0.576453	1	COL2A1;
Limited knee flexion	1	1	0.323625	62.231	0.0160686	1	0.278792	1	FLNA;
Limited vision	1	1	0.323625	62.231	0.0160686	1	0.278792	1	ACTB;
Linear ear lobe creases	1	2	0.323625	31.2703	0.0318799	1	0.43258	1	NSD1;
Lingual adhesions	1	2	0.323625	31.2703	0.0318799	1	0.43258	1	COL7A1;
Lipodystrophy	1	2	0.323625	31.2703	0.0318799	1	0.43258	1	LMNA;
Lissencephaly	1	4	0.323625	15.6741	0.0627467	1	0.715662	1	ACTB;
Liveborn often die within first week of life	1	2	0.323625	31.2703	0.0318799	1	0.43258	1	LMNA;
Liver	3	256	0.970874	0.731672	0.782382	1	1	1	LYST; NSD1; LMNA;
Lobeless ears	1	2	0.323625	31.2703	0.0318799	1	0.43258	1	COL3A1;
Lobulated tongue	1	3	0.323625	20.8815	0.0474379	1	0.576453	1	TCTN3;
Long arm span	1	1	0.323625	62.231	0.0160686	1	0.278792	1	NSD1;
Long bone deformity evident at birth or in the first 2 years of life	1	2	0.323625	31.2703	0.0318799	1	0.43258	1	COL1A1;
Long eyelashes in irregular rows	1	1	0.323625	62.231	0.0160686	1	0.278792	1	HSPG2;
Long eyelashes (in some patients)	1	1	0.323625	62.231	0.0160686	1	0.278792	1	KMT2A;
Long face	1	20	0.323625	3.1411	0.276854	1	1	1	ACTA1;
Long fingers	1	6	0.323625	10.4581	0.0926324	1	0.989631	1	ALG3;
Long halluces	1	2	0.323625	31.2703	0.0318799	1	0.43258	1	SCARF2;
Long nails	1	2	0.323625	31.2703	0.0318799	1	0.43258	1	LMNA;
Long neck	1	2	0.323625	31.2703	0.0318799	1	0.43258	1	FLNA;
Long philtrum	3	54	0.970874	3.46816	0.0559362	1	0.677487	1	KMT2A; TPM2; ACTB;
Long, slender metacarpals	1	1	0.323625	62.231	0.0160686	1	0.278792	1	SCARF2;
Long, slender phalanges	1	1	0.323625	62.231	0.0160686	1	0.278792	1	SCARF2;
Long thumbs	1	1	0.323625	62.231	0.0160686	1	0.278792	1	SCARF2;
Lop ears	1	6	0.323625	10.4581	0.0926324	1	0.989631	1	COL1A1;
Lordosis	2	15	0.647249	8.3334	0.023541	1	0.403685	1	FLNB; COL2A1;
Loss of adipose tissue occurs around puberty	1	1	0.323625	62.231	0.0160686	1	0.278792	1	LMNA;
Loss of fine motor skills	1	1	0.323625	62.231	0.0160686	1	0.278792	1	LMNB1;
Loss of large myelinated fibers	1	3	0.323625	20.8815	0.0474379	1	0.576453	1	SH3TC2;
Loss of nails	1	5	0.323625	12.5456	0.0778102	1	0.854405	1	COL7A1;
Loss of speech	1	7	0.323625	8.96624	0.107217	1	1	1	PSAP;
Loss of subcutaneous adipose tissue from extremities	1	3	0.323625	20.8815	0.0474379	1	0.576453	1	LMNA;
Loss of subcutaneous adipose tissue in limbs	1	1	0.323625	62.231	0.0160686	1	0.278792	1	LMNA;
Loss of subcutaneous truncal adipose tissue	1	1	0.323625	62.231	0.0160686	1	0.278792	1	LMNA;
Loss of teeth	1	1	0.323625	62.231	0.0160686	1	0.278792	1	LMNA;
Low birth weight	2	25	0.647249	5.00137	0.0605858	1	0.715662	1	COL1A1; ACTB;
Low birth weight for dates	1	1	0.323625	62.231	0.0160686	1	0.278792	1	THRB;
Low circulating phosphate	1	1	0.323625	62.231	0.0160686	1	0.278792	1	FAM20C;
Low hairline	1	3	0.323625	20.8815	0.0474379	1	0.576453	1	HSPG2;
Low level of C4 and C2	1	1	0.323625	62.231	0.0160686	1	0.278792	1	SERPING1;
Low nasal bridge	2	20	0.647249	6.25109	0.0404219	1	0.544477	1	PRKAR1A; COL2A1;
Low-normal platelet count (89-290 x 10(9)/L)	1	1	0.323625	62.231	0.0160686	1	0.278792	1	GP1BA;
Low or normal serum calcium	1	1	0.323625	62.231	0.0160686	1	0.278792	1	PRKAR1A;
Low plasma HDL	1	1	0.323625	62.231	0.0160686	1	0.278792	1	LCAT;
Low posterior hair line	1	2	0.323625	31.2703	0.0318799	1	0.43258	1	ACTB;
Low-set ears	8	97	2.589	5.13834	0.000169968	1	0.0670886	0.418366	HSPG2; FLNA; FAM20C; KCTD1; KMT2A; LMNA; TCTN3; ACTB;
Lumbar kyphoscoliosis	1	1	0.323625	62.231	0.0160686	1	0.278792	1	COL2A1;
Lumbar lordosis	3	11	0.970874	17.0132	0.000616104	1	0.166077	1	HSPG2; COL2A1; ACTA1;
Lung	13	171	4.20712	4.73438	4.11188e-06	0.0908889	0.00370775	0.0231216	BANK1; HSPG2; PTCH2; FLNA; FAM20C; ADAMTS2; COL1A1; LMNA; FLNB; AGT; COL2A1; COL3A1; PLG;
Luton and Torrance type differentiated based on histologic findings in cartilage	1	1	0.323625	62.231	0.0160686	1	0.278792	1	COL2A1;
Luton type - hypercellular resting cartilage, normal and large cells, normal column formation, focal degenerating chondrocyte incorporation and focal disorganization	1	1	0.323625	62.231	0.0160686	1	0.278792	1	COL2A1;
Lymphadenopathy in late phase	1	1	0.323625	62.231	0.0160686	1	0.278792	1	LYST;
Lymphocytopenia	1	1	0.323625	62.231	0.0160686	1	0.278792	1	ATM;
Lymphomesenteric cysts, often calcified	1	3	0.323625	20.8815	0.0474379	1	0.576453	1	PTCH2;
Macrocephaly	3	60	0.970874	3.1214	0.072036	1	0.817814	1	NSD1; COL2A1; PLG;
Macroglossia	1	18	0.323625	3.48991	0.253018	1	1	1	NSD1;
Macular degeneration	1	10	0.323625	6.27905	0.149584	1	1	1	ALDH3A2;
Macular hypoplasia	1	2	0.323625	31.2703	0.0318799	1	0.43258	1	LYST;
Majority of cases are sporadic	2	9	0.647249	13.8828	0.00859947	1	0.278792	1	NSD1; PRKAR1A;
Majority of patients are stillborn or die before 5 months of age	1	1	0.323625	62.231	0.0160686	1	0.278792	1	FLNA;
Malaligned teeth	1	4	0.323625	15.6741	0.0627467	1	0.715662	1	FLNA;
Malar hypoplasia	2	15	0.647249	8.3334	0.023541	1	0.403685	1	SCARF2; COL2A1;
Males born to affected females are stillborn with exophthalmos, omphalocele, thin calvaria, curved long bones, and hypoplastic/absence thumbs and halluces	1	1	0.323625	62.231	0.0160686	1	0.278792	1	FLNA;
Malformations of the auditory ossicles	1	1	0.323625	62.231	0.0160686	1	0.278792	1	FLNB;
Malocclusion	2	15	0.647249	8.3334	0.023541	1	0.403685	1	PRKAR1A; FLNA;
Mammary ductal fibroadenoma	1	1	0.323625	62.231	0.0160686	1	0.278792	1	PRKAR1A;
Mandibular hypoplasia	2	9	0.647249	13.8828	0.00859947	1	0.278792	1	LMNA; COL2A1;
Marfanoid habitus	1	6	0.323625	10.4581	0.0926324	1	0.989631	1	COL2A1;
Marked intrafamilial and interfamilial variability	1	1	0.323625	62.231	0.0160686	1	0.278792	1	TPM2;
Markedly delayed nerve conduction velocities	1	1	0.323625	62.231	0.0160686	1	0.278792	1	LYST;
Markedly increased serum thyroid hormone levels	1	1	0.323625	62.231	0.0160686	1	0.278792	1	THRB;
Maternal	1	10	0.323625	6.27905	0.149584	1	1	1	F5;
Maxillary hypoplasia	1	20	0.323625	3.1411	0.276854	1	1	1	SCARF2;
May be triggered by medications, including antineoplastic agents, immunotherapeutic agents, and antiplatelet agents	1	3	0.323625	20.8815	0.0474379	1	0.576453	1	CFH;
May manifest as 'ataxic' phenotype without parkinsonian features	1	1	0.323625	62.231	0.0160686	1	0.278792	1	ATXN2;
May manifest as late-onset 'parkinsonian' phenotype without severe ataxic features	1	1	0.323625	62.231	0.0160686	1	0.278792	1	ATXN2;
Mean age of onset in third decade	1	1	0.323625	62.231	0.0160686	1	0.278792	1	ATXN2;
Mean female adult height 172.9cm	1	1	0.323625	62.231	0.0160686	1	0.278792	1	NSD1;
Mean full term birth length 55.2cm	1	1	0.323625	62.231	0.0160686	1	0.278792	1	NSD1;
Mean full term birth weight 3.9kg	1	1	0.323625	62.231	0.0160686	1	0.278792	1	NSD1;
Mean male adult height 184.3cm	1	1	0.323625	62.231	0.0160686	1	0.278792	1	NSD1;
Mean platelet volume (MPV) 12.6fL	1	1	0.323625	62.231	0.0160686	1	0.278792	1	GP1BA;
Mechanical ventilation required in severe cases	1	3	0.323625	20.8815	0.0474379	1	0.576453	1	ACTA1;
Median life expectancy, 13.4 years	1	1	0.323625	62.231	0.0160686	1	0.278792	1	LMNA;
Medulloblastoma	1	11	0.323625	5.70875	0.163256	1	1	1	PTCH2;
Megaepiphyses (late)	1	1	0.323625	62.231	0.0160686	1	0.278792	1	COL2A1;
Melnick-Needles syndrome (MNS,	1	1	0.323625	62.231	0.0160686	1	0.278792	1	FLNA;
Melorheostosis	1	1	0.323625	62.231	0.0160686	1	0.278792	1	LEMD3;
MELORHEOSTOSIS, ISOLATED	1	1	0.323625	62.231	0.0160686	1	0.278792	1	LEMD3;
Melorheostosis, typically affect diaphyses (less common)	1	1	0.323625	62.231	0.0160686	1	0.278792	1	LEMD3;
Membranous obstruction of inferior vena cava (MOVC)	1	2	0.323625	31.2703	0.0318799	1	0.43258	1	F5;
Membranous (type I) vitreous phenotype	1	1	0.323625	62.231	0.0160686	1	0.278792	1	COL2A1;
Menorrhagia	2	9	0.647249	13.8828	0.00859947	1	0.278792	1	GP1BA; VWF;
Mental deficiency	1	2	0.323625	31.2703	0.0318799	1	0.43258	1	LYST;
Mental retardation (25%)	1	2	0.323625	31.2703	0.0318799	1	0.43258	1	HSPG2;
Mental retardation	5	200	1.61812	1.55881	0.219933	1	1	1	ALDH3A2; FLNA; ALDH5A1; KMT2A; FLNB;
Mental retardation (in some patients)	1	12	0.323625	5.23342	0.176709	1	1	1	LMNA;
Mental retardation (IQ 24-85) (variable)	1	1	0.323625	62.231	0.0160686	1	0.278792	1	PRKAR1A;
Mental retardation (less common)	1	4	0.323625	15.6741	0.0627467	1	0.715662	1	PTCH2;
Mental retardation, mild (in some patients)	1	1	0.323625	62.231	0.0160686	1	0.278792	1	FLNA;
Mesangial and subendothelial granular or fibrillar deposits which show immunoreactivity to fibronectin	1	1	0.323625	62.231	0.0160686	1	0.278792	1	FN1;
Metabolic	1	55	0.323625	1.14258	0.590253	1	1	1	APOA5;
Metabolic alkalosis	1	2	0.323625	31.2703	0.0318799	1	0.43258	1	SLC26A3;
Metabolic Features	4	195	1.2945	1.27966	0.382994	1	1	1	NSD1; SLC26A3; FAM20C; CFH;
METACHROMATIC LEUKODYSTROPHY DUE TO SAPOSIN B DEFICIENCY	1	1	0.323625	62.231	0.0160686	1	0.278792	1	PSAP;
Metaphyseal cupping	1	3	0.323625	20.8815	0.0474379	1	0.576453	1	COL2A1;
Metaphyseal flaring	1	7	0.323625	8.96624	0.107217	1	1	1	COL2A1;
Metaphyseal flaring of long bones	1	2	0.323625	31.2703	0.0318799	1	0.43258	1	FLNA;
Metaphyseal irregularity and sclerosis (childhood)	1	1	0.323625	62.231	0.0160686	1	0.278792	1	COL2A1;
Metatarsus varus	1	10	0.323625	6.27905	0.149584	1	1	1	TPM2;
Metopic ridge	1	2	0.323625	31.2703	0.0318799	1	0.43258	1	NSD1;
Metopic ridging	1	1	0.323625	62.231	0.0160686	1	0.278792	1	ACTB;
Microangiopathic hemolytic anemia	1	3	0.323625	20.8815	0.0474379	1	0.576453	1	CFH;
Microcephaly	4	129	1.2945	1.93432	0.154249	1	1	1	ALG3; FAM20C; AGT; ACTB;
Microcornea	1	18	0.323625	3.48991	0.253018	1	1	1	HSPG2;
Micrognathia	9	121	2.91262	4.63351	0.000148811	1	0.063256	0.394466	HSPG2; FLNA; FAM20C; ADAMTS2; COL1A1; TPM2; LMNA; FLNB; TCTN3;
Microscopic hematuria	1	5	0.323625	12.5456	0.0778102	1	0.854405	1	FN1;
Microscrotum (in some patients)	1	1	0.323625	62.231	0.0160686	1	0.278792	1	FAM20C;
Microstomia	2	12	0.647249	10.415	0.0152728	1	0.278792	1	FLNA; COL7A1;
Midface hypoplasia	6	38	1.94175	9.83974	2.93576e-05	0.64892	0.0158273	0.0986995	FLNA; FAM20C; COL1A1; LMNA; FLNB; COL2A1;
Migraine with aura	1	5	0.323625	12.5456	0.0778102	1	0.854405	1	COL4A1;
Mild anemia	1	1	0.323625	62.231	0.0160686	1	0.278792	1	CP;
Mild atrophic scarring	1	1	0.323625	62.231	0.0160686	1	0.278792	1	COL7A1;
Mild congenital leg curvature	1	1	0.323625	62.231	0.0160686	1	0.278792	1	COL1A1;
[truncated: 1,023 more rows]

## Sheet: COSMIC
Analysis: COSMIC
Dataset name: Leghorn TEX
Number of genes in the dataset: 309
[truncated: 36 more rows]
