# Supplementary material for: Comparison of the Transcriptomes and Proteomes of Serum Exosomes from Marek’s Disease Virus-Vaccinated and Protected and Lymphoma-Bearing Chickens
Source: Genes (Basel). 2019 Feb 5;10(2):116. doi: 10.3390/genes10020116 (PMC6410298; doi:10.3390/genes10020116)
Supplement: Supplementary file 1 [file genes-10-00116-s001.zip › Supplementary Data/Supplementary file 3-mirDB targets.xlsx]

## Sheet: VEX leghorn miRNA targets
miRNA	GENE
MIR-10B	BACH2			8
MIR-10B	CSDC2				146	31
MIR-10B	CSMD1				10b	30
MIR-10B	DAZAP1				99a	8
MIR-10B	EPB41L5				27b	201
MIR-10B	EPHA5				26a	130
MIR-10B	GTF2H1				24	70
MIR-10B	IFFO2				143	108
MIR-10B	KLHL29				23b	200
MIR-10B	LHFPL4
MIR-10B	LOC425224
MIR-10B	LTBP1
MIR-10B	MAPRE1
MIR-10B	MYD88
MIR-10B	NCOR2
MIR-10B	NKIRAS1
MIR-10B	NR6A1
MIR-10B	PHF11
MIR-10B	PLCL1
MIR-10B	RAPH1
MIR-10B	RBMS3
MIR-10B	RORA
MIR-10B	SKP1
MIR-10B	SLC24A4
MIR-10B	SLC35E1
MIR-10B	SLC38A2
MIR-10B	SPAG9
MIR-10B	TIAM1
MIR-10B	UBE2I
MIR-10B	USP12
MIR-10B	ZNF608
MIR-143	ABHD14A
MIR-143	ABL2
MIR-143	ADD3
MIR-143	AHCYL1
MIR-143	AKAP13
MIR-143	AKAP6
MIR-143	ASAP3
MIR-143	ATCAY
MIR-143	ATP10A
MIR-143	ATP6V1A
MIR-143	BAG3
MIR-143	BICD1
MIR-143	BRD2
MIR-143	CBFB
MIR-143	CLIC5
MIR-143	CNNM3
MIR-143	CPD
MIR-143	CRELD1
MIR-143	DCAKD
MIR-143	DDAH1
MIR-143	DENND1B
MIR-143	DIP2B
MIR-143	DMTF1
MIR-143	EIF2AK3
MIR-143	ELK4
MIR-143	ELMOD1
MIR-143	EPM2AIP1
MIR-143	ETV6
MIR-143	FAR1
MIR-143	FGF9
MIR-143	FRMD5
MIR-143	GABARAPL1
MIR-143	GALNT7
MIR-143	GIGYF2
MIR-143	GOLM1
MIR-143	GXYLT1
MIR-143	HOXA5
MIR-143	HTR2C
MIR-143	IGFBP5
MIR-143	IKZF2
MIR-143	INADL
MIR-143	ITGA6
MIR-143	ITGB8
MIR-143	ITM2B
MIR-143	KRAS
MIR-143	KRTAP9-3
MIR-143	LARP4
MIR-143	LOC101930125
MIR-143	LOC102724930
MIR-143	LRP12
MIR-143	MAB21L1
MIR-143	MAP1B
MIR-143	MEDAG
MIR-143	MOGS
MIR-143	MSI2
MIR-143	MYO6
MIR-143	NAA30
MIR-143	NECAP1
MIR-143	NFASC
MIR-143	NFXL1
MIR-143	PAG1
MIR-143	PATL1
MIR-143	PC
MIR-143	PHF6
MIR-143	PHTF2
MIR-143	PSME4
MIR-143	PTPRB
MIR-143	RALBP1
MIR-143	RASGEF1B
MIR-143	RBM24
MIR-143	RIC3
MIR-143	RNF6
MIR-143	RSRC2
MIR-143	SC5D
MIR-143	SCAMP4
MIR-143	SEC14L4
MIR-143	SECISBP2L
MIR-143	SEMA5A
MIR-143	SHISA7
MIR-143	SLC16A2
MIR-143	SLC16A7
MIR-143	SLC39A11
MIR-143	SLC4A8
MIR-143	SNX27
MIR-143	SRSF11
MIR-143	SSH2
MIR-143	STAC
MIR-143	STRN3
MIR-143	TET1
MIR-143	THRB
MIR-143	TMEM121
MIR-143	TMEM242
MIR-143	TMEM27
MIR-143	TMEM69
MIR-143	TMX4
MIR-143	TRAPPC8
MIR-143	TSHR
MIR-143	TTPA
MIR-143	UBE2E3
MIR-143	USP24
MIR-143	VASH1
MIR-143	VAX1
MIR-143	WASF3
MIR-143	WWC3
MIR-143	ZBTB44
MIR-143	ZDHHC9
MIR-143	ZNF182
MIR-143	ZNF346
MIR-146	ADCK3
MIR-146	APBA1
MIR-146	ARHGAP32
MIR-146	AVL9
MIR-146	CDON
MIR-146	CDS1
MIR-146	CZH18ORF25
MIR-146	CZH9orf84
MIR-146	EIF4G2
MIR-146	ERC1
MIR-146	FBXW2
MIR-146	GIN1
MIR-146	HIPK3
MIR-146	HSFX1
MIR-146	IKBIP
MIR-146	JAZF1
MIR-146	LOC771880
MIR-146	MMP16
MIR-146	NOVA1	DAVID:672
MIR-146	NUMB
MIR-146	NUP50
MIR-146	PLEKHM3
MIR-146	RALGPS2
MIR-146	RASA1
MIR-146	RFXDC2
MIR-146	RRM2B
MIR-146	SERINC1
MIR-146	SGCB
MIR-146	SLC41A2
MIR-146	STRBP
MIR-146	ZBTB2
mir-23b	2018-03-01
mir-23b	ACSM3
mir-23b	ADAMTS6
mir-23b	ADNP
mir-23b	AEBP2
mir-23b	ALDH5A1
mir-23b	ANKIB1
mir-23b	ARHGAP5
mir-23b	ARHGEF7
mir-23b	ARNT2
mir-23b	ASAP1
mir-23b	ASF1A
mir-23b	ASTN1
mir-23b	ATP11C
mir-23b	AUH
mir-23b	BCAT1
mir-23b	BET1
mir-23b	BNIP3L
mir-23b	BORA
mir-23b	BRWD1
mir-23b	C1H3ORF52
mir-23b	C1H7ORF60
mir-23b	C2H6ORF62
mir-23b	C4HXORF57
mir-23b	CA2
mir-23b	CAMTA1
mir-23b	CBLB
mir-23b	CCAR1
mir-23b	CCNL2
mir-23b	CFL2
mir-23b	CLCN3
mir-23b	CNOT6L
mir-23b	CNR1
mir-23b	COX16
mir-23b	CTCF
mir-23b	CTSL2
mir-23b	DCBLD1
mir-23b	DCBLD2
mir-23b	DCUN1D5
mir-23b	DENND1B
mir-23b	DIP2C
mir-23b	DNAH9
mir-23b	DNAJC6
mir-23b	DTWD2
mir-23b	EFHA2
mir-23b	ELF2
mir-23b	ENTPD5
mir-23b	ERBB2IP
mir-23b	ERC2
mir-23b	ETNK1
mir-23b	ETV1
mir-23b	FAM117B
mir-23b	FAM126B
mir-23b	FAM46A
mir-23b	FAM73A
mir-23b	FLRT3
mir-23b	FOXP2
mir-23b	FRMD5
mir-23b	GCNT1
mir-23b	GGNBP2
mir-23b	GPR180
mir-23b	GPR64
mir-23b	GPRIN3
mir-23b	GRPEL2
mir-23b	HDAC9
mir-23b	HMGB2
mir-23b	HNRNPU
mir-23b	HSPA12A
mir-23b	INTS6
mir-23b	INTU
mir-23b	IPO5
mir-23b	IRF1
mir-23b	ITGA4
mir-23b	KBTBD8
mir-23b	KCNK9
mir-23b	KDM4A
mir-23b	KDM6A
mir-23b	KIAA0922
mir-23b	KIAA1462
mir-23b	KIAA1467
mir-23b	KLF3
mir-23b	KLHL24
mir-23b	KPNA1
mir-23b	LAMP1
mir-23b	LGR4
mir-23b	LOC100857793
mir-23b	LOC101751592
mir-23b	LOC427134
mir-23b	LOC427250
mir-23b	LOC428386
mir-23b	LOC428586
mir-23b	LONRF3
mir-23b	LPHN2
mir-23b	LRCH1
mir-23b	LRP5
mir-23b	MAP3K1
mir-23b	MAP3K8
mir-23b	MAP4K4
mir-23b	MBTPS2
mir-23b	MCFD2
mir-23b	MDFIC
mir-23b	MOBKL1A
mir-23b	MTUS2
mir-23b	N4BP2
mir-23b	NAA16
mir-23b	NACC2
mir-23b	NEK6
mir-23b	NGLY1
mir-23b	NR6A1
mir-23b	NUP50
mir-23b	PALB2
mir-23b	PDE4B
mir-23b	PDE7A
mir-23b	PDPK1
mir-23b	PEX11A
mir-23b	PJA2
mir-23b	PLAU
mir-23b	PNRC1
mir-23b	PPP1R12A
mir-23b	PPP2R5E
mir-23b	PRKRIR
mir-23b	PRTG
mir-23b	RAB39B
mir-23b	RAI14
mir-23b	RALB
mir-23b	RASSF8
mir-23b	RBPMS2
mir-23b	RCN1
mir-23b	RNF180
mir-23b	ROD1
mir-23b	RPS24
mir-23b	RTF1
mir-23b	SAMD8
mir-23b	SATB1
mir-23b	SBNO1
mir-23b	SCAI
mir-23b	SCN2A
mir-23b	SEC23A
mir-23b	SEC23IP
mir-23b	SEMA4B
mir-23b	SEMA6D
mir-23b	SERINC5
mir-23b	SESN3
mir-23b	SHROOM2
mir-23b	SIX4
mir-23b	SLC12A2
mir-23b	SLC16A6
mir-23b	SLC30A1
mir-23b	SLC4A10
mir-23b	SLC4A4
mir-23b	SLC7A2
mir-23b	SMEK2
mir-23b	SMS
mir-23b	SMURF2
mir-23b	SNN
mir-23b	SOCS6
mir-23b	SPATA18
mir-23b	SPOPL
mir-23b	SPRY2
mir-23b	SPSB4
mir-23b	SRPK2
mir-23b	SS18L2
mir-23b	STEAP2
mir-23b	STK4
mir-23b	SUMF1
mir-23b	SYS1
mir-23b	TAB3
mir-23b	TBC1D9
mir-23b	TECPR1
mir-23b	TGFBR3
mir-23b	TJP1
mir-23b	TLK1
mir-23b	TMEM135
mir-23b	TMEM161B
mir-23b	TMEM170A
mir-23b	TMEM38B
mir-23b	TMEM70
mir-23b	TMPO
mir-23b	TNFAIP3
mir-23b	TNRC6A
mir-23b	TOP1
mir-23b	TRIL
mir-23b	TRPA1
mir-23b	UBE2D1
mir-23b	UGGT2
mir-23b	USP33
mir-23b	USP46
mir-23b	VPS13B
mir-23b	WASF3
mir-23b	WBP2
mir-23b	WDR37
mir-23b	ZBTB2
mir-23b	ZBTB42
mir-23b	ZBTB44
mir-23b	ZC3H13
mir-23b	ZDHHC17
mir-23b	ZFHX4
mir-23b	ZNF238
mir-23b	ZNF292
mir-23b	ZNF423
mir-23b	ZNF839
MIR24	ANKS1A
MIR24	AVL9
MIR24	BAK1
MIR24	BETA3
MIR24	CCDC117
MIR24	CDAN1
MIR24	CECR5
MIR24	CEP164
MIR24	CHD2
MIR24	CHST4
MIR24	CNOT6
MIR24	DEGS2
MIR24	DUSP16
MIR24	DUSP8
MIR24	DYRK2
MIR24	F11
MIR24	GFER
MIR24	GPR141
MIR24	GRIA3
MIR24	GRIP2
MIR24	GRPEL2
MIR24	HNF1B
MIR24	HSPA9
MIR24	HTRA3
MIR24	IFFO2
MIR24	INSIG1
MIR24	IQSEC3
MIR24	KCNK2
MIR24	KCTD2
MIR24	KIAA0930
MIR24	KLHL8
MIR24	LANCL1
MIR24	MGAT3
MIR24	MMP24
MIR24	MOBKL2C
MIR24	NUP210
MIR24	NUP62
MIR24	P2RX7
MIR24	PDXK
MIR24	PLEKHM2
MIR24	PLOD2
MIR24	PPM1K
MIR24	PRDM15
MIR24	PROM2
MIR24	PTPRD
MIR24	PTPRF
MIR24	RAP1A
MIR24	RAP1B
MIR24	RASA1
MIR24	RC3H2
MIR24	REEP1
MIR24	REXO4
MIR24	RNF165
MIR24	SAMD10
MIR24	SCML2
MIR24	SEMA4B
MIR24	SESN1
MIR24	SLC24A4
MIR24	SLC25A25
MIR24	SOGA1
MIR24	TLN2
MIR24	TMEM161B
MIR24	TMTC1
MIR24	TNFRSF4
MIR24	TOR2A
MIR24	TTC17
MIR24	UGCG
MIR24	VGLL3
MIR24	ZBTB25
MIR24	ZFAND2A
MIR24	ZNF217
MIR-26A	ACBD5
MIR-26A	ADM
MIR-26A	ALG2
MIR-26A	AMOT
MIR-26A	ANKS1A
MIR-26A	ANKS1B
MIR-26A	ARHGAP5
MIR-26A	ASPN
MIR-26A	BBS12
MIR-26A	BBX
MIR-26A	BCR
MIR-26A	C11H16ORF70
MIR-26A	C15H12orf51
MIR-26A	C19H17ORF63
MIR-26A	C4H4ORF29
MIR-26A	C4H4ORF44
MIR-26A	CACNA1C
MIR-26A	CAMSAP1
MIR-26A	CCNJL
MIR-26A	CDK2AP1
MIR-26A	CDK8
MIR-26A	CELSR1
MIR-26A	CEP350
MIR-26A	CTTNBP2NL
MIR-26A	CXADR
MIR-26A	DCDC2
MIR-26A	DLG5
MIR-26A	EIF4G2
MIR-26A	EPC1
MIR-26A	EPC2
MIR-26A	ETNK1
MIR-26A	EZH2
MIR-26A	FA2H
MIR-26A	FAM190A
MIR-26A	FAM208A
MIR-26A	FAM45A
MIR-26A	FAM98A
MIR-26A	FBXO11
MIR-26A	FHDC1
MIR-26A	FRMD4B
MIR-26A	GCLM
MIR-26A	GNA13
MIR-26A	GPSM1
MIR-26A	GTF2A1
MIR-26A	GYG1
MIR-26A	HGF
MIR-26A	KBTBD8
MIR-26A	KCNH7
MIR-26A	KCNQ4
MIR-26A	KIAA1468
MIR-26A	KIAA1737
MIR-26A	KPNA2
MIR-26A	KPNA6
MIR-26A	LOC420860
MIR-26A	LOC427250
MIR-26A	LOC771537
MIR-26A	LRRC16A
MIR-26A	MAN2A1
MIR-26A	MAP2
MIR-26A	MAPK6
MIR-26A	MARK1
MIR-26A	MDN1
MIR-26A	MED13L
MIR-26A	MICAL3
MIR-26A	NAA15
MIR-26A	NCEH1
MIR-26A	NEK6
MIR-26A	OBFC2A
MIR-26A	OSBPL11
MIR-26A	PAK2
MIR-26A	PAN3
MIR-26A	PAWR
MIR-26A	PAXIP1
MIR-26A	PDK4
MIR-26A	PFKFB3
MIR-26A	PHF21A
MIR-26A	PLCB1
MIR-26A	PLEKHG1
MIR-26A	PLXNA2
MIR-26A	POM121
MIR-26A	PPP1R3D
MIR-26A	PPP3R1
MIR-26A	PRDX1
MIR-26A	PRKAA2
MIR-26A	PRKCD
MIR-26A	PSMG1
MIR-26A	PTPN13
MIR-26A	RASSF3
MIR-26A	RFXDC2
MIR-26A	RHBDL3
MIR-26A	RNF6
MIR-26A	RPS6KA6
MIR-26A	SENP5
MIR-26A	SLC12A2
MIR-26A	SLC25A16
MIR-26A	SLC38A2
MIR-26A	SLC45A4
MIR-26A	SLC7A11
MIR-26A	SNN
MIR-26A	SRGAP1
MIR-26A	SRSF11
MIR-26A	SSH2
MIR-26A	STRADB
MIR-26A	STRBP
MIR-26A	TBC1D4
MIR-26A	TCEA1
MIR-26A	TET1
MIR-26A	THSD7A
MIR-26A	TMEM101
MIR-26A	TMEM106B
MIR-26A	TMEM189
MIR-26A	TMEM68
MIR-26A	TOP1
MIR-26A	TRIB2
MIR-26A	TRPC3
MIR-26A	TSPAN5
MIR-26A	TTPAL
MIR-26A	UBE4B
MIR-26A	ULK1
MIR-26A	ULK2
MIR-26A	USP25
MIR-26A	USP3
MIR-26A	YPEL1
MIR-26A	ZDHHC6
MIR-26A	ZFHX4
MIR-26A	ZNF238
MIR-26A	ZNF462
MIR-26A	ZNF516
MIR-26A	ZNF598
MIR-26A	ZNF608
MIR-26A	ZSWIM6
MIR-27B	ABAT
MIR-27B	ABHD17C
MIR-27B	AFF4
MIR-27B	ANKIB1
MIR-27B	ANKS1A
MIR-27B	APAF1
MIR-27B	ARFGEF1
MIR-27B	ARHGAP19
MIR-27B	ARNT2
MIR-27B	ATP2B1
MIR-27B	ATRNL1
MIR-27B	B3GALT1
MIR-27B	BMP2K
MIR-27B	C10H15ORF40
MIR-27B	C1H10ORF47
MIR-27B	C1ORF70
MIR-27B	C21H1ORF144
MIR-27B	C4H20ORF194
MIR-27B	C8H1ORF52
MIR-27B	C8H1ORF9
MIR-27B	C8ORF34
MIR-27B	C8ORF4
MIR-27B	C9ORF58
MIR-27B	CA10
MIR-27B	CACNA2D3
MIR-27B	CBFB
MIR-27B	CCDC28A
MIR-27B	CCNK
MIR-27B	CDH11
MIR-27B	CDH5
MIR-27B	CHPT1
MIR-27B	CKAP4
MIR-27B	CLCN3
MIR-27B	CLEC16A
MIR-27B	COG7
MIR-27B	COL21A1
MIR-27B	CPEB3
MIR-27B	CREB1
MIR-27B	CREM
MIR-27B	CXADR
MIR-27B	DLL4
MIR-27B	DNAJC13
MIR-27B	DOT1L
MIR-27B	DTNA
MIR-27B	E2F7
MIR-27B	EDEM3
MIR-27B	EFHA2
MIR-27B	EIF5
MIR-27B	ELAVL2
MIR-27B	ELFN2
MIR-27B	ELL2
MIR-27B	ERI1
MIR-27B	EYA4
MIR-27B	FAM133B
MIR-27B	FAM134C
MIR-27B	FAM184A
MIR-27B	FAM91A1
MIR-27B	FBLN5
MIR-27B	FLRT3
MIR-27B	FOXP2
MIR-27B	FRS3
MIR-27B	GAB1
MIR-27B	GALNT3
MIR-27B	GAPVD1
MIR-27B	GATA2
MIR-27B	GFPT2
MIR-27B	GHRL
MIR-27B	GLRA2
MIR-27B	GNA13
MIR-27B	GNS
MIR-27B	GPAM
MIR-27B	GPR133
MIR-27B	GPT2
MIR-27B	GRIA4
MIR-27B	GSPT1
MIR-27B	GTF2A1
MIR-27B	GXYLT1
MIR-27B	HAPLN1
MIR-27B	HOXA10
MIR-27B	HOXA5
MIR-27B	IBA57
MIR-27B	IKZF5
MIR-27B	INPP5E
MIR-27B	ITSN2
MIR-27B	JMJD1C
MIR-27B	KBTBD8
MIR-27B	KCNA1
MIR-27B	KCNA4
MIR-27B	KCNJ6
MIR-27B	KCNK2
MIR-27B	KCNK5
MIR-27B	KDM3A
MIR-27B	KIAA1109
MIR-27B	KPNA3
MIR-27B	LARP4
MIR-27B	LIMK1
MIR-27B	LMLN
MIR-27B	LOC100858067
MIR-27B	LOC100859653
MIR-27B	LOC101751738
MIR-27B	LOC427201
MIR-27B	LONRF1
MIR-27B	LPPR5
MIR-27B	MAD2L1BP
MIR-27B	MAN1A1
MIR-27B	MAPK13
MIR-27B	MARK1
MIR-27B	MESP2
MIR-27B	MIA2
MIR-27B	MIER3
MIR-27B	MIOS
MIR-27B	MKNK2
MIR-27B	MMADHC
MIR-27B	MMD
MIR-27B	MPP6
MIR-27B	MRPS25
MIR-27B	MYEF2
MIR-27B	NCOA7
MIR-27B	NEK6
MIR-27B	NEUROD6
MIR-27B	NF1
MIR-27B	NFAT5
MIR-27B	NFE2L2
MIR-27B	NOVA1
MIR-27B	NR5A2
MIR-27B	NRBF2
MIR-27B	OBFC2A
MIR-27B	OSBPL10			690	25	715
MIR-27B	OXR1
MIR-27B	PAIP2
MIR-27B	PCNX
MIR-27B	PDE3B
MIR-27B	PDE7B
MIR-27B	PDHX
MIR-27B	PDS5B
MIR-27B	PELI2
MIR-27B	PIGA
MIR-27B	PLK2
MIR-27B	PLXND1
MIR-27B	PPAP2B
MIR-27B	PPARG
MIR-27B	PPIF
MIR-27B	PPME1
MIR-27B	PPP1CC
MIR-27B	PPP1R3B
MIR-27B	PXN
MIR-27B	RAB39B
MIR-27B	RAB8B
MIR-27B	RABGGTB
MIR-27B	RAPGEF2
MIR-27B	RBBP6
MIR-27B	RELN
MIR-27B	RGS1
MIR-27B	RHOT1
MIR-27B	RNF144A
MIR-27B	RNF168
MIR-27B	RNGTT
MIR-27B	RPS6KA5
MIR-27B	RSBN1L
MIR-27B	SAMD10
MIR-27B	SEC24D
MIR-27B	SEMA7A
MIR-27B	SERBP1
MIR-27B	SETD8
MIR-27B	SFRP1
MIR-27B	SGPP1
MIR-27B	SLC1A1
MIR-27B	SLC24A4
MIR-27B	SNN
MIR-27B	SNX18
MIR-27B	SPRY2
MIR-27B	SREK1IP1
MIR-27B	SS18L1
MIR-27B	ST6GALNAC3
MIR-27B	STAG1
MIR-27B	STEAP2
MIR-27B	SUGP1
MIR-27B	SYT1
MIR-27B	TAB3
MIR-27B	TLK2
MIR-27B	TMCC1
MIR-27B	TNPO1
MIR-27B	TRIL
MIR-27B	TRIM23
MIR-27B	TSC1
MIR-27B	UBE2V1
MIR-27B	UBE4A
MIR-27B	UBR5
MIR-27B	UNC13C
MIR-27B	UNKL
MIR-27B	USP42
MIR-27B	USP46
MIR-27B	VAV3
MIR-27B	WSB1
MIR-27B	XAF1
MIR-27B	YTHDC2
MIR-27B	ZBTB42
MIR-27B	ZCCHC24
MIR-27B	ZDHHC17
MIR-27B	ZFHX3
MIR-27B	ZHX1
MIR-27B	ZNF800
MIR-99A	HS3ST2
MIR-99A	KBTBD8
MIR-99A	MBNL1
MIR-99A	MTOR
MIR-99A	NR6A1
MIR-99A	PPP3CA
MIR-99A	SEH1L
MIR-99A	TRIB2

## Sheet: VEX broiler miRNA targets
miRNA	GENE
MIR-146	NOVA1		11			15 IN TOTAL INCLUDING
MIR-146	RFXDC2					21
MIR-146	STRBP					12
MIR-146	HIPK3
MIR-146	CZH18ORF25
MIR-146	MMP16
MIR-146	JAZF1
MIR-146	RASA1
MIR-146	NUP50
MIR-146	SERINC1
MIR-146	ZBTB2
MIR-146	PLEKHM3
MIR-146	SLC41A2
MIR-146	CZH9orf84
MIR-146	AVL9
MIR-146	RALGPS2
MIR-146	IKBIP
MIR-146	SGCB
MIR-146	GIN1
MIR-146	FBXW2
MIR-146	LOC771880
MIR-146	CDS1
MIR-146	ERC1
MIR-146	EIF4G2
MIR-146	RRM2B
MIR-146	ADCK3
MIR-146	NUMB
MIR-146	CDON
MIR-146	ARHGAP32
MIR-146	APBA1
MIR-146	HSFX1
MIR-10B	DAZAP1
MIR-10B	KLHL29
MIR-10B	RORA
MIR-10B	CSMD1
MIR-10B	IFFO2
MIR-10B	LHFPL4
MIR-10B	CSDC2
MIR-10B	EPHA5
MIR-10B	TIAM1
MIR-10B	NKIRAS1
MIR-10B	NCOR2
MIR-10B	MAPRE1
MIR-10B	RAPH1
MIR-10B	NR6A1
MIR-10B	PLCL1
MIR-10B	SKP1
MIR-10B	EPB41L5
MIR-10B	SLC24A4
MIR-10B	LOC425224
MIR-10B	LTBP1
MIR-10B	MYD88
MIR-10B	USP12
MIR-10B	SLC35E1
MIR-10B	SLC38A2
MIR-10B	BACH2
MIR-10B	SPAG9
MIR-10B	UBE2I
MIR-10B	ZNF608
MIR-10B	PHF11
MIR-10B	RBMS3
MIR-10B	GTF2H1
MIR-99A	KBTBD8
MIR-99A	HS3ST2
MIR-99A	MBNL1
MIR-99A	MTOR
MIR-99A	TRIB2
MIR-99A	NR6A1
MIR-99A	PPP3CA
MIR-99A	SEH1L
MIR-27B	GAB1
MIR-27B	MKNK2
MIR-27B	PLK2
MIR-27B	LMLN
MIR-27B	KIAA1109
MIR-27B	ZHX1
MIR-27B	CLCN3
MIR-27B	GPR133
MIR-27B	FAM184A
MIR-27B	NOVA1
MIR-27B	ELL2
MIR-27B	ANKS1A
MIR-27B	ABAT
MIR-27B	TNPO1
MIR-27B	RPS6KA5
MIR-27B	NRBF2
MIR-27B	GRIA4
MIR-27B	ZCCHC24
MIR-27B	DOT1L
MIR-27B	TMCC1
MIR-27B	ELAVL2
MIR-27B	MMD
MIR-27B	GATA2
MIR-27B	ZNF800
MIR-27B	LIMK1
MIR-27B	STAG1
MIR-27B	NEK6
MIR-27B	FRS3
MIR-27B	GALNT3
MIR-27B	USP42
MIR-27B	C21H1ORF144
MIR-27B	PPARG
MIR-27B	KPNA3
MIR-27B	LONRF1
MIR-27B	UNKL
MIR-27B	UBE4A
MIR-27B	CDH5
MIR-27B	SPRY2
MIR-27B	KCNK5
MIR-27B	RBBP6
MIR-27B	SERBP1
MIR-27B	ST6GALNAC3
MIR-27B	KBTBD8
MIR-27B	ZDHHC17
MIR-27B	PELI2
MIR-27B	GNA13
MIR-27B	ARFGEF1
MIR-27B	TLK2
MIR-27B	C8ORF34
MIR-27B	NCOA7
MIR-27B	PDS5B
MIR-27B	MYEF2
MIR-27B	WSB1
MIR-27B	FAM134C
MIR-27B	HOXA10
MIR-27B	PIGA
MIR-27B	CDH11
MIR-27B	PPIF
MIR-27B	MIOS
MIR-27B	ELFN2
MIR-27B	KCNK2
MIR-27B	FAM133B
MIR-27B	C8H1ORF9
MIR-27B	HAPLN1
MIR-27B	RNF144A
MIR-27B	FOXP2
MIR-27B	LOC100858067
MIR-27B	RHOT1
MIR-27B	ITSN2
MIR-27B	PDE3B
MIR-27B	CKAP4
MIR-27B	CCNK
MIR-27B	DNAJC13
MIR-27B	MIER3
MIR-27B	MARK1
MIR-27B	UBE2V1
MIR-27B	COG7
MIR-27B	ZBTB42
MIR-27B	CPEB3
MIR-27B	EIF5
MIR-27B	SGPP1
MIR-27B	GLRA2
MIR-27B	SETD8
MIR-27B	GXYLT1
MIR-27B	PPAP2B
MIR-27B	C8H1ORF52
MIR-27B	ABHD17C
MIR-27B	TRIL
MIR-27B	RELN
MIR-27B	PCNX
MIR-27B	UNC13C
MIR-27B	PPP1CC
MIR-27B	NEUROD6
MIR-27B	OSBPL10
MIR-27B	KDM3A
MIR-27B	PXN
MIR-27B	BMP2K
MIR-27B	CREM
MIR-27B	RAPGEF2
MIR-27B	LARP4
MIR-27B	MAPK13
MIR-27B	VAV3
MIR-27B	ERI1
MIR-27B	EFHA2
MIR-27B	SREK1IP1
MIR-27B	MIA2
MIR-27B	CHPT1
MIR-27B	KCNJ6
MIR-27B	GPAM
MIR-27B	PDHX
MIR-27B	CBFB
MIR-27B	RSBN1L
MIR-27B	SAMD10
MIR-27B	C9ORF58
MIR-27B	TRIM23
MIR-27B	SYT1
MIR-27B	PAIP2
MIR-27B	ANKIB1
MIR-27B	B3GALT1
MIR-27B	NF1
MIR-27B	ARNT2
MIR-27B	YTHDC2
MIR-27B	XAF1
MIR-27B	TSC1
MIR-27B	UBR5
MIR-27B	OBFC2A
MIR-27B	RAB39B
MIR-27B	E2F7
MIR-27B	LOC100859653
MIR-27B	ATRNL1
MIR-27B	KCNA4
MIR-27B	GAPVD1
MIR-27B	HOXA5
MIR-27B	SEMA7A
MIR-27B	USP46
MIR-27B	COL21A1
MIR-27B	EYA4
MIR-27B	RNGTT
MIR-27B	SFRP1
MIR-27B	C1ORF70
MIR-27B	SLC1A1
MIR-27B	CREB1
MIR-27B	RGS1
MIR-27B	NFE2L2
MIR-27B	C4H20ORF194
MIR-27B	GHRL
MIR-27B	PPME1
MIR-27B	MAN1A1
MIR-27B	SNN
MIR-27B	STEAP2
MIR-27B	MESP2
MIR-27B	AFF4
MIR-27B	LOC427201
MIR-27B	IKZF5
MIR-27B	FLRT3
MIR-27B	NFAT5
MIR-27B	GTF2A1
MIR-27B	INPP5E
MIR-27B	C10H15ORF40
MIR-27B	CA10
MIR-27B	JMJD1C
MIR-27B	SUGP1
MIR-27B	RNF168
MIR-27B	MRPS25
MIR-27B	DTNA
MIR-27B	CCDC28A
MIR-27B	APAF1
MIR-27B	RAB8B
MIR-27B	TAB3
MIR-27B	MPP6
MIR-27B	FAM91A1
MIR-27B	GSPT1
MIR-27B	PLXND1
MIR-27B	CACNA2D3
MIR-27B	KCNA1
MIR-27B	MMADHC
MIR-27B	NR5A2
MIR-27B	MAD2L1BP
MIR-27B	FBLN5
MIR-27B	DLL4
MIR-27B	EDEM3
MIR-27B	GNS
MIR-27B	ZFHX3
MIR-27B	GFPT2
MIR-27B	LPPR5
MIR-27B	GPT2
MIR-27B	PPP1R3B
MIR-27B	ATP2B1
MIR-27B	IBA57
MIR-27B	PDE7B
MIR-27B	CXADR
MIR-27B	ARHGAP19
MIR-27B	SEC24D
MIR-27B	SLC24A4
MIR-27B	C8ORF4
MIR-27B	SS18L1
MIR-27B	SNX18
MIR-27B	RABGGTB
MIR-27B	LOC101751738
MIR-27B	C1H10ORF47
MIR-27B	CLEC16A
MIR-27B	OXR1
MIR-26A	SLC38A2
MIR-26A	ZDHHC6
MIR-26A	RASSF3
MIR-26A	ULK1
MIR-26A	MAPK6
MIR-26A	FAM98A
MIR-26A	KIAA1737
MIR-26A	USP25
MIR-26A	SLC45A4
MIR-26A	CAMSAP1
MIR-26A	TBC1D4
MIR-26A	C11H16ORF70
MIR-26A	ULK2
MIR-26A	KPNA6
MIR-26A	MARK1
MIR-26A	AMOT
MIR-26A	SNN
MIR-26A	ANKS1A
MIR-26A	OSBPL11
MIR-26A	STRADB
MIR-26A	CDK2AP1
MIR-26A	SLC7A11
MIR-26A	TSPAN5
MIR-26A	CACNA1C
MIR-26A	PAN3
MIR-26A	KBTBD8
MIR-26A	EPC2
MIR-26A	NEK6
MIR-26A	DCDC2
MIR-26A	GPSM1
MIR-26A	THSD7A
MIR-26A	TTPAL
MIR-26A	SLC25A16
MIR-26A	EPC1
MIR-26A	SLC12A2
MIR-26A	POM121
MIR-26A	TRPC3
MIR-26A	C19H17ORF63
MIR-26A	TET1
MIR-26A	LOC420860
MIR-26A	FBXO11
MIR-26A	ACBD5
MIR-26A	TMEM68
MIR-26A	TMEM189
MIR-26A	GYG1
MIR-26A	PAWR
MIR-26A	YPEL1
MIR-26A	FRMD4B
MIR-26A	C4H4ORF29
MIR-26A	UBE4B
MIR-26A	ZNF462
MIR-26A	EZH2
MIR-26A	RNF6
MIR-26A	PHF21A
MIR-26A	KCNQ4
MIR-26A	SRSF11
MIR-26A	PRKAA2
MIR-26A	ZNF608
MIR-26A	CCNJL
MIR-26A	CDK8
MIR-26A	PLXNA2
MIR-26A	PTPN13
MIR-26A	TCEA1
MIR-26A	CELSR1
MIR-26A	KPNA2
MIR-26A	ZNF238
MIR-26A	USP3
MIR-26A	EIF4G2
MIR-26A	OBFC2A
MIR-26A	PPP1R3D
MIR-26A	ARHGAP5
MIR-26A	ANKS1B
MIR-26A	PLCB1
MIR-26A	CTTNBP2NL
MIR-26A	SSH2
MIR-26A	BBX
MIR-26A	TMEM106B
MIR-26A	PPP3R1
MIR-26A	HGF
MIR-26A	ZSWIM6
MIR-26A	ZNF598
MIR-26A	SENP5
MIR-26A	LOC771537
MIR-26A	MAP2
MIR-26A	TRIB2
MIR-26A	NAA15
MIR-26A	ADM
MIR-26A	C15H12orf51
MIR-26A	CXADR
MIR-26A	MAN2A1
MIR-26A	SRGAP1
MIR-26A	CEP350
MIR-26A	BCR
MIR-26A	KIAA1468
MIR-26A	FHDC1
MIR-26A	RPS6KA6
MIR-26A	PRKCD
MIR-26A	ASPN
MIR-26A	ALG2
MIR-26A	LOC427250
MIR-26A	GNA13
MIR-26A	KCNH7
MIR-26A	NCEH1
MIR-26A	PAXIP1
MIR-26A	ETNK1
MIR-26A	FA2H
MIR-26A	ZFHX4
MIR-26A	STRBP
MIR-26A	TMEM101
MIR-26A	LRRC16A
MIR-26A	PFKFB3
MIR-26A	DLG5
MIR-26A	MDN1
MIR-26A	FAM208A
MIR-26A	PSMG1
MIR-26A	GCLM
MIR-26A	FAM190A
MIR-26A	MICAL3
MIR-26A	PDK4
MIR-26A	PAK2
MIR-26A	C4H4ORF44
MIR-26A	TOP1
MIR-26A	RHBDL3
MIR-26A	ZNF516
MIR-26A	MED13L
MIR-26A	BBS12
MIR-26A	PRDX1
MIR-26A	RFXDC2
MIR-26A	PLEKHG1
MIR-26A	GTF2A1
MIR-26A	FAM45A
MIR24	RNF165
MIR24	TTC17
MIR24	SESN1
MIR24	GRIP2
MIR24	AVL9
MIR24	IQSEC3
MIR24	SCML2
MIR24	DUSP8
MIR24	HTRA3
MIR24	HNF1B
MIR24	INSIG1
MIR24	UGCG
MIR24	DEGS2
MIR24	MOBKL2C
MIR24	P2RX7
MIR24	TNFRSF4
MIR24	KCNK2
MIR24	CNOT6
MIR24	CHD2
MIR24	ZNF217
MIR24	SEMA4B
MIR24	CHST4
MIR24	PROM2
MIR24	GFER
MIR24	PLEKHM2
MIR24	MMP24
MIR24	MGAT3
MIR24	DYRK2
MIR24	GRPEL2
MIR24	KCTD2
MIR24	PTPRD
MIR24	TLN2
MIR24	PRDM15
MIR24	CEP164
MIR24	GRIA3
MIR24	RAP1A
MIR24	PDXK
MIR24	BAK1
MIR24	RASA1
MIR24	ZFAND2A
MIR24	LANCL1
MIR24	VGLL3
MIR24	PPM1K
MIR24	PTPRF
MIR24	CDAN1
MIR24	GPR141
MIR24	REXO4
MIR24	ANKS1A
MIR24	KLHL8
MIR24	DUSP16
MIR24	SLC25A25
MIR24	BETA3
MIR24	F11
MIR24	IFFO2
MIR24	SLC24A4
MIR24	CCDC117
MIR24	TMTC1
MIR24	SAMD10
MIR24	KIAA0930
MIR24	TMEM161B
MIR24	TOR2A
MIR24	NUP210
MIR24	ZBTB25
MIR24	RAP1B
MIR24	SOGA1
MIR24	PLOD2
MIR24	NUP62
MIR24	REEP1
MIR24	RC3H2
MIR24	HSPA9
MIR24	CECR5
mir-23b	SPSB4
mir-23b	TNRC6A
mir-23b	ROD1
mir-23b	NEK6
mir-23b	TOP1
mir-23b	CLCN3
mir-23b	TMPO
mir-23b	CAMTA1
mir-23b	MCFD2
mir-23b	BNIP3L
mir-23b	SERINC5
mir-23b	KIAA1467
mir-23b	WDR37
mir-23b	DNAJC6
mir-23b	SATB1
mir-23b	TMEM170A
mir-23b	ATP11C
mir-23b	PRKRIR
mir-23b	BRWD1
mir-23b	WBP2
mir-23b	KDM6A
mir-23b	ARHGAP5
mir-23b	LOC100857793
mir-23b	TBC1D9
mir-23b	SPATA18
mir-23b	ZBTB44
mir-23b	LOC428586
mir-23b	GCNT1
mir-23b	LAMP1
mir-23b	SCAI
mir-23b	TRIL
mir-23b	GGNBP2
mir-23b	ZFHX4
mir-23b	ARNT2
mir-23b	CFL2
mir-23b	PNRC1
mir-23b	ETNK1
mir-23b	INTS6
mir-23b	EFHA2
mir-23b	ZNF839
mir-23b	LONRF3
mir-23b	NR6A1
mir-23b	C1H3ORF52
mir-23b	SLC4A10
mir-23b	TECPR1
mir-23b	PPP2R5E
mir-23b	TAB3
mir-23b	NGLY1
mir-23b	CNR1
mir-23b	AUH
mir-23b	FOXP2
mir-23b	SESN3
mir-23b	SAMD8
mir-23b	SLC4A4
mir-23b	RALB
mir-23b	MAP3K1
mir-23b	LRCH1
mir-23b	KBTBD8
mir-23b	UBE2D1
mir-23b	TMEM38B
mir-23b	BCAT1
mir-23b	MAP4K4
mir-23b	SIX4
mir-23b	HMGB2
mir-23b	TJP1
mir-23b	LPHN2
mir-23b	SUMF1
mir-23b	SEMA6D
mir-23b	ZDHHC17
mir-23b	NACC2
mir-23b	FAM46A
mir-23b	ERC2
mir-23b	KIAA1462
mir-23b	DENND1B
mir-23b	KPNA1
mir-23b	MAP3K8
mir-23b	STEAP2
mir-23b	STK4
mir-23b	SLC7A2
mir-23b	ZC3H13
mir-23b	SRPK2
mir-23b	ERBB2IP
mir-23b	TLK1
mir-23b	FLRT3
mir-23b	TMEM135
mir-23b	CTCF
mir-23b	N4BP2
mir-23b	TMEM70
mir-23b	PDE4B
mir-23b	KCNK9
mir-23b	ELF2
mir-23b	KLHL24
mir-23b	WASF3
mir-23b	KLF3
mir-23b	DCBLD1
mir-23b	ALDH5A1
mir-23b	PPP1R12A
mir-23b	SBNO1
mir-23b	FAM126B
mir-23b	FRMD5
mir-23b	IRF1
mir-23b	ZBTB2
mir-23b	FAM117B
mir-23b	ADAMTS6
mir-23b	C2H6ORF62
mir-23b	LOC427134
mir-23b	LOC427250
mir-23b	SHROOM2
mir-23b	SCN2A
mir-23b	DIP2C
mir-23b	PEX11A
mir-23b	SOCS6
mir-23b	CA2
mir-23b	SEC23IP
mir-23b	ETV1
mir-23b	CBLB
mir-23b	SMURF2
mir-23b	ASF1A
mir-23b	TGFBR3
mir-23b	GRPEL2
mir-23b	LOC428386
mir-23b	ASAP1
mir-23b	RTF1
mir-23b	RAI14
mir-23b	USP33
mir-23b	SYS1
mir-23b	ADNP
mir-23b	RCN1
mir-23b	SPOPL
mir-23b	SPRY2
mir-23b	IPO5
mir-23b	MOBKL1A
mir-23b	UGGT2
mir-23b	ZNF423
mir-23b	SLC12A2
mir-23b	SLC16A6
mir-23b	ZBTB42
mir-23b	C4HXORF57
mir-23b	SEC23A
mir-23b	PJA2
mir-23b	MDFIC
mir-23b	KIAA0922
mir-23b	HDAC9
mir-23b	KDM4A
mir-23b	HSPA12A
mir-23b	HNRNPU
mir-23b	SMEK2
mir-23b	RAB39B
mir-23b	GPR64
mir-23b	BORA
mir-23b	USP46
mir-23b	CCAR1
mir-23b	ARHGEF7
mir-23b	MBTPS2
mir-23b	SMS
mir-23b	PLAU
mir-23b	RASSF8
mir-23b	DCBLD2
mir-23b	SEMA4B
mir-23b	VPS13B
mir-23b	ENTPD5
mir-23b	ASTN1
mir-23b	PRTG
mir-23b	DNAH9
mir-23b	LGR4
mir-23b	SS18L2
mir-23b	DCUN1D5
mir-23b	AEBP2
mir-23b	FAM73A
mir-23b	CTSL2
mir-23b	RNF180
mir-23b	ITGA4
mir-23b	NAA16
mir-23b	GPR180
mir-23b	CCNL2
mir-23b	SNN
mir-23b	INTU
mir-23b	NUP50
mir-23b	C1H7ORF60
mir-23b	ANKIB1
mir-23b	BET1
mir-23b	TRPA1
mir-23b	ZNF238
mir-23b	2018-03-01
mir-23b	CNOT6L
mir-23b	PDE7A
mir-23b	TNFAIP3
mir-23b	LRP5
mir-23b	PDPK1
mir-23b	COX16
mir-23b	SLC30A1
mir-23b	ZNF292
mir-23b	RBPMS2
mir-23b	MTUS2
mir-23b	LOC101751592
mir-23b	RPS24
mir-23b	GPRIN3
mir-23b	TMEM161B
mir-23b	ACSM3
mir-23b	PALB2
mir-23b	DTWD2
gga-miR-2188-5p	GRIP2
gga-miR-2188-5p	HNRNPA0
gga-miR-2188-5p	EPHA7
gga-miR-2188-5p	PPP4R2
gga-miR-2188-5p	ZDHHC14
gga-miR-2188-5p	CCDC58
gga-miR-2188-5p	EPC2
gga-miR-2188-5p	RAPGEF2
gga-miR-2188-5p	GNE
gga-miR-2188-5p	CNOT6L
gga-miR-2188-5p	CUL1
gga-miR-2188-5p	ARGLU1
gga-miR-2188-5p	RALGPS1
1388-5p	ANKIB1
1388-5p
1388-5p	ZFPM2
1388-5p
1388-5p	CDK6
1388-5p
1388-5p	MEF2C
1388-5p
1388-5p	USP9X
1388-5p
1388-5p	SOX6
1388-5p
1388-5p	LOC100859070
1388-5p
1388-5p	B3GALT6
1388-5p
1388-5p	SLC35F5
1388-5p
1388-5p	KIAA1328
1388-5p
1388-5p	SESN1
1388-5p
1388-5p	RAPH1
1388-5p
1388-5p	MYO5A
1388-5p
1388-5p	ECSCR
1388-5p
1388-5p	EYA4
1388-5p
1388-5p	TP73
1388-5p
1388-5p	C9ORF58
1388-5p
1388-5p	PTPRB
1388-5p
1388-5p	SORCS2
gga-let-7f-5p	IGF2BP3
gga-let-7f-5p	BZW1
gga-let-7f-5p	LRIG1
gga-let-7f-5p	FIGN
gga-let-7f-5p	E2F5
gga-let-7f-5p	YOD1
gga-let-7f-5p	SMARCAD1
gga-let-7f-5p	ZBTB5
gga-let-7f-5p	ZFYVE26
gga-let-7f-5p	PRTG
gga-let-7f-5p	GNG5
gga-let-7f-5p	ACER2
gga-let-7f-5p	C2H18ORF19
gga-let-7f-5p	DMD
gga-let-7f-5p	KCTD17
gga-let-7f-5p	C5H15ORF41
gga-let-7f-5p	EDN1
gga-let-7f-5p	TGFBR1
gga-let-7f-5p	MAPK6
gga-let-7f-5p	ULK2
gga-let-7f-5p	LIN28B
gga-let-7f-5p	UHRF2
gga-let-7f-5p	TGDS
gga-let-7f-5p	FGD6
gga-let-7f-5p	ACVR1C
gga-let-7f-5p	LRIG3
gga-let-7f-5p	ABCG1
gga-let-7f-5p	SLC6A1
gga-let-7f-5p	CA7
gga-let-7f-5p	EIF4G2
gga-let-7f-5p	FOXP2
gga-let-7f-5p	UTRN
gga-let-7f-5p	AKAP6
gga-let-7f-5p	MAP4K3
gga-let-7f-5p	SOWAHA
gga-let-7f-5p	TTLL4
gga-let-7f-5p	OSBPL3
gga-let-7f-5p	CDC34
gga-let-7f-5p	B3GNT7
gga-let-7f-5p	NRARP
gga-let-7f-5p	LRIG2
gga-let-7f-5p	GNPTAB
gga-let-7f-5p	PBX3
gga-let-7f-5p	KIAA1549
gga-let-7f-5p	IGDCC4
gga-let-7f-5p	TEAD3
gga-let-7f-5p	C5H15ORF29
gga-let-7f-5p	LOC427250
gga-let-7f-5p	CPEB1
gga-let-7f-5p	SCN5A
gga-let-7f-5p	SLC13A5
gga-let-7f-5p	IGDCC3
gga-let-7f-5p	STK40
gga-let-7f-5p	LOC100859766
gga-let-7f-5p	BACH1
gga-let-7f-5p	MGAT4A
gga-let-7f-5p	ARHGAP28
gga-let-7f-5p	NGF
gga-let-7f-5p	GCNT4
gga-let-7f-5p	RALB
gga-let-7f-5p	C10ORF6
gga-let-7f-5p	RNMT
gga-let-7f-5p	ABCB9
gga-let-7f-5p	CEP135
gga-let-7f-5p	ZNF710
gga-let-7f-5p	SLC2A12
gga-let-7f-5p	RGS16
gga-let-7f-5p	RICTOR
gga-let-7f-5p	CECR6
gga-let-7f-5p	TMPRSS2
gga-let-7f-5p	ADAM5P
gga-let-7f-5p	KLHL13
gga-let-7f-5p	COL3A1
gga-let-7f-5p	TNFRSF1B
gga-let-7f-5p	NRAS
gga-let-7f-5p	CHD4
gga-let-7f-5p	ADAMTS8
gga-let-7f-5p	GATM
gga-let-7f-5p	SLC26A9
gga-let-7f-5p	NR6A1
gga-let-7f-5p	TOR1AIP2
gga-let-7f-5p	BCS1L
gga-miR-30e-5p	CBLB
gga-miR-30e-5p	NAALADL2
gga-miR-30e-5p	PPPDE1
gga-miR-30e-5p	PPARGC1B
gga-miR-30e-5p	PIP4K2A
gga-miR-30e-5p	CCDC6
gga-miR-30e-5p	YAF2
gga-miR-30e-5p	TNRC6A
gga-miR-30e-5p	NT5E
gga-miR-30e-5p	SCN2A
gga-miR-30e-5p	LHX8
gga-miR-30e-5p	FAM199X
gga-miR-30e-5p	TMEM47
gga-miR-30e-5p	CSMD3
gga-miR-30e-5p	NADK
gga-miR-30e-5p	DDAH1
gga-miR-30e-5p	ANKRD17
gga-miR-30e-5p	TTLL7
gga-miR-30e-5p	FGD6
gga-miR-30e-5p	2018-03-01
gga-miR-30e-5p	EML4
gga-miR-30e-5p	ZDHHC21
gga-miR-30e-5p	PPIP5K2
gga-miR-30e-5p	FAM160B1
gga-miR-30e-5p	XPO1
gga-miR-30e-5p	CACNB2
gga-miR-30e-5p	KLF10
gga-miR-30e-5p	CHST1
gga-miR-30e-5p	PANK3
gga-miR-30e-5p	BNIP3L
gga-miR-30e-5p	NANP
gga-miR-30e-5p	FAM214A
gga-miR-30e-5p	SON
gga-miR-30e-5p	FRZB
gga-miR-30e-5p	ZCCHC24
gga-miR-30e-5p	SCN3A
gga-miR-30e-5p	SHOC2
gga-miR-30e-5p	ADAMTS6
gga-miR-30e-5p	ZNRF1
gga-miR-30e-5p	LOC428586
gga-miR-30e-5p	KDM3A
gga-miR-30e-5p	FAM91A1
gga-miR-30e-5p	PUS10
gga-miR-30e-5p	RQCD1
gga-miR-30e-5p	MBNL3
gga-miR-30e-5p	OXR1
gga-miR-30e-5p	GNG10
gga-miR-30e-5p	MLL3
gga-miR-30e-5p	TBC1D15
gga-miR-30e-5p	ADRA1D
gga-miR-30e-5p	KSR1
gga-miR-30e-5p	AP3S1
gga-miR-30e-5p	DCBLD1
gga-miR-30e-5p	MAST4
gga-miR-30e-5p	STOX2
gga-miR-30e-5p	TAF4B
gga-miR-30e-5p	SH3RF1
gga-miR-30e-5p	BNC1
gga-miR-30e-5p	PPP3R1
gga-miR-30e-5p	RASD1
gga-miR-30e-5p	TBC1D2B
gga-miR-30e-5p	ZDHHC17
gga-miR-30e-5p	AMOTL2
gga-miR-30e-5p	MAPK8
gga-miR-30e-5p	GFPT2
gga-miR-30e-5p	SLC4A7
gga-miR-30e-5p	RRAD
gga-miR-30e-5p	ANKHD1
gga-miR-30e-5p	BECN1
gga-miR-30e-5p	BCOR
gga-miR-30e-5p	GOLGA4
gga-miR-30e-5p	SETD5
gga-miR-30e-5p	MAN1A2
gga-miR-30e-5p	LRRC40
gga-miR-30e-5p	LRP6
gga-miR-30e-5p	LOC100859766
gga-miR-30e-5p	CCNK
gga-miR-30e-5p	ARID4A
gga-miR-30e-5p	FAM110B
gga-miR-30e-5p	PFN2
gga-miR-30e-5p	PDE7A
gga-miR-30e-5p	PROSER1
gga-miR-30e-5p	C5H14ORF129
gga-miR-30e-5p	MAML1
gga-miR-30e-5p	STAC
gga-miR-30e-5p	CAPZA1
gga-miR-30e-5p	UBE2V2
gga-miR-30e-5p	MIER3
gga-miR-30e-5p	DLL4
gga-miR-30e-5p	UBE3C
gga-miR-30e-5p	POLR3G
gga-miR-30e-5p	CUL2
gga-miR-30e-5p	CHKA
gga-miR-30e-5p	KLHL20
gga-miR-30e-5p	AP4E1
gga-miR-30e-5p	ACTC1
gga-miR-30e-5p	FZD3
gga-miR-30e-5p	TAOK1
gga-miR-30e-5p	ARF4
gga-miR-30e-5p	TXNDC5
gga-miR-30e-5p	R3HDM1
gga-miR-30e-5p	CRKL
gga-miR-30e-5p	RASGEF1B
gga-miR-30e-5p	ATP6V1C1
gga-miR-30e-5p	HCFC2
gga-miR-30e-5p	WDR44
gga-miR-30e-5p	SLC5A3
gga-miR-30e-5p	MMD
gga-miR-30e-5p	AGO3
gga-miR-30e-5p	NF1
gga-miR-30e-5p	PGP
gga-miR-30e-5p	GALNT7
gga-miR-30e-5p	KIAA0355
gga-miR-30e-5p	ARID4B
gga-miR-30e-5p	CARS
gga-miR-30e-5p	PLXNC1
gga-miR-30e-5p	PRDM1
gga-miR-30e-5p	EDEM3
gga-miR-30e-5p	CHD1
gga-miR-30e-5p	SRP54
gga-miR-30e-5p	CHL1
gga-miR-30e-5p	NEDD4L
gga-miR-30e-5p	UBE2I
gga-miR-30e-5p	SLC1A2
gga-miR-30e-5p	GATM
gga-miR-30e-5p	ZNF521
gga-miR-30e-5p	ELMOD2
gga-miR-30e-5p	SGCB
gga-miR-30e-5p	LRRC17
gga-miR-30e-5p	MBNL2
gga-miR-30e-5p	PTPRK
gga-miR-30e-5p	HIVEP1
gga-miR-30e-5p	PPID
gga-miR-30e-5p	NHEDC2
gga-miR-30e-5p	DLGAP4
gga-miR-30e-5p	CNOT6
gga-miR-30e-5p	RASA1
gga-miR-30e-5p	TTPA
gga-miR-30e-5p	BRWD3
gga-miR-30e-5p	RFXDC2
gga-miR-30e-5p	CCNT2
gga-miR-30e-5p	PCGF5
gga-miR-30e-5p	MFSD6
gga-miR-30e-5p	IFFO2
gga-miR-30e-5p	PLXNA2
gga-miR-30e-5p	PPP1R12A
gga-miR-30e-5p	FAM62C
gga-miR-30e-5p	ATRNL1
gga-miR-30e-5p	GABRA1
gga-miR-30e-5p	ACVR1
gga-miR-30e-5p	RFX6
gga-miR-30e-5p	SEC23A
gga-miR-30e-5p	LSM14B
gga-miR-30e-5p	SORCS3
gga-miR-30e-5p	NEUROD6
gga-miR-30e-5p	ADAMTS9
gga-miR-30e-5p	DNAJC13
gga-miR-30e-5p	PJA2
gga-miR-30e-5p	TMCC1
gga-miR-30e-5p	FIGN
gga-miR-30e-5p	PTPN13
gga-miR-30e-5p	ZNF608
gga-miR-30e-5p	EED
gga-miR-30e-5p	B4GALT6
gga-miR-30e-5p	KIAA1715
gga-miR-30e-5p	SLC7A10
gga-miR-30e-5p	SPEN
gga-miR-30e-5p	CNR1
gga-miR-30e-5p	FAM83F
gga-miR-30e-5p	LOC418222
gga-miR-30e-5p	2018-03-08
gga-miR-30e-5p	KIAA0284
gga-miR-30e-5p	RORA
gga-miR-30e-5p	WIPF1
gga-miR-30e-5p	SNX18
gga-miR-30e-5p	AIDA
gga-miR-30e-5p	CLOCK
gga-miR-30e-5p	DENND1B
gga-miR-30e-5p	FAM49A
gga-miR-30e-5p	RAPGEF2
gga-miR-30e-5p	PRKRIR
gga-miR-30e-5p	EXTL2
gga-miR-30e-5p	C4ORF34
gga-miR-30e-5p	CPSF3L
gga-miR-30e-5p	FA2H
gga-miR-30e-5p	MAP3K7
gga-miR-30e-5p	ORAI2
gga-miR-30e-5p	RAPGEF4
gga-miR-30e-5p	HERC2
gga-miR-30e-5p	GALNT1
gga-miR-30e-5p	GCFC1
gga-miR-30e-5p	GIGYF2
gga-miR-30e-5p	RGS8
gga-miR-30e-5p	SEMA6B
gga-miR-30e-5p	GLIPR2
gga-miR-30e-5p	CRBN
gga-miR-30e-5p	VKORC1L1
gga-miR-30e-5p	WWP1
gga-miR-30e-5p	TBC1D5
gga-miR-30e-5p	C20H20ORF11
gga-miR-30e-5p	SP4
gga-miR-30e-5p	RAP1B
gga-miR-30e-5p	LRRC8D
gga-miR-30e-5p	GALNT2
gga-miR-30e-5p	PCDH17
gga-miR-30e-5p	ELL2
gga-miR-30e-5p	OTUD6B
gga-miR-30e-5p	NCAM1
gga-miR-30e-5p	PLEKHM3
gga-miR-30e-5p	ZMYND8
gga-miR-30e-5p	ABAT
gga-miR-30e-5p	STX16
gga-miR-30e-5p	TDG
gga-miR-30e-5p	NR5A2
gga-miR-30e-5p	MDM4
gga-miR-30e-5p	GRHL1
gga-miR-30e-5p	UBE2D3
gga-miR-30e-5p	HELZ
gga-miR-30e-5p	AACS
gga-miR-30e-5p	MGEA5
gga-miR-30e-5p	SCN5A
gga-miR-30e-5p	EML1
gga-miR-30e-5p	NDEL1
gga-miR-30e-5p	ACTR1A
gga-miR-30e-5p	KIAA1644
gga-miR-30e-5p	WDR82
gga-miR-30e-5p	REEP1
gga-miR-30e-5p	PHTF2			864	37	901
gga-miR-30e-5p	SLC30A4
gga-miR-30e-5p	KIF3B
gga-miR-30e-5p	TRIL
gga-miR-30e-5p	TBL1XR1
gga-miR-30e-5p	EPB41L3
gga-miR-30e-5p	BTBD10
gga-miR-30e-5p	RAB8A
gga-miR-30e-5p	MAP3K13
gga-miR-30e-5p	HECW1
gga-miR-30e-5p	PCDH20
gga-miR-30e-5p	TULP4
gga-miR-30e-5p	WDFY2
gga-miR-30e-5p	LOC100857889

## Sheet: TEX-TBL-upregulated
MIRNA	GENE TARGET
16c-5p	MOB4	1749		11
16c-5p	CDK17
16c-5p	BAIAP2
16c-5p	NF1
16c-5p	CCNE1		21 TOTAL
16c-5p	TACC1		12
16c-5p	STRADB
16c-5p	PAPPA
16c-5p	PPAP2B
16c-5p	MFN2
16c-5p	RICTOR
16c-5p	C8H1ORF21
16c-5p	CLDN12
16c-5p	AKT3
16c-5p	MAPK8
16c-5p	PTPRR
16c-5p	SLC12A2
16c-5p	TLK1
16c-5p	UBE4B
16c-5p	ETNK1
16c-5p	NELF
16c-5p	PISD
16c-5p	SLIT2
16c-5p	PTPN14
16c-5p	MAP3K4
16c-5p	ZFHX4
16c-5p	FAM189A1
16c-5p	VAT1
16c-5p	RAB9B
16c-5p	CPD
16c-5p	USP25
16c-5p	PLEKHA5
16c-5p	RASAL2
16c-5p	RNF10
16c-5p	TTC39A
16c-5p	DPH3
16c-5p	MYT1L
16c-5p	MTMR3
16c-5p	IPO7
16c-5p	KL
16c-5p	CPEB2
16c-5p	SNX16
16c-5p	LYPLA2
16c-5p	KIAA0930
16c-5p	SMURF1
16c-5p	SLC25A42
16c-5p	HELZ
16c-5p	H6PD
16c-5p	SALL1
16c-5p	RBBP6
16c-5p	CNOT6L
16c-5p	TSPAN5
16c-5p	DHX35
16c-5p	GOLT1B
16c-5p	KIF5C
16c-5p	DDX3X
16c-5p	KLHL18
16c-5p	CLOCK
16c-5p	SOCS6
16c-5p	CHD2
16c-5p	SNAP47
16c-5p	ULK1
16c-5p	CDCA4
16c-5p	CAMSAP1
16c-5p	UHRF1BP1
16c-5p	RECK
16c-5p	LOC425441
16c-5p	ZCCHC6
16c-5p	PAFAH1B1
16c-5p	RASSF8
16c-5p	C6H10ORF46
16c-5p	SYNRG
16c-5p	SEC24A
16c-5p	PHF19
16c-5p	ATP6V1B2
16c-5p	RGS8
16c-5p	ZMAT3
16c-5p	BTRC
16c-5p	EZH1
16c-5p	IDH3A
16c-5p	UBASH3B
16c-5p	SOS2
16c-5p	N4BP1
16c-5p	OSBPL3
16c-5p	FOPNL
16c-5p	RCOR3
16c-5p	C20H20ORF4
16c-5p	STOX2
16c-5p	TMEM55A
16c-5p	MTMR4
16c-5p	PANX1
16c-5p	FAM123B
16c-5p	RBM6
16c-5p	ERLIN2
16c-5p	EXOC6B
16c-5p	BAALC
16c-5p	WIPI2
16c-5p	WEE1
16c-5p	DYNC1I1
16c-5p	WASL
16c-5p	ARHGDIA
16c-5p	TMPRSS11E
16c-5p	ARL3
16c-5p	KLC4
16c-5p	TOLLIP
16c-5p	USP3
16c-5p	KIAA0226
16c-5p	DPP9
16c-5p	CRKL
16c-5p	KPNA6
16c-5p	HLCS
16c-5p	PLXNA1
16c-5p	SLC20A2
16c-5p	STXBP3
16c-5p	LOC769717
16c-5p	ALS2CL
16c-5p	TMEM86A
16c-5p	PTPRB
16c-5p	CPEB3
16c-5p	RNF138
16c-5p	HSPA4L
16c-5p	CHD6
16c-5p	FAM110C
16c-5p	GRAMD3
16c-5p	NUDT4
16c-5p	USP42
16c-5p	NXPE3
16c-5p	GORASP1
16c-5p	IST1
16c-5p	JAKMIP3
16c-5p	SERBP1
16c-5p	IL1RL1
16c-5p	TOMM34
16c-5p	C5H14ORF37
16c-5p	TBL1XR1
16c-5p	PPM1K
16c-5p	NAT8L
16c-5p	PNISR
16c-5p	DYNLT3
16c-5p	PLEKHC1
16c-5p	TAB3
16c-5p	MED26
16c-5p	CLDND1
16c-5p	SIAH1
16c-5p	KBTBD2
16c-5p	WDYHV1
16c-5p	MICAL2
16c-5p	IHH
16c-5p	KPNA1
16c-5p	SLITRK6
16c-5p	SESN1
16c-5p	SSFA2
16c-5p	SLC46A3
16c-5p	PHC3
16c-5p	SMCR7L
16c-5p	DNAJC6
16c-5p	SELO
16c-5p	SEH1L
16c-5p	ZDHHC21
16c-5p	ZNF650
16c-5p	IL31RA
16c-5p	YWHAH
16c-5p	CD164
16c-5p	MEOX2
16c-5p	ICA1
16c-5p	USP31
16c-5p	CASK
16c-5p	TBPL1
16c-5p	BTAF1
16c-5p	SEMA6D
16c-5p	LRP6
16c-5p	GLUD1
16c-5p	LOC416592
16c-5p	PLXNA2
16c-5p	FAM78A
16c-5p	PHLPP2
16c-5p	CCNT2
16c-5p	SPSB4
16c-5p	MPRIP
16c-5p	USPL1
16c-5p	MRM1
16c-5p	SUZ12
16c-5p	LOC428586
16c-5p	LRRC32
16c-5p	AVL9
16c-5p	LOC100858827
16c-5p	INSR
16c-5p	NBR1
16c-5p	DSEL
16c-5p	SMCR8
16c-5p	SPPL2B
16c-5p	ANKS1A
16c-5p	LRIG1
16c-5p	CNTNAP1
16c-5p	GRM7
16c-5p	TFDP2
16c-5p	RFFL
16c-5p	MTHFR
16c-5p	CDC27
16c-5p	ZHX1
16c-5p	MAT1A
16c-5p	DDI2
16c-5p	ASTN1
16c-5p	C8H1ORF9
16c-5p	LOC100859653
16c-5p	DHDDS
16c-5p	LGI2
16c-5p	ATP13A3
16c-5p	NUP210
16c-5p	MOBKL2B
16c-5p	MAP3K2
16c-5p	SVEP1
16c-5p	DLL4
16c-5p	CREG2
16c-5p	CUL2
16c-5p	SNRK
16c-5p	RELN
16c-5p	ANKIB1
16c-5p	FEZ2
16c-5p	ATXN2
16c-5p	KCNIP1
16c-5p	PPM1E
16c-5p	PTPRD
16c-5p	PDPK1
16c-5p	CCDC85C
16c-5p	PIM3
16c-5p	RFX3
16c-5p	ENC1
16c-5p	C2H3ORF23
16c-5p	UGGT1
16c-5p	C15H12orf51
16c-5p	BSDC1
16c-5p	LPPR4
16c-5p	UHMK1
16c-5p	ARHGAP20
16c-5p	MAP1A
16c-5p	POT1
16c-5p	SCOC
16c-5p	EMC2
16c-5p	SGK1
16c-5p	ARHGAP19
16c-5p	PI4K2A
16c-5p	AIFM2
16c-5p	FOXN2
16c-5p	NANP
16c-5p	EPHA1
16c-5p	HIC2
16c-5p	TP53INP2
16c-5p	RARB
16c-5p	TGFBR3
16c-5p	COPS2
16c-5p	CAPZA2
16c-5p	LOC100858824
16c-5p	SPAG1
16c-5p	ANKRD40
16c-5p	SPTLC1
16c-5p	CCDC28A
16c-5p	RIMKLB
16c-5p	LRP1B
16c-5p	HPSE2
16c-5p	LOC427665
16c-5p	DCP1A
16c-5p	SMAD7
16c-5p	FDFT1
16c-5p	SMAD7B
16c-5p	2018-03-05
16c-5p	KLHL3
16c-5p	FAM64A
16c-5p	PQLC1
16c-5p	HIP1
16c-5p	USP14
16c-5p	CCNY
16c-5p	TAF8
16c-5p	YWHAQ
16c-5p	GTF3C4
16c-5p	RNF111
16c-5p	PELI2
16c-5p	CHAC1
16c-5p	TTC39B
16c-5p	LATS2
16c-5p	RNF114
16c-5p	CSDE1
16c-5p	RPP14
16c-5p	LOC100859707
16c-5p	ITPR2
16c-5p	DEF8
16c-5p	EPB41L4B
16c-5p	SCAF11
16c-5p	PTH
16c-5p	VPS4A
16c-5p	SOX6
16c-5p	TOR1AIP2
16c-5p	MAP7
16c-5p	PHKA1
16c-5p	C14ORF80
16c-5p	ZER1
16c-5p	MAN1A2
16c-5p	CHIC1
16c-5p	ECEL1
16c-5p	DSCR3
16c-5p	UBN1
16c-5p	TMEM38A
16c-5p	ARHGAP32
16c-5p	C9ORF58
16c-5p	PCDH9
16c-5p	EDA
16c-5p	TMTC2
16c-5p	CERS5
16c-5p	RORA
16c-5p	RAPH1
16c-5p	COL4A3BP
16c-5p	MCAT
16c-5p	NKD1
16c-5p	UEVLD
16c-5p	C5H15ORF57
16c-5p	RAPGEF6
16c-5p	TNFAIP3
16c-5p	RNF34
16c-5p	SNX24
16c-5p	SSBP2
16c-5p	STK38
16c-5p	FAM190A
16c-5p	AGPAT9
16c-5p	ATP6V1A
16c-5p	PPP2R5C
16c-5p	TMTC1
16c-5p	PRKG1
16c-5p	TXNRD3
16c-5p	PTPRT
16c-5p	DENND6A
16c-5p	PDIK1L
16c-5p	VSTM2A
16c-5p	TRIM29
16c-5p	NUP50
16c-5p	NIN
16c-5p	MLF2
16c-5p	IARS
16c-5p	HVCN1
16c-5p	MOBKL1A
16c-5p	LOC100859242
16c-5p	MYO7B
16c-5p	ZDHHC15	1763	76	1839
16c-5p	PRRC2C
16c-5p	EIF2C1
16c-5p	SLC25A43
16c-5p	ACBD5
16c-5p	ARHGAP5
16c-5p	IBA57
16c-5p	TMEM194A
16c-5p	LOC100858268
16c-5p	SRPR
16c-5p	WDR37
16c-5p	RBM33
16c-5p	YIPF6
16c-5p	BAG5
16c-5p	SWAP70
16c-5p	GK
16c-5p	TMEM120B
16c-5p	XK
16c-5p	MPHOSPH9
16c-5p	LOC416639
16c-5p	SEC16A
16c-5p	DOCK11
gga-miR-16-5p	MOB4
gga-miR-16-5p	TACC1
gga-miR-16-5p	PAPPA
gga-miR-16-5p	CDK17
gga-miR-16-5p	PPAP2B
gga-miR-16-5p	PTPRR
gga-miR-16-5p	BAIAP2
gga-miR-16-5p	CCNE1
gga-miR-16-5p	RICTOR
gga-miR-16-5p	STRADB
gga-miR-16-5p	C8H1ORF21
gga-miR-16-5p	SLC12A2
gga-miR-16-5p	CLDN12
gga-miR-16-5p	MFN2
gga-miR-16-5p	AKT3
gga-miR-16-5p	MAPK8
gga-miR-16-5p	MAP3K4
gga-miR-16-5p	NF1
gga-miR-16-5p	FAM189A1
gga-miR-16-5p	DPH3
gga-miR-16-5p	RAB9B
gga-miR-16-5p	TTC39A
gga-miR-16-5p	MTMR3
gga-miR-16-5p	TLK1
gga-miR-16-5p	UBE4B
gga-miR-16-5p	PISD
gga-miR-16-5p	MYT1L
gga-miR-16-5p	NELF
gga-miR-16-5p	ETNK1
gga-miR-16-5p	PLEKHA5
gga-miR-16-5p	RASAL2
gga-miR-16-5p	RNF10
gga-miR-16-5p	PTPN14
gga-miR-16-5p	KL
gga-miR-16-5p	SLIT2
gga-miR-16-5p	USP25
gga-miR-16-5p	IPO7
gga-miR-16-5p	VAT1
gga-miR-16-5p	CPD
gga-miR-16-5p	ZFHX4
gga-miR-16-5p	HELZ
gga-miR-16-5p	RBBP6
gga-miR-16-5p	KIF5C
gga-miR-16-5p	DHX35
gga-miR-16-5p	KIAA0930
gga-miR-16-5p	KLHL18
gga-miR-16-5p	SMURF1
gga-miR-16-5p	CNOT6L
gga-miR-16-5p	GOLT1B
gga-miR-16-5p	DDX3X
gga-miR-16-5p	H6PD
gga-miR-16-5p	SNX16
gga-miR-16-5p	SALL1
gga-miR-16-5p	LYPLA2
gga-miR-16-5p	CLOCK
gga-miR-16-5p	TSPAN5
gga-miR-16-5p	PHF19
gga-miR-16-5p	UHRF1BP1
gga-miR-16-5p	CAMSAP1
gga-miR-16-5p	LOC425441
gga-miR-16-5p	IDH3A
gga-miR-16-5p	FOPNL
gga-miR-16-5p	CDCA4
gga-miR-16-5p	RECK
gga-miR-16-5p	PAFAH1B1
gga-miR-16-5p	RGS8
gga-miR-16-5p	SOS2
gga-miR-16-5p	ZMAT3
gga-miR-16-5p	RASSF8
gga-miR-16-5p	ZCCHC6
gga-miR-16-5p	ATP6V1B2
gga-miR-16-5p	BTRC
gga-miR-16-5p	CHD2
gga-miR-16-5p	SEC24A
gga-miR-16-5p	SYNRG
gga-miR-16-5p	N4BP1
gga-miR-16-5p	C6H10ORF46
gga-miR-16-5p	OSBPL3
gga-miR-16-5p	SOCS6
gga-miR-16-5p	ULK1
gga-miR-16-5p	UBASH3B
gga-miR-16-5p	SNAP47
gga-miR-16-5p	EZH1
gga-miR-16-5p	PANX1
gga-miR-16-5p	WASL
gga-miR-16-5p	TMPRSS11E
gga-miR-16-5p	WEE1
gga-miR-16-5p	WIPI2
gga-miR-16-5p	ARHGDIA
gga-miR-16-5p	RCOR3
gga-miR-16-5p	FAM123B
gga-miR-16-5p	C20H20ORF4
gga-miR-16-5p	ARL3
gga-miR-16-5p	ERLIN2
gga-miR-16-5p	SMAD7B
gga-miR-16-5p	BAALC
gga-miR-16-5p	MTMR4
gga-miR-16-5p	RBM6
gga-miR-16-5p	TMEM55A
gga-miR-16-5p	DYNC1I1
gga-miR-16-5p	RELN
gga-miR-16-5p	STOX2
gga-miR-16-5p	EXOC6B
gga-miR-16-5p	TRIM29
gga-miR-16-5p	KLC4
gga-miR-16-5p	ALS2CL
gga-miR-16-5p	USP3
gga-miR-16-5p	SLC20A2
gga-miR-16-5p	TOLLIP
gga-miR-16-5p	RNF138
gga-miR-16-5p	KPNA6
gga-miR-16-5p	TMEM86A
gga-miR-16-5p	KIAA0226
gga-miR-16-5p	HLCS
gga-miR-16-5p	PTPRB
gga-miR-16-5p	STXBP3
gga-miR-16-5p	CPEB3
gga-miR-16-5p	LOC769717
gga-miR-16-5p	CRKL
gga-miR-16-5p	DPP9
gga-miR-16-5p	PLXNA1
gga-miR-16-5p	GRAMD3
gga-miR-16-5p	JAKMIP3
gga-miR-16-5p	PPM1K
gga-miR-16-5p	USP42
gga-miR-16-5p	FAM110C
gga-miR-16-5p	TOMM34
gga-miR-16-5p	ANKRD40
gga-miR-16-5p	CHD6
gga-miR-16-5p	IL1RL1
gga-miR-16-5p	HSPA4L
gga-miR-16-5p	NXPE3
gga-miR-16-5p	C5H14ORF37
gga-miR-16-5p	TBL1XR1
gga-miR-16-5p	NAT8L
gga-miR-16-5p	IST1
gga-miR-16-5p	SERBP1
gga-miR-16-5p	NUDT4
gga-miR-16-5p	GORASP1
gga-miR-16-5p	SIAH1
gga-miR-16-5p	WDYHV1
gga-miR-16-5p	MICAL2
gga-miR-16-5p	KBTBD2
gga-miR-16-5p	CLDND1
gga-miR-16-5p	KPNA1
gga-miR-16-5p	SLITRK6
gga-miR-16-5p	MED26
gga-miR-16-5p	PLEKHC1
gga-miR-16-5p	LOC422347
gga-miR-16-5p	DYNLT3
gga-miR-16-5p	SLC46A3
gga-miR-16-5p	SSFA2
gga-miR-16-5p	IHH
gga-miR-16-5p	SLC25A42
gga-miR-16-5p	SESN1
gga-miR-16-5p	PNISR
gga-miR-16-5p	TAB3
gga-miR-16-5p	SMCR7L
gga-miR-16-5p	YWHAH
gga-miR-16-5p	USP31
gga-miR-16-5p	PHC3
gga-miR-16-5p	CPEB2
gga-miR-16-5p	SELO
gga-miR-16-5p	ICA1
gga-miR-16-5p	IL31RA
gga-miR-16-5p	ZDHHC21
gga-miR-16-5p	DNAJC6
gga-miR-16-5p	SLC39A10
gga-miR-16-5p	MEOX2
gga-miR-16-5p	CD164
gga-miR-16-5p	SEH1L
gga-miR-16-5p	ZNF650
gga-miR-16-5p	LOC416592
gga-miR-16-5p	PHLPP2
gga-miR-16-5p	SPSB4
gga-miR-16-5p	TBPL1
gga-miR-16-5p	BTAF1
gga-miR-16-5p	SUZ12
gga-miR-16-5p	GLUD1
gga-miR-16-5p	LRP6
gga-miR-16-5p	PLXNA2
gga-miR-16-5p	CASK
gga-miR-16-5p	USPL1
gga-miR-16-5p	FAM78A
gga-miR-16-5p	MRM1
gga-miR-16-5p	MPRIP
gga-miR-16-5p	CCNT2
gga-miR-16-5p	SEMA6D
gga-miR-16-5p	INSR
gga-miR-16-5p	LOC428586
gga-miR-16-5p	MTHFR
gga-miR-16-5p	RFFL
gga-miR-16-5p	TFDP2
gga-miR-16-5p	NBR1
gga-miR-16-5p	DSEL
gga-miR-16-5p	LOC100858827
gga-miR-16-5p	CDC27
gga-miR-16-5p	DDI2
gga-miR-16-5p	SPPL2B
gga-miR-16-5p	SMCR8
gga-miR-16-5p	ANKS1A
gga-miR-16-5p	ZHX1
gga-miR-16-5p	C8H1ORF9
gga-miR-16-5p	LRRC32
gga-miR-16-5p	AVL9
gga-miR-16-5p	LRIG1
gga-miR-16-5p	CNTNAP1
gga-miR-16-5p	ASTN1
gga-miR-16-5p	GRM7
gga-miR-16-5p	MAT1A
gga-miR-16-5p	SNRK
gga-miR-16-5p	PPM1E
gga-miR-16-5p	MYO5A
gga-miR-16-5p	MAP3K2
gga-miR-16-5p	DLL4
gga-miR-16-5p	CUL2
gga-miR-16-5p	ANKIB1
gga-miR-16-5p	RFX3
gga-miR-16-5p	ATXN2
gga-miR-16-5p	PDPK1
gga-miR-16-5p	NUP210
gga-miR-16-5p	DHDDS
gga-miR-16-5p	FEZ2
gga-miR-16-5p	LGI2
gga-miR-16-5p	PIM3
gga-miR-16-5p	CCDC85C
gga-miR-16-5p	KCNIP1
gga-miR-16-5p	ATP13A3
gga-miR-16-5p	LOC100859653
gga-miR-16-5p	MOBKL2B
gga-miR-16-5p	SVEP1
gga-miR-16-5p	EMC2
gga-miR-16-5p	ENC1
gga-miR-16-5p	FOXN2
gga-miR-16-5p	LPPR4
gga-miR-16-5p	POT1
gga-miR-16-5p	KCNC2
gga-miR-16-5p	UGGT1
gga-miR-16-5p	BSDC1
gga-miR-16-5p	MAP1A
gga-miR-16-5p	AIFM2
gga-miR-16-5p	ARHGAP19
gga-miR-16-5p	SCOC
gga-miR-16-5p	C2H3ORF23
gga-miR-16-5p	SGK1
gga-miR-16-5p	ARHGAP20
gga-miR-16-5p	PI4K2A
gga-miR-16-5p	UHMK1
gga-miR-16-5p	C15H12orf51
gga-miR-16-5p	NANP
gga-miR-16-5p	LRP1B
gga-miR-16-5p	COPS2
gga-miR-16-5p	SPTLC1
gga-miR-16-5p	HIC2
gga-miR-16-5p	RIMKLB
gga-miR-16-5p	SPAG1
gga-miR-16-5p	RARB
gga-miR-16-5p	CCDC28A
gga-miR-16-5p	LOC100858824
gga-miR-16-5p	CAPZA2
gga-miR-16-5p	HPSE2
gga-miR-16-5p	TP53INP2
gga-miR-16-5p	TGFBR3
gga-miR-16-5p	EPHA1
gga-miR-16-5p	PQLC1
gga-miR-16-5p	TAF8
gga-miR-16-5p	DCP1A
gga-miR-16-5p	RNF111
gga-miR-16-5p	FDFT1
gga-miR-16-5p	USP14
gga-miR-16-5p	2018-03-05
gga-miR-16-5p	LOC427665
gga-miR-16-5p	HIP1
gga-miR-16-5p	GTF3C4
gga-miR-16-5p	CCNY
gga-miR-16-5p	SMAD7
gga-miR-16-5p	KLHL3
gga-miR-16-5p	FAM64A
gga-miR-16-5p	YWHAQ
gga-miR-16-5p	TTC39B
gga-miR-16-5p	CHAC1
gga-miR-16-5p	LOC100859707
gga-miR-16-5p	RPP14
gga-miR-16-5p	DEF8
gga-miR-16-5p	PELI2
gga-miR-16-5p	RNF114
gga-miR-16-5p	CSDE1
gga-miR-16-5p	LATS2
gga-miR-16-5p	ITPR2
gga-miR-16-5p	PTH
gga-miR-16-5p	ZER1
gga-miR-16-5p	TOR1AIP2
gga-miR-16-5p	EPB41L4B
gga-miR-16-5p	VPS4A
gga-miR-16-5p	C9ORF58
gga-miR-16-5p	SCAF11
gga-miR-16-5p	UBN1
gga-miR-16-5p	SOX6
gga-miR-16-5p	CHIC1
gga-miR-16-5p	DSCR3
gga-miR-16-5p	PHKA1
gga-miR-16-5p	MAP7
gga-miR-16-5p	C14ORF80
gga-miR-16-5p	ARHGAP32
gga-miR-16-5p	MAN1A2
gga-miR-16-5p	TMEM38A
gga-miR-16-5p	PCDH9
gga-miR-16-5p	UEVLD
gga-miR-16-5p	NKD1
gga-miR-16-5p	CERS5
gga-miR-16-5p	RAPH1
gga-miR-16-5p	COL4A3BP
gga-miR-16-5p	RNF34
gga-miR-16-5p	FAM190A
gga-miR-16-5p	MCAT
gga-miR-16-5p	TMTC2
gga-miR-16-5p	EDA
gga-miR-16-5p	C5H15ORF57
gga-miR-16-5p	RAPGEF6
gga-miR-16-5p	SNX24
gga-miR-16-5p	AGPAT9
gga-miR-16-5p	TNFAIP3
gga-miR-16-5p	SSBP2
gga-miR-16-5p	RORA
gga-miR-16-5p	MOBKL1A
gga-miR-16-5p	PTPRT
gga-miR-16-5p	NIN
gga-miR-16-5p	NUP50
gga-miR-16-5p	PRKG1
gga-miR-16-5p	DENND6A
gga-miR-16-5p	PPP2R5C
gga-miR-16-5p	IARS
gga-miR-16-5p	MLF2
gga-miR-16-5p	TXNRD3
gga-miR-16-5p	ATP6V1A
gga-miR-16-5p	TMTC1
gga-miR-16-5p	PDIK1L
gga-miR-16-5p	VSTM2A
gga-miR-16-5p	HVCN1
gga-miR-16-5p	ZDHHC15
gga-miR-16-5p	ARHGAP5
gga-miR-16-5p	SRPR
gga-miR-16-5p	TMEM194A
gga-miR-16-5p	EIF2C1
gga-miR-16-5p	LOC100858268
gga-miR-16-5p	PRRC2C
gga-miR-16-5p	LOC100859242
gga-miR-16-5p	SLC25A43
gga-miR-16-5p	MYO7B
gga-miR-16-5p	PLCD1
gga-miR-16-5p	IBA57
gga-miR-16-5p	ACBD5
gga-miR-16-5p	ANKRD10
gga-miR-16-5p	WDR37
gga-miR-16-5p	SWAP70
gga-miR-16-5p	SEC16A
gga-miR-16-5p	RBM33
gga-miR-16-5p	MPHOSPH9
gga-miR-16-5p	BAG5
gga-miR-16-5p	GK
gga-miR-16-5p	YIPF6
gga-miR-16-5p	LOC416639
gga-miR-16-5p	DOCK11
gga-miR-16-5p	XK
gga-miR-16-5p	TMEM120B
gga-miR-15c-5p	SLC12A2
gga-miR-15c-5p	PAPPA
gga-miR-15c-5p	DPH3
gga-miR-15c-5p	ETNK1
gga-miR-15c-5p	NF1
gga-miR-15c-5p	PPAP2B
gga-miR-15c-5p	PLEKHA5
gga-miR-15c-5p	CCNE1
gga-miR-15c-5p	TACC1
gga-miR-15c-5p	MOB4
gga-miR-15c-5p	MFN2
gga-miR-15c-5p	MAPK8
gga-miR-15c-5p	AKT3
gga-miR-15c-5p	STRADB
gga-miR-15c-5p	CLDN12
gga-miR-15c-5p	PTPRR
gga-miR-15c-5p	UBE4B
gga-miR-15c-5p	C8H1ORF21
gga-miR-15c-5p	BAIAP2
gga-miR-15c-5p	USP25
gga-miR-15c-5p	CDK17
gga-miR-15c-5p	KL
gga-miR-15c-5p	NELF
gga-miR-15c-5p	TTC39A
gga-miR-15c-5p	ZFHX4
gga-miR-15c-5p	VAT1
gga-miR-15c-5p	MTMR3
gga-miR-15c-5p	TLK1
gga-miR-15c-5p	MAP3K4
gga-miR-15c-5p	RAB9B
gga-miR-15c-5p	MYT1L
gga-miR-15c-5p	CHD2
gga-miR-15c-5p	RICTOR
gga-miR-15c-5p	RNF10
gga-miR-15c-5p	RGS8
gga-miR-15c-5p	SLIT2
gga-miR-15c-5p	HELZ
gga-miR-15c-5p	DDX3X
gga-miR-15c-5p	DHX35
gga-miR-15c-5p	KIAA0930
gga-miR-15c-5p	TSPAN5
gga-miR-15c-5p	H6PD
gga-miR-15c-5p	FAM189A1
gga-miR-15c-5p	CNOT6L
gga-miR-15c-5p	SMURF1
gga-miR-15c-5p	RBBP6
gga-miR-15c-5p	SALL1
gga-miR-15c-5p	KLHL18
gga-miR-15c-5p	SNX16
gga-miR-15c-5p	CLOCK
gga-miR-15c-5p	LYPLA2
gga-miR-15c-5p	KIF5C
gga-miR-15c-5p	PHF19
gga-miR-15c-5p	BTRC
gga-miR-15c-5p	EZH1
gga-miR-15c-5p	ZMAT3
gga-miR-15c-5p	CAMSAP1
gga-miR-15c-5p	LOC425441
gga-miR-15c-5p	CDCA4
gga-miR-15c-5p	SEC24A
gga-miR-15c-5p	PHC3
gga-miR-15c-5p	C6H10ORF46
gga-miR-15c-5p	ULK1
gga-miR-15c-5p	RASAL2
gga-miR-15c-5p	OSBPL3
gga-miR-15c-5p	SYNRG
gga-miR-15c-5p	UHRF1BP1
gga-miR-15c-5p	ATP6V1B2
gga-miR-15c-5p	RECK
gga-miR-15c-5p	SNAP47
gga-miR-15c-5p	PAFAH1B1
gga-miR-15c-5p	PTPN14
gga-miR-15c-5p	N4BP1
gga-miR-15c-5p	IPO7
gga-miR-15c-5p	SOCS6
gga-miR-15c-5p	UBASH3B
gga-miR-15c-5p	SOS2
gga-miR-15c-5p	RASSF8
gga-miR-15c-5p	STOX2
gga-miR-15c-5p	ARL3
gga-miR-15c-5p	TMEM55A
gga-miR-15c-5p	TMPRSS11E
gga-miR-15c-5p	WASL
gga-miR-15c-5p	DYNC1I1
gga-miR-15c-5p	WEE1
gga-miR-15c-5p	C20H20ORF4
gga-miR-15c-5p	PISD
gga-miR-15c-5p	EXOC6B
gga-miR-15c-5p	MTMR4
gga-miR-15c-5p	PANX1
gga-miR-15c-5p	RCOR3
gga-miR-15c-5p	ARHGDIA
gga-miR-15c-5p	RBM6
gga-miR-15c-5p	BAALC
gga-miR-15c-5p	MOBKL2B
gga-miR-15c-5p	ERLIN2
gga-miR-15c-5p	WIPI2
gga-miR-15c-5p	FAM123B
gga-miR-15c-5p	PHLPP2
gga-miR-15c-5p	HLCS
gga-miR-15c-5p	LGI2
gga-miR-15c-5p	KIAA0226
gga-miR-15c-5p	SLC20A2
gga-miR-15c-5p	CPEB3
gga-miR-15c-5p	DPP9
gga-miR-15c-5p	GOLT1B
gga-miR-15c-5p	KPNA6
gga-miR-15c-5p	KLC4
gga-miR-15c-5p	LOC769717
gga-miR-15c-5p	PTH
gga-miR-15c-5p	ALS2CL
gga-miR-15c-5p	TOLLIP
gga-miR-15c-5p	STXBP3
gga-miR-15c-5p	PTPRB
gga-miR-15c-5p	USP3
gga-miR-15c-5p	RNF138
gga-miR-15c-5p	SERBP1
gga-miR-15c-5p	GRAMD3
gga-miR-15c-5p	JAKMIP3
gga-miR-15c-5p	IST1
gga-miR-15c-5p	CHD6
gga-miR-15c-5p	GORASP1
gga-miR-15c-5p	C5H14ORF37
gga-miR-15c-5p	TBL1XR1
gga-miR-15c-5p	NXPE3
gga-miR-15c-5p	IL1RL1
gga-miR-15c-5p	CPD
gga-miR-15c-5p	HSPA4L
gga-miR-15c-5p	FAM110C
gga-miR-15c-5p	NUDT4
gga-miR-15c-5p	PPM1K
gga-miR-15c-5p	TOMM34
gga-miR-15c-5p	USP42
gga-miR-15c-5p	SSFA2
gga-miR-15c-5p	SLITRK6
gga-miR-15c-5p	WDYHV1
gga-miR-15c-5p	MED26
gga-miR-15c-5p	PLEKHC1
gga-miR-15c-5p	SLC25A42
gga-miR-15c-5p	KBTBD2
gga-miR-15c-5p	IHH
gga-miR-15c-5p	CLDND1
gga-miR-15c-5p	DYNLT3
gga-miR-15c-5p	TAB3
gga-miR-15c-5p	PNISR
gga-miR-15c-5p	SIAH1
gga-miR-15c-5p	SESN1
gga-miR-15c-5p	MYO7B
gga-miR-15c-5p	SMCR7L
gga-miR-15c-5p	ICA1
gga-miR-15c-5p	SELO
gga-miR-15c-5p	MEOX2
gga-miR-15c-5p	YWHAH
gga-miR-15c-5p	ZBTB40
gga-miR-15c-5p	CPEB2
gga-miR-15c-5p	SEH1L
gga-miR-15c-5p	IDH3A
gga-miR-15c-5p	CD164
gga-miR-15c-5p	DNAJC6
gga-miR-15c-5p	USP31
gga-miR-15c-5p	ZDHHC21
gga-miR-15c-5p	ZNF650
gga-miR-15c-5p	FOPNL
gga-miR-15c-5p	IL31RA
gga-miR-15c-5p	CCNT2
gga-miR-15c-5p	MRM1
gga-miR-15c-5p	BTAF1
gga-miR-15c-5p	TMEM86A
gga-miR-15c-5p	CASK
gga-miR-15c-5p	LRP6
gga-miR-15c-5p	SUZ12
gga-miR-15c-5p	GLUD1
gga-miR-15c-5p	SEMA6D
gga-miR-15c-5p	FAM78A
gga-miR-15c-5p	MPRIP
gga-miR-15c-5p	SPSB4
gga-miR-15c-5p	PLXNA2
gga-miR-15c-5p	USPL1
gga-miR-15c-5p	TBPL1
gga-miR-15c-5p	ASTN1
gga-miR-15c-5p	DDI2
gga-miR-15c-5p	TFDP2
gga-miR-15c-5p	AVL9
gga-miR-15c-5p	MAT1A
gga-miR-15c-5p	LRIG1
gga-miR-15c-5p	LOC100858827
gga-miR-15c-5p	RFFL
gga-miR-15c-5p	LRRC32
gga-miR-15c-5p	INSR
gga-miR-15c-5p	LOC428586
gga-miR-15c-5p	CNTNAP1
gga-miR-15c-5p	DSEL
gga-miR-15c-5p	C8H1ORF9
gga-miR-15c-5p	MTHFR
gga-miR-15c-5p	ZCCHC6
gga-miR-15c-5p	SMCR8
gga-miR-15c-5p	SPPL2B
gga-miR-15c-5p	ANKS1A
gga-miR-15c-5p	ZHX1
gga-miR-15c-5p	GRM7
gga-miR-15c-5p	NBR1
gga-miR-15c-5p	FEZ2
gga-miR-15c-5p	PPM1E
gga-miR-15c-5p	DHDDS
gga-miR-15c-5p	DAGLA
gga-miR-15c-5p	RELN
gga-miR-15c-5p	PDPK1
gga-miR-15c-5p	PIM3
gga-miR-15c-5p	SNRK
gga-miR-15c-5p	ATXN2
gga-miR-15c-5p	SVEP1
gga-miR-15c-5p	CUL2
gga-miR-15c-5p	MAP3K2
gga-miR-15c-5p	LOC100859653
gga-miR-15c-5p	DLL4
gga-miR-15c-5p	RFX3
gga-miR-15c-5p	KCNIP1
gga-miR-15c-5p	ANKIB1
gga-miR-15c-5p	ATP13A3
gga-miR-15c-5p	AIFM2
gga-miR-15c-5p	ENC1
gga-miR-15c-5p	MAP1A
gga-miR-15c-5p	C15H12orf51
gga-miR-15c-5p	ARHGAP20
gga-miR-15c-5p	UHMK1
gga-miR-15c-5p	SGK1
gga-miR-15c-5p	FAT4
gga-miR-15c-5p	LPPR4
gga-miR-15c-5p	PI4K2A
gga-miR-15c-5p	NANP
gga-miR-15c-5p	C2H3ORF23
gga-miR-15c-5p	EMC2
gga-miR-15c-5p	SCOC
gga-miR-15c-5p	BSDC1
gga-miR-15c-5p	ARHGAP19
gga-miR-15c-5p	FOXN2
gga-miR-15c-5p	UGGT1
gga-miR-15c-5p	POT1
gga-miR-15c-5p	SPTLC1
gga-miR-15c-5p	ANKRD40
gga-miR-15c-5p	HIC2
gga-miR-15c-5p	CAPZA2
gga-miR-15c-5p	PLXNA1
gga-miR-15c-5p	EPHA1
gga-miR-15c-5p	RARB
gga-miR-15c-5p	HPSE2
gga-miR-15c-5p	COPS2
gga-miR-15c-5p	CCDC28A
gga-miR-15c-5p	LOC100858824
gga-miR-15c-5p	TGFBR3
gga-miR-15c-5p	TP53INP2
gga-miR-15c-5p	KLHL3
gga-miR-15c-5p	YWHAQ
gga-miR-15c-5p	FAM64A
gga-miR-15c-5p	HIP1
gga-miR-15c-5p	SMAD7
gga-miR-15c-5p	SMAD7B
gga-miR-15c-5p	GTF3C4
gga-miR-15c-5p	TAF8
gga-miR-15c-5p	2018-03-05
gga-miR-15c-5p	PQLC1
gga-miR-15c-5p	USP14
gga-miR-15c-5p	FDFT1
gga-miR-15c-5p	CCNY
gga-miR-15c-5p	LOC427665
gga-miR-15c-5p	RNF111
gga-miR-15c-5p	PELI2
gga-miR-15c-5p	ITPR2
gga-miR-15c-5p	NAT8L
gga-miR-15c-5p	TTC39B
gga-miR-15c-5p	RNF114
gga-miR-15c-5p	LOC101751186
gga-miR-15c-5p	DEF8
gga-miR-15c-5p	RPP14
gga-miR-15c-5p	LATS2
gga-miR-15c-5p	SLC46A3
gga-miR-15c-5p	CHAC1
gga-miR-15c-5p	CSDE1
gga-miR-15c-5p	LOC100859707
gga-miR-15c-5p	CHIC1
gga-miR-15c-5p	TMEM38A
gga-miR-15c-5p	C14ORF80
gga-miR-15c-5p	VPS4A
gga-miR-15c-5p	C9ORF58
gga-miR-15c-5p	FZD3
gga-miR-15c-5p	MAN1A2
gga-miR-15c-5p	EPB41L4B
gga-miR-15c-5p	DSCR3
gga-miR-15c-5p	SOX6
gga-miR-15c-5p	ARHGAP32
gga-miR-15c-5p	UBN1
gga-miR-15c-5p	ZER1
gga-miR-15c-5p	TOR1AIP2
gga-miR-15c-5p	MAP7
gga-miR-15c-5p	PHKA1
gga-miR-15c-5p	C12H3ORF14
gga-miR-15c-5p	SCAF11
gga-miR-15c-5p	SNX24
gga-miR-15c-5p	CERS5
gga-miR-15c-5p	MCAT
gga-miR-15c-5p	RORA
gga-miR-15c-5p	UEVLD
gga-miR-15c-5p	RAPGEF6
gga-miR-15c-5p	RNF34
gga-miR-15c-5p	TNFAIP3
gga-miR-15c-5p	EDA
gga-miR-15c-5p	FAM190A
gga-miR-15c-5p	NKD1
gga-miR-15c-5p	TMTC2
gga-miR-15c-5p	COL4A3BP
gga-miR-15c-5p	C5H15ORF57
gga-miR-15c-5p	RAPH1
gga-miR-15c-5p	PCDH9
gga-miR-15c-5p	AGPAT9
gga-miR-15c-5p	KLHL38
gga-miR-15c-5p	PPP2R5C
gga-miR-15c-5p	PDIK1L
gga-miR-15c-5p	PTPRT
gga-miR-15c-5p	VSTM2A
gga-miR-15c-5p	TRIM29
gga-miR-15c-5p	NUP50
gga-miR-15c-5p	TXNRD3
gga-miR-15c-5p	TMTC1
gga-miR-15c-5p	IARS
gga-miR-15c-5p	PRKG1
gga-miR-15c-5p	ATP6V1A
gga-miR-15c-5p	MOBKL1A
gga-miR-15c-5p	KPNA1
gga-miR-15c-5p	MLF2
gga-miR-15c-5p	NIN
gga-miR-15c-5p	HVCN1
gga-miR-15c-5p	DENND6A
gga-miR-15c-5p	TMEM194A
gga-miR-15c-5p	ARHGAP5
gga-miR-15c-5p	CRKL
gga-miR-15c-5p	ACBD5
gga-miR-15c-5p	EIF2C1
gga-miR-15c-5p	SRPR
gga-miR-15c-5p	LOC100859242
gga-miR-15c-5p	IBA57
gga-miR-15c-5p	ZDHHC15
gga-miR-15c-5p	PRRC2C
gga-miR-15c-5p	SLC25A43
gga-miR-15c-5p	LOC100858268
gga-miR-15c-5p	XK
gga-miR-15c-5p	LOC771207
gga-miR-15c-5p	TMEM120B
gga-miR-15c-5p	ANKFY1
gga-miR-15c-5p	RBM33
gga-miR-15c-5p	SWAP70
gga-miR-15c-5p	GK
gga-miR-15c-5p	SEC16A
gga-miR-15c-5p	WDR37
gga-miR-15c-5p	BAG5
gga-miR-15c-5p	DOCK11
gga-miR-15c-5p	MPHOSPH9
gga-miR-15c-5p	CCDC85C
gga-miR-15c-5p	LOC416639
gga-miR-15c-5p	YIPF6
gga-miR-148a-3p	OTUD4
gga-miR-148a-3p	ATP8A1
gga-miR-148a-3p	SOS2
gga-miR-148a-3p	NPTN
gga-miR-148a-3p	CZH18ORF25
gga-miR-148a-3p	SLC2A1
gga-miR-148a-3p	KIAA1468
gga-miR-148a-3p	CDK19
gga-miR-148a-3p	STAM
gga-miR-148a-3p	WDR47
gga-miR-148a-3p	ZFYVE26
gga-miR-148a-3p	RALBP1
gga-miR-148a-3p	B4GALT6
gga-miR-148a-3p	BTAF1
gga-miR-148a-3p	STARD13
gga-miR-148a-3p	FBN1
gga-miR-148a-3p	ARFIP1
gga-miR-148a-3p	FMR1
gga-miR-148a-3p	NPEPL1
gga-miR-148a-3p	CLOCK
gga-miR-148a-3p	ARRDC3
gga-miR-148a-3p	DGKQ
gga-miR-148a-3p	PLCB1
gga-miR-148a-3p	BTBD3
gga-miR-148a-3p	UBE2D1
gga-miR-148a-3p	SIK1
gga-miR-148a-3p	BACH2
gga-miR-148a-3p	DENND4C
gga-miR-148a-3p	USP33
gga-miR-148a-3p	LRP2
gga-miR-148a-3p	TBL1XR1
gga-miR-148a-3p	CYTH3
gga-miR-148a-3p	KLF6
gga-miR-148a-3p	TNRC6A
gga-miR-148a-3p	SESTD1
gga-miR-148a-3p	SRSF11
gga-miR-148a-3p	CHST1
gga-miR-148a-3p	STEAP2
gga-miR-148a-3p	MLL
gga-miR-148a-3p	CBLB
gga-miR-148a-3p	CTTNBP2NL
gga-miR-148a-3p	CORIN
gga-miR-148a-3p	C13H5ORF24
gga-miR-148a-3p	DGKE
gga-miR-148a-3p	HIVEP1
gga-miR-148a-3p	LOC425792
gga-miR-148a-3p	RNF38
gga-miR-148a-3p	CAND1
gga-miR-148a-3p	ZDHHC23
gga-miR-148a-3p	CNOT6
gga-miR-148a-3p	PRICKLE2
gga-miR-148a-3p	SLC26A4
gga-miR-148a-3p	ATF6
gga-miR-148a-3p	FXR1
gga-miR-148a-3p	CCDC71
gga-miR-148a-3p	VTI1A
gga-miR-148a-3p	SECISBP2L
gga-miR-148a-3p	VPS37B
gga-miR-148a-3p	ACVR1
gga-miR-148a-3p	ERRFI1
gga-miR-148a-3p	ATP2A2
gga-miR-148a-3p	CCDC6
gga-miR-148a-3p	XPO4
gga-miR-148a-3p	ADCY2
gga-miR-148a-3p	KCNA1
gga-miR-148a-3p	LDLRAD3
gga-miR-148a-3p	ZDHHC15
gga-miR-148a-3p	DYNLL2
gga-miR-148a-3p	PFKFB2
gga-miR-148a-3p	PHF17
gga-miR-148a-3p	BAI3
gga-miR-148a-3p	ING2
gga-miR-148a-3p	KCNA4
gga-miR-148a-3p	GLIPR2
gga-miR-148a-3p	IFNG
gga-miR-148a-3p	PITPNM2
gga-miR-148a-3p	PHF3
gga-miR-148a-3p	ABCC4
gga-miR-148a-3p	ABL2
gga-miR-148a-3p	NAA15
gga-miR-148a-3p	GPCPD1
gga-miR-148a-3p	C10ORF6
gga-miR-148a-3p	RFWD3
gga-miR-148a-3p	AKAP1
gga-miR-148a-3p	LIPA
gga-miR-148a-3p	GPATCH8
gga-miR-148a-3p	RPS6KA6
gga-miR-148a-3p	TGFB2
gga-miR-148a-3p	GPR137C
gga-miR-148a-3p	HECW2
gga-miR-148a-3p	TAF4
gga-miR-148a-3p	RAI14
gga-miR-148a-3p	SCAF11
gga-miR-148a-3p	CCDC88A
gga-miR-148a-3p	KIAA1217
gga-miR-148a-3p	SOGA2
gga-miR-148a-3p	SLC25A29
gga-miR-148a-3p	RAB14
gga-miR-148a-3p	MTMR12
gga-miR-148a-3p	SYNJ1
gga-miR-148a-3p	PRKAG2
gga-miR-148a-3p	BLOC1S5
gga-miR-148a-3p	TNPO1
gga-miR-148a-3p	CNTN4
gga-miR-148a-3p	USP48
gga-miR-148a-3p	SYT4
gga-miR-148a-3p	RAB39B
gga-miR-148a-3p	AGFG1
gga-miR-148a-3p	ITSN2
gga-miR-148a-3p	MXD1
gga-miR-148a-3p	SLC25A19
gga-miR-148a-3p	MEOX2
gga-miR-148a-3p	NHS
gga-miR-148a-3p	USP32
gga-miR-148a-3p	ENTPD1
gga-miR-148a-3p	DDX6
gga-miR-148a-3p	SKP1
gga-miR-148a-3p	DNMT1
gga-miR-148a-3p	ITFG3
gga-miR-148a-3p	ELAVL2
gga-miR-148a-3p	ST18
gga-miR-148a-3p	DGCR8
gga-miR-148a-3p	IRF1
gga-miR-148a-3p	CCNF
gga-miR-148a-3p	C2H9ORF5
gga-miR-148a-3p	MMD
gga-miR-148a-3p	RICTOR
gga-miR-148a-3p	LTBP1
gga-miR-148a-3p	VPS13D
gga-miR-148a-3p	ATP11A
gga-miR-148a-3p	DENND4A
gga-miR-148a-3p	GMFB
gga-miR-148a-3p	ZCCHC2
gga-miR-148a-3p	DCUN1D4
gga-miR-148a-3p	PHACTR2
gga-miR-148a-3p	GPAM
gga-miR-148a-3p	ITGA11
gga-miR-148a-3p	NUFIP1
gga-miR-148a-3p	BOD1
gga-miR-148a-3p	PRR16
gga-miR-148a-3p	ARL8B
gga-miR-148a-3p	MRVI1
gga-miR-148a-3p	LOC424892
gga-miR-148a-3p	TMEM38B
gga-miR-148a-3p	C21H1ORF144
gga-miR-148a-3p	TMOD3
gga-miR-148a-3p	SEH1L
gga-miR-148a-3p	NAALADL2
gga-miR-148a-3p	INO80
gga-miR-148a-3p	GAPVD1
gga-miR-148a-3p	DCP2
gga-miR-148a-3p	AP4E1
gga-miR-148a-3p	DLG2
gga-miR-148a-3p	TAF4B
gga-miR-148a-3p	YWHAB
gga-miR-148a-3p	PLCH2
gga-miR-148a-3p	RASSF8
gga-miR-148a-3p	PNPLA6
gga-miR-148a-3p	MSI2
gga-miR-148a-3p	MOBKL1A
gga-miR-148a-3p	RALGPS1
gga-miR-148a-3p	COL2A1
gga-miR-148a-3p	ZNRF1
gga-miR-148a-3p	ARPP19
gga-miR-148a-3p	SLC7A11
gga-miR-148a-3p	ADAMTS19
gga-miR-148a-3p	ROBO1
gga-miR-148a-3p	PIK3CD
gga-miR-148a-3p	COL4A1
gga-miR-148a-3p	KIAA1328
gga-miR-148a-3p	CHMP4B
gga-miR-148a-3p	MEGF11
gga-miR-148a-3p	FOXF1
gga-miR-148a-3p	KLF4
gga-miR-148a-3p	CLTA
gga-miR-148a-3p	LOC421049
gga-miR-148a-3p	S1PR1
gga-miR-148a-3p	ABHD12B
gga-miR-148a-3p	ZDBF2
gga-miR-148a-3p	DAPK2
gga-miR-148a-3p	ZFPM2
gga-miR-148a-3p	PANX1
gga-miR-148a-3p	JPH3
gga-miR-148a-3p	SUN2
gga-miR-148a-3p	ABHD12
gga-miR-148a-3p	ARL6IP1
gga-miR-148a-3p	CERS6
gga-miR-148a-3p	PTPN14
gga-miR-148a-3p	LRCH1
gga-miR-148a-3p	HSD17B12
gga-miR-148a-3p	TSPAN19
gga-miR-148a-3p	SLC6A15
gga-miR-148a-3p	MSRB3
gga-miR-148a-3p	PRDM15
gga-miR-148a-3p	PTEN
gga-miR-148a-3p	ERC2
gga-miR-148a-3p	ERLIN1
gga-miR-148a-3p	GYG1
gga-miR-148a-3p	ATM
gga-miR-148a-3p	CUL5
gga-miR-148a-3p	UBP1
gga-miR-148a-3p	YPEL1
gga-miR-148a-3p	PDE4D
gga-miR-148a-3p	RYBP
gga-miR-148a-3p	TMEM27
gga-miR-148a-3p	ANKRD55
gga-miR-148a-3p	ALKBH5
gga-miR-148a-3p	ADAMTS18
gga-miR-148a-3p	PDIA3
gga-miR-148a-3p	SCARB2
gga-miR-148a-3p	FBXW5
gga-miR-148a-3p	YPEL5
gga-miR-148a-3p	PDIK1L
gga-miR-148a-3p	SMS
gga-miR-21-5p	WWP1
gga-miR-21-5p	ARHGAP24
gga-miR-21-5p	KRIT1
gga-miR-21-5p	SATB1
gga-miR-21-5p	PPP1R3B
gga-miR-21-5p	TGFBI
gga-miR-21-5p	MAP3K1
gga-miR-21-5p	TIAM1
gga-miR-21-5p	TPK1
gga-miR-21-5p	PAN3
gga-miR-21-5p	STAG2
gga-miR-21-5p	GTPBP1
gga-miR-21-5p	SCML2
gga-miR-21-5p	MAST3
gga-miR-21-5p	JAG1
gga-miR-21-5p	SPRY2
gga-miR-21-5p	KNTC1
gga-miR-21-5p	DUSP8
gga-miR-21-5p	ELF2
gga-miR-21-5p	TAB3
gga-miR-21-5p	ST6GALNAC3
gga-miR-21-5p	PITX2
gga-miR-21-5p	PELI1
gga-miR-21-5p	LOC100858275
gga-miR-21-5p	CNOT6
gga-miR-21-5p	AKAP6
gga-miR-21-5p	MON2
gga-miR-21-5p	JPH1
gga-miR-21-5p	RBPJ
gga-miR-21-5p	HIPK3
gga-miR-21-5p	KLF6
gga-miR-21-5p	GLCCI1
gga-miR-21-5p	TJP1
gga-miR-21-5p	ZSWIM6
gga-miR-451	CEP55
gga-miR-101-3p	STC1
gga-miR-101-3p	UBA2
gga-miR-101-3p	MAP3K13
gga-miR-101-3p	SNN
gga-miR-101-3p	GOLGA4
gga-miR-101-3p	PPP2R5E
gga-miR-101-3p	CCNT2
gga-miR-101-3p	ATP1B1
gga-miR-101-3p	ANKRD12
gga-miR-101-3p	SPATA2
gga-miR-101-3p	ZFHX4
gga-miR-101-3p	CCDC88A
gga-miR-101-3p	MBNL3
gga-miR-101-3p	AEBP2
gga-miR-101-3p	SETD5
gga-miR-101-3p	PBX3
gga-miR-101-3p	PHTF2
gga-miR-101-3p	ARID1A
gga-miR-101-3p	CAMSAP2
gga-miR-101-3p	RASA1
gga-miR-101-3p	SORCS3
gga-miR-101-3p	GNPDA2
gga-miR-101-3p	STRN3
gga-miR-101-3p	MAPK6
gga-miR-101-3p	C4H20ORF194
gga-miR-101-3p	PHF3
gga-miR-101-3p	ZNF238
gga-miR-101-3p	WWTR1
gga-miR-101-3p	MSI2
gga-miR-101-3p	JPH1
gga-miR-101-3p	CHD6
gga-miR-101-3p	ADAMTS20
gga-miR-101-3p	PHF20L1
gga-miR-101-3p	ATXN1L
gga-miR-101-3p	C3ORF58
gga-miR-101-3p	TSPAN5
gga-miR-101-3p	GALNT3
gga-miR-101-3p	FBN2
gga-miR-101-3p	MBNL2
gga-miR-101-3p	LRCH2
gga-miR-101-3p	RFX3
gga-miR-101-3p	TROVE2
gga-miR-101-3p	PPFIA1
gga-miR-101-3p	SEC24A
gga-miR-101-3p	AMMECR1
gga-miR-101-3p	LMO3
gga-miR-101-3p	PDE4D
gga-miR-101-3p	SLC4A4
gga-miR-101-3p	SRGAP1
gga-miR-101-3p	FBXL3
gga-miR-101-3p	SHISA6
gga-miR-101-3p	MAP3K4
gga-miR-101-3p	HIPK3
gga-miR-101-3p	PPTC7
gga-miR-101-3p	RAB11FIP4
gga-miR-101-3p	EFCAB1
gga-miR-101-3p	MYO1E
gga-miR-101-3p	TSHZ3
gga-miR-101-3p	TBL1XR1
gga-miR-101-3p	SLC1A1
gga-miR-101-3p	MAGI3
gga-miR-101-3p	C6H10ORF88
gga-miR-101-3p	FLRT3
gga-miR-101-3p	SLC12A2
gga-miR-101-3p	ZNF650
gga-miR-101-3p	BICD2
gga-miR-101-3p	PLCB1
gga-miR-101-3p	C1GALT1
gga-miR-101-3p	UBE2D1
gga-miR-101-3p	KBTBD2
gga-miR-101-3p	ANKRD50
gga-miR-101-3p	KIF13A
gga-miR-101-3p	ANTXR2
gga-miR-101-3p	PHF6
gga-miR-101-3p	LSM14B
gga-miR-101-3p	NFXL1
gga-miR-101-3p	SUCLG2
gga-miR-101-3p	CACNB2
gga-miR-101-3p	PPP2R2A
gga-miR-101-3p	ZFHX3
gga-miR-101-3p	ABHD17C
gga-miR-101-3p	E2F8
gga-miR-101-3p	CPEB1
gga-miR-101-3p	CUL4B
gga-miR-101-3p	FAM84A
gga-miR-101-3p	ADAMTS17
gga-miR-101-3p	HTRA3
gga-miR-101-3p	DR1
gga-miR-101-3p	CCNG2
gga-miR-101-3p	TMEM106B
gga-miR-101-3p	WIPF3
gga-miR-101-3p	BTBD3
gga-miR-101-3p	KLHL24
gga-miR-101-3p	TNPO1
gga-miR-101-3p	PTPN9
gga-miR-101-3p	2018-03-07
gga-miR-101-3p	FSD1L
gga-miR-101-3p	EZH2
gga-miR-101-3p	ERMP1
gga-miR-101-3p	SLC39A10
gga-miR-101-3p	EHMT1
gga-miR-101-3p	SLC19A2
gga-miR-101-3p	ABHD17B
gga-miR-101-3p	LOC770154
gga-miR-101-3p	DUSP1
gga-miR-101-3p	RSPH3
gga-miR-101-3p	PRRC2C
gga-miR-101-3p	PRMT8
gga-miR-101-3p	UBR7
gga-miR-101-3p	NAA30
gga-miR-101-3p	ANKRD17
gga-miR-101-3p	GABRA1
gga-miR-101-3p	MAP3K2
gga-miR-101-3p	SOGA2
gga-miR-101-3p	SEPHS1
gga-miR-101-3p	C1H12ORF5
gga-miR-101-3p	KIF15
gga-miR-101-3p	ZBTB44
gga-miR-101-3p	YLPM1
gga-miR-101-3p	CDH5
gga-miR-101-3p	MTX3
gga-miR-101-3p	MTMR2
gga-miR-101-3p	USP47
gga-miR-101-3p	BZW1
gga-miR-101-3p	EMP1
gga-miR-101-3p	SCN8A
gga-miR-101-3p	PTPN13
gga-miR-101-3p	HAPLN1
gga-miR-101-3p	KCNJ6
gga-miR-101-3p	MEGF10
gga-miR-101-3p	PBRM1
gga-miR-101-3p	NETO2
gga-miR-101-3p	LOC100858115
gga-miR-101-3p	PCDH18
gga-miR-101-3p	BMP2K
gga-miR-101-3p	DLG5
gga-miR-101-3p	TMEM263
gga-miR-101-3p	CDK8
gga-miR-101-3p	NLK
gga-miR-101-3p	CD274
gga-miR-101-3p	GGA3
gga-miR-101-3p	MED14
gga-miR-101-3p	AP1G1
gga-miR-101-3p	SOX6
gga-miR-101-3p	ODZ3
gga-miR-101-3p	RNF111
gga-miR-101-3p	SUB1
gga-miR-101-3p	LPHN2
gga-miR-101-3p	GPR85
gga-miR-101-3p	SULT4A1
gga-miR-101-3p	ETNK1
gga-miR-101-3p	BBX
gga-miR-101-3p	PROSER1
gga-miR-101-3p	MARK1
gga-miR-101-3p	HEG1
gga-miR-101-3p	ZNRF2
gga-miR-101-3p	PAPOLG
gga-miR-101-3p	RASD2
gga-miR-101-3p	RERGL
gga-miR-101-3p	PPARGC1B
gga-miR-101-3p	ARID2
gga-miR-101-3p	PDS5B
gga-miR-101-3p	GABBR2
gga-miR-101-3p	RBM25
gga-miR-101-3p	SALL1
gga-miR-101-3p	ATXN7
gga-miR-101-3p	GDF10
gga-miR-101-3p	LOC776607
gga-miR-101-3p	FAM126B
gga-miR-101-3p	RANBP9
gga-miR-101-3p	PTH
gga-miR-101-3p	LGR4
gga-miR-101-3p	GCLC
gga-miR-101-3p	LRP2
gga-miR-101-3p	DYRK2
gga-miR-101-3p	TFB1M
gga-miR-101-3p	RBBP7
gga-miR-101-3p	MBNL1
gga-miR-101-3p	DIP2C
gga-miR-101-3p	B3GALTL
gga-miR-101-3p	PUS7L
gga-miR-101-3p	CYSTM1
gga-miR-101-3p	WDFY3
gga-miR-101-3p	KPNA3
gga-miR-101-3p	SLC16A14
gga-miR-101-3p	ARRDC3
gga-miR-101-3p	MSX1
gga-miR-101-3p	ANK3
gga-miR-101-3p	DUSP16
gga-miR-101-3p	LOC425792
gga-miR-101-3p	SIX4
gga-miR-101-3p	LOC100859860
gga-miR-101-3p	ACVR1C
gga-miR-101-3p	ARVCF
gga-miR-101-3p	CTDSPL2
gga-miR-101-3p	SOCS5
gga-miR-101-3p	SLC13A2
gga-miR-101-3p	WSB1
gga-miR-101-3p	KLF6
gga-miR-101-3p	ANKMY2
gga-miR-101-3p	LMAN1
gga-miR-101-3p	KIF14
gga-miR-101-3p	PFKFB2
gga-miR-101-3p	SEL1L
gga-miR-101-3p	CDS1
gga-miR-101-3p	FAM46A
gga-miR-101-3p	SH3RF3
gga-miR-101-3p	TMEM196
gga-miR-101-3p	CREB1
gga-miR-101-3p	ZEB1
gga-miR-101-3p	REV3L
gga-miR-101-3p	SCN3A
gga-miR-101-3p	PDE10A
gga-miR-101-3p	PAFAH1B1
gga-miR-101-3p	STX16
gga-miR-101-3p	FAT4
gga-miR-101-3p	SLC7A11
gga-miR-101-3p	GHITM
gga-miR-101-3p	ERO1LB
gga-miR-101-3p	FN1
gga-miR-101-3p	MFN1
gga-miR-101-3p	KPNA6
gga-miR-101-3p	RSPO2
gga-miR-101-3p	LPPR5
gga-miR-101-3p	RTKN2
gga-miR-101-3p	TSPAN12
gga-miR-101-3p	RNPC3
gga-miR-101-3p	LOC101747844
gga-miR-101-3p	INPP5B
gga-miR-101-3p	PNRC2
gga-miR-101-3p	PIP5K1B
gga-miR-101-3p	MOB4
gga-miR-101-3p	ZFYVE9
gga-miR-101-3p	ABHD5
gga-miR-101-3p	RAB5A
gga-miR-101-3p	UNC79
gga-miR-101-3p	PPP1R3C
gga-miR-101-3p	CCDC125
gga-miR-101-3p	SASH1
gga-miR-101-3p	CHIC1
gga-miR-101-3p	FBXW11
gga-let-7g-5p	IGF2BP3
gga-let-7g-5p	BZW1
gga-let-7g-5p	FIGN
gga-let-7g-5p	LRIG1
gga-let-7g-5p	E2F5
gga-let-7g-5p	ZBTB5
gga-let-7g-5p	GNG5
gga-let-7g-5p	ZFYVE26
gga-let-7g-5p	YOD1
gga-let-7g-5p	SMARCAD1
gga-let-7g-5p	PRTG
gga-let-7g-5p	ACER2
gga-let-7g-5p	DMD
gga-let-7g-5p	ULK2
gga-let-7g-5p	TGFBR1
gga-let-7g-5p	LIN28B
gga-let-7g-5p	MAPK6
gga-let-7g-5p	C5H15ORF41
gga-let-7g-5p	KCTD17
gga-let-7g-5p	FGD6
gga-let-7g-5p	ACVR1C
gga-let-7g-5p	TGDS
gga-let-7g-5p	NKD1
gga-let-7g-5p	UHRF2
gga-let-7g-5p	SLC6A1
gga-let-7g-5p	FOXP2
gga-let-7g-5p	CA7
gga-let-7g-5p	DDI2
gga-let-7g-5p	LRIG3
gga-let-7g-5p	ABCG1
gga-let-7g-5p	UTRN
gga-let-7g-5p	EIF4G2
gga-let-7g-5p	AKAP6
gga-let-7g-5p	MAP4K3
gga-let-7g-5p	TTLL4
gga-let-7g-5p	SOWAHA
gga-let-7g-5p	NRARP
gga-let-7g-5p	CDC34
gga-let-7g-5p	OSBPL3
gga-let-7g-5p	B3GNT7
gga-let-7g-5p	LRIG2
gga-let-7g-5p	KIAA1549
gga-let-7g-5p	GNPTAB
gga-let-7g-5p	C5H15ORF29
gga-let-7g-5p	IGDCC4
gga-let-7g-5p	PBX3
gga-let-7g-5p	TEAD3
gga-let-7g-5p	NAA30
gga-let-7g-5p	SCN5A
gga-let-7g-5p	SLC13A5
gga-let-7g-5p	LOC427250
gga-let-7g-5p	CPEB1
gga-let-7g-5p	LOC100859766
gga-let-7g-5p	IGDCC3
gga-let-7g-5p	ARHGAP28
gga-let-7g-5p	BACH1
gga-let-7g-5p	STK40
gga-let-7g-5p	MGAT4A
gga-let-7g-5p	NGF
gga-let-7g-5p	GCNT4
gga-let-7g-5p	RALB
gga-let-7g-5p	RNMT
gga-let-7g-5p	CEP135
gga-let-7g-5p	C2H18ORF19
gga-let-7g-5p	IGF2BP2
gga-let-7g-5p	ABCB9
gga-let-7g-5p	ZNF710
gga-let-7g-5p	C10ORF6
gga-let-7g-5p	SLC2A12
gga-let-7g-5p	CECR6
gga-let-7g-5p	EDN1
gga-let-7g-5p	RGS16
gga-let-7g-5p	RICTOR
gga-let-7g-5p	WDR27
gga-let-7g-5p	COL3A1
gga-let-7g-5p	ADAM5P
gga-let-7g-5p	KLHL13
gga-let-7g-5p	FAM161B
gga-let-7g-5p	TMPRSS2
gga-let-7g-5p	TNFRSF1B
gga-let-7g-5p	CHD4
gga-let-7g-5p	NRAS
gga-let-7g-5p	ADAMTS8
gga-let-7g-5p	SLC26A9
gga-let-7g-5p	GATM
gga-let-7g-5p	BCS1L
gga-let-7g-5p	TOR1AIP2
gga-let-7g-5p	NR6A1
gga-let-7i	IGF2BP3
gga-let-7i	BZW1
gga-let-7i	FIGN
gga-let-7i	LRIG1
gga-let-7i	E2F5
gga-let-7i	ZBTB5
gga-let-7i	GNG5
gga-let-7i	ZFYVE26
gga-let-7i	YOD1
gga-let-7i	SMARCAD1
gga-let-7i	PRTG
gga-let-7i	ACER2
gga-let-7i	DMD
gga-let-7i	ULK2
gga-let-7i	TGFBR1
gga-let-7i	LIN28B
gga-let-7i	MAPK6
gga-let-7i	C5H15ORF41
gga-let-7i	KCTD17
gga-let-7i	FGD6
gga-let-7i	ACVR1C
gga-let-7i	TGDS
gga-let-7i	NKD1
gga-let-7i	UHRF2
gga-let-7i	SLC6A1
gga-let-7i	FOXP2
gga-let-7i	CA7
gga-let-7i	DDI2
gga-let-7i	LRIG3
gga-let-7i	ABCG1
gga-let-7i	UTRN
gga-let-7i	EIF4G2
gga-let-7i	AKAP6
gga-let-7i	MAP4K3
gga-let-7i	TTLL4
gga-let-7i	SOWAHA
gga-let-7i	NRARP
gga-let-7i	CDC34
gga-let-7i	OSBPL3
gga-let-7i	B3GNT7
gga-let-7i	LRIG2
gga-let-7i	KIAA1549
gga-let-7i	GNPTAB
gga-let-7i	C5H15ORF29
gga-let-7i	IGDCC4
gga-let-7i	PBX3
gga-let-7i	TEAD3
gga-let-7i	NAA30
gga-let-7i	SCN5A
gga-let-7i	SLC13A5
gga-let-7i	LOC427250
gga-let-7i	CPEB1
gga-let-7i	LOC100859766
gga-let-7i	IGDCC3
gga-let-7i	ARHGAP28
gga-let-7i	BACH1
gga-let-7i	STK40
gga-let-7i	MGAT4A
gga-let-7i	NGF
gga-let-7i	GCNT4
gga-let-7i	RALB
gga-let-7i	RNMT
gga-let-7i	CEP135
gga-let-7i	C2H18ORF19
gga-let-7i	IGF2BP2
gga-let-7i	ABCB9
gga-let-7i	ZNF710
gga-let-7i	C10ORF6
gga-let-7i	SLC2A12
gga-let-7i	CECR6
gga-let-7i	EDN1
gga-let-7i	RGS16
gga-let-7i	RICTOR
gga-let-7i	WDR27
gga-let-7i	FAM161B
gga-let-7i	ADAM5P
gga-let-7i	KLHL13
gga-let-7i	TMPRSS2
gga-let-7i	COL3A1
gga-let-7i	NRAS
gga-let-7i	CHD4
gga-let-7i	TNFRSF1B
gga-let-7i	ADAMTS8
gga-let-7i	SLC26A9
gga-let-7i	GATM
gga-let-7i	NR6A1
gga-let-7i	TOR1AIP2
gga-let-7i	BCS1L
gga-miR-92-3p	SDC2
gga-miR-92-3p	NEFH
gga-miR-92-3p	SLC12A5
gga-miR-92-3p	EFR3A
gga-miR-92-3p	UBE2Z
gga-miR-92-3p	ITPR1
gga-miR-92-3p	CPEB3
gga-miR-92-3p	MAN2A1
gga-miR-92-3p	B3GALT2
gga-miR-92-3p	GFPT2
gga-miR-92-3p	SYNJ1
gga-miR-92-3p	ZFC3H1
gga-miR-92-3p	GPR180
gga-miR-92-3p	MYO1B
gga-miR-92-3p	WASL
gga-miR-92-3p	MAP2K4
gga-miR-92-3p	BTG2
gga-miR-92-3p	GRAMD3
gga-miR-92-3p	DCAF6
gga-miR-92-3p	MMD
gga-miR-92-3p	RSBN1
gga-miR-92-3p	CSMD3
gga-miR-92-3p	HIVEP1
gga-miR-92-3p	LRCH1
gga-miR-92-3p	PCOLCE2
gga-miR-92-3p	PLEKHB2
gga-miR-92-3p	ISCA1
gga-miR-92-3p	ANKIB1
gga-miR-92-3p	PAPD7
gga-miR-92-3p	APPL1
gga-miR-92-3p	CHKA
gga-miR-92-3p	HIPK3
gga-miR-92-3p	RIMS2
gga-miR-92-3p	USP28
gga-miR-92-3p	KIAA1432
gga-miR-92-3p	SLC24A3
gga-miR-92-3p	GRHL1
gga-miR-92-3p	ATP6V1B2
gga-miR-92-3p	ANKRD44
gga-miR-92-3p	SUV420H1
gga-miR-92-3p	ST6GAL2
gga-miR-92-3p	KLHL14
gga-miR-92-3p	SSFA2
gga-miR-92-3p	KIAA1109
gga-miR-92-3p	UBE2W
gga-miR-92-3p	FAM19A1
gga-miR-92-3p	RBPMS2
gga-miR-92-3p	FAM20C
gga-miR-92-3p	BCL11B
gga-miR-92-3p	ZFYVE21
gga-miR-92-3p	DSC2
gga-miR-92-3p	TACC2
gga-miR-92-3p	FMR1
gga-miR-92-3p	ARRDC3
gga-miR-92-3p	VPS54
gga-miR-92-3p	DOCK9
gga-miR-92-3p	ZEB2
gga-miR-92-3p	TMF1
gga-miR-92-3p	ADAMTSL3
gga-miR-92-3p	LATS2
gga-miR-92-3p	PCMTD1
gga-miR-92-3p	SYPL1
gga-miR-92-3p	PTPRD
gga-miR-92-3p	BSDC1
gga-miR-92-3p	ADAM10
gga-miR-92-3p	LNX2
gga-miR-92-3p	PTAR1
gga-miR-92-3p	G3BP2
gga-miR-92-3p	KLF4
gga-miR-92-3p	LOC423499
gga-miR-92-3p	CBLN4
gga-miR-92-3p	PRKCE
gga-miR-92-3p	PAPD5
gga-miR-92-3p	PAX9
gga-miR-92-3p	YIPF4
gga-miR-92-3p	KIAA1024
gga-miR-92-3p	LOC421390
gga-miR-92-3p	NEFL
gga-miR-92-3p	DUSP10
gga-miR-92-3p	ERGIC2
gga-miR-92-3p	WWP2
gga-miR-92-3p	NOVA1
gga-miR-92-3p	PDE10A
gga-miR-92-3p	HNF1B
gga-miR-92-3p	FAM160B1
gga-miR-92-3p	TBL1XR1
gga-miR-92-3p	KLHL29
gga-miR-92-3p	C3ORF48
gga-miR-92-3p	HTR1D
gga-miR-92-3p	FAM135A
gga-miR-92-3p	BCL11A
gga-miR-92-3p	HERPUD2
gga-miR-92-3p	UGP2
gga-miR-92-3p	CNEP1R1
gga-miR-92-3p	CASZ1
gga-miR-92-3p	SLC41A1
gga-miR-92-3p	PPP1R12A
gga-miR-92-3p	PSD3
gga-miR-92-3p	MIER3
gga-miR-92-3p	SLC32A1
gga-miR-92-3p	DLGAP2
gga-miR-92-3p	ELK4
gga-miR-92-3p	PCGF3
gga-miR-92-3p	HIPK1
gga-miR-92-3p	NSMAF
gga-miR-92-3p	MIA3
gga-miR-92-3p	SNX25
gga-miR-92-3p	C5H11orf24
gga-miR-92-3p	MYCBP2
gga-miR-92-3p	DYNLT3
gga-miR-92-3p	PPCS
gga-miR-92-3p	MPP1
gga-miR-92-3p	NBEAL1
gga-miR-92-3p	TSC1
gga-miR-92-3p	ARRDC4
gga-miR-92-3p	TRAK2
gga-miR-92-3p	PCDH7
gga-miR-92-3p	NEDD4L
gga-miR-92-3p	ERC2
gga-miR-92-3p	MGLL
gga-miR-92-3p	SRPR
gga-miR-92-3p	LOC100859682
gga-miR-92-3p	ATP2A2
gga-miR-92-3p	NCKAP5
gga-miR-92-3p	LOC100857875
gga-miR-92-3p	PRKAR1A
gga-miR-92-3p	NELF
gga-miR-92-3p	CCNC
gga-miR-92-3p	LOC101750948
gga-miR-92-3p	TULP4
gga-miR-92-3p	NLK
gga-miR-92-3p	PRRC2B
gga-miR-92-3p	HCN2
gga-miR-92-3p	FXR1
gga-miR-92-3p	PDXDC1
gga-miR-92-3p	TEX2
gga-miR-92-3p	ASB7
gga-miR-92-3p	DDX3X
gga-miR-92-3p	TMEM87A
363-3p	SDC2
363-3p	SLC12A5
363-3p	UBE2Z
363-3p	NEFH
363-3p	HIPK3
363-3p	EFR3A
363-3p	ST6GAL2
363-3p	BTG2
363-3p	B3GALT2
363-3p	ITPR1
363-3p	LRCH1
363-3p	CPEB3
363-3p	MMD
363-3p	GFPT2
363-3p	MAP2K4
363-3p	GPR180
363-3p	DCAF6
363-3p	RSBN1
363-3p	ZFC3H1
363-3p	MYO1B
363-3p	MAN2A1
363-3p	WASL
363-3p	GRAMD3
363-3p	RNF141
363-3p	SYNJ1
363-3p	HIVEP1
363-3p	PCOLCE2
363-3p	APPL1
363-3p	G3BP2
363-3p	ANKIB1
363-3p	PAPD7
363-3p	ISCA1
363-3p	ARRDC3
363-3p	SYPL1
363-3p	PLEKHB2
363-3p	CSMD3
363-3p	CHKA
363-3p	MAP1B
363-3p	ANKRD44
363-3p	ZEB2
363-3p	RIMS2
363-3p	USP28
363-3p	GRHL1
363-3p	KIAA1432
363-3p	PPP1R12A
363-3p	ATP6V1B2
363-3p	KLHL14
363-3p	SUV420H1
363-3p	SLC24A3
363-3p	KIAA1109
363-3p	ZFYVE21
363-3p	SSFA2
363-3p	TACC2
363-3p	UBE2W
363-3p	FAM19A1
363-3p	DSC2
363-3p	FAM20C
363-3p	FMR1
363-3p	RBPMS2
363-3p	VPS54
363-3p	BCL11B
363-3p	ADAMTSL3
363-3p	PTPRD
363-3p	PCMTD1
363-3p	TMF1
363-3p	LATS2
363-3p	BCL11A
363-3p	PTAR1
363-3p	KLF4
363-3p	LOC423499
363-3p	CBLN4
363-3p	BSDC1
363-3p	LNX2
363-3p	ADAM10
363-3p	EPHA6
363-3p	NEFL
363-3p	LOC421390
363-3p	DUSP10
363-3p	YIPF4
363-3p	PRKCE
363-3p	ERGIC2
363-3p	PAX9
363-3p	KIAA1024
363-3p	PAPD5
363-3p	WWP2
363-3p	TSC1
363-3p	NOVA1
363-3p	PDE10A
363-3p	REST
363-3p	FAM160B1
363-3p	HNF1B
363-3p	TBL1XR1
363-3p	HEATR5B
363-3p	CDKL5
363-3p	DKK3
363-3p	DOCK9
363-3p	LYST
363-3p	FXR1
363-3p	RAB14
363-3p	CPEB2
363-3p	KLHL29
363-3p	C3ORF48
363-3p	HTR1D
363-3p	FAM135A
363-3p	UGP2
363-3p	CASZ1
363-3p	CNEP1R1
[truncated: 1,245 more rows]

## Sheet: TEX-TBB-upregulated
MIRNA	GENE TARGET
gga-let-7i	IGF2BP3	1453
gga-let-7i	BZW1
gga-let-7i	FIGN
gga-let-7i	LRIG1
gga-let-7i	E2F5
gga-let-7i	ZBTB5
gga-let-7i	GNG5
gga-let-7i	ZFYVE26
gga-let-7i	YOD1
gga-let-7i	SMARCAD1
gga-let-7i	PRTG
gga-let-7i	ACER2
gga-let-7i	DMD
gga-let-7i	ULK2
gga-let-7i	TGFBR1
gga-let-7i	LIN28B
gga-let-7i	MAPK6
gga-let-7i	C5H15ORF41
gga-let-7i	KCTD17
gga-let-7i	FGD6
gga-let-7i	ACVR1C
gga-let-7i	TGDS
gga-let-7i	NKD1
gga-let-7i	UHRF2
gga-let-7i	SLC6A1
gga-let-7i	FOXP2
gga-let-7i	CA7
gga-let-7i	DDI2
gga-let-7i	LRIG3
gga-let-7i	ABCG1
gga-let-7i	UTRN
gga-let-7i	EIF4G2
gga-let-7i	AKAP6
gga-let-7i	MAP4K3
gga-let-7i	TTLL4
gga-let-7i	SOWAHA
gga-let-7i	NRARP
gga-let-7i	CDC34
gga-let-7i	OSBPL3
gga-let-7i	B3GNT7
gga-let-7i	LRIG2
gga-let-7i	KIAA1549
gga-let-7i	GNPTAB
gga-let-7i	C5H15ORF29
gga-let-7i	IGDCC4
gga-let-7i	PBX3
gga-let-7i	TEAD3
gga-let-7i	NAA30
gga-let-7i	SCN5A
gga-let-7i	SLC13A5
gga-let-7i	LOC427250
gga-let-7i	CPEB1
gga-let-7i	LOC100859766
gga-let-7i	IGDCC3
gga-let-7i	ARHGAP28
gga-let-7i	BACH1
gga-let-7i	STK40
gga-let-7i	MGAT4A
gga-let-7i	NGF
gga-let-7i	GCNT4
gga-let-7i	RALB
gga-let-7i	RNMT
gga-let-7i	CEP135
gga-let-7i	C2H18ORF19
gga-let-7i	IGF2BP2
gga-let-7i	ABCB9
gga-let-7i	ZNF710
gga-let-7i	C10ORF6
gga-let-7i	SLC2A12
gga-let-7i	CECR6
gga-let-7i	EDN1
gga-let-7i	RGS16
gga-let-7i	RICTOR
gga-let-7i	WDR27
gga-let-7i	FAM161B
gga-let-7i	ADAM5P
gga-let-7i	KLHL13
gga-let-7i	TMPRSS2
gga-let-7i	COL3A1
gga-let-7i	NRAS
gga-let-7i	CHD4
gga-let-7i	TNFRSF1B
gga-let-7i	ADAMTS8
gga-let-7i	SLC26A9
gga-let-7i	GATM
gga-let-7i	NR6A1
gga-let-7i	TOR1AIP2
gga-let-7i	BCS1L
gga-miR-92-3p	SDC2
gga-miR-92-3p	NEFH
gga-miR-92-3p	SLC12A5
gga-miR-92-3p	EFR3A
gga-miR-92-3p	UBE2Z
gga-miR-92-3p	ITPR1
gga-miR-92-3p	CPEB3
gga-miR-92-3p	MAN2A1
gga-miR-92-3p	B3GALT2
gga-miR-92-3p	GFPT2
gga-miR-92-3p	SYNJ1
gga-miR-92-3p	ZFC3H1
gga-miR-92-3p	GPR180
gga-miR-92-3p	MYO1B
gga-miR-92-3p	WASL
gga-miR-92-3p	MAP2K4
gga-miR-92-3p	BTG2
gga-miR-92-3p	GRAMD3
gga-miR-92-3p	DCAF6
gga-miR-92-3p	MMD
gga-miR-92-3p	RSBN1
gga-miR-92-3p	CSMD3
gga-miR-92-3p	HIVEP1
gga-miR-92-3p	LRCH1
gga-miR-92-3p	PCOLCE2
gga-miR-92-3p	PLEKHB2
gga-miR-92-3p	ISCA1
gga-miR-92-3p	ANKIB1
gga-miR-92-3p	PAPD7
gga-miR-92-3p	APPL1
gga-miR-92-3p	CHKA
gga-miR-92-3p	HIPK3
gga-miR-92-3p	RIMS2
gga-miR-92-3p	USP28
gga-miR-92-3p	KIAA1432
gga-miR-92-3p	SLC24A3
gga-miR-92-3p	GRHL1
gga-miR-92-3p	ATP6V1B2
gga-miR-92-3p	ANKRD44
gga-miR-92-3p	SUV420H1
gga-miR-92-3p	ST6GAL2
gga-miR-92-3p	KLHL14
gga-miR-92-3p	SSFA2
gga-miR-92-3p	KIAA1109
gga-miR-92-3p	UBE2W
gga-miR-92-3p	FAM19A1
gga-miR-92-3p	RBPMS2
gga-miR-92-3p	FAM20C
gga-miR-92-3p	BCL11B
gga-miR-92-3p	ZFYVE21
gga-miR-92-3p	DSC2
gga-miR-92-3p	TACC2
gga-miR-92-3p	FMR1
gga-miR-92-3p	ARRDC3
gga-miR-92-3p	VPS54
gga-miR-92-3p	DOCK9
gga-miR-92-3p	ZEB2
gga-miR-92-3p	TMF1
gga-miR-92-3p	ADAMTSL3
gga-miR-92-3p	LATS2
gga-miR-92-3p	PCMTD1
gga-miR-92-3p	SYPL1
gga-miR-92-3p	PTPRD
gga-miR-92-3p	BSDC1
gga-miR-92-3p	ADAM10
gga-miR-92-3p	LNX2
gga-miR-92-3p	PTAR1
gga-miR-92-3p	G3BP2
gga-miR-92-3p	KLF4
gga-miR-92-3p	LOC423499
gga-miR-92-3p	CBLN4
gga-miR-92-3p	PRKCE
gga-miR-92-3p	PAPD5
gga-miR-92-3p	PAX9
gga-miR-92-3p	YIPF4
gga-miR-92-3p	KIAA1024
gga-miR-92-3p	LOC421390
gga-miR-92-3p	NEFL
gga-miR-92-3p	DUSP10
gga-miR-92-3p	ERGIC2
gga-miR-92-3p	WWP2
gga-miR-92-3p	NOVA1
gga-miR-92-3p	PDE10A
gga-miR-92-3p	HNF1B
gga-miR-92-3p	FAM160B1
gga-miR-92-3p	TBL1XR1
gga-miR-92-3p	KLHL29
gga-miR-92-3p	C3ORF48
gga-miR-92-3p	HTR1D
gga-miR-92-3p	FAM135A
gga-miR-92-3p	BCL11A
gga-miR-92-3p	HERPUD2
gga-miR-92-3p	UGP2
gga-miR-92-3p	CNEP1R1
gga-miR-92-3p	CASZ1
gga-miR-92-3p	SLC41A1
gga-miR-92-3p	PPP1R12A
gga-miR-92-3p	PSD3
gga-miR-92-3p	MIER3
gga-miR-92-3p	SLC32A1
gga-miR-92-3p	DLGAP2
gga-miR-92-3p	ELK4
gga-miR-92-3p	PCGF3
gga-miR-92-3p	HIPK1
gga-miR-92-3p	NSMAF
gga-miR-92-3p	MIA3
gga-miR-92-3p	SNX25
gga-miR-92-3p	C5H11orf24
gga-miR-92-3p	MYCBP2
gga-miR-92-3p	DYNLT3
gga-miR-92-3p	PPCS
gga-miR-92-3p	MPP1
gga-miR-92-3p	NBEAL1
gga-miR-92-3p	TSC1
gga-miR-92-3p	ARRDC4
gga-miR-92-3p	TRAK2
gga-miR-92-3p	PCDH7
gga-miR-92-3p	NEDD4L
gga-miR-92-3p	ERC2
gga-miR-92-3p	MGLL
gga-miR-92-3p	SRPR
gga-miR-92-3p	LOC100859682
gga-miR-92-3p	ATP2A2
gga-miR-92-3p	NCKAP5
gga-miR-92-3p	LOC100857875
gga-miR-92-3p	PRKAR1A
gga-miR-92-3p	NELF
gga-miR-92-3p	CCNC
gga-miR-92-3p	LOC101750948
gga-miR-92-3p	TULP4
gga-miR-92-3p	NLK
gga-miR-92-3p	PRRC2B
gga-miR-92-3p	HCN2
gga-miR-92-3p	FXR1
gga-miR-92-3p	PDXDC1
gga-miR-92-3p	TEX2
gga-miR-92-3p	ASB7
gga-miR-92-3p	DDX3X
gga-miR-92-3p	TMEM87A
363-3p	SDC2
363-3p	SLC12A5
363-3p	UBE2Z
363-3p	NEFH
363-3p	HIPK3
363-3p	EFR3A
363-3p	ST6GAL2
363-3p	BTG2
363-3p	B3GALT2
363-3p	ITPR1
363-3p	LRCH1
363-3p	CPEB3
363-3p	MMD
363-3p	GFPT2
363-3p	MAP2K4
363-3p	GPR180
363-3p	DCAF6
363-3p	RSBN1
363-3p	ZFC3H1
363-3p	MYO1B
363-3p	MAN2A1
363-3p	WASL
363-3p	GRAMD3
363-3p	RNF141
363-3p	SYNJ1
363-3p	HIVEP1
363-3p	PCOLCE2
363-3p	APPL1
363-3p	G3BP2
363-3p	ANKIB1
363-3p	PAPD7
363-3p	ISCA1
363-3p	ARRDC3
363-3p	SYPL1
363-3p	PLEKHB2
363-3p	CSMD3
363-3p	CHKA
363-3p	MAP1B
363-3p	ANKRD44
363-3p	ZEB2
363-3p	RIMS2
363-3p	USP28
363-3p	GRHL1
363-3p	KIAA1432
363-3p	PPP1R12A
363-3p	ATP6V1B2
363-3p	KLHL14
363-3p	SUV420H1
363-3p	SLC24A3
363-3p	KIAA1109
363-3p	ZFYVE21
363-3p	SSFA2
363-3p	TACC2
363-3p	UBE2W
363-3p	FAM19A1
363-3p	DSC2
363-3p	FAM20C
363-3p	FMR1
363-3p	RBPMS2
363-3p	VPS54
363-3p	BCL11B
363-3p	ADAMTSL3
363-3p	PTPRD
363-3p	PCMTD1
363-3p	TMF1
363-3p	LATS2
363-3p	BCL11A
363-3p	PTAR1
363-3p	KLF4
363-3p	LOC423499
363-3p	CBLN4
363-3p	BSDC1
363-3p	LNX2
363-3p	ADAM10
363-3p	EPHA6
363-3p	NEFL
363-3p	LOC421390
363-3p	DUSP10
363-3p	YIPF4
363-3p	PRKCE
363-3p	ERGIC2
363-3p	PAX9
363-3p	KIAA1024
363-3p	PAPD5
363-3p	WWP2
363-3p	TSC1
363-3p	NOVA1
363-3p	PDE10A
363-3p	REST
363-3p	FAM160B1
363-3p	HNF1B
363-3p	TBL1XR1
363-3p	HEATR5B
363-3p	CDKL5
363-3p	DKK3
363-3p	DOCK9
363-3p	LYST
363-3p	FXR1
363-3p	RAB14
363-3p	CPEB2
363-3p	KLHL29
363-3p	C3ORF48
363-3p	HTR1D
363-3p	FAM135A
363-3p	UGP2
363-3p	CASZ1
363-3p	CNEP1R1
363-3p	HERPUD2
363-3p	SLC41A1
363-3p	GOLGA4
363-3p	KIF5B
363-3p	ELK4
363-3p	PCGF3
363-3p	SLC32A1
363-3p	MIER3
363-3p	DLGAP2
363-3p	ARID1B
363-3p	ATRX
363-3p	MIA3
363-3p	HIPK1
363-3p	NSMAF
363-3p	SNX25
363-3p	C5H11orf24
363-3p	MPP1
363-3p	MYCBP2
363-3p	DYNLT3
363-3p	PPCS
363-3p	NBEAL1
363-3p	TRAK2
363-3p	ERC2
363-3p	SIM2
363-3p	PCDH7
363-3p	NEDD4L
363-3p	ARRDC4
363-3p	CCNC
363-3p	NCKAP5
363-3p	LOC100857875
363-3p	LOC100859682
363-3p	PLXDC2
363-3p	TULP4
363-3p	SRPR
363-3p	IDH1
363-3p	NLK
363-3p	PRKAR1A
363-3p	RAB3C
363-3p	LOC101750948
363-3p	PRRC2B
363-3p	GRAMD1B
363-3p	HCN2
363-3p	TEX2
363-3p	C6H10ORF118
363-3p	PDXDC1
363-3p	ASB7
363-3p	QSER1
363-3p	DDX3X
gga-miR-142-5p	TLE3
gga-miR-142-5p	THBS1
gga-miR-142-5p	LOC427134
gga-miR-142-5p	TFDP1
gga-miR-142-5p	ARHGAP5
gga-miR-142-5p	REV1
gga-miR-142-5p	F3
gga-miR-142-5p	ARL15
gga-miR-142-5p	UBR5
gga-miR-142-5p	2018-09-07
gga-miR-142-5p	C1H3orf17
gga-miR-142-5p	NBEAL1
gga-miR-142-5p	SFPQ
gga-miR-142-5p	SLC4A10
gga-miR-142-5p	OSBPL11
gga-miR-142-5p	PHIP
gga-miR-142-5p	STOX2
gga-miR-142-5p	FAM117B
gga-miR-142-5p	HIPK3
gga-miR-142-5p	ITCH
gga-miR-142-5p	CLOCK
gga-miR-142-5p	PLEKHA6
gga-miR-142-5p	FBXO33
gga-miR-142-5p	CEP97
gga-miR-142-5p	LIN7B
gga-miR-142-5p	FMNL2
gga-miR-142-5p	VAMP4
gga-miR-142-5p	CDK13
gga-miR-142-5p	PRR14L
gga-miR-142-5p	SGK1
gga-miR-142-5p	ZNRF3
gga-miR-142-5p	TET1
gga-miR-142-5p	PDE3A
gga-miR-142-5p	CHEK2
gga-miR-142-5p	MFN1
gga-miR-142-5p	SYNPR
gga-miR-142-5p	KIAA2022
gga-miR-142-5p	SOWAHC
gga-miR-142-5p	USP25
gga-miR-142-5p	TRIO
gga-miR-142-5p	KLHDC10
gga-miR-142-5p	IL8L1
gga-miR-142-5p	WIPF1
gga-miR-142-5p	PTBP1
gga-miR-142-5p	PPP2R5C
gga-miR-142-5p	CD44
gga-miR-142-5p	CAND1
gga-miR-142-5p	FOLH1
gga-miR-142-5p	STRN3
gga-miR-142-5p	ATRNL1
gga-miR-142-5p	LOC427250
gga-miR-142-5p	PTEN
gga-miR-142-5p	CSTF3
gga-miR-142-5p	BRWD1
gga-miR-142-5p	KIAA1009
gga-miR-142-5p	PRKAR2B
gga-miR-142-5p	EFR3A
gga-miR-142-5p	SHISA6
gga-miR-142-5p	SV2B
gga-miR-142-5p	DAAM1
gga-miR-142-5p	DNAJC3
gga-miR-142-5p	SART3
gga-miR-142-5p	ARPP21
gga-miR-142-5p	SPSB1
gga-miR-142-5p	ST8SIA1
gga-miR-142-5p	COL18A1
gga-miR-142-5p	PCBP3
gga-miR-142-5p	ANKRD10
gga-miR-142-5p	SAV1
gga-miR-142-5p	AFF4
gga-miR-142-5p	ALDH5A1
gga-miR-142-5p	VPS13B
gga-miR-142-5p	INPP5A
gga-miR-142-5p	HERC1
gga-miR-142-5p	PRDM4
gga-miR-142-5p	LOC425441
gga-miR-142-5p	CBX4
gga-miR-142-5p	KAT6B
gga-miR-142-5p	ZCCHC4
gga-miR-142-5p	CEBPG
gga-miR-142-5p	CHIC1
gga-miR-142-5p	ZNF800
gga-miR-142-5p	HIVEP1
gga-miR-142-5p	SLITRK4
gga-miR-142-5p	SPRYD7
gga-miR-142-5p	NFXL1
gga-miR-142-5p	ZCCHC10
gga-miR-142-5p	MAD2L1
gga-miR-142-5p	GNB1
gga-miR-142-5p	RNF166
gga-miR-142-5p	TCOF1
gga-miR-142-5p	KIF3A
gga-miR-142-5p	MST4
gga-miR-142-5p	LOC101747774
gga-miR-142-5p	PLCB1
gga-miR-142-5p	NOP58
gga-miR-142-5p	TMEM65
gga-miR-142-5p	RPH3AL
gga-miR-142-5p	IFIH1
gga-miR-148a-3p	OTUD4
gga-miR-148a-3p	ATP8A1
gga-miR-148a-3p	SOS2
gga-miR-148a-3p	NPTN
gga-miR-148a-3p	CZH18ORF25
gga-miR-148a-3p	SLC2A1
gga-miR-148a-3p	KIAA1468
gga-miR-148a-3p	CDK19
gga-miR-148a-3p	STAM
gga-miR-148a-3p	WDR47
gga-miR-148a-3p	ZFYVE26
gga-miR-148a-3p	RALBP1
gga-miR-148a-3p	B4GALT6
gga-miR-148a-3p	BTAF1
gga-miR-148a-3p	STARD13
gga-miR-148a-3p	FBN1
gga-miR-148a-3p	ARFIP1
gga-miR-148a-3p	FMR1
gga-miR-148a-3p	NPEPL1
gga-miR-148a-3p	CLOCK
gga-miR-148a-3p	ARRDC3
gga-miR-148a-3p	DGKQ
gga-miR-148a-3p	PLCB1
gga-miR-148a-3p	BTBD3
gga-miR-148a-3p	UBE2D1
gga-miR-148a-3p	SIK1
gga-miR-148a-3p	BACH2
gga-miR-148a-3p	DENND4C
gga-miR-148a-3p	USP33
gga-miR-148a-3p	LRP2
gga-miR-148a-3p	TBL1XR1
gga-miR-148a-3p	CYTH3
gga-miR-148a-3p	KLF6
gga-miR-148a-3p	TNRC6A
gga-miR-148a-3p	SESTD1
gga-miR-148a-3p	SRSF11
gga-miR-148a-3p	CHST1
gga-miR-148a-3p	STEAP2
gga-miR-148a-3p	MLL
gga-miR-148a-3p	CBLB
gga-miR-148a-3p	CTTNBP2NL
gga-miR-148a-3p	CORIN
gga-miR-148a-3p	C13H5ORF24
gga-miR-148a-3p	DGKE
gga-miR-148a-3p	HIVEP1
gga-miR-148a-3p	LOC425792
gga-miR-148a-3p	RNF38
gga-miR-148a-3p	CAND1
gga-miR-148a-3p	ZDHHC23
gga-miR-148a-3p	CNOT6
gga-miR-148a-3p	PRICKLE2
gga-miR-148a-3p	SLC26A4
gga-miR-148a-3p	ATF6
gga-miR-148a-3p	FXR1
gga-miR-148a-3p	CCDC71
gga-miR-148a-3p	VTI1A
gga-miR-148a-3p	SECISBP2L
gga-miR-148a-3p	VPS37B
gga-miR-148a-3p	ACVR1
gga-miR-148a-3p	ERRFI1
gga-miR-148a-3p	ATP2A2
gga-miR-148a-3p	CCDC6
gga-miR-148a-3p	XPO4
gga-miR-148a-3p	ADCY2
gga-miR-148a-3p	KCNA1
gga-miR-148a-3p	LDLRAD3
gga-miR-148a-3p	ZDHHC15
gga-miR-148a-3p	DYNLL2
gga-miR-148a-3p	PFKFB2
gga-miR-148a-3p	PHF17
gga-miR-148a-3p	BAI3
gga-miR-148a-3p	ING2
gga-miR-148a-3p	KCNA4
gga-miR-148a-3p	GLIPR2
gga-miR-148a-3p	IFNG
gga-miR-148a-3p	PITPNM2
gga-miR-148a-3p	PHF3
gga-miR-148a-3p	ABCC4
gga-miR-148a-3p	ABL2
gga-miR-148a-3p	NAA15
gga-miR-148a-3p	GPCPD1
gga-miR-148a-3p	C10ORF6
gga-miR-148a-3p	RFWD3
gga-miR-148a-3p	AKAP1
gga-miR-148a-3p	LIPA
gga-miR-148a-3p	GPATCH8
gga-miR-148a-3p	RPS6KA6
gga-miR-148a-3p	TGFB2
gga-miR-148a-3p	GPR137C
gga-miR-148a-3p	HECW2
gga-miR-148a-3p	TAF4
gga-miR-148a-3p	RAI14
gga-miR-148a-3p	SCAF11
gga-miR-148a-3p	CCDC88A
gga-miR-148a-3p	KIAA1217
gga-miR-148a-3p	SOGA2
gga-miR-148a-3p	SLC25A29
gga-miR-148a-3p	RAB14
gga-miR-148a-3p	MTMR12
gga-miR-148a-3p	SYNJ1
gga-miR-148a-3p	PRKAG2
gga-miR-148a-3p	BLOC1S5
gga-miR-148a-3p	TNPO1
gga-miR-148a-3p	CNTN4
gga-miR-148a-3p	USP48
gga-miR-148a-3p	SYT4
gga-miR-148a-3p	RAB39B
gga-miR-148a-3p	AGFG1
gga-miR-148a-3p	ITSN2
gga-miR-148a-3p	MXD1
gga-miR-148a-3p	SLC25A19
gga-miR-148a-3p	MEOX2
gga-miR-148a-3p	NHS
gga-miR-148a-3p	USP32
gga-miR-148a-3p	ENTPD1
gga-miR-148a-3p	DDX6
gga-miR-148a-3p	SKP1
gga-miR-148a-3p	DNMT1
gga-miR-148a-3p	ITFG3
gga-miR-148a-3p	ELAVL2
gga-miR-148a-3p	ST18
gga-miR-148a-3p	DGCR8
gga-miR-148a-3p	IRF1
gga-miR-148a-3p	CCNF
gga-miR-148a-3p	C2H9ORF5
gga-miR-148a-3p	MMD
gga-miR-148a-3p	RICTOR
gga-miR-148a-3p	LTBP1
gga-miR-148a-3p	VPS13D
gga-miR-148a-3p	ATP11A
gga-miR-148a-3p	DENND4A
gga-miR-148a-3p	GMFB
gga-miR-148a-3p	ZCCHC2
gga-miR-148a-3p	DCUN1D4
gga-miR-148a-3p	PHACTR2
gga-miR-148a-3p	GPAM
gga-miR-148a-3p	ITGA11
gga-miR-148a-3p	NUFIP1
gga-miR-148a-3p	BOD1
gga-miR-148a-3p	PRR16
gga-miR-148a-3p	ARL8B
gga-miR-148a-3p	MRVI1
gga-miR-148a-3p	LOC424892
gga-miR-148a-3p	TMEM38B
gga-miR-148a-3p	C21H1ORF144
gga-miR-148a-3p	TMOD3
gga-miR-148a-3p	SEH1L
gga-miR-148a-3p	NAALADL2
gga-miR-148a-3p	INO80
gga-miR-148a-3p	GAPVD1
gga-miR-148a-3p	DCP2
gga-miR-148a-3p	AP4E1
gga-miR-148a-3p	DLG2
gga-miR-148a-3p	TAF4B
gga-miR-148a-3p	YWHAB
gga-miR-148a-3p	PLCH2
gga-miR-148a-3p	RASSF8
gga-miR-148a-3p	PNPLA6
gga-miR-148a-3p	MSI2
gga-miR-148a-3p	MOBKL1A
gga-miR-148a-3p	RALGPS1
gga-miR-148a-3p	COL2A1
gga-miR-148a-3p	ZNRF1
gga-miR-148a-3p	ARPP19
gga-miR-148a-3p	SLC7A11
gga-miR-148a-3p	ADAMTS19
gga-miR-148a-3p	ROBO1
gga-miR-148a-3p	PIK3CD
gga-miR-148a-3p	COL4A1
gga-miR-148a-3p	KIAA1328
gga-miR-148a-3p	CHMP4B
gga-miR-148a-3p	MEGF11
gga-miR-148a-3p	FOXF1
gga-miR-148a-3p	KLF4
gga-miR-148a-3p	CLTA
gga-miR-148a-3p	LOC421049
gga-miR-148a-3p	S1PR1
gga-miR-148a-3p	ABHD12B
gga-miR-148a-3p	ZDBF2
gga-miR-148a-3p	DAPK2
gga-miR-148a-3p	ZFPM2
gga-miR-148a-3p	PANX1
gga-miR-148a-3p	JPH3
gga-miR-148a-3p	SUN2
gga-miR-148a-3p	ABHD12
gga-miR-148a-3p	ARL6IP1
gga-miR-148a-3p	CERS6
gga-miR-148a-3p	PTPN14
gga-miR-148a-3p	LRCH1
gga-miR-148a-3p	HSD17B12
gga-miR-148a-3p	TSPAN19
gga-miR-148a-3p	SLC6A15
gga-miR-148a-3p	MSRB3
gga-miR-148a-3p	PRDM15
gga-miR-148a-3p	PTEN
gga-miR-148a-3p	ERC2
gga-miR-148a-3p	ERLIN1
gga-miR-148a-3p	GYG1
gga-miR-148a-3p	ATM
gga-miR-148a-3p	CUL5
gga-miR-148a-3p	UBP1
gga-miR-148a-3p	YPEL1
gga-miR-148a-3p	PDE4D
gga-miR-148a-3p	RYBP
gga-miR-148a-3p	TMEM27
gga-miR-148a-3p	ANKRD55
gga-miR-148a-3p	ALKBH5
gga-miR-148a-3p	ADAMTS18
gga-miR-148a-3p	PDIA3
gga-miR-148a-3p	SCARB2
gga-miR-148a-3p	FBXW5
gga-miR-148a-3p	YPEL5
gga-miR-148a-3p	PDIK1L
gga-miR-148a-3p	SMS
gga-miR-21-5p	WWP1
gga-miR-21-5p	ARHGAP24
gga-miR-21-5p	KRIT1
gga-miR-21-5p	SATB1
gga-miR-21-5p	PPP1R3B
gga-miR-21-5p	TGFBI
gga-miR-21-5p	MAP3K1
gga-miR-21-5p	TIAM1
gga-miR-21-5p	TPK1
gga-miR-21-5p	PAN3
gga-miR-21-5p	STAG2
gga-miR-21-5p	GTPBP1
gga-miR-21-5p	SCML2
gga-miR-21-5p	MAST3
gga-miR-21-5p	JAG1
gga-miR-21-5p	SPRY2
gga-miR-21-5p	KNTC1
gga-miR-21-5p	DUSP8
gga-miR-21-5p	ELF2
gga-miR-21-5p	TAB3
gga-miR-21-5p	ST6GALNAC3
gga-miR-21-5p	PITX2
gga-miR-21-5p	PELI1
gga-miR-21-5p	LOC100858275
gga-miR-21-5p	CNOT6
gga-miR-21-5p	AKAP6
gga-miR-21-5p	MON2
gga-miR-21-5p	JPH1
gga-miR-21-5p	RBPJ
gga-miR-21-5p	HIPK3
gga-miR-21-5p	KLF6
gga-miR-21-5p	GLCCI1
gga-miR-21-5p	TJP1
gga-miR-21-5p	ZSWIM6
gga-miR-181a-5p	ATP11A
gga-miR-181a-5p	NAA50
gga-miR-181a-5p	C5H14ORF129
gga-miR-181a-5p	ARNT2
gga-miR-181a-5p	TNPO1
gga-miR-181a-5p	ZNF800
gga-miR-181a-5p	FIGN
gga-miR-181a-5p	E2F7
gga-miR-181a-5p	MB21D2
gga-miR-181a-5p	DENND4C
gga-miR-181a-5p	AMOT
gga-miR-181a-5p	GABRA1
gga-miR-181a-5p	RAD21
gga-miR-181a-5p	RNF169
gga-miR-181a-5p	PRTG
gga-miR-181a-5p	GPSM1
gga-miR-181a-5p	NOVA1
gga-miR-181a-5p	CNKSR3
gga-miR-181a-5p	ARSJ
gga-miR-181a-5p	MBTPS2
gga-miR-181a-5p	CA8
gga-miR-181a-5p	DDX3X
gga-miR-181a-5p	SPIRE1
gga-miR-181a-5p	PI4K2B
gga-miR-181a-5p	TCERG1
gga-miR-181a-5p	ATMIN
gga-miR-181a-5p	HIPK3
gga-miR-181a-5p	MIER3
gga-miR-181a-5p	KLF15
gga-miR-181a-5p	MAP1A
gga-miR-181a-5p	AP1S3
gga-miR-181a-5p	EPC2
gga-miR-181a-5p	E2F5
gga-miR-181a-5p	RAP1B
gga-miR-181a-5p	MARK1
gga-miR-181a-5p	EXOC2
gga-miR-181a-5p	PDZRN3
gga-miR-181a-5p	KIAA0528
gga-miR-181a-5p	OSBPL3
gga-miR-181a-5p	LCLAT1
gga-miR-181a-5p	RPS6KA3
gga-miR-181a-5p	LMBRD2
gga-miR-181a-5p	S1PR1
gga-miR-181a-5p	ATP11B
gga-miR-181a-5p	DGKQ
gga-miR-181a-5p	CLASP1
gga-miR-181a-5p	NR6A1
gga-miR-181a-5p	LRBA
gga-miR-181a-5p	KLF6
gga-miR-181a-5p	VSX1
gga-miR-181a-5p	BTBD3
gga-miR-181a-5p	HECA
gga-miR-181a-5p	ANKRD13C
gga-miR-181a-5p	ARFGEF2
gga-miR-181a-5p	CPNE2
gga-miR-181a-5p	GREB1L
gga-miR-181a-5p	SEC24C
gga-miR-181a-5p	C15H22ORF25
gga-miR-181a-5p	MAS1
gga-miR-181a-5p	CDON
gga-miR-181a-5p	KLHL29
gga-miR-181a-5p	RP2
gga-miR-181a-5p	NWD2
gga-miR-181a-5p	TMEM170B
gga-miR-181a-5p	GAPVD1
gga-miR-181a-5p	FBXO33
gga-miR-181a-5p	ZIC3
gga-miR-181a-5p	CREG2
gga-miR-181a-5p	RAB11FIP2
gga-miR-181a-5p	ELTD1
gga-miR-181a-5p	PPP3R1
gga-miR-181a-5p	PROX1
gga-miR-181a-5p	DOCK4
gga-miR-181a-5p	SAMHD1
gga-miR-181a-5p	DCBLD2
gga-miR-181a-5p	RAB8B
gga-miR-181a-5p	PRKCD
gga-miR-181a-5p	LGALSL
gga-miR-181a-5p	LRP12
gga-miR-181a-5p	BAG5
gga-miR-181a-5p	PPIP5K2
gga-miR-181a-5p	ARMC8
gga-miR-181a-5p	RALGPS1
gga-miR-181a-5p	LOC100858792
gga-miR-181a-5p	TXNDC12
gga-miR-181a-5p	LPCAT2
gga-miR-181a-5p	GMNC
gga-miR-181a-5p	IPPK
gga-miR-181a-5p	GPD1L
gga-miR-181a-5p	WASL
gga-miR-181a-5p	NIPAL4
gga-miR-181a-5p	ESM1
gga-miR-181a-5p	PNRC2
gga-miR-181a-5p	MED26
gga-miR-181a-5p	SGPP1
gga-miR-181a-5p	DCP2
gga-miR-181a-5p	RSPO2
gga-miR-181a-5p	JAZF1
gga-miR-181a-5p	HOXA1
gga-miR-181a-5p	FAM73B
gga-miR-181a-5p	KLHDC5
gga-miR-181a-5p	OCIAD1
gga-miR-181a-5p	HOPX
gga-miR-181a-5p	BCLAF1
gga-miR-181a-5p	KANK1
gga-miR-181a-5p	TGFBR1
gga-miR-181a-5p	CCDC90A
gga-miR-181a-5p	KCNA4
gga-miR-181a-5p	STRAP
gga-miR-181a-5p	FAM83B
gga-miR-181a-5p	CHIC1
gga-miR-181a-5p	SLC35E1
gga-miR-181a-5p	CACNB4
gga-miR-181a-5p	ANKMY2
gga-miR-181a-5p	FNIP2
gga-miR-181a-5p	LOC421298
gga-miR-181a-5p	SNN
gga-miR-181a-5p	CLOCK
gga-miR-181a-5p	PER3
gga-miR-181a-5p	OGN
gga-miR-181a-5p	TGFBRAP1
gga-miR-181a-5p	RHBDD1
gga-miR-181a-5p	BAI3
gga-miR-181a-5p	NAALADL2
gga-miR-181a-5p	SOAT1
gga-miR-181a-5p	GRIN2B
gga-miR-181a-5p	SLC25A36
gga-miR-181a-5p	SLC45A4
gga-miR-181a-5p	ZCCHC24
gga-miR-181a-5p	DOCK7
gga-miR-181a-5p	PPFIA1
gga-miR-181a-5p	ZFAND6
gga-miR-181a-5p	ANKRD49
gga-miR-181a-5p	ADM
gga-miR-181a-5p	SCHIP1
gga-miR-181a-5p	PRRC2C
gga-miR-181a-5p	DIAPH1
gga-miR-181a-5p	CEP135
gga-miR-181a-5p	PLEKHJ1
gga-miR-181a-5p	CHST9
gga-miR-181a-5p	SS18L1
gga-miR-181a-5p	WWC2
gga-miR-181a-5p	SLC10A7
gga-miR-181a-5p	SLC35F3
gga-miR-181a-5p	MADD
gga-miR-181a-5p	YIPF6
gga-miR-181a-5p	EIF4A2
gga-miR-181a-5p	CDC25A
gga-miR-181a-5p	WDR37
gga-miR-181a-5p	SYNM
gga-miR-181a-5p	KCNQ5
gga-miR-181a-5p	CDC42BPA
gga-miR-181a-5p	GABRR2
gga-miR-181a-5p	RBM26
gga-miR-181a-5p	MLL3
gga-miR-181a-5p	GTPBP5
gga-miR-181a-5p	PAPD5
gga-miR-181a-5p	TNFAIP1
gga-miR-181a-5p	DUSP5
gga-miR-181a-5p	PHF20L1
gga-miR-181a-5p	TM9SF3
gga-miR-181a-5p	EPS8
gga-miR-181a-5p	PPP2R5E
gga-miR-181a-5p	RAD23B
gga-miR-181a-5p	ORAOV1
gga-miR-181a-5p	PEX5L
gga-miR-181a-5p	HMGXB4
gga-miR-181a-5p	CAMK2D
gga-miR-181a-5p	LOC425441
gga-miR-181a-5p	CTTNBP2NL
gga-miR-181a-5p	ELAVL4
gga-miR-181a-5p	INO80
gga-miR-181a-5p	PHTF2
gga-miR-181a-5p	LARP4
gga-miR-181a-5p	ZDHHC21
gga-miR-181a-5p	SLC30A4
gga-miR-181a-5p	SLAIN2
gga-miR-181a-5p	TCF7L2
gga-miR-181a-5p	KIF3B
gga-miR-181a-5p	TRPM3
gga-miR-181a-5p	ARL5B
gga-miR-181a-5p	GATM
gga-miR-181a-5p	ANKRD34C
gga-miR-181a-5p	LOC768374
gga-miR-181a-5p	PLCL2
gga-miR-181a-5p	BEND3
gga-miR-181a-5p	MTPN
gga-miR-181a-5p	CFL2
gga-miR-181a-5p	MLL
gga-miR-181a-5p	CCDC117
gga-miR-181a-5p	DLG2
gga-miR-181a-5p	COMMD2
gga-miR-181a-5p	B3GALT1
gga-miR-181a-5p	WASF1
gga-miR-181a-5p	CXCL14
gga-miR-181a-5p	GPAM
gga-miR-181a-5p	PAIP1
gga-miR-140-3p	ZMYM3
gga-miR-140-3p	WNK2
gga-miR-140-3p	NRIP1
gga-miR-140-3p	ADAMTS17
gga-miR-140-3p	DUSP8
gga-miR-140-3p	BICD2
gga-miR-140-3p	PCSK2
gga-miR-140-3p	STX16
gga-miR-140-3p	SCAMP5
gga-miR-140-3p	ATCAY
gga-miR-140-3p	PI4K2A
gga-miR-140-3p	CABLES2
gga-miR-140-3p	ERCC6
gga-miR-140-3p	FRS2
gga-miR-140-3p	CAMK2G
gga-miR-140-3p	C3ORF58
gga-miR-140-3p	SMG1
gga-miR-140-3p	SRP68
gga-miR-140-3p	PKP1
gga-miR-140-3p	GPR68
gga-miR-140-3p	ATHL1
gga-miR-140-3p	FIBCD1
gga-miR-140-3p	SLC39A9
gga-miR-140-3p	ARFGAP1
gga-miR-140-3p	NFASC
gga-miR-140-3p	MAN1B1
gga-miR-140-3p	TTYH3
gga-miR-140-3p	CYFIP2
gga-miR-140-3p	TRAFD1
gga-miR-140-3p	RALGPS2
gga-miR-140-3p	LARP4B
gga-miR-140-3p	IP6K2
gga-miR-140-3p	VPS13B
gga-miR-140-3p	UBE4B
gga-miR-140-3p	LOC101751503
gga-miR-140-3p	ZFHX4
gga-miR-140-3p	EPHA4
gga-miR-140-3p	ABL1
gga-miR-140-3p	DTX3L
gga-miR-140-3p	ATF6
gga-miR-140-3p	SCN3B
gga-miR-140-3p	DGKD
gga-miR-140-3p	LOC428008
gga-miR-140-3p	TRAPPC9
gga-miR-140-3p	MIER3
gga-miR-140-3p	HDAC7
gga-miR-140-3p	NAT9
gga-miR-140-3p	ARID1A
gga-miR-140-3p	C7ORF50
gga-miR-140-3p	ATP2B4
gga-miR-140-3p	LRRN1
gga-miR-140-3p	ADAMTS13
gga-miR-140-3p	SERINC5
gga-miR-140-3p	AGAP3
gga-miR-140-3p	NKD1
gga-miR-140-3p	ZNRF3
gga-miR-140-3p	C25H1ORF43
gga-miR-140-3p	UPK1B
gga-miR-140-3p	TMEM8B
gga-miR-140-3p	KCNAB2
gga-miR-140-3p	SLC41A1
gga-miR-140-3p	GPRC5A
gga-miR-140-3p	SNX19
gga-miR-140-3p	USP20
gga-miR-140-3p	KCNQ3
gga-miR-140-3p	ARHGDIA
gga-miR-140-3p	SCNN1A
425-5p	AFF4
425-5p	LARP4B
425-5p	SMEK1
425-5p	PDCD10
425-5p	NETO1
425-5p	STRN
425-5p	SH3RF1
425-5p	DIP2C
425-5p	FAM164A
425-5p	ZNF423
425-5p	POMT2
425-5p	BNIP2
425-5p	ZAK
425-5p	FAM63B
425-5p	IFFO2
425-5p	PTPN4
425-5p	ADAP1
425-5p	KIAA1715
425-5p	MAN1A1
425-5p	NFKBIA
425-5p	MSL2
425-5p	CAB39
425-5p	ZCCHC6
425-5p	TPH2
425-5p	PCSK2
425-5p	CPEB2
gga-miR-122-5p	GOLGA1
gga-miR-122-5p	FOXN2
gga-miR-122-5p	ZBTB41
gga-miR-122-5p	KCNG1
gga-miR-122-5p	HNRNPU
gga-miR-122-5p	BRD1
gga-miR-122-5p	KCNJ6
gga-miR-122-5p	FOXP2
gga-miR-122-5p	KCTD17
gga-miR-122-5p	PIP4K2A
gga-miR-122-5p	C19H17ORF76
gga-miR-122-5p	AKR1B1L
gga-miR-122-5p	P4HA1
gga-miR-122-5p	RAE1
gga-miR-122-5p	IMPAD1
gga-miR-122-5p	LOC101750909
gga-miR-122-5p	SLC35E1
gga-miR-122-5p	PICK1
gga-miR-122-5p	LOC427773
gga-miR-122-5p	BACH2
gga-miR-122-5p	DLG2
gga-miR-122-5p	CLSTN1
gga-miR-122-5p	2018-09-02
gga-miR-122-5p	ESR1
gga-miR-122-5p	UGT8
gga-miR-122-5p	SLC2A1
gga-miR-122-5p	ZMIZ1
gga-miR-199-5p	PODXL
gga-miR-199-5p	C5H11ORF9
gga-miR-199-5p	VPS26A
gga-miR-199-5p	SOS2
gga-miR-199-5p	C7H2ORF67
gga-miR-199-5p	ARHGAP21
gga-miR-199-5p	TGFB2
gga-miR-199-5p	HIF1A
gga-miR-199-5p	SLC24A3
gga-miR-199-5p	EIF5B
gga-miR-199-5p	TSPAN5
gga-miR-199-5p	NTNG1
gga-miR-199-5p	C19H17ORF63
gga-miR-199-5p	ARHGAP12
gga-miR-199-5p	EDARADD
gga-miR-199-5p	KLHL29
gga-miR-199-5p	ECE1
gga-miR-199-5p	CCNL1
gga-miR-199-5p	SUN1
gga-miR-199-5p	TOX3
gga-miR-199-5p	PPP1R9A
gga-miR-199-5p	PAN3
gga-miR-199-5p	FLRT3
gga-miR-199-5p	USP31
gga-miR-199-5p	RALGAPA1
gga-miR-199-5p	AFTPH
gga-miR-199-5p	P2RX4
gga-miR-199-5p	RASSF3
gga-miR-199-5p	ATXN7
gga-miR-199-5p	C3H20ORF3
gga-miR-199-5p	WDR44
gga-miR-199-5p	GALNT2
gga-miR-199-5p	NPAS2
gga-miR-199-5p	ANK3
gga-miR-199-5p	GCFC1
gga-miR-199-5p	RNF11
gga-miR-199-5p	KPNA4
gga-miR-199-5p	SLC35E1
gga-miR-199-5p	C6H10ORF46
gga-miR-199-5p	PLXNA2
gga-miR-199-5p	IRF4
gga-miR-199-5p	WBP11
gga-miR-199-5p	CLCN3
gga-miR-199-5p	CYB5R3
gga-miR-199-5p	ARMC10
gga-miR-199-5p	P2RY10
gga-miR-199-5p	ATP1B3
gga-miR-199-5p	ILDR2
gga-miR-199-5p	LOC100857875
gga-miR-199-5p	MICAL3
gga-miR-199-5p	CCDC88C
gga-miR-199-5p	RAD23B
gga-miR-199-5p	RORB
gga-miR-199-5p	ZBTB42
gga-miR-199-5p	LMLN
gga-miR-199-5p	REEP1
gga-miR-199-5p	NSF
gga-miR-199-5p	PDE10A
gga-miR-199-5p	SLC7A5
gga-miR-199-5p	HHAT
gga-miR-199-5p	OSGIN2
gga-miR-199-5p	SAT1
gga-miR-199-5p	PPP1R13B
gga-miR-199-5p	YWHAQ
gga-miR-199-5p	MFF
M7-3p	PAPPA
M6-5p	MBNL2
M6-5p	MCFD2
M6-5p	FMR1
M6-5p	MEMO1
M6-5p	YY1
M6-5p	G3BP2
M6-5p	ARIH1
M6-5p	DET1
M6-5p	RAB10
M6-5p	ZMYM4
M6-5p	SLC8A3
M6-5p	ALS2CL
M6-5p	RAB1A
M6-5p	CTNNA3
M6-5p	PTPRG
M6-5p	MSI2
M6-5p	MEF2C
M6-5p	KBTBD8
M6-5p	HIPK3
M6-5p	LRIT1
M6-5p	TMEM194B
M6-5p	TPK1
M6-5p	RASA1
M6-5p	ARL14EPL
M6-5p	KIF26B
M6-5p	LOC426820
M6-5p	TMEM47
M6-5p	GPR17
M6-5p	TRMT10A
M6-5p	MAF
M6-5p	PLD1
M13-3p	STAG2
M13-3p	SLC26A9
M13-3p	RYBP
M13-3p	SREK1
M13-3p	SLC30A10
M13-3p	KCNA5
M13-3p	MAGI2
M13-3p	NR6A1
M13-3p	MLL3
M13-3p	CHD6
M13-3p	KIAA0317
M13-3p	KLHL28
M13-3p	MYLK4
M13-3p	B3GALT5
M13-3p	OGT
M13-3p	LOC425441
M13-3p	PNISR
M13-3p	NANP
M13-3p	WDR37
M13-3p	UTP15
M13-3p	EIF5B
M13-3p	CHST11
M13-3p	CLEC16A
M13-3p	PCDH18
M13-3p	LOC100859747
M13-3p	SEC62
M13-3p	ITPRIPL2
M13-3p	CD226
M13-3p	TXNRD1
M13-3p	FAM102B
M13-3p	YWHAQ
M13-3p	WDR47
M13-3p	NFASC
M13-3p	TMEM229B
M13-3p	FOS
M13-3p	CCNY
M13-3p	KDM6A
M13-3p	MOB4
M13-3p	KRIT1
M13-3p	SPAG9
M13-3p	GNPNAT1
M13-3p	FOXP2
M13-3p	LOC100858284
M13-3p	PKIA
M13-3p	SLC39A9
M13-3p	AASDH
M13-3p	APP
M13-3p	EIF2D
M13-3p	MTUS1
M13-3p	GPRIN3
M13-3p	LRRC6
M13-3p	GAK
M13-3p	RICTOR
M13-3p	VOPP1
M13-3p	ARL15
M13-3p	RIC3
M13-3p	SPOPL
M13-3p	PRICKLE2
M13-3p	ANKRD29
M13-3p	C2H6ORF145
M13-3p	ATG2B
M13-3p	ST8SIA1
M13-3p	GAPVD1
M13-3p	FAM63B
M13-3p	GRIN2B
M13-3p	CAPZA1
M13-3p	FAM53A
M13-3p	GCG
M13-3p	STK25
M13-3p	STEAP1
M13-3p	C9ORF140
M13-3p	TCEB1
M13-3p	PTDSS1
M13-3p	ZBTB8A
M13-3p	RASSF7
M13-3p	HENMT1
M13-3p	ATP6V0D2
M8-5p	ZDHHC17
M8-5p	FNDC3B
M8-5p	CDC42BPB
M8-5p	MCU
M8-5p	HSPA12A
M8-5p	DCUN1D5
M8-5p	UQCR11
M8-5p	KHDRBS3
M8-5p	UHRF2
M8-5p	ZIC3
M8-5p	RAVER2
M8-5p	PPP2R5E
M8-5p	SPINW
M8-5p	UTP15
M8-5p	NUP88
M8-5p	NOVA1
M8-5p	PKN2
M8-5p	YWHAZ
M8-5p	PVRL3
M8-5p	LOC769329
M8-5p	DPYD
M8-5p	PEX13
M8-5p	SRD5A1
M8-5p	FRY
M8-5p	ATPBD4
M8-5p	ARRDC3
M8-5p	CPED1
M8-5p	GNAZ
M8-5p	MYT1L
M8-5p	GPR26
M8-5p	TAB3
M8-5p	HDAC4
M8-5p	FERMT1
M11-5p	KCNK10
M11-5p	NUFIP2
M11-5p	HELZ
M11-5p	PAPD5
M11-5p	PLXNA2
M11-5p	FAM154B
M11-5p	NRXN1
M11-5p	SEMA6A
M11-5p	TRIP11
M11-5p	PHF12
M11-5p	RELL1
M11-5p	TAB2
M11-5p	SLC1A1
M11-5p	BCL11A
M11-5p	IQGAP1
M11-5p	FAN1
M11-5p	FIGN
M11-5p	NEK6
M11-5p	LOC421259
M11-5p	VAPB
M11-5p	PBX3
M11-5p	SET
M11-5p	CLASP2
M11-5p	SUB1
M11-5p	NAA30
M11-5p	GPR161
M11-5p	TP53INP1
M11-5p	KLF9
M11-5p	ITGB8
M11-5p	TMEM50A
M11-5p	GNAS
M11-5p	RUNX3
M11-5p	CACNA1C
M11-5p	RFXDC2
M11-5p	DCX
M11-5p	FLRT2
M11-5p	MLL
M11-5p	SLC30A1
M11-5p	XRN1
M11-5p	SESN3
M11-5p	YTHDF2
M11-5p	ARGLU1
M11-5p	MAGI1
M11-5p	KLHL24
M11-5p	SMURF2
M11-5p	TPPP
M11-5p	STK17B
M11-5p	PHF21A
M11-5p	FAM164A
M11-5p	MLEC
M11-5p	RBMX
M11-5p	TMED5
M11-5p	THBS1
M11-5p	SETBP1
M11-5p	SYN3
M11-5p	RBM12B
M11-5p	MAFB
M11-5p	PPP2R5E
M11-5p	TGFB2
M11-5p	NUP153
M11-5p	HLF
M11-5p	HIVEP3
M11-5p	PRKRIP1
M11-5p	HSPA2
M11-5p	GRIN2A
M11-5p	ARIH1
M11-5p	ANO5
M11-5p	CELF1
M11-5p	B3GNT5
M11-5p	LMX1A
M11-5p	SDK2
M11-5p	TNPO1
M11-5p	CCDC126
M11-5p	SYT11
M11-5p	GALNT1
M11-5p	AMMECR1
M11-5p	AXIN2
M11-5p	FBXO42
M11-5p	CDK19
M11-5p	ADAMTS17
M11-5p	YPEL5
M11-5p	ICK
M11-5p	ZNF518A
M11-5p	GALC
M11-5p	KIAA2022
M11-5p	GTF2A1
M11-5p	ZMYM4
M11-5p	MPP6
M11-5p	INO80D
M11-5p	MYLK4
M11-5p	TRABD2B
M11-5p	C11ORF41
M11-5p	ARL13B
M11-5p	DLGAP2
M11-5p	CDH11
M11-5p	RASGRP1
M11-5p	CREB1
M11-5p	SLC24A2
M11-5p	TTPAL
M11-5p	NTNG1
M11-5p	ADAMTS18
M11-5p	UNC5D
M11-5p	AGAP1
M11-5p	STX6
M11-5p	RAP2A
M11-5p	TFDP2
M11-5p	SSR1
M11-5p	RNF24
M11-5p	CLDN1
M11-5p	BNIP3L
M11-5p	FBXO41
M11-5p	TRAK2
M11-5p	RBMS3
M11-5p	CTDSPL2
M11-5p	LOC100858101
M11-5p	NCOA2
M11-5p	SPAG9
M11-5p	STOX2
M11-5p	ZCCHC24
M11-5p	SLC35A5
M11-5p	DSC2
M11-5p	PKHD1
M11-5p	HOOK1
M11-5p	DPYSL3
M11-5p	ANKRD1
M11-5p	CLINT1
M11-5p	UBE2V2
M11-5p	SYNPO2
M11-5p	FAM123A
M11-5p	IGSF11
M11-5p	STARD4
M11-5p	MEGF10
M11-5p	FBXO33
M11-5p	PTPRT
M11-5p	TPD52L2
M11-5p	ACTR3
M11-5p	SLC18A2
M11-5p	PMP22
M11-5p	UBQLN1
M11-5p	NEO1
M11-5p	EOMES
M11-5p	UBR1
M11-5p	CBLN2
M11-5p	ACSL1
M11-5p	CANX
M11-5p	RNF169
M11-5p	HOXA9
M11-5p	F13A1
M11-5p	GABRA5
M11-5p	LOC100858827
M11-5p	EMID2
M11-5p	EN1
M11-5p	SERINC5
M11-5p	FEM1C
M11-5p	FTSJD1
M11-5p	KIAA0240
M11-5p	GCLC
M11-5p	LOC768374
M11-5p	HNRNPDL
M11-5p	CHN2
M11-5p	GATA3
M11-5p	DAPP1
M11-5p	GRM8
M11-5p	ASCC3
M11-5p	SLC25A13
M11-5p	ANKHD1
M11-5p	KCNJ12
M11-5p	CUL4B
M11-5p	MAP3K1
M11-5p	LARP4
M11-5p	PXK
M11-5p	CREB5
M11-5p	LAP3
M11-5p	SLC22A13L
M11-5p	GRIN2B
M11-5p	CASP6
M11-5p	SPG20
M11-5p	ITPR2
M11-5p	CETN1
M11-5p	SOGA2
M11-5p	EDA
M11-5p	KIAA1715
M11-5p	SRSF2
M11-5p	KTN1
M11-5p	PHTF2
M11-5p	ANO6
M11-5p	ABHD13
M11-5p	PTPN3
M11-5p	OTUD7B
M11-5p	PRKAA2
M11-5p	KCNT2
M11-5p	RORA
M11-5p	HEPACAM2
M11-5p	ADARB1
M11-5p	SP4
M11-5p	NCAM2
M11-5p	NEXN
M11-5p	KLHL20
M11-5p	SEC22C
M11-5p	CHSY3
M11-5p	PKN2
M11-5p	NR5A2
M11-5p	C3H6ORF72
M11-5p	TMEM33
M11-5p	KLHL18
M11-5p	TRPM3
M11-5p	BACE2
M11-5p	PEX11A
M11-5p	SYNJ2
M11-5p	PPP1R3C
M11-5p	ERGIC2
M11-5p	TANC2
M11-5p	ZBTB44
M11-5p	PIKFYVE
M11-5p	TRPS1
M11-5p	N4BP2
M11-5p	TTC39A
M11-5p	GREB1
M11-5p	ABCG1
M11-5p	EEA1
M11-5p	TBPL1
M11-5p	EIF2AK2
M11-5p	MAPK14
M11-5p	STARD5
M11-5p	ARHGAP28
M11-5p	CNTN5
M11-5p	ENTPD5
M11-5p	KLF6
M11-5p	TROVE2
M11-5p	PTPRB
M11-5p	AKAP10
M11-5p	EFHA2
M11-5p	GPC5
M11-5p	EIF2C1
M11-5p	NXPE3
M11-5p	FAM73A
M11-5p	BCL11B
M11-5p	AGPAT3
M11-5p	ZEB2
M11-5p	TRIM33
M11-5p	MACC1
M11-5p	GNPDA2
M11-5p	SH3D19
M11-5p	RC3H1
M11-5p	ARRDC3
M11-5p	ALCAM
M11-5p	CPEB2
M11-5p	RNF139
M11-5p	GDPD1
M11-5p	CUL5
M11-5p	APBB2
M11-5p	NANP
M11-5p	KLHL4
M11-5p	EBF2
M11-5p	TXNDC5
M11-5p	FAM150B
M11-5p	EML5
M11-5p	KPNA3
M11-5p	PGAP1
M11-5p	ZNF238
M11-5p	LIN9
M11-5p	ISCA1
M11-5p	LYRM5
M11-5p	C5H11ORF46
M11-5p	AFF4
M11-5p	ADAMTSL1
M11-5p	MAN2A1
M11-5p	TNRC6C
M11-5p	RBPMS2
M11-5p	FCHSD2
M11-5p	GRIN3A
M11-5p	TAB3
M11-5p	WWC2
M11-5p	TBC1D16
M11-5p	TTC14
M11-5p	NFASC
M11-5p	LYAR
M11-5p	HMGXB4
M11-5p	SNX9
M11-5p	PON2
M11-5p	STOM
M11-5p	CD2AP
M11-5p	RRM2B
M11-5p	KIAA1210
M11-5p	METAP2
M11-5p	FER
M11-5p	LPPR4
M11-5p	DPY19L1
M11-5p	SLC4A4
M11-5p	ASXL3
M11-5p	VPS53
M11-5p	BNC2
M11-5p	TBL1XR1
M11-5p	SLC22A23
M11-5p	SRD5A1
M11-5p	LOC101750260
M11-5p	SYT4
M11-5p	SPPL3
M11-5p	DGKB
M11-5p	ZNF395
M11-5p	PRDM11
M11-5p	HMGCLL1
M11-5p	DOCK5
M11-5p	DNAJA2
M11-5p	HOXA5
M11-5p	AFF1
M11-5p	DGKH
M11-5p	MTMR6
M11-5p	CACNA1B
M11-5p	DENND5A
M11-5p	CNR1
M11-5p	LOC100859798
M11-5p	AOAH
M11-5p	AZI2
M11-5p	LMLN
M11-5p	C14ORF4
M11-5p	VGLL3
M11-5p	PIK3CB
M11-5p	CLOCK
M11-5p	DNAJC10
M11-5p	YPEL1
M11-5p	ELFN1
M11-5p	EYA4
M11-5p	SLC5A3
M11-5p	BMP7
M11-5p	MAST4
M11-5p	MAGI3
M11-5p	SGIP1
M11-5p	ELL2
M11-5p	C7H2ORF67
M11-5p	EPC2
M11-5p	ARHGAP31
M11-5p	CHFR
M11-5p	RAB11FIP2
M11-5p	C13H5ORF41
M11-5p	ERICH1
M11-5p	UGDH
M11-5p	CIT
M11-5p	MON2
M11-5p	MTUS1
M11-5p	XPR1
M11-5p	KIAA0430
M11-5p	FZD4
M11-5p	RRP1B
M11-5p	TMPRSS11E
M11-5p	GPLD1
M11-5p	ATP8A1
M11-5p	HDAC4
M11-5p	GPR137B
M11-5p	SIAH1
M11-5p	C6H10ORF46
M11-5p	TBC1D4
M11-5p	TCEANC2
M11-5p	LCT
M11-5p	ATP1A1
M1-5p	TAF4
M1-5p	MAGT1
M1-5p	SIK1
M1-5p	HIPK1
M1-5p	KBTBD2
M1-5p	MEGF11
M1-5p	MAL
M1-5p	RBFOX1
M1-5p	DCUN1D4
M1-5p	SLC1A2
M1-5p	LOC101749175
M1-5p	MPHOSPH6
M1-5p	MDGA2
M1-5p	SCN8A
M1-5p	TRIB2
M1-5p	ACPP
M1-5p	TMEM47
M1-5p	AUTS2
M1-5p	GAPVD1
M1-5p	RNF165
M1-5p	PDE7B
M1-5p	IPO7
M1-5p	LOC100858906
M1-5p	B3GALT2
M1-5p	ERMP1
M1-5p	ZNF238
M1-5p	ABLIM2
M1-5p	NPAS3
M1-5p	SPICE1
M2-3p	SPPL2B
M2-3p	TNFAIP8
M2-3p	TAB3
M2-3p	RPS6KA1
M2-3p	KIAA0240
M2-3p	ZNRF2
M2-3p	LRCH3
M2-3p	ARFGEF2
M2-3p	RASGEF1C
M2-3p	UBE2W
M2-3p	ZNF410
M2-3p	RDH12
M2-3p	PSD3
M2-3p	ZHX3
M2-3p	MFSD10
M2-3p	IDH1
M2-3p	C11ORF41
M2-3p	ALS2CR8
M2-3p	BTRC
M2-3p	GFOD2
M2-3p	C14H7ORF62
M2-3p	ADAMTS20
M2-3p	TPBG
M2-3p	DDX42
M2-3p	HSPH1
M4-5p	ZNF652
M4-5p	S1PR1
M4-5p	CNTN4
M4-5p	WEE1
M4-5p	XRN1
M4-5p	ITK
M4-5p	HIVEP2
M4-5p	RREB1
M4-5p	LZTFL1
M4-5p	FBXO33
M4-5p	SPI1
M4-5p	BACH1
M4-5p	ATXN1L
M4-5p	KIAA1468
M4-5p	2018-03-01
M4-5p	RPS6KA5
M4-5p	RAB5C
M4-5p	KBTBD2
M4-5p	JARID2
M4-5p	TSPAN14
M4-5p	ARID2
M4-5p	GABRA1
M4-5p	RPS6KA3
M4-5p	TAB2
M4-5p	SNX3
M4-5p	USP44
M4-5p	ATRNL1
M4-5p	RGL1
M4-5p	TSHZ3
M4-5p	TRIM66
M4-5p	KRAS
M4-5p	ANO5
M4-5p	VKORC1L1
M4-5p	OPRL1
M4-5p	ELL2
M4-5p	PAPLN
M4-5p	RORA
M4-5p	DYNC1I1
M4-5p	NEDD4L
M4-5p	VAV3
M4-5p	SULT1C3
M4-5p	SLC2A12
M4-5p	KDM2A
M4-5p	GPD1L
M4-5p	HAUS6
M4-5p	TRPS1
M4-5p	PSMC3
M4-5p	COMMD8
M4-5p	LRRC59
M4-5p	COL21A1
M4-5p	STRN3
M4-5p	CHAF1A
M4-5p	RC3H2
M4-5p	TADA2B
M4-5p	TAPT1
M4-5p	DENND6A
M4-5p	SEL1L3
M4-5p	SLC1A3
M4-5p	SLC15A1
M4-5p	TOE1
M4-5p	C13H5ORF41
M4-5p	G3BP2
M4-5p	CD226
M4-5p	FBXO11
M4-5p	IMPA1
M4-5p	KIAA0232
M3-5p	JAZF1
M3-5p	SREK1
M3-5p	LOC770321
M3-5p	MST4
M3-5p	ZNF711
M3-5p	ZNF384
M3-5p	TTLL7
M3-5p	RIMS2
M3-5p	KANK1
M3-5p	ARFIP1
M3-5p	LRRC42
M3-5p	CNR1
M3-5p	RHEB
M3-5p	SLC4A7
M3-5p	NR2C2
M3-5p	TRHDE
M3-5p	ANKRD55
M3-5p	GTF2H3
M3-5p	ZPBP
M3-5p	NOVA1
M3-5p	OSBPL6
M3-5p	SMURF2
M3-5p	CREG2
M3-5p	SLC35A5
M3-5p	NCOA2
M3-5p	CACNA2D2
M3-5p	C13H5ORF41
M3-5p	LPCAT2
M3-5p	KIAA1244
M3-5p	CRIPT
M3-5p	HOXB2
M3-5p	NRAS
M3-5p	AHI1
M3-5p	NUP153
M3-5p	NRP1
M3-5p	SLC41A1
M3-5p	LRRC7
M3-5p	WDR11
M3-5p	MEF2C
M3-5p	RAB3C
M3-5p	CSMD3
M3-5p	EFEMP1
M3-5p	CPEB2
M3-5p	TMED5
M3-5p	ERP44
M3-5p	2018-09-02
M3-5p	CDYL2
M3-5p	PDZD8
M3-5p	RAP1A
M3-5p	RAD23B
M3-5p	WASL
M3-5p	CREB1
M3-5p	YAF2
M3-5p	PRKG2
M3-5p	N4BP2
M3-5p	KCNB2
M3-5p	FAM131B
M3-5p	GK
M3-5p	PPM1B
M3-5p	FGD5
M3-5p	SYT4
M3-5p	ARID2
M3-5p	B3GALT2
M3-5p	RRM2B
M3-5p	SCRN3
M3-5p	PTPN4
M3-5p	TMEM181
M3-5p	PKP2
M3-5p	CLOCK
M3-5p	LOC100858851
M3-5p	VSTM2A
M3-5p	DGKB
M3-5p	LOC100858275
M3-5p	PHTF2
M3-5p	BICD1
M3-5p	MKL2
M3-5p	C1H2ORF49
M3-5p	UBXN2A
M3-5p	PIAS1
M3-5p	MOSPD2
M3-5p	ATP8A1
M3-5p	CNKSR3
M3-5p	C6ORF168
M3-5p	ZNF143
M3-5p	SLC25A24
M3-5p	ALG14
M3-5p	DPY19L3
M3-5p	RC3H2
M3-5p	SLC5A1
M3-5p	C18H17ORF75
M3-5p	CDK2AP1
M3-5p	PRR14L
M3-5p	RHOBTB3
M3-5p	CTBS
M3-5p	PDE8A
M3-5p	STOM
M3-5p	NT5C1B
M3-5p	KPNA3
M3-5p	PRKAR2B
M3-5p	NUDCD1
M3-5p	SON
M3-5p	VPS26A
M3-5p	KCNQ5
M3-5p	HAUS6
M3-5p	SFT2D1
M3-5p	NAA25
M3-5p	LEPR
M3-5p	UBE2G1
M3-5p	LOC427134
M3-5p	LOC428586
M3-5p	ZNF800
M3-5p	C8H1ORF9
M3-5p	TET1
M3-5p	SP4
M3-5p	ZMYND11
M3-5p	HS2ST1
M3-5p	TSHZ1
M3-5p	KBTBD3
M3-5p	ARIH2
M3-5p	ARID4B
M3-5p	C3H6ORF174
M3-5p	ZNF462
M3-5p	LOC100859519
M3-5p	SNTG1
M3-5p	RBM47
M3-5p	TMEM56
M3-5p	PIK3R1
M3-5p	MLL
M3-5p	FAM135B
M3-5p	SEC24D
M3-5p	COL4A3BP
M3-5p	KCTD9
M3-5p	MAT2B
M3-5p	AGPS
M3-5p	TMEM33
M3-5p	ANP32E
M3-5p	FAM126B
M3-5p	CRTC1
M3-5p	IKZF5
M3-5p	MBNL2
M3-5p	DOCK3
M3-5p	LIN7B
M3-5p	SLC17A8
M3-5p	GABPA
M3-5p	SNX18
M3-5p	GAB2
M3-5p	SLC1A3
M3-5p	C1ORF198
M3-5p	NFXL1
M3-5p	UBL3
M3-5p	DNAJA4
M3-5p	SLC35F5
M3-5p	MIPOL1
M3-5p	GTF2A1
M3-5p	THOC2
M3-5p	CUL5
M3-5p	ABCB7
M3-5p	NWD2
M3-5p	MAP3K7
M3-5p	LOC425792
M3-5p	SHC4
M3-5p	ZBTB10
M3-5p	MPP6
M3-5p	LOC100858824
M3-5p	TTBK2
M3-5p	UBFD1
M3-5p	MPZL2
M3-5p	TSHZ3
M3-5p	ZBTB44
M3-5p	LRRC8C
M3-5p	NRG3
M3-5p	CACNA2D1
M3-5p	CHL1
M3-5p	PLEKHM3
M3-5p	PGGT1B
M3-5p	RBPJ
M3-5p	KIAA0430
M3-5p	UBA2
M3-5p	NAALADL2
M3-5p	LOC100857767
M3-5p	PARG
M3-5p	TRPM3
M3-5p	KIAA0355
M3-5p	BCAT1
M3-5p	SNX24
M3-5p	PACSIN2
M3-5p	SLITRK2
M3-5p	LPCAT1
M3-5p	CREB3L2
M3-5p	DNAJC6
M3-5p	MCFD2
M3-5p	SPOPL
M3-5p	MBTD1
M3-5p	EIF1AY
M3-5p	ABI1
M3-5p	ACOX1
M3-5p	GUCY1B3
M3-5p	CPPED1
M3-5p	WWC2
M3-5p	LMX1A
M3-5p	KERA
M3-5p	ADAMTS6
M3-5p	CDC45
M3-5p	C6H10ORF118
M3-5p	RNF185
M3-5p	DFNB59
M3-5p	VIMP
M3-5p	ZEB1
M3-5p	AFF2
M3-5p	ZC3H6
M12-3p	PPFIA1
M12-3p	PUM1
M12-3p	NOVA1
M12-3p	SYPL1
M12-3p	CSDE1
M12-3p	RSBN1
M12-3p	KLHL2
M12-3p	KDM2B
M12-3p	SLC46A3
M12-3p	ATP2B4
M12-3p	ARID4A
M12-3p	SSPN
M12-3p	ITPR1
M12-3p	COL4A4
M12-3p	KIAA1244
M12-3p	AGO3
M12-3p	CAMKK2
M12-3p	FLI1
M12-3p	DMXL1
M12-3p	LPPR5
M12-3p	RIN2
M12-3p	NAA15
M12-3p	PKNOX1
M12-3p	LEMD3
M12-3p	AGFG1
M12-3p	PRDX3
M12-3p	ARHGAP18
M12-3p	FBXL4
M12-3p	ZEB2
M12-3p	N6AMT1
M12-3p	KLHL32
M12-3p	ARHGAP31
M12-3p	ST6GALNAC3
M12-3p	TCERG1L
M12-3p	ATRNL1			1463	60
M12-3p	UBE4B
M5-3p	GABRA1
M5-3p	USP47
M5-3p	GALNT7
M5-3p	NCOA2
M5-3p	FAM76B
M5-3p	ZSWIM6
M5-3p	ADAM28

## Sheet: Sheet1
							VEX-upregulated miRNA	predicted gene targets	gene target score ≥ 80	TEX-upregulated miRNA	predicted gene targets	gene target score ≥ 80
							gga-miR-146	129	31	gga-miR-148a	214	214
							gga-miR-10b	117	30	gga-miR-21	119	36
							gga-miR-99a	18	8	gga-miR-101	645	240
							gga-miR-27b	537	201	let-7g	206	88
							gga-miR-26a	345	130	let-7i	207	88
							gga-miR-24	265	70	gga-miR-92	355	139
							gga-miR-143	375	108	gga-miR-363	367	154
							gga-miR-23b	499	200	gga-miR-142	277	98
							gga-miR-1288	79	12	gga-miR-181a	526	196
							gga-miR-1388	89	36	gga-miR-125b	190	66
							gga-miR-30e	526	241	gga-miR-140	313	67
							let-7f	204	81	gga-miR-425	129	25
										gga-miR-122	103	26
									790	gga-miR-199	213	65
										MDV1-miR-M7	10	10
										MDV1-miR-M6	158	31
										MDV1-miR-M13	304	77
										MDV1-miR-M8	112	33
										MDV1-miR-M1	127	68
										MDV1-miR-M11	888	355
										MDV1-miR-M4	195	66
										MDV1-miR-M2	135	25
										MDV1-miR-M3	601	210
										MDV1-miR-M12	117	36
										MDV1-miR-M5	63	7
										gga-miR-15c	985	358
										MDV1-miR-M9	14	0
										gga-miR-16c	982	363
										gga-miR-16	987	364
										gga-miR-7	227	75
										gga-miR-126	6	0
										gga-miR-451	12	1
										gga-miR-148a	570	214
