# Supplementary material for: Comparison of the Transcriptomes and Proteomes of Serum Exosomes from Marek’s Disease Virus-Vaccinated and Protected and Lymphoma-Bearing Chickens
Source: Genes (Basel). 2019 Feb 5;10(2):116. doi: 10.3390/genes10020116 (PMC6410298; doi:10.3390/genes10020116)
Supplement: Supplementary file 1 [file genes-10-00116-s001.zip › Supplementary Data/Supplementary file 1-miRNA targeted pathways.xlsx]

## Sheet: pathways table
	Term	Count	%	PValue	Genes	List Total	Pop Hits	Pop Total	Fold Enrichment	Bonferroni	Benjamini	FDR
Leghorn VEX miRNA targeted pathways	gga04010:MAPK signaling pathway	33	3.54839	8.03991e-06	770435, 771145, 378917, 395891, 396466, 418714, 423408, 419187, 395113, 374094, 423778, 420479, 416939, 429269, 427327, 425965, 769007, 396085, 431336, 424876, 419832, 428420, 422418, 421808, 417840, 418207, 422273, 415996, 427144, 417583, 419885, 419867, 424860	292	211	4324	2.31598	0.000892035	0.000892035	0.00909847
	gga04120:Ubiquitin mediated proteolysis	19	2.04301	0.00128011	427809, 418406, 419758, 418682, 422226, 424122, 425483, 374119, 420447, 420252, 420467, 420783, 423641, 374123, 422713, 419448, 427144, 416319, 420212	292	123	4324	2.28745	0.132538	0.0686234	1.43918
	gga04141:Protein processing in endoplasmic reticulum	21	2.25806	0.00161347	420655, 419912, 424122, 424450, 418073, 396014, 420783, 422683, 423778, 423641, 428266, 422713, 427996, 418265, 418785, 422930, 419448, 416319, 421726, 420867, 423335	292	146	4324	2.12995	0.164095	0.0579969	1.81086
	gga04931:Insulin resistance	15	1.6129	0.00449161	416872, 422630, 395099, 424568, 416148, 423778, 428062, 419220, 419455, 416588, 426962, 415905, 423851, 422273, 429110	292	96	4324	2.31378	0.393282	0.117435	4.96705
	gga04261:Adrenergic signaling in cardiomyocytes	15	1.6129	0.0170791	416872, 771145, 395891, 423408, 378903, 395099, 428420, 429022, 395947, 422933, 415996, 374244, 423512, 423298, 427687	292	112	4324	1.98324	0.852239	0.317799	17.7129
	gga04910:Insulin signaling pathway	15	1.6129	0.0211081	416872, 418406, 422630, 424568, 423064, 417166, 423778, 418207, 416939, 419220, 419455, 416588, 429269, 419885, 429110	292	115	4324	1.93151	0.90634	0.326104	21.4504
	gga00512:Mucin type O-Glycan biosynthesis	6	0.645161	0.0272279	424177, 427207, 422561, 427260, 421540, 420955	292	26	4324	3.41728	0.953309	0.354509	26.8321
	gga04810:Regulation of actin cytoskeleton	20	2.15054	0.0274103	416872, 771904, 423320, 417434, 378917, 418491, 424121, 373939, 418761, 395470, 418207, 416939, 420504, 396020, 417586, 396226, 419885, 395832, 373922, 424860	292	177	4324	1.67325	0.954271	0.319976	26.9872
	gga04150:mTOR signaling pathway	8	0.860215	0.043693	419455, 416588, 422273, 416800, 417166, 417614, 429110, 427447	292	49	4324	2.41767	0.992981	0.423631	39.686
	gga04140:Regulation of autophagy	5	0.537634	0.0561757	420018, 416800, 769118, 417614, 429110	292	22	4324	3.3655	0.998367	0.473629	48.0195
Leghorn TEX miRNA targeted pathways	gga04070:Phosphatidylinositol signaling system	25	1.72058	4.37235e-06	769506, 395412, 424114, 427381, 772367, 427276, 421132, 418212, 423675, 424826, 770911, 418498, 418938, 420199, 419444, 420504, 422807, 425291, 423973, 421656, 424747, 416010, 427171, 427687, 415951	428	91	4324	2.7755	0.000533286	0.000533286	0.00503407
	gga04120:Ubiquitin mediated proteolysis	25	1.72058	0.000752819	427809, 422364, 418406, 415868, 419145, 422226, 418969, 425483, 374119, 374076, 420252, 423854, 423641, 415497, 415367, 427514, 420185, 420187, 419448, 770961, 415784, 427144, 416319, 419991, 420212	428	123	4324	2.05342	0.0877841	0.0449	0.863349
	gga04931:Insulin resistance	21	1.44529	0.000874715	396093, 422630, 395099, 418123, 423675, 386579, 428435, 424826, 418605, 428062, 419444, 415905, 426962, 422273, 420435, 422203, 396130, 421409, 425328, 429110, 427171	428	96	4324	2.20999	0.10126	0.0349615	1.0025
	gga00562:Inositol phosphate metabolism	16	1.10117	0.00209529	420199, 424114, 419444, 421132, 420504, 422807, 425291, 423973, 421656, 423675, 428180, 424826, 427687, 418498, 415951, 418938	428	68	4324	2.37713	0.225776	0.0619701	2.38605
	gga04114:Oocyte meiosis	19	1.30764	0.00222757	423737, 395412, 421932, 420935, 418212, 386579, 423854, 418605, 422675, 425619, 422832, 422273, 422688, 423512, 416319, 423460, 415326, 419190, 423816	428	89	4324	2.15678	0.238197	0.0529595	2.53493
	gga04150:mTOR signaling pathway	13	0.894701	0.00227304	423675, 386579, 417166, 424826, 418605, 427447, 419444, 420434, 424830, 422273, 417614, 429110, 427171	428	49	4324	2.68034	0.24242	0.0452169	2.58606
	gga04010:MAPK signaling pathway	35	2.40881	0.00242451	770435, 395891, 396466, 423408, 374094, 386579, 418605, 421340, 427327, 374169, 423572, 421183, 425965, 769007, 424149, 421622, 419832, 374259, 421808, 417840, 418207, 423504, 396512, 423290, 421352, 421404, 422273, 768444, 417669, 423890, 427144, 417312, 419867, 430150, 419885	428	211	4324	1.67582	0.256324	0.0414247	2.7562
	gga04141:Protein processing in endoplasmic reticulum	26	1.7894	0.00396676	424115, 395147, 416965, 423742, 415744, 373899, 431623, 427454, 422683, 424365, 416288, 423641, 428266, 424993, 415522, 418787, 427996, 423504, 417296, 419448, 418917, 770961, 416319, 421726, 420867, 420871	428	146	4324	1.79913	0.384246	0.058813	4.47315
	gga04261:Adrenergic signaling in cardiomyocytes	20	1.37646	0.0124874	423737, 420935, 395891, 423408, 395099, 418123, 419934, 374259, 428435, 419313, 395947, 396530, 422688, 768444, 421183, 423512, 396549, 423460, 430150, 427687	428	112	4324	1.80407	0.784125	0.156621	13.4702
	gga04912:GnRH signaling pathway	15	1.03235	0.0169664	423737, 395412, 395891, 420935, 418212, 424986, 419313, 418207, 422688, 423572, 421183, 427144, 417312, 419885, 427687	428	77	4324	1.96808	0.876023	0.188415	17.8827
	gga00564:Glycerophospholipid metabolism	16	1.10117	0.0262695	421311, 420664, 769506, 427381, 772367, 421303, 418550, 770911, 424986, 425396, 415716, 423112, 420974, 424747, 428374, 423895	428	89	4324	1.81623	0.961137	0.255653	26.3983
	gga04914:Progesterone-mediated oocyte maturation	14	0.963524	0.0301907	420375, 420935, 386579, 424826, 418605, 418207, 422675, 422832, 419444, 422273, 421183, 415326, 427171, 423816	428	75	4324	1.88586	0.976246	0.267775	29.7395
	gga00561:Glycerolipid metabolism	11	0.757054	0.0320315	769506, 416024, 427381, 772367, 418171, 421303, 418589, 424747, 418550, 770911, 423895	428	53	4324	2.09681	0.98116	0.263262	31.2598
	gga04012:ErbB signaling pathway	14	0.963524	0.0365974	395410, 418406, 423737, 426482, 417181, 424826, 418207, 419444, 422688, 423572, 428937, 417312, 419885, 427171	428	77	4324	1.83687	0.989418	0.277402	34.9018
	gga04320:Dorso-ventral axis formation	6	0.412939	0.0589502	422832, 423572, 415326, 423816, 421033, 418207	428	22	4324	2.75531	0.999396	0.389926	50.3197
	gga04144:Endocytosis	30	2.06469	0.0592276	418406, 416835, 424024, 421772, 374119, 419150, 417896, 416626, 374094, 423696, 423924, 424986, 419211, 417750, 424698, 396521, 420517, 424143, 427809, 427284, 419145, 421994, 418902, 423504, 419241, 420472, 770334, 395197, 768507, 420212	428	219	4324	1.38395	0.999418	0.372202	50.4881
	gga04520:Adherens junction	12	0.825877	0.067395	417750, 100857875, 395508, 421761, 417669, 423648, 417853, 374094, 418415, 421808, 415591, 415388	428	68	4324	1.78285	0.999799	0.393911	55.2174
	gga04110:Cell cycle	17	1.16999	0.0720342	395401, 421932, 420375, 422360, 424780, 423045, 417181, 768913, 416776, 420286, 422675, 425619, 421352, 418739, 416319, 420206, 419190	428	110	4324	1.56134	0.999891	0.397525	57.7162
broiler TEX miRNA targeted pathways	gga04070:Phosphatidylinositol signaling system	25	1.72058	4.37235e-06	769506, 395412, 424114, 427381, 772367, 427276, 421132, 418212, 423675, 424826, 770911, 418498, 418938, 420199, 419444, 420504, 422807, 425291, 423973, 421656, 424747, 416010, 427171, 427687, 415951	428	91	4324	2.7755	0.000533286	0.000533286	0.00503407
	gga04120:Ubiquitin mediated proteolysis	25	1.72058	0.000752819	427809, 422364, 418406, 415868, 419145, 422226, 418969, 425483, 374119, 374076, 420252, 423854, 423641, 415497, 415367, 427514, 420185, 420187, 419448, 770961, 415784, 427144, 416319, 419991, 420212	428	123	4324	2.05342	0.0877841	0.0449	0.863349
	gga04931:Insulin resistance	21	1.44529	0.000874715	396093, 422630, 395099, 418123, 423675, 386579, 428435, 424826, 418605, 428062, 419444, 415905, 426962, 422273, 420435, 422203, 396130, 421409, 425328, 429110, 427171	428	96	4324	2.20999	0.10126	0.0349615	1.0025
	gga00562:Inositol phosphate metabolism	16	1.10117	0.00209529	420199, 424114, 419444, 421132, 420504, 422807, 425291, 423973, 421656, 423675, 428180, 424826, 427687, 418498, 415951, 418938	428	68	4324	2.37713	0.225776	0.0619701	2.38605
	gga04114:Oocyte meiosis	19	1.30764	0.00222757	423737, 395412, 421932, 420935, 418212, 386579, 423854, 418605, 422675, 425619, 422832, 422273, 422688, 423512, 416319, 423460, 415326, 419190, 423816	428	89	4324	2.15678	0.238197	0.0529595	2.53493
	gga04150:mTOR signaling pathway	13	0.894701	0.00227304	423675, 386579, 417166, 424826, 418605, 427447, 419444, 420434, 424830, 422273, 417614, 429110, 427171	428	49	4324	2.68034	0.24242	0.0452169	2.58606
	gga04010:MAPK signaling pathway	35	2.40881	0.00242451	770435, 395891, 396466, 423408, 374094, 386579, 418605, 421340, 427327, 374169, 423572, 421183, 425965, 769007, 424149, 421622, 419832, 374259, 421808, 417840, 418207, 423504, 396512, 423290, 421352, 421404, 422273, 768444, 417669, 423890, 427144, 417312, 419867, 430150, 419885	428	211	4324	1.67582	0.256324	0.0414247	2.7562
	gga04141:Protein processing in endoplasmic reticulum	26	1.7894	0.00396676	424115, 395147, 416965, 423742, 415744, 373899, 431623, 427454, 422683, 424365, 416288, 423641, 428266, 424993, 415522, 418787, 427996, 423504, 417296, 419448, 418917, 770961, 416319, 421726, 420867, 420871	428	146	4324	1.79913	0.384246	0.058813	4.47315
	gga04261:Adrenergic signaling in cardiomyocytes	20	1.37646	0.0124874	423737, 420935, 395891, 423408, 395099, 418123, 419934, 374259, 428435, 419313, 395947, 396530, 422688, 768444, 421183, 423512, 396549, 423460, 430150, 427687	428	112	4324	1.80407	0.784125	0.156621	13.4702
	gga04912:GnRH signaling pathway	15	1.03235	0.0169664	423737, 395412, 395891, 420935, 418212, 424986, 419313, 418207, 422688, 423572, 421183, 427144, 417312, 419885, 427687	428	77	4324	1.96808	0.876023	0.188415	17.8827
	gga00564:Glycerophospholipid metabolism	16	1.10117	0.0262695	421311, 420664, 769506, 427381, 772367, 421303, 418550, 770911, 424986, 425396, 415716, 423112, 420974, 424747, 428374, 423895	428	89	4324	1.81623	0.961137	0.255653	26.3983
	gga04914:Progesterone-mediated oocyte maturation	14	0.963524	0.0301907	420375, 420935, 386579, 424826, 418605, 418207, 422675, 422832, 419444, 422273, 421183, 415326, 427171, 423816	428	75	4324	1.88586	0.976246	0.267775	29.7395
	gga00561:Glycerolipid metabolism	11	0.757054	0.0320315	769506, 416024, 427381, 772367, 418171, 421303, 418589, 424747, 418550, 770911, 423895	428	53	4324	2.09681	0.98116	0.263262	31.2598
	gga04012:ErbB signaling pathway	14	0.963524	0.0365974	395410, 418406, 423737, 426482, 417181, 424826, 418207, 419444, 422688, 423572, 428937, 417312, 419885, 427171	428	77	4324	1.83687	0.989418	0.277402	34.9018
	gga04320:Dorso-ventral axis formation	6	0.412939	0.0589502	422832, 423572, 415326, 423816, 421033, 418207	428	22	4324	2.75531	0.999396	0.389926	50.3197
	gga04144:Endocytosis	30	2.06469	0.0592276	418406, 416835, 424024, 421772, 374119, 419150, 417896, 416626, 374094, 423696, 423924, 424986, 419211, 417750, 424698, 396521, 420517, 424143, 427809, 427284, 419145, 421994, 418902, 423504, 419241, 420472, 770334, 395197, 768507, 420212	428	219	4324	1.38395	0.999418	0.372202	50.4881
	gga04520:Adherens junction	12	0.825877	0.067395	417750, 100857875, 395508, 421761, 417669, 423648, 417853, 374094, 418415, 421808, 415591, 415388	428	68	4324	1.78285	0.999799	0.393911	55.2174
	gga04110:Cell cycle	17	1.16999	0.0720342	395401, 421932, 420375, 422360, 424780, 423045, 417181, 768913, 416776, 420286, 422675, 425619, 421352, 418739, 416319, 420206, 419190	428	110	4324	1.56134	0.999891	0.397525	57.7162
